# Supplementary material for: Tracking Ideal Varieties and Cropping Techniques for Agroecological Weed Management: A Simulation-Based Study on Pea
Source: Front Plant Sci. 2022 Apr 4;13:809056. doi: 10.3389/fpls.2022.809056 (PMC9014269; doi:10.3389/fpls.2022.809056)
Supplement: Supplementary file 1 [file Data_Sheet_1.ZIP]

Archive with 126 entries (124 files):
- AllBranches/
- AllBranches/Feuilles_BeeFood_Spring_AnnualPea.csv
- AllBranches/Feuilles_BeeFood_Spring_Rotation.csv
- AllBranches/Feuilles_BeeFood_Winter_AnnualPea.csv
- AllBranches/Feuilles_BeeFood_Winter_Rotation.csv
- AllBranches/Feuilles_EnergyYield_Spring_AnnualPea.csv
- AllBranches/Feuilles_EnergyYield_Spring_AnnualPea_NoHerbicide.csv
- AllBranches/Feuilles_EnergyYield_Spring_AnnualPea_NoTill.csv
- AllBranches/Feuilles_EnergyYield_Spring_AnnualPea_WithHerbicide.csv
- AllBranches/Feuilles_EnergyYield_Spring_Rotation.csv
- AllBranches/Feuilles_EnergyYield_Spring_Rotation_NoTill.csv
- AllBranches/Feuilles_EnergyYield_Spring_Rotation_WithHerbicide.csv
- AllBranches/Feuilles_EnergyYield_Winter_AnnualPea.csv
- AllBranches/Feuilles_EnergyYield_Winter_AnnualPea_WithHerbicide.csv
- AllBranches/Feuilles_EnergyYield_Winter_Rotation.csv
- AllBranches/Feuilles_FieldInfestation_Spring_AnnualPea.csv
- AllBranches/Feuilles_FieldInfestation_Spring_Rotation.csv
- AllBranches/Feuilles_FieldInfestation_Winter_AnnualPea.csv
- AllBranches/Feuilles_FieldInfestation_Winter_Rotation.csv
- AllBranches/Feuilles_GrainYieldLoss_Spring_AnnualPea.csv
- AllBranches/Feuilles_GrainYieldLoss_Spring_Rotation.csv
- AllBranches/Feuilles_GrainYieldLoss_Winter_AnnualPea.csv
- AllBranches/Feuilles_GrainYieldLoss_Winter_Rotation.csv
- AllBranches/Feuilles_PotentialEnergyYield_Spring_AnnualPea.csv
- AllBranches/Feuilles_PotentialEnergyYield_Spring_AnnualPea_WithHerbicide.csv
- AllBranches/Feuilles_PotentialEnergyYield_Spring_Rotation.csv
- AllBranches/Feuilles_PotentialEnergyYield_Winter_AnnualPea.csv
- AllBranches/Feuilles_PotentialEnergyYield_Winter_Rotation.csv
- AllBranches/Feuilles_P_Agroecology2_Spring_AnnualPea.csv
- AllBranches/Feuilles_P_Agroecology2_Spring_Rotation.csv
- AllBranches/Feuilles_P_Agroecology2_Winter_AnnualPea.csv
- AllBranches/Feuilles_P_Agroecology2_Winter_Rotation.csv
- AllBranches/Feuilles_P_Agroecology_Spring_AnnualPea.csv
- AllBranches/Feuilles_P_Agroecology_Spring_Rotation.csv
- AllBranches/Feuilles_P_Agroecology_Winter_AnnualPea.csv
- AllBranches/Feuilles_P_Agroecology_Winter_Rotation.csv
- AllBranches/Feuilles_P_Integrated2_Spring_AnnualPea.csv
- AllBranches/Feuilles_P_Integrated2_Spring_Rotation.csv
- AllBranches/Feuilles_P_Integrated2_Winter_AnnualPea.csv
- AllBranches/Feuilles_P_Integrated2_Winter_Rotation.csv
- AllBranches/Feuilles_P_Integrated_Spring_AnnualPea.csv
- AllBranches/Feuilles_P_Integrated_Spring_Rotation.csv
- AllBranches/Feuilles_P_Integrated_Winter_AnnualPea.csv
- AllBranches/Feuilles_P_Integrated_Winter_Rotation.csv
- AllBranches/Feuilles_P_Production_Spring_AnnualPea.csv
- AllBranches/Feuilles_P_Production_Spring_Rotation.csv
- AllBranches/Feuilles_P_Production_Winter_AnnualPea.csv
- AllBranches/Feuilles_P_Production_Winter_Rotation.csv
- AllBranches/Feuilles_SpeciesRichness_Spring_AnnualPea.csv
- AllBranches/Feuilles_SpeciesRichness_Spring_Rotation.csv
- AllBranches/Feuilles_SpeciesRichness_Winter_AnnualPea.csv
- AllBranches/Feuilles_SpeciesRichness_Winter_Rotation.csv
- BestBranches/
- BestBranches/BestBranches_BeeFood_All.csv
- BestBranches/BestBranches_BeeFood_Spring_AnnualPea_All.csv
- BestBranches/BestBranches_BeeFood_Spring_Rotation_All.csv
- BestBranches/BestBranches_BeeFood_Winter_AnnualPea_All.csv
- BestBranches/BestBranches_BeeFood_Winter_Rotation_All.csv
- BestBranches/BestBranches_EnergyYield_All.csv
- BestBranches/BestBranches_EnergyYield_Spring_AnnualPea_All.csv
- BestBranches/BestBranches_EnergyYield_Spring_AnnualPea_All_NoHerbicide.csv
- BestBranches/BestBranches_EnergyYield_Spring_AnnualPea_All_NoTill.csv
- BestBranches/BestBranches_EnergyYield_Spring_AnnualPea_All_WithHerbicide.csv
- BestBranches/BestBranches_EnergyYield_Spring_Rotation_All.csv
- BestBranches/BestBranches_EnergyYield_Spring_Rotation_All_NoTill.csv
- BestBranches/BestBranches_EnergyYield_Spring_Rotation_All_WithHerbicide.csv
- BestBranches/BestBranches_EnergyYield_Winter_AnnualPea_All.csv
- BestBranches/BestBranches_EnergyYield_Winter_AnnualPea_All_WithHerbicide.csv
- BestBranches/BestBranches_EnergyYield_Winter_Rotation_All.csv
- BestBranches/BestBranches_FieldInfestation_All.csv
- BestBranches/BestBranches_FieldInfestation_Spring_AnnualPea_All.csv
- BestBranches/BestBranches_FieldInfestation_Spring_Rotation_All.csv
- BestBranches/BestBranches_FieldInfestation_Winter_AnnualPea_All.csv
- BestBranches/BestBranches_FieldInfestation_Winter_Rotation_All.csv
- BestBranches/BestBranches_GrainYieldLoss_All.csv
- BestBranches/BestBranches_GrainYieldLoss_Spring_AnnualPea_All.csv
- BestBranches/BestBranches_GrainYieldLoss_Spring_Rotation_All.csv
- BestBranches/BestBranches_GrainYieldLoss_Winter_AnnualPea_All.csv
- BestBranches/BestBranches_GrainYieldLoss_Winter_Rotation_All.csv
- BestBranches/BestBranches_PotentialEnergyYield_All.csv
- BestBranches/BestBranches_PotentialEnergyYield_Spring_AnnualPea_All.csv
- BestBranches/BestBranches_PotentialEnergyYield_Spring_AnnualPea_All_WithHerbicide.csv
- BestBranches/BestBranches_PotentialEnergyYield_Spring_Rotation_All.csv
- BestBranches/BestBranches_PotentialEnergyYield_Winter_AnnualPea_All.csv
- BestBranches/BestBranches_PotentialEnergyYield_Winter_Rotation_All.csv
- BestBranches/BestBranches_P_Agroecology2_All.csv
- BestBranches/BestBranches_P_Agroecology2_Spring_AnnualPea_All.csv
- BestBranches/BestBranches_P_Agroecology2_Spring_Rotation_All.csv
- BestBranches/BestBranches_P_Agroecology2_Winter_AnnualPea_All.csv
- BestBranches/BestBranches_P_Agroecology2_Winter_Rotation_All.csv
- BestBranches/BestBranches_P_Agroecology_All.csv
- BestBranches/BestBranches_P_Agroecology_Spring_AnnualPea_All.csv
- BestBranches/BestBranches_P_Agroecology_Spring_Rotation_All.csv
- BestBranches/BestBranches_P_Agroecology_Winter_AnnualPea_All.csv
- BestBranches/BestBranches_P_Agroecology_Winter_Rotation_All.csv
- BestBranches/BestBranches_P_Integrated2_All.csv
- BestBranches/BestBranches_P_Integrated2_Spring_AnnualPea_All.csv
- BestBranches/BestBranches_P_Integrated2_Spring_Rotation_All.csv
- BestBranches/BestBranches_P_Integrated2_Winter_AnnualPea_All.csv
- BestBranches/BestBranches_P_Integrated2_Winter_Rotation_All.csv
- BestBranches/BestBranches_P_Integrated_All.csv
- BestBranches/BestBranches_P_Integrated_Spring_AnnualPea_All.csv
- BestBranches/BestBranches_P_Integrated_Spring_Rotation_All.csv
- BestBranches/BestBranches_P_Integrated_Winter_AnnualPea_All.csv
- BestBranches/BestBranches_P_Integrated_Winter_Rotation_All.csv
- BestBranches/BestBranches_P_Production_All.csv
- BestBranches/BestBranches_P_Production_Spring_AnnualPea_All.csv
- BestBranches/BestBranches_P_Production_Spring_Rotation_All.csv
- BestBranches/BestBranches_P_Production_Winter_AnnualPea_All.csv
- BestBranches/BestBranches_P_Production_Winter_Rotation_All.csv
- BestBranches/BestBranches_SpeciesRichness_All.csv
- BestBranches/BestBranches_SpeciesRichness_Spring_AnnualPea_All.csv
- BestBranches/BestBranches_SpeciesRichness_Spring_Rotation_All.csv
- BestBranches/BestBranches_SpeciesRichness_Winter_AnnualPea_All.csv
- BestBranches/BestBranches_SpeciesRichness_Winter_Rotation_All.csv
- BestBranches/BestMinBranches_P_Agroecology2_All.csv
- BestBranches/BestMinBranches_P_Agroecology2_Spring_AnnualPea_All.csv
- BestBranches/BestMinBranches_P_Agroecology2_Spring_Rotation_All.csv
- BestBranches/BestMinBranches_P_Agroecology2_Winter_AnnualPea_All.csv
- BestBranches/BestMinBranches_P_Agroecology2_Winter_Rotation_All.csv
- BestBranches/BestMinBranches_P_Integrated2_All.csv
- BestBranches/BestMinBranches_P_Integrated2_Spring_AnnualPea_All.csv
- BestBranches/BestMinBranches_P_Integrated2_Spring_Rotation_All.csv
- BestBranches/BestMinBranches_P_Integrated2_Winter_AnnualPea_All.csv
- BestBranches/BestMinBranches_P_Integrated2_Winter_Rotation_All.csv
- ReadMe.txt
