# Supplementary material for: Tracking Ideal Varieties and Cropping Techniques for Agroecological Weed Management: A Simulation-Based Study on Pea
Source: Front Plant Sci. 2022 Apr 4;13:809056. doi: 10.3389/fpls.2022.809056 (PMC9014269; doi:10.3389/fpls.2022.809056)
Supplement: Supplementary file 1 [file Data_Sheet_1.ZIP › AllBranches/Feuilles_BeeFood_Spring_AnnualPea.csv]

idLeaf;n;MeanIndicator;
199;15;0.464546368969632;Situation.Stock1<0.5;;nbSuperficialTillage_POIS>=1.5;;nbShreddingFallow.Broyage._R>=0.2082385;;MeanTillageDepth_POIS<22.1666665;;harvestDate_ORGE<182.5;;timeLastHerbicideHarvest_POIS<15.5;;mu_RLHmid>=0.0980720077;nbRolling_R<0.249886;nbShreddingFallow.Broyage._R<0.2915335;nbSuperficialTillage_BLE>=6;nbRootHerbicides_BLE>=1.5;nbHerbMonocotSup50_BLE>=2.5;nbHerbMonocotSup75_…
127;28;0.459468869304197;Situation.Stock1<0.5;;nbSuperficialTillage_POIS<1.5;;harvestDate_BLE<179.5;;timeSow1stMechWeeding_COLZA>=168.25;;nbSuperficialTillage_COLZA>=0.5;nbTillageOtherThanPloughOrRoll_R>=0.249886;maxTillageDepth_R>=3;nbFallowHerbicides_R<0.499772;nbMechWeeding_R>=0.832953;propWeededArea_R>=0.358023;meanMechWeedDepth.cm._R>=0.9285715;nbShreddingFallow.Broyage._R>=0.1665905;SummerT…
943;35;0.353010946686016;Situation.Stock1<0.5;;nbSuperficialTillage_POIS<1.5;;harvestDate_BLE>=179.5;;nbShreddingFallow.Broyage._R<0.4164765;;nbSuperficialTillage_POIS>=0.5;;timeHarvest1stPlough_BLE>=33.5;;timeLastTillSow_BLE<6;;timeHarvest1stTill_BLE<40;;WheatVariety in {VIRTUAL2	VIRTUAL5};
107;60;0.327550890640177;Situation.Stock1<0.5;;nbSuperficialTillage_POIS>=1.5;;nbShreddingFallow.Broyage._R<0.2082385;;timeLastIrrigationHarvest_POIS>=4;;timeSow1stHerbicide_POIS<1.5;;baseTempDev<-0.0708791905;nbPloughing_R<0.583067;nbHerbicides_R<2.12403;nbSystemicHerbicides_R<1.1661345;nbInCropHerbicides_R<2.12403;nbFoliarOnlyHerbicides_R>=0.249886;nbRootOnlyHerbicides_R<0.249886;WinterTillage_…
231;30;0.32396510062367;Situation.Stock1<0.5;;nbSuperficialTillage_POIS<1.5;;harvestDate_BLE>=179.5;;nbShreddingFallow.Broyage._R>=0.4164765;;MaxTillageDepth_BLE>=22;;timeLastTillSow_POIS>=185;;RowSowing.1or0._POIS>=0.5;nbHerbicides_R>=1.874144;nbSystemicHerbicides_R>=0.749658;nbInCropHerbicides_R>=1.874144;nbFoliarOnlyHerbicides_R>=0.124943;nbRootOnlyHerbicides_R>=0.624715;CropRotationLength_R>=…
387;20;0.31021696863226;Situation.Stock1<0.5;;nbSuperficialTillage_POIS>=1.5;;nbShreddingFallow.Broyage._R>=0.2082385;;MeanTillageDepth_POIS<22.1666665;;harvestDate_ORGE>=182.5;;timeHarvest1stTill_POIS<23.5;;WheatVariety in {CEZANNE	VIRTUAL10	VIRTUAL2	VIRTUAL4	VIRTUAL5	VIRTUAL8};;WinterPlough_R>=0.583067;
211;60;0.305296678213982;Situation.Stock1<0.5;;nbSuperficialTillage_POIS>=1.5;;nbShreddingFallow.Broyage._R<0.2082385;;timeLastIrrigationHarvest_POIS>=4;;timeSow1stHerbicide_POIS>=1.5;;nbMultipleHerbicides_R>=1.874144;;nbHerbMonocotSup50_BLE>=3.5;nbRolling_R<0.124943;nbFoliarHerbicides_BLE>=0.5;SowingDepth.cm._POIS>=
1667;31;0.297523406037858;Situation.Stock1<0.5;;nbSuperficialTillage_POIS>=1.5;;nbShreddingFallow.Broyage._R<0.2082385;;timeLastIrrigationHarvest_POIS>=4;;timeSow1stHerbicide_POIS>=1.5;;nbMultipleHerbicides_R<1.874144;;SowingDensity.seeds.m2._COLZA>=27.5;;nbSuperficialTillage_BLE>=1.5;;timeLastHerbicideHarvest_ORGE>=310.25;;propSpeciesMortSup90_BLE<0.3653845;EfficacyDicot._BLE<0.92187
1911;70;0.289935898475268;Situation.Stock1<0.5;;nbSuperficialTillage_POIS<1.5;;harvestDate_BLE>=179.5;;nbShreddingFallow.Broyage._R<0.4164765;;nbSuperficialTillage_POIS<0.5;;WheatVariety in {CAPHORN	VIRTUAL1	VIRTUAL10	VIRTUAL2	VIRTUAL3	VIRTUAL5	VIRTUAL9};;harvestDate_COLZA>=178.5;;nbMultipleHerbicides_R<1.4993155;;PrimaryCropSowingDate_POIS>=431.5;;timeHarvest1stTill_BLE>=13;nbRolling_R>=0.2915335;RowSowing.1or0._BLE>=0.5;SowingDepth.cm._BLE>=0.5;nbHerbMonocotSup50_BLE<3.5;WheatVariety in {};reductionDepth<0.0006672815;rootLength>=62.48779426;r50>=118.7847804;g0<15.64167857;g50<29.85614015;TTcot>=56.75;TTplant>=56.75;t0Cyl>=26.99560381;…
6663;45;0.286600487553326;Situation.Stock1<0.5;;nbSuperficialTillage_POIS>=1.5;;nbShreddingFallow.Broyage._R<0.2082385;;timeLastIrrigationHarvest_POIS>=4;;timeSow1stHerbicide_POIS>=1.5;;nbMultipleHerbicides_R<1.874144;;SowingDensity.seeds.m2._COLZA>=27.5;;nbSuperficialTillage_BLE>=1.5;;timeLastHerbicideHarvest_ORGE<310.25;;timeLastHerbicideHarvest_BLE<13;;WheatVariety in {VIRTUAL1	VIRTUAL2	VIRTUAL4	VIRTUAL5};;mu_HMearly>=0.107988482666667;nbHerbicides_R<1.8324965;nbNonSystemicHerbicides_R<0.583067;nbInCropHerbicides_R<1.8324965;SowingDensity.seeds.m2._POIS<48.5;MeanTillageDepth_POIS<9.5;summerTillage_POIS<1.5;g50<29.701100015;gb>=2.4788556505;soilPen<0.914393962;LBRmid<0.7797501279;b_HMlate<0.270196208166667;mu_RLHlate>=0.12020816666666
126;62;0.285994128124742;Situation.Stock1<0.5;;nbSuperficialTillage_POIS<1.5;;harvestDate_BLE<179.5;;timeSow1stMechWeeding_COLZA>=168.25;;nbSuperficialTillage_COLZA>=0.5;nbTillageOtherThanPloughOrRoll_R>=0.249886;maxTillageDepth_R>=3;nbFallowHerbicides_R<0.499772;nbMechWeeding_R>=0.832953;propWeededArea_R>=0.358023;meanMechWeedDepth.cm._R>=0.9285715;nbShreddingFallow.Broyage._R>=0.1665905;SummerT…
495;207;0.282750115284229;Situation.Stock1<0.5;;nbSuperficialTillage_POIS<1.5;;harvestDate_BLE<179.5;;timeSow1stMechWeeding_COLZA<168.25;;nbHerbicides_BLE<2.5;nbIncropHerbicides_BLE<2.;SowingDensity.seeds.m2._POIS>=44.5;;nbPloughing_COLZA<0.5;summerPlough_COLZA<0.;WheatVariety in {CEZANNE	VIRTUAL10	VIRTUAL2	VIRTUAL4	VIRTUAL5};
493;30;0.267959838534971;Situation.Stock1<0.5;;nbSuperficialTillage_POIS<1.5;;harvestDate_BLE<179.5;;timeSow1stMechWeeding_COLZA<168.25;;nbHerbicides_BLE<2.5;nbIncropHerbicides_BLE<2.;SowingDensity.seeds.m2._POIS>=44.5;;nbPloughing_COLZA>=0.5;summerPlough_COLZA>=0.;timeHarvest1stTill_POIS>=240.875;SummerTillage_R>=3.748288;MeanTillageDepth_BLE>=14.5;harvestDate_BLE<161.5;PrimaryCropSowingDate_POI…
55;99;0.261636960466993;Situation.Stock1<0.5;;nbSuperficialTillage_POIS>=1.5;;nbShreddingFallow.Broyage._R<0.2082385;;timeLastIrrigationHarvest_POIS<4;;nbTillageOtherThanPloughOrRoll_R<4.5812415;maxTillageDepth_R>=19.5;nbNonSystemicHerbicides_R>=0.249886;nbMultipleHerbicides_R>=0.249886;nbMechWeeding_R<0.9995435;SowingDensity.seeds.m2._BLE>=275;nbMechWeeding_BLE<2;harvestDate_BLE<213;SowingDensit…
835;69;0.258176000621635;Situation.Stock1<0.5;;nbSuperficialTillage_POIS>=1.5;;nbShreddingFallow.Broyage._R<0.2082385;;timeLastIrrigationHarvest_POIS>=4;;timeSow1stHerbicide_POIS>=1.5;;nbMultipleHerbicides_R<1.874144;;SowingDensity.seeds.m2._COLZA>=27.5;;nbSuperficialTillage_BLE<1.5;;timeLastHerbicideHarvest_BLE>=223.75;
53279;65;0.254719476529284;Situation.Stock1<0.5;;nbSuperficialTillage_POIS>=1.5;;nbShreddingFallow.Broyage._R<0.2082385;;timeLastIrrigationHarvest_POIS>=4;;timeSow1stHerbicide_POIS>=1.5;;nbMultipleHerbicides_R<1.874144;;SowingDensity.seeds.m2._COLZA>=27.5;;nbSuperficialTillage_BLE>=1.5;;timeLastHerbicideHarvest_ORGE<310.25;;timeLastHerbicideHarvest_BLE>=13;;nbSuperficialTillage_POIS<7.5;;WheatVar…	VIRTUAL3	VIRTUAL4	VIRTUAL6	VIRTUAL7	VIRTUAL8};;timeLastHerbicideHarvest_POIS>=68.5;;nbFoliarHerbicides_ORGE<0.5;baseTempGerm>=-0.4462603735;darknessReduction.YOUNG_SEEDS.>=0.972875018;gamma>=0.333185309;se_LA>=0.483147587;tPhoto2<20.262433975;WinterAnnual<0.5;tFrostMid1>=-11.08680649;tFrostLate3>=-4.142018962;SLAmid<190.12665464;HMlate<36.9349523266667;WMearly<37.0058923616667;b_WMearly>=0.409296300333333;b_RLHlate<3.33345531633333…
251;249;0.251698240298774;Situation.Stock1<0.5;;nbSuperficialTillage_POIS<1.5;;harvestDate_BLE<179.5;;timeSow1stMechWeeding_COLZA>=168.25;;nbSuperficialTillage_COLZA<0.5;nbTillageOtherThanPloughOrRoll_R<0.249886;maxTillageDepth_R<3;nbFallowHerbicides_R>=0.499772;nbMechWeeding_R<0.832953;propWeededArea_R<0.358023;meanMechWeedDepth.cm._R<0.9285715;nbShreddingFallow.Broyage._R<0.1665905;SummerTillag…	ORVANTIS	VIRTUAL10	VIRTUAL2	VIRTUAL3};;g0<23.493131595;PrimaryCropSowingDate_BLE>=250.5;nbHerbDicotSup50_BLE>=0.5;EfficacyDicot._BLE>=0.448473;harvestDate_BLE>=161.5;g50<31.733772505;gb>=2.212854629;LA0>=0.980452;SLAlate<108.569924588333;LBRearly<0.821455799666667;LBRmid<0.8054390217;HMearly>=11.2784357283333;HMmid>=14.1537774315;HMlate>=22.0428563333333;b_HMlate<0.321591850833333;b_WMmid<0.4342173421;b_WMlate>=0.323364456;…
25;60;0.243555498874466;Situation.Stock1<0.5;;nbSuperficialTillage_POIS>=1.5;;nbShreddingFallow.Broyage._R>=0.2082385;;MeanTillageDepth_POIS>=22.1666665;
395;72;0.243406192693499;Situation.Stock1<0.5;;nbSuperficialTillage_POIS>=1.5;;nbShreddingFallow.Broyage._R>=0.2082385;;MeanTillageDepth_POIS<22.1666665;;harvestDate_ORGE<182.5;;timeLastHerbicideHarvest_POIS>=15.5;;nbMultiHerbicides_TOURNESOL>=1.5;;CropRotationLength_R>=5;Frequency_BLE<0.2082385;Frequency_POIS<0.2082385;Frequency_MAIS>=0.0832955;Frequency_TOURNESOL>=0.0832955;Situation.Rotation4>…
239;266;0.237094283060281;Situation.Stock1<0.5;;nbSuperficialTillage_POIS<1.5;;harvestDate_BLE>=179.5;;nbShreddingFallow.Broyage._R<0.4164765;;nbSuperficialTillage_POIS<0.5;;WheatVariety in {CAPHORN	VIRTUAL1	VIRTUAL10	VIRTUAL2	VIRTUAL3	VIRTUAL5	VIRTUAL9};;harvestDate_COLZA<178.5;
419;129;0.23602632696917;Situation.Stock1<0.5;;nbSuperficialTillage_POIS>=1.5;;nbShreddingFallow.Broyage._R<0.2082385;;timeLastIrrigationHarvest_POIS>=4;;timeSow1stHerbicide_POIS>=1.5;;nbMultipleHerbicides_R<1.874144;;SowingDensity.seeds.m2._COLZA<27.5;;maxTillageDepth_R<21.5;
467;90;0.235611351131881;Situation.Stock1<0.5;;nbSuperficialTillage_POIS<1.5;;harvestDate_BLE>=179.5;;nbShreddingFallow.Broyage._R<0.4164765;;nbSuperficialTillage_POIS>=0.5;;timeHarvest1stPlough_BLE<33.5;;timeLastMechWeedingHarvest_COLZA<65.5;meanMechWeedDepth.cm._COLZA>=4.35;propWeededArea_POIS>=0.8017305;WheatVariety in {;SowingDensity.seeds.m2._BLE>=214;
942;175;0.228746934727001;Situation.Stock1<0.5;;nbSuperficialTillage_POIS<1.5;;harvestDate_BLE>=179.5;;nbShreddingFallow.Broyage._R<0.4164765;;nbSuperficialTillage_POIS>=0.5;;timeHarvest1stPlough_BLE>=33.5;;timeLastTillSow_BLE<6;;timeHarvest1stTill_BLE<40;;WheatVariety in {CAPHORN	CEZANNE	ORVANTIS	VIRTUAL1	VIRTUAL3	VIRTUAL4	VIRTUAL6};
3339;70;0.227680054056664;Situation.Stock1<0.5;;nbSuperficialTillage_POIS>=1.5;;nbShreddingFallow.Broyage._R<0.2082385;;timeLastIrrigationHarvest_POIS>=4;;timeSow1stHerbicide_POIS>=1.5;;nbMultipleHerbicides_R<1.874144;;SowingDensity.seeds.m2._COLZA>=27.5;;nbSuperficialTillage_BLE<1.5;;timeLastHerbicideHarvest_BLE<223.75;;WheatVariety in {CEZANNE	VIRTUAL1	VIRTUAL10	VIRTUAL3	VIRTUAL4	VIRTUAL7	VIRTUAL8	VIRTUAL9};;timeHarvest1stRoll_COLZA>=17.5;
783;152;0.223496677841712;Situation.Stock1<0.5;;nbSuperficialTillage_POIS>=1.5;;nbShreddingFallow.Broyage._R>=0.2082385;;MeanTillageDepth_POIS<22.1666665;;harvestDate_ORGE>=182.5;;timeHarvest1stTill_POIS>=23.5;;WheatVariety in {CAPHORN	VIRTUAL1	VIRTUAL10	VIRTUAL2	VIRTUAL4	VIRTUAL9};;timeLastMechWeedingHarvest_POIS<13;;timeHarvest1stTill_BLE>=14.5;
6675;35;0.221235657941441;Situation.Stock1<0.5;;nbSuperficialTillage_POIS>=1.5;;nbShreddingFallow.Broyage._R<0.2082385;;timeLastIrrigationHarvest_POIS>=4;;timeSow1stHerbicide_POIS>=1.5;;nbMultipleHerbicides_R<1.874144;;SowingDensity.seeds.m2._COLZA>=27.5;;nbSuperficialTillage_BLE<1.5;;timeLastHerbicideHarvest_BLE<223.75;;WheatVariety in {CAPHORN	ORVANTIS	VIRTUAL2	VIRTUAL6};;nbNonSystemicHerbicides_BLE>=0.5;;MeanTillageDepth_POIS<8.8214285;
3105;20;0.216396494230043;Situation.Stock1<0.5;;nbSuperficialTillage_POIS>=1.5;;nbShreddingFallow.Broyage._R>=0.2082385;;MeanTillageDepth_POIS<22.1666665;;harvestDate_ORGE>=182.5;;timeHarvest1stTill_POIS>=23.5;;WheatVariety in {CEZANNE	ORVANTIS	VIRTUAL3	VIRTUAL5	VIRTUAL6	VIRTUAL7	VIRTUAL8};;maxTillageDepth_R>=17.5;;timeHarvest1stPlough_COLZA<27;;timeSow1stMechWeeding_COLZA>=9.5;;Frequency_COLZA<0.0832955;CropRotationLength_R<2.5;Frequency_BLE>=0.4164765;Frequency_POIS>=0.4164765;Situation.Rotation1>=0.
494;266;0.216227329808302;Situation.Stock1<0.5;;nbSuperficialTillage_POIS<1.5;;harvestDate_BLE<179.5;;timeSow1stMechWeeding_COLZA<168.25;;nbHerbicides_BLE<2.5;nbIncropHerbicides_BLE<2.;SowingDensity.seeds.m2._POIS>=44.5;;nbPloughing_COLZA<0.5;summerPlough_COLZA<0.;WheatVariety in {CAPHORN	ORVANTIS	VIRTUAL3	VIRTUAL6	VIRTUAL7};
1873;30;0.20911499777525;Situation.Stock1<0.5;;nbSuperficialTillage_POIS<1.5;;harvestDate_BLE>=179.5;;nbShreddingFallow.Broyage._R<0.4164765;;nbSuperficialTillage_POIS>=0.5;;timeHarvest1stPlough_BLE>=33.5;;timeLastTillSow_BLE>=6;;Interrow.cm._COLZA<54.5;;nonDormantMinimum.YOUNG_SEEDS.>=0.9634772545;baseTempDev<0.0577648515;TTmat>=608.96765385;tPhoto3<23.87205747;tPhoto4<30.687449315;t0<4.68845003…
6677;80;0.208937091032572;Situation.Stock1<0.5;;nbSuperficialTillage_POIS>=1.5;;nbShreddingFallow.Broyage._R<0.2082385;;timeLastIrrigationHarvest_POIS>=4;;timeSow1stHerbicide_POIS>=1.5;;nbMultipleHerbicides_R<1.874144;;SowingDensity.seeds.m2._COLZA>=27.5;;nbSuperficialTillage_BLE<1.5;;timeLastHerbicideHarvest_BLE<223.75;;WheatVariety in {CEZANNE	VIRTUAL1	VIRTUAL10	VIRTUAL3	VIRTUAL4	VIRTUAL7	VIRTUAL8	VIRTUAL9};;timeHarvest1stRoll_COLZA<17.5;;nbTillageOtherThanPloughOrRoll_R<1.8324965;
1561;76;0.208706431836619;Situation.Stock1<0.5;;nbSuperficialTillage_POIS>=1.5;;nbShreddingFallow.Broyage._R>=0.2082385;;MeanTillageDepth_POIS<22.1666665;;harvestDate_ORGE>=182.5;;timeHarvest1stTill_POIS>=23.5;;WheatVariety in {CAPHORN	VIRTUAL1	VIRTUAL10	VIRTUAL2	VIRTUAL4	VIRTUAL9};;timeLastMechWeedingHarvest_POIS>=13;;harvestDate_COLZA>=172.5;;timeLastTillSow_POIS>=93.875;
1910;301;0.204752224549761;Situation.Stock1<0.5;;nbSuperficialTillage_POIS<1.5;;harvestDate_BLE>=179.5;;nbShreddingFallow.Broyage._R<0.4164765;;nbSuperficialTillage_POIS<0.5;;WheatVariety in {CAPHORN	VIRTUAL1	VIRTUAL10	VIRTUAL2	VIRTUAL3	VIRTUAL5	VIRTUAL9};;harvestDate_COLZA>=178.5;;nbMultipleHerbicides_R<1.4993155;;PrimaryCropSowingDate_POIS>=431.5;;timeHarvest1stTill_BLE<13;nbRolling_R<0.2915335;RowSowing.1or0._BLE<0.5;SowingDepth.cm._BLE<0.5;nbHerbMonocotSup50_BLE>=3.5;WheatVariety in {};reductionDepth>=0.0006672815;rootLength<62.48779426;r50<118.7847804;g0>=15.64167857;g50>=29.85614015;TTcot<56.75;TTplant<56.75;t0Cyl<26.99560381;Emax<…
1563;102;0.201420658359547;Situation.Stock1<0.5;;nbSuperficialTillage_POIS>=1.5;;nbShreddingFallow.Broyage._R>=0.2082385;;MeanTillageDepth_POIS<22.1666665;;harvestDate_ORGE>=182.5;;timeHarvest1stTill_POIS>=23.5;;WheatVariety in {CAPHORN	VIRTUAL1	VIRTUAL10	VIRTUAL2	VIRTUAL4	VIRTUAL9};;timeLastMechWeedingHarvest_POIS>=13;;harvestDate_COLZA<172.5;;MaxTillageDepth_COLZA<15.5;
1879;183;0.197780162592471;Situation.Stock1<0.5;;nbSuperficialTillage_POIS<1.5;;harvestDate_BLE>=179.5;;nbShreddingFallow.Broyage._R<0.4164765;;nbSuperficialTillage_POIS>=0.5;;timeHarvest1stPlough_BLE>=33.5;;timeLastTillSow_BLE>=6;;Interrow.cm._COLZA>=54.5;;WheatVariety in {CEZANNE	ORVANTIS	VIRTUAL10	VIRTUAL3	VIRTUAL5};;nbHerbDicotSup50_BLE<2.5;
53275;124;0.19496030520714;Situation.Stock1<0.5;;nbSuperficialTillage_POIS>=1.5;;nbShreddingFallow.Broyage._R<0.2082385;;timeLastIrrigationHarvest_POIS>=4;;timeSow1stHerbicide_POIS>=1.5;;nbMultipleHerbicides_R<1.874144;;SowingDensity.seeds.m2._COLZA>=27.5;;nbSuperficialTillage_BLE>=1.5;;timeLastHerbicideHarvest_ORGE<310.25;;timeLastHerbicideHarvest_BLE>=13;;nbSuperficialTillage_POIS<7.5;;WheatVar…	VIRTUAL3	VIRTUAL4	VIRTUAL6	VIRTUAL7	VIRTUAL8};;timeLastHerbicideHarvest_POIS<68.5;;nbPseudoRootOnlyHerbicides_R>=0.4164765;;EfficacyMonocot_POIS>=0.9375;
3111;79;0.18997124992633;Situation.Stock1<0.5;;nbSuperficialTillage_POIS>=1.5;;nbShreddingFallow.Broyage._R>=0.2082385;;MeanTillageDepth_POIS<22.1666665;;harvestDate_ORGE>=182.5;;timeHarvest1stTill_POIS>=23.5;;WheatVariety in {CEZANNE	ORVANTIS	VIRTUAL3	VIRTUAL5	VIRTUAL6	VIRTUAL7	VIRTUAL8};;maxTillageDepth_R>=17.5;;timeHarvest1stPlough_COLZA>=27;;timeLastMechWeedingHarvest_COLZA<66.5;;nbMechWeeding_COLZA>=2.5;propWeededArea_COLZA>=0.80576
229;87;0.186503182219085;Situation.Stock1<0.5;;nbSuperficialTillage_POIS<1.5;;harvestDate_BLE>=179.5;;nbShreddingFallow.Broyage._R>=0.4164765;;MaxTillageDepth_BLE>=22;;timeLastTillSow_POIS<185;;nbSuperficialTillage_BLE>=6.5;
198;53;0.183895994179229;Situation.Stock1<0.5;;nbSuperficialTillage_POIS>=1.5;;nbShreddingFallow.Broyage._R>=0.2082385;;MeanTillageDepth_POIS<22.1666665;;harvestDate_ORGE<182.5;;timeLastHerbicideHarvest_POIS<15.5;;mu_RLHmid<0.0980720077;nbRolling_R>=0.249886;nbShreddingFallow.Broyage._R>=0.2915335;nbSuperficialTillage_BLE<6;nbRootHerbicides_BLE<1.5;nbHerbMonocotSup50_BLE<2.5;nbHerbMonocotSup75_BL…
124;534;0.182109997075837;Situation.Stock1<0.5;;nbSuperficialTillage_POIS<1.5;;harvestDate_BLE<179.5;;timeSow1stMechWeeding_COLZA>=168.25;;nbSuperficialTillage_COLZA<0.5;nbTillageOtherThanPloughOrRoll_R<0.249886;maxTillageDepth_R<3;nbFallowHerbicides_R>=0.499772;nbMechWeeding_R<0.832953;propWeededArea_R<0.358023;meanMechWeedDepth.cm._R<0.9285715;nbShreddingFallow.Broyage._R<0.1665905;SummerTillag…	VIRTUAL1	VIRTUAL4	VIRTUAL5	VIRTUAL6	VIRTUAL7	VIRTUAL9};
1571;78;0.181213693603001;Situation.Stock1<0.5;;nbSuperficialTillage_POIS>=1.5;;nbShreddingFallow.Broyage._R>=0.2082385;;MeanTillageDepth_POIS<22.1666665;;harvestDate_ORGE<182.5;;timeLastHerbicideHarvest_POIS>=15.5;;nbMultiHerbicides_TOURNESOL<1.5;;nbHerbDicotSup75_BLE<1.5;;WheatVariety in {VIRTUAL1	VIRTUAL10	VIRTUAL2	VIRTUAL8};;PeaBefore_BLE>=0.5;
837;137;0.180928685510581;Situation.Stock1<0.5;;nbSuperficialTillage_POIS>=1.5;;nbShreddingFallow.Broyage._R<0.2082385;;timeLastIrrigationHarvest_POIS>=4;;timeSow1stHerbicide_POIS>=1.5;;nbMultipleHerbicides_R<1.874144;;SowingDensity.seeds.m2._COLZA<27.5;;maxTillageDepth_R>=21.5;;Interrow.cm._POIS>=44;nbFoliarOnlyHerbicides_R>=0.4164765;nbSystemicHerbicides_BLE>=0.5;nbFoliarHerbicides_POIS>=0.
237;538;0.180564171813475;Situation.Stock1<0.5;;nbSuperficialTillage_POIS<1.5;;harvestDate_BLE>=179.5;;nbShreddingFallow.Broyage._R<0.4164765;;nbSuperficialTillage_POIS<0.5;;WheatVariety in {CEZANNE	ORVANTIS	VIRTUAL4	VIRTUAL6	VIRTUAL7	VIRTUAL8};;PrimaryCropSowingDate_BLE<309;
243;243;0.178669267574516;Situation.Stock1<0.5;;nbSuperficialTillage_POIS<1.5;;harvestDate_BLE<179.5;;timeSow1stMechWeeding_COLZA<168.25;;nbHerbicides_BLE>=2.5;nbIncropHerbicides_BLE>=2.;MeanTillageDepth_BLE>=12.5892855;;MaxTillageDepth_POIS>=2;MeanTillageDepth_POIS>=
230;60;0.173674793377894;Situation.Stock1<0.5;;nbSuperficialTillage_POIS<1.5;;harvestDate_BLE>=179.5;;nbShreddingFallow.Broyage._R>=0.4164765;;MaxTillageDepth_BLE>=22;;timeLastTillSow_POIS>=185;;RowSowing.1or0._POIS<0.5;nbHerbicides_R<1.874144;nbSystemicHerbicides_R<0.749658;nbInCropHerbicides_R<1.874144;nbFoliarOnlyHerbicides_R<0.124943;nbRootOnlyHerbicides_R<0.624715;CropRotationLength_R<3;Freq…
954;525;0.171000412521623;Situation.Stock1<0.5;;nbSuperficialTillage_POIS<1.5;;harvestDate_BLE>=179.5;;nbShreddingFallow.Broyage._R<0.4164765;;nbSuperficialTillage_POIS<0.5;;WheatVariety in {CAPHORN	VIRTUAL1	VIRTUAL10	VIRTUAL2	VIRTUAL3	VIRTUAL5	VIRTUAL9};;harvestDate_COLZA>=178.5;;nbMultipleHerbicides_R<1.4993155;;PrimaryCropSowingDate_POIS<431.5;
1553;47;0.170392077195453;Situation.Stock1<0.5;;nbSuperficialTillage_POIS>=1.5;;nbShreddingFallow.Broyage._R>=0.2082385;;MeanTillageDepth_POIS<22.1666665;;harvestDate_ORGE>=182.5;;timeHarvest1stTill_POIS>=23.5;;WheatVariety in {CEZANNE	ORVANTIS	VIRTUAL3	VIRTUAL5	VIRTUAL6	VIRTUAL7	VIRTUAL8};;maxTillageDepth_R>=17.5;;timeHarvest1stPlough_COLZA<27;;timeSow1stMechWeeding_COLZA<9.5;
106549;63;0.166686767941058;Situation.Stock1<0.5;;nbSuperficialTillage_POIS>=1.5;;nbShreddingFallow.Broyage._R<0.2082385;;timeLastIrrigationHarvest_POIS>=4;;timeSow1stHerbicide_POIS>=1.5;;nbMultipleHerbicides_R<1.874144;;SowingDensity.seeds.m2._COLZA>=27.5;;nbSuperficialTillage_BLE>=1.5;;timeLastHerbicideHarvest_ORGE<310.25;;timeLastHerbicideHarvest_BLE>=13;;nbSuperficialTillage_POIS<7.5;;WheatVa…	VIRTUAL3	VIRTUAL4	VIRTUAL6	VIRTUAL7	VIRTUAL8};;timeLastHerbicideHarvest_POIS<68.5;;nbPseudoRootOnlyHerbicides_R>=0.4164765;;EfficacyMonocot_POIS<0.9375;;PrimaryCropSowingDate_BLE<269.5;SummerPlough_R<0.083295
465;123;0.164801383724034;Situation.Stock1<0.5;;nbSuperficialTillage_POIS<1.5;;harvestDate_BLE>=179.5;;nbShreddingFallow.Broyage._R<0.4164765;;nbSuperficialTillage_POIS>=0.5;;timeHarvest1stPlough_BLE<33.5;;timeLastMechWeedingHarvest_COLZA>=65.5;meanMechWeedDepth.cm._COLZA<4.35;propWeededArea_POIS<0.8017305;WheatVariety in {;WheatVariety in {CAPHORN	ORVANTIS	VIRTUAL4	VIRTUAL8};
6662;147;0.164462654456215;Situation.Stock1<0.5;;nbSuperficialTillage_POIS>=1.5;;nbShreddingFallow.Broyage._R<0.2082385;;timeLastIrrigationHarvest_POIS>=4;;timeSow1stHerbicide_POIS>=1.5;;nbMultipleHerbicides_R<1.874144;;SowingDensity.seeds.m2._COLZA>=27.5;;nbSuperficialTillage_BLE>=1.5;;timeLastHerbicideHarvest_ORGE<310.25;;timeLastHerbicideHarvest_BLE<13;;WheatVariety in {VIRTUAL1	VIRTUAL2	VIRTUAL4	VIRTUAL5};;mu_HMearly<0.107988482666667;nbHerbicides_R>=1.8324965;nbNonSystemicHerbicides_R>=0.583067;nbInCropHerbicides_R>=1.8324965;SowingDensity.seeds.m2._POIS>=48.5;MeanTillageDepth_POIS>=9.5;summerTillage_POIS>=1.5;g50>=29.701100015;gb<2.4788556505;soilPen>=0.914393962;LBRmid>=0.7797501279;b_HMlate>=0.270196208166667;mu_RLHlate<0.12020816666666
769;40;0.162312518042681;Situation.Stock1<0.5;;nbSuperficialTillage_POIS>=1.5;;nbShreddingFallow.Broyage._R>=0.2082385;;MeanTillageDepth_POIS<22.1666665;;harvestDate_ORGE>=182.5;;timeHarvest1stTill_POIS<23.5;;WheatVariety in {CAPHORN	ORVANTIS	VIRTUAL1	VIRTUAL3	VIRTUAL6	VIRTUAL7	VIRTUAL9};;timeLastTillSow_COLZA<21.5;;SowingDensity.seeds.m2._POIS>=113.5;
53278;163;0.162173982734156;Situation.Stock1<0.5;;nbSuperficialTillage_POIS>=1.5;;nbShreddingFallow.Broyage._R<0.2082385;;timeLastIrrigationHarvest_POIS>=4;;timeSow1stHerbicide_POIS>=1.5;;nbMultipleHerbicides_R<1.874144;;SowingDensity.seeds.m2._COLZA>=27.5;;nbSuperficialTillage_BLE>=1.5;;timeLastHerbicideHarvest_ORGE<310.25;;timeLastHerbicideHarvest_BLE>=13;;nbSuperficialTillage_POIS<7.5;;WheatVa…	VIRTUAL3	VIRTUAL4	VIRTUAL6	VIRTUAL7	VIRTUAL8};;timeLastHerbicideHarvest_POIS>=68.5;;nbFoliarHerbicides_ORGE<0.5;baseTempGerm>=-0.4462603735;darknessReduction.YOUNG_SEEDS.>=0.972875018;gamma>=0.333185309;se_LA>=0.483147587;tPhoto2<20.262433975;WinterAnnual<0.5;tFrostMid1>=-11.08680649;tFrostLate3>=-4.142018962;SLAmid<190.12665464;HMlate<36.9349523266667;WMearly<37.0058923616667;b_WMearly>=0.409296300333333;b_RLHlate<3.33345531633333…
389;122;0.16053854193662;Situation.Stock1<0.5;;nbSuperficialTillage_POIS>=1.5;;nbShreddingFallow.Broyage._R>=0.2082385;;MeanTillageDepth_POIS<22.1666665;;harvestDate_ORGE>=182.5;;timeHarvest1stTill_POIS>=23.5;;WheatVariety in {CEZANNE	ORVANTIS	VIRTUAL3	VIRTUAL5	VIRTUAL6	VIRTUAL7	VIRTUAL8};;maxTillageDepth_R<17.5;
1565;90;0.149720878188157;Situation.Stock1<0.5;;nbSuperficialTillage_POIS>=1.5;;nbShreddingFallow.Broyage._R>=0.2082385;;MeanTillageDepth_POIS<22.1666665;;harvestDate_ORGE>=182.5;;timeHarvest1stTill_POIS>=23.5;;WheatVariety in {CAPHORN	VIRTUAL1	VIRTUAL10	VIRTUAL2	VIRTUAL4	VIRTUAL9};;timeLastMechWeedingHarvest_POIS<13;;timeHarvest1stTill_BLE<14.5;;nbHerbMonocotSup50_BLE<0.5;nbMultipleHerbicides_R<0.249886;EfficacyMonocot_BLE<0.2
210;129;0.147736326289972;Situation.Stock1<0.5;;nbSuperficialTillage_POIS>=1.5;;nbShreddingFallow.Broyage._R<0.2082385;;timeLastIrrigationHarvest_POIS>=4;;timeSow1stHerbicide_POIS>=1.5;;nbMultipleHerbicides_R>=1.874144;;nbHerbMonocotSup50_BLE<3.5;nbRolling_R>=0.124943;nbFoliarHerbicides_BLE<0.5;SowingDepth.cm._POIS<
492;167;0.146058647837354;Situation.Stock1<0.5;;nbSuperficialTillage_POIS<1.5;;harvestDate_BLE<179.5;;timeSow1stMechWeeding_COLZA<168.25;;nbHerbicides_BLE<2.5;nbIncropHerbicides_BLE<2.;SowingDensity.seeds.m2._POIS>=44.5;;nbPloughing_COLZA>=0.5;summerPlough_COLZA>=0.;timeHarvest1stTill_POIS<240.875;SummerTillage_R<3.748288;MeanTillageDepth_BLE<14.5;harvestDate_BLE>=161.5;PrimaryCropSowingDate_POIS…
937;330;0.145734562624486;Situation.Stock1<0.5;;nbSuperficialTillage_POIS<1.5;;harvestDate_BLE>=179.5;;nbShreddingFallow.Broyage._R<0.4164765;;nbSuperficialTillage_POIS>=0.5;;timeHarvest1stPlough_BLE>=33.5;;timeLastTillSow_BLE>=6;;Interrow.cm._COLZA<54.5;;nonDormantMinimum.YOUNG_SEEDS.<0.9634772545;baseTempDev>=0.0577648515;TTmat<608.96765385;tPhoto3>=23.87205747;tPhoto4>=30.687449315;t0>=4.68845…
393;352;0.141621830067837;Situation.Stock1<0.5;;nbSuperficialTillage_POIS>=1.5;;nbShreddingFallow.Broyage._R>=0.2082385;;MeanTillageDepth_POIS<22.1666665;;harvestDate_ORGE<182.5;;timeLastHerbicideHarvest_POIS>=15.5;;nbMultiHerbicides_TOURNESOL<1.5;;nbHerbDicotSup75_BLE>=1.5;
113;69;0.138970099203857;Situation.Stock1<0.5;;nbSuperficialTillage_POIS<1.5;;harvestDate_BLE>=179.5;;nbShreddingFallow.Broyage._R>=0.4164765;;MaxTillageDepth_BLE<22;;WheatVariety in {VIRTUAL3	VIRTUAL5};
236;509;0.137821942707346;Situation.Stock1<0.5;;nbSuperficialTillage_POIS<1.5;;harvestDate_BLE>=179.5;;nbShreddingFallow.Broyage._R<0.4164765;;nbSuperficialTillage_POIS<0.5;;WheatVariety in {CEZANNE	ORVANTIS	VIRTUAL4	VIRTUAL6	VIRTUAL7	VIRTUAL8};;PrimaryCropSowingDate_BLE>=309;
6676;460;0.126928655284844;Situation.Stock1<0.5;;nbSuperficialTillage_POIS>=1.5;;nbShreddingFallow.Broyage._R<0.2082385;;timeLastIrrigationHarvest_POIS>=4;;timeSow1stHerbicide_POIS>=1.5;;nbMultipleHerbicides_R<1.874144;;SowingDensity.seeds.m2._COLZA>=27.5;;nbSuperficialTillage_BLE<1.5;;timeLastHerbicideHarvest_BLE<223.75;;WheatVariety in {CEZANNE	VIRTUAL1	VIRTUAL10	VIRTUAL3	VIRTUAL4	VIRTUAL7	VIRTUAL8	VIRTUAL9};;timeHarvest1stRoll_COLZA<17.5;;nbTillageOtherThanPloughOrRoll_R>=1.8324965;
1547;592;0.12009453731148;Situation.Stock1<0.5;;nbSuperficialTillage_POIS>=1.5;;nbShreddingFallow.Broyage._R>=0.2082385;;MeanTillageDepth_POIS<22.1666665;;harvestDate_ORGE>=182.5;;timeHarvest1stTill_POIS<23.5;;WheatVariety in {CEZANNE	VIRTUAL10	VIRTUAL2	VIRTUAL4	VIRTUAL5	VIRTUAL8};;WinterPlough_R<0.583067;;Epsi_b<3.2860173055;TTcot>=62.06462445;tFrostLate2>=-1.9728159865;WMmid<18.816244468;WMlate<16.15032796;timeHarvest1stTill_POIS<12.5;
1562;131;0.118677584305641;Situation.Stock1<0.5;;nbSuperficialTillage_POIS>=1.5;;nbShreddingFallow.Broyage._R>=0.2082385;;MeanTillageDepth_POIS<22.1666665;;harvestDate_ORGE>=182.5;;timeHarvest1stTill_POIS>=23.5;;WheatVariety in {CAPHORN	VIRTUAL1	VIRTUAL10	VIRTUAL2	VIRTUAL4	VIRTUAL9};;timeLastMechWeedingHarvest_POIS>=13;;harvestDate_COLZA<172.5;;MaxTillageDepth_COLZA>=15.5;
3121;421;0.115641657108128;Situation.Stock1<0.5;;nbSuperficialTillage_POIS>=1.5;;nbShreddingFallow.Broyage._R>=0.2082385;;MeanTillageDepth_POIS<22.1666665;;harvestDate_ORGE>=182.5;;timeHarvest1stTill_POIS>=23.5;;WheatVariety in {CAPHORN	VIRTUAL1	VIRTUAL10	VIRTUAL2	VIRTUAL4	VIRTUAL9};;timeLastMechWeedingHarvest_POIS>=13;;harvestDate_COLZA>=172.5;;timeLastTillSow_POIS<93.875;;nbResidueShredding.Broyage._BLE>=0.5;
26638;95;0.113218874614619;Situation.Stock1<0.5;;nbSuperficialTillage_POIS>=1.5;;nbShreddingFallow.Broyage._R<0.2082385;;timeLastIrrigationHarvest_POIS>=4;;timeSow1stHerbicide_POIS>=1.5;;nbMultipleHerbicides_R<1.874144;;SowingDensity.seeds.m2._COLZA>=27.5;;nbSuperficialTillage_BLE>=1.5;;timeLastHerbicideHarvest_ORGE<310.25;;timeLastHerbicideHarvest_BLE>=13;;nbSuperficialTillage_POIS<7.5;;WheatVar…	VIRTUAL3	VIRTUAL4	VIRTUAL6	VIRTUAL7	VIRTUAL8};;timeLastHerbicideHarvest_POIS>=68.5;;nbFoliarHerbicides_ORGE>=0.5;baseTempGerm<-0.4462603735;darknessReduction.YOUNG_SEEDS.<0.972875018;gamma<0.333185309;se_LA<0.483147587;tPhoto2>=20.262433975;WinterAnnual>=0.5;tFrostMid1<-11.08680649;tFrostLate3<-4.142018962;SLAmid>=190.12665464;HMlate>=36.9349523266667;WMearly>=37.0058923616667;b_WMearly<0.409296300333333;b_RLHlate>=3.33345531633333…
6674;265;0.106979652581477;Situation.Stock1<0.5;;nbSuperficialTillage_POIS>=1.5;;nbShreddingFallow.Broyage._R<0.2082385;;timeLastIrrigationHarvest_POIS>=4;;timeSow1stHerbicide_POIS>=1.5;;nbMultipleHerbicides_R<1.874144;;SowingDensity.seeds.m2._COLZA>=27.5;;nbSuperficialTillage_BLE<1.5;;timeLastHerbicideHarvest_BLE<223.75;;WheatVariety in {CAPHORN	ORVANTIS	VIRTUAL2	VIRTUAL6};;nbNonSystemicHerbicides_BLE>=0.5;;MeanTillageDepth_POIS>=8.8214285;
385;199;0.105323407103841;Situation.Stock1<0.5;;nbSuperficialTillage_POIS>=1.5;;nbShreddingFallow.Broyage._R>=0.2082385;;MeanTillageDepth_POIS<22.1666665;;harvestDate_ORGE>=182.5;;timeHarvest1stTill_POIS<23.5;;WheatVariety in {CAPHORN	ORVANTIS	VIRTUAL1	VIRTUAL3	VIRTUAL6	VIRTUAL7	VIRTUAL9};;timeLastTillSow_COLZA>=21.5;
6241;222;0.104681261646261;Situation.Stock1<0.5;;nbSuperficialTillage_POIS>=1.5;;nbShreddingFallow.Broyage._R>=0.2082385;;MeanTillageDepth_POIS<22.1666665;;harvestDate_ORGE>=182.5;;timeHarvest1stTill_POIS>=23.5;;WheatVariety in {CAPHORN	VIRTUAL1	VIRTUAL10	VIRTUAL2	VIRTUAL4	VIRTUAL9};;timeLastMechWeedingHarvest_POIS>=13;;harvestDate_COLZA>=172.5;;timeLastTillSow_POIS<93.875;;nbResidueShredding.Broyage._BLE<0.5;;nbRolling_R>=0.583067;
122;83;0.102853082347575;Situation.Stock1<0.5;;nbSuperficialTillage_POIS<1.5;;harvestDate_BLE<179.5;;timeSow1stMechWeeding_COLZA<168.25;;nbHerbicides_BLE<2.5;nbIncropHerbicides_BLE<2.;SowingDensity.seeds.m2._POIS<44.5;
228;158;0.100852314917897;Situation.Stock1<0.5;;nbSuperficialTillage_POIS<1.5;;harvestDate_BLE>=179.5;;nbShreddingFallow.Broyage._R>=0.4164765;;MaxTillageDepth_BLE>=22;;timeLastTillSow_POIS<185;;nbSuperficialTillage_BLE<6.5;
466;90;0.0978154683036878;Situation.Stock1<0.5;;nbSuperficialTillage_POIS<1.5;;harvestDate_BLE>=179.5;;nbShreddingFallow.Broyage._R<0.4164765;;nbSuperficialTillage_POIS>=0.5;;timeHarvest1stPlough_BLE<33.5;;timeLastMechWeedingHarvest_COLZA<65.5;meanMechWeedDepth.cm._COLZA>=4.35;propWeededArea_POIS>=0.8017305;WheatVariety in {;SowingDensity.seeds.m2._BLE<214;
6657;225;0.0967150820498185;Situation.Stock1<0.5;;nbSuperficialTillage_POIS>=1.5;;nbShreddingFallow.Broyage._R<0.2082385;;timeLastIrrigationHarvest_POIS>=4;;timeSow1stHerbicide_POIS>=1.5;;nbMultipleHerbicides_R<1.874144;;SowingDensity.seeds.m2._COLZA>=27.5;;nbSuperficialTillage_BLE>=1.5;;timeLastHerbicideHarvest_ORGE<310.25;;timeLastHerbicideHarvest_BLE>=13;;nbSuperficialTillage_POIS>=7.5;;nbMult…
836;140;0.0961386614595652;Situation.Stock1<0.5;;nbSuperficialTillage_POIS>=1.5;;nbShreddingFallow.Broyage._R<0.2082385;;timeLastIrrigationHarvest_POIS>=4;;timeSow1stHerbicide_POIS>=1.5;;nbMultipleHerbicides_R<1.874144;;SowingDensity.seeds.m2._COLZA<27.5;;maxTillageDepth_R>=21.5;;Interrow.cm._POIS<44;nbFoliarOnlyHerbicides_R<0.4164765;nbSystemicHerbicides_BLE<0.5;nbFoliarHerbicides_POIS<0.
1570;167;0.0947837558452228;Situation.Stock1<0.5;;nbSuperficialTillage_POIS>=1.5;;nbShreddingFallow.Broyage._R>=0.2082385;;MeanTillageDepth_POIS<22.1666665;;harvestDate_ORGE<182.5;;timeLastHerbicideHarvest_POIS>=15.5;;nbMultiHerbicides_TOURNESOL<1.5;;nbHerbDicotSup75_BLE<1.5;;WheatVariety in {VIRTUAL1	VIRTUAL10	VIRTUAL2	VIRTUAL8};;PeaBefore_BLE<0.5;
120;178;0.0938313791953313;Situation.Stock1<0.5;;nbSuperficialTillage_POIS<1.5;;harvestDate_BLE<179.5;;timeSow1stMechWeeding_COLZA<168.25;;nbHerbicides_BLE>=2.5;nbIncropHerbicides_BLE>=2.;MeanTillageDepth_BLE<12.5892855;
106;23;0.0921001674918606;Situation.Stock1<0.5;;nbSuperficialTillage_POIS>=1.5;;nbShreddingFallow.Broyage._R<0.2082385;;timeLastIrrigationHarvest_POIS>=4;;timeSow1stHerbicide_POIS<1.5;;baseTempDev>=-0.0708791905;nbPloughing_R>=0.583067;nbHerbicides_R>=2.12403;nbSystemicHerbicides_R>=1.1661345;nbInCropHerbicides_R>=2.12403;nbFoliarOnlyHerbicides_R<0.249886;nbRootOnlyHerbicides_R>=0.249886;WinterTi…
54;39;0.0905644506537943;Situation.Stock1<0.5;;nbSuperficialTillage_POIS>=1.5;;nbShreddingFallow.Broyage._R<0.2082385;;timeLastIrrigationHarvest_POIS<4;;nbTillageOtherThanPloughOrRoll_R>=4.5812415;maxTillageDepth_R<19.5;nbNonSystemicHerbicides_R<0.249886;nbMultipleHerbicides_R<0.249886;nbMechWeeding_R>=0.9995435;SowingDensity.seeds.m2._BLE<275;nbMechWeeding_BLE>=2;harvestDate_BLE>=213;SowingDensi…
1878;50;0.0866005369008288;Situation.Stock1<0.5;;nbSuperficialTillage_POIS<1.5;;harvestDate_BLE>=179.5;;nbShreddingFallow.Broyage._R<0.4164765;;nbSuperficialTillage_POIS>=0.5;;timeHarvest1stPlough_BLE>=33.5;;timeLastTillSow_BLE>=6;;Interrow.cm._COLZA>=54.5;;WheatVariety in {CEZANNE	ORVANTIS	VIRTUAL10	VIRTUAL3	VIRTUAL5};;nbHerbDicotSup50_BLE>=2.5;
6658;1349;0.0864875458801226;Situation.Stock1<0.5;;nbSuperficialTillage_POIS>=1.5;;nbShreddingFallow.Broyage._R<0.2082385;;timeLastIrrigationHarvest_POIS>=4;;timeSow1stHerbicide_POIS>=1.5;;nbMultipleHerbicides_R<1.874144;;SowingDensity.seeds.m2._COLZA>=27.5;;nbSuperficialTillage_BLE>=1.5;;timeLastHerbicideHarvest_ORGE<310.25;;timeLastHerbicideHarvest_BLE>=13;;nbSuperficialTillage_POIS<7.5;;WheatV…	CEZANNE	ORVANTIS	VIRTUAL1	VIRTUAL10	VIRTUAL5	VIRTUAL9};
26636;582;0.0833668638803151;Situation.Stock1<0.5;;nbSuperficialTillage_POIS>=1.5;;nbShreddingFallow.Broyage._R<0.2082385;;timeLastIrrigationHarvest_POIS>=4;;timeSow1stHerbicide_POIS>=1.5;;nbMultipleHerbicides_R<1.874144;;SowingDensity.seeds.m2._COLZA>=27.5;;nbSuperficialTillage_BLE>=1.5;;timeLastHerbicideHarvest_ORGE<310.25;;timeLastHerbicideHarvest_BLE>=13;;nbSuperficialTillage_POIS<7.5;;WheatV…	VIRTUAL3	VIRTUAL4	VIRTUAL6	VIRTUAL7	VIRTUAL8};;timeLastHerbicideHarvest_POIS<68.5;;nbPseudoRootOnlyHerbicides_R<0.4164765;
3330;142;0.082669492859538;Situation.Stock1<0.5;;nbSuperficialTillage_POIS>=1.5;;nbShreddingFallow.Broyage._R<0.2082385;;timeLastIrrigationHarvest_POIS>=4;;timeSow1stHerbicide_POIS>=1.5;;nbMultipleHerbicides_R<1.874144;;SowingDensity.seeds.m2._COLZA>=27.5;;nbSuperficialTillage_BLE>=1.5;;timeLastHerbicideHarvest_ORGE<310.25;;timeLastHerbicideHarvest_BLE<13;;WheatVariety in {CAPHORN	VIRTUAL10	VIRTUAL3	VIRTUAL8	VIRTUAL9};
250;20;0.0825793137736282;Situation.Stock1<0.5;;nbSuperficialTillage_POIS<1.5;;harvestDate_BLE<179.5;;timeSow1stMechWeeding_COLZA>=168.25;;nbSuperficialTillage_COLZA<0.5;nbTillageOtherThanPloughOrRoll_R<0.249886;maxTillageDepth_R<3;nbFallowHerbicides_R>=0.499772;nbMechWeeding_R<0.832953;propWeededArea_R<0.358023;meanMechWeedDepth.cm._R<0.9285715;nbShreddingFallow.Broyage._R<0.1665905;SummerTillag…	ORVANTIS	VIRTUAL10	VIRTUAL2	VIRTUAL3};;g0>=23.493131595;PrimaryCropSowingDate_BLE<250.5;nbHerbDicotSup50_BLE<0.5;EfficacyDicot._BLE<0.448473;harvestDate_BLE<161.5;g50>=31.733772505;gb<2.212854629;LA0<0.980452;SLAlate>=108.569924588333;LBRearly>=0.821455799666667;LBRmid>=0.8054390217;HMearly<11.2784357283333;HMmid<14.1537774315;HMlate<22.0428563333333;b_HMlate>=0.321591850833333;b_WMmid>=0.4342173421;b_WMlate<0.323364456;RLH…
464;269;0.0821455738761879;Situation.Stock1<0.5;;nbSuperficialTillage_POIS<1.5;;harvestDate_BLE>=179.5;;nbShreddingFallow.Broyage._R<0.4164765;;nbSuperficialTillage_POIS>=0.5;;timeHarvest1stPlough_BLE<33.5;;timeLastMechWeedingHarvest_COLZA>=65.5;meanMechWeedDepth.cm._COLZA<4.35;propWeededArea_POIS<0.8017305;WheatVariety in {;WheatVariety in {CEZANNE	VIRTUAL1	VIRTUAL2	VIRTUAL3	VIRTUAL5	VIRTUAL7	VIRTUAL9};
1666;363;0.0803525920866711;Situation.Stock1<0.5;;nbSuperficialTillage_POIS>=1.5;;nbShreddingFallow.Broyage._R<0.2082385;;timeLastIrrigationHarvest_POIS>=4;;timeSow1stHerbicide_POIS>=1.5;;nbMultipleHerbicides_R<1.874144;;SowingDensity.seeds.m2._COLZA>=27.5;;nbSuperficialTillage_BLE>=1.5;;timeLastHerbicideHarvest_ORGE>=310.25;;propSpeciesMortSup90_BLE>=0.3653845;EfficacyDicot._BLE>=0.92187
1872;264;0.0792489723195651;Situation.Stock1<0.5;;nbSuperficialTillage_POIS<1.5;;harvestDate_BLE>=179.5;;nbShreddingFallow.Broyage._R<0.4164765;;nbSuperficialTillage_POIS>=0.5;;timeHarvest1stPlough_BLE>=33.5;;timeLastTillSow_BLE>=6;;Interrow.cm._COLZA<54.5;;nonDormantMinimum.YOUNG_SEEDS.>=0.9634772545;baseTempDev<0.0577648515;TTmat>=608.96765385;tPhoto3<23.87205747;tPhoto4<30.687449315;t0<4.68845…
470;73;0.0785344886823024;Situation.Stock1<0.5;;nbSuperficialTillage_POIS<1.5;;harvestDate_BLE>=179.5;;nbShreddingFallow.Broyage._R<0.4164765;;nbSuperficialTillage_POIS>=0.5;;timeHarvest1stPlough_BLE>=33.5;;timeLastTillSow_BLE<6;;timeHarvest1stTill_BLE>=40;
476;40;0.0762282053670344;Situation.Stock1<0.5;;nbSuperficialTillage_POIS<1.5;;harvestDate_BLE>=179.5;;nbShreddingFallow.Broyage._R<0.4164765;;nbSuperficialTillage_POIS<0.5;;WheatVariety in {CAPHORN	VIRTUAL1	VIRTUAL10	VIRTUAL2	VIRTUAL3	VIRTUAL5	VIRTUAL9};;harvestDate_COLZA>=178.5;;nbMultipleHerbicides_R>=1.4993155;
3110;91;0.0756059188696147;Situation.Stock1<0.5;;nbSuperficialTillage_POIS>=1.5;;nbShreddingFallow.Broyage._R>=0.2082385;;MeanTillageDepth_POIS<22.1666665;;harvestDate_ORGE>=182.5;;timeHarvest1stTill_POIS>=23.5;;WheatVariety in {CEZANNE	ORVANTIS	VIRTUAL3	VIRTUAL5	VIRTUAL6	VIRTUAL7	VIRTUAL8};;maxTillageDepth_R>=17.5;;timeHarvest1stPlough_COLZA>=27;;timeLastMechWeedingHarvest_COLZA<66.5;;nbMechWeeding_COLZA<2.5;propWeededArea_COLZA<0.80576
106548;113;0.0667616822624791;Situation.Stock1<0.5;;nbSuperficialTillage_POIS>=1.5;;nbShreddingFallow.Broyage._R<0.2082385;;timeLastIrrigationHarvest_POIS>=4;;timeSow1stHerbicide_POIS>=1.5;;nbMultipleHerbicides_R<1.874144;;SowingDensity.seeds.m2._COLZA>=27.5;;nbSuperficialTillage_BLE>=1.5;;timeLastHerbicideHarvest_ORGE<310.25;;timeLastHerbicideHarvest_BLE>=13;;nbSuperficialTillage_POIS<7.5;;Wheat…	VIRTUAL3	VIRTUAL4	VIRTUAL6	VIRTUAL7	VIRTUAL8};;timeLastHerbicideHarvest_POIS<68.5;;nbPseudoRootOnlyHerbicides_R>=0.4164765;;EfficacyMonocot_POIS<0.9375;;PrimaryCropSowingDate_BLE>=269.5;SummerPlough_R>=0.083295
3104;1564;0.0662314266759309;Situation.Stock1<0.5;;nbSuperficialTillage_POIS>=1.5;;nbShreddingFallow.Broyage._R>=0.2082385;;MeanTillageDepth_POIS<22.1666665;;harvestDate_ORGE>=182.5;;timeHarvest1stTill_POIS>=23.5;;WheatVariety in {CEZANNE	ORVANTIS	VIRTUAL3	VIRTUAL5	VIRTUAL6	VIRTUAL7	VIRTUAL8};;maxTillageDepth_R>=17.5;;timeHarvest1stPlough_COLZA<27;;timeSow1stMechWeeding_COLZA>=9.5;;Frequency_COLZA>=0.0832955;CropRotationLength_R>=2.5;Frequency_BLE<0.4164765;Frequency_POIS<0.4164765;Situation.Rotation1<0.
1546;343;0.0640523372851163;Situation.Stock1<0.5;;nbSuperficialTillage_POIS>=1.5;;nbShreddingFallow.Broyage._R>=0.2082385;;MeanTillageDepth_POIS<22.1666665;;harvestDate_ORGE>=182.5;;timeHarvest1stTill_POIS<23.5;;WheatVariety in {CEZANNE	VIRTUAL10	VIRTUAL2	VIRTUAL4	VIRTUAL5	VIRTUAL8};;WinterPlough_R<0.583067;;Epsi_b<3.2860173055;TTcot>=62.06462445;tFrostLate2>=-1.9728159865;WMmid<18.816244468;WMlate<16.15032796;timeHarvest1stTill_POIS>=12.5;
772;821;0.0615697039680883;Situation.Stock1<0.5;;nbSuperficialTillage_POIS>=1.5;;nbShreddingFallow.Broyage._R>=0.2082385;;MeanTillageDepth_POIS<22.1666665;;harvestDate_ORGE>=182.5;;timeHarvest1stTill_POIS<23.5;;WheatVariety in {CEZANNE	VIRTUAL10	VIRTUAL2	VIRTUAL4	VIRTUAL5	VIRTUAL8};;WinterPlough_R<0.583067;;Epsi_b>=3.2860173055;TTcot<62.06462445;tFrostLate2<-1.9728159865;WMmid>=18.816244468;WMlate>=16.15032796
784;373;0.0615672077563002;Situation.Stock1<0.5;;nbSuperficialTillage_POIS>=1.5;;nbShreddingFallow.Broyage._R>=0.2082385;;MeanTillageDepth_POIS<22.1666665;;harvestDate_ORGE<182.5;;timeLastHerbicideHarvest_POIS>=15.5;;nbMultiHerbicides_TOURNESOL<1.5;;nbHerbDicotSup75_BLE<1.5;;WheatVariety in {CAPHORN	CEZANNE	ORVANTIS	VIRTUAL3	VIRTUAL4	VIRTUAL5	VIRTUAL6	VIRTUAL7	VIRTUAL9};
394;202;0.054554949775602;Situation.Stock1<0.5;;nbSuperficialTillage_POIS>=1.5;;nbShreddingFallow.Broyage._R>=0.2082385;;MeanTillageDepth_POIS<22.1666665;;harvestDate_ORGE<182.5;;timeLastHerbicideHarvest_POIS>=15.5;;nbMultiHerbicides_TOURNESOL>=1.5;;CropRotationLength_R<5;Frequency_BLE>=0.2082385;Frequency_POIS>=0.2082385;Frequency_MAIS<0.0832955;Frequency_TOURNESOL<0.0832955;Situation.Rotation4<…
6240;411;0.0533989611294104;Situation.Stock1<0.5;;nbSuperficialTillage_POIS>=1.5;;nbShreddingFallow.Broyage._R>=0.2082385;;MeanTillageDepth_POIS<22.1666665;;harvestDate_ORGE>=182.5;;timeHarvest1stTill_POIS>=23.5;;WheatVariety in {CAPHORN	VIRTUAL1	VIRTUAL10	VIRTUAL2	VIRTUAL4	VIRTUAL9};;timeLastMechWeedingHarvest_POIS>=13;;harvestDate_COLZA>=172.5;;timeLastTillSow_POIS<93.875;;nbResidueShredding.Broyage._BLE<0.5;;nbRolling_R<0.583067;
768;1944;0.0477526219490767;Situation.Stock1<0.5;;nbSuperficialTillage_POIS>=1.5;;nbShreddingFallow.Broyage._R>=0.2082385;;MeanTillageDepth_POIS<22.1666665;;harvestDate_ORGE>=182.5;;timeHarvest1stTill_POIS<23.5;;WheatVariety in {CAPHORN	ORVANTIS	VIRTUAL1	VIRTUAL3	VIRTUAL6	VIRTUAL7	VIRTUAL9};;timeLastTillSow_COLZA<21.5;;SowingDensity.seeds.m2._POIS<113.5;
6656;322;0.0421122813842416;Situation.Stock1<0.5;;nbSuperficialTillage_POIS>=1.5;;nbShreddingFallow.Broyage._R<0.2082385;;timeLastIrrigationHarvest_POIS>=4;;timeSow1stHerbicide_POIS>=1.5;;nbMultipleHerbicides_R<1.874144;;SowingDensity.seeds.m2._COLZA>=27.5;;nbSuperficialTillage_BLE>=1.5;;timeLastHerbicideHarvest_ORGE<310.25;;timeLastHerbicideHarvest_BLE>=13;;nbSuperficialTillage_POIS>=7.5;;nbMult…
1564;122;0.0416804630688751;Situation.Stock1<0.5;;nbSuperficialTillage_POIS>=1.5;;nbShreddingFallow.Broyage._R>=0.2082385;;MeanTillageDepth_POIS<22.1666665;;harvestDate_ORGE>=182.5;;timeHarvest1stTill_POIS>=23.5;;WheatVariety in {CAPHORN	VIRTUAL1	VIRTUAL10	VIRTUAL2	VIRTUAL4	VIRTUAL9};;timeLastMechWeedingHarvest_POIS<13;;timeHarvest1stTill_BLE<14.5;;nbHerbMonocotSup50_BLE>=0.5;nbMultipleHerbicides_R>=0.249886;EfficacyMonocot_BLE>=0.2
938;107;0.0415643695627094;Situation.Stock1<0.5;;nbSuperficialTillage_POIS<1.5;;harvestDate_BLE>=179.5;;nbShreddingFallow.Broyage._R<0.4164765;;nbSuperficialTillage_POIS>=0.5;;timeHarvest1stPlough_BLE>=33.5;;timeLastTillSow_BLE>=6;;Interrow.cm._COLZA>=54.5;;WheatVariety in {CAPHORN	VIRTUAL7	VIRTUAL9};
242;25;0.0393561014485959;Situation.Stock1<0.5;;nbSuperficialTillage_POIS<1.5;;harvestDate_BLE<179.5;;timeSow1stMechWeeding_COLZA<168.25;;nbHerbicides_BLE>=2.5;nbIncropHerbicides_BLE>=2.;MeanTillageDepth_BLE>=12.5892855;;MaxTillageDepth_POIS<2;MeanTillageDepth_POIS<
112;374;0.0384702715206471;Situation.Stock1<0.5;;nbSuperficialTillage_POIS<1.5;;harvestDate_BLE>=179.5;;nbShreddingFallow.Broyage._R>=0.4164765;;MaxTillageDepth_BLE<22;;WheatVariety in {CAPHORN	VIRTUAL1	VIRTUAL10	VIRTUAL2	VIRTUAL4	VIRTUAL6	VIRTUAL7	VIRTUAL8};
3336;128;0.0366539852580504;Situation.Stock1<0.5;;nbSuperficialTillage_POIS>=1.5;;nbShreddingFallow.Broyage._R<0.2082385;;timeLastIrrigationHarvest_POIS>=4;;timeSow1stHerbicide_POIS>=1.5;;nbMultipleHerbicides_R<1.874144;;SowingDensity.seeds.m2._COLZA>=27.5;;nbSuperficialTillage_BLE<1.5;;timeLastHerbicideHarvest_BLE<223.75;;WheatVariety in {CAPHORN	ORVANTIS	VIRTUAL2	VIRTUAL6};;nbNonSystemicHerbicides_BLE<0.5;
1554;160;0.0341032745306436;Situation.Stock1<0.5;;nbSuperficialTillage_POIS>=1.5;;nbShreddingFallow.Broyage._R>=0.2082385;;MeanTillageDepth_POIS<22.1666665;;harvestDate_ORGE>=182.5;;timeHarvest1stTill_POIS>=23.5;;WheatVariety in {CEZANNE	ORVANTIS	VIRTUAL3	VIRTUAL5	VIRTUAL6	VIRTUAL7	VIRTUAL8};;maxTillageDepth_R>=17.5;;timeHarvest1stPlough_COLZA>=27;;timeLastMechWeedingHarvest_COLZA>=66.5;
2;2730;0.00953052204949001;Situation.Stock1>=0.5;
