# Supplementary material for: Tracking Ideal Varieties and Cropping Techniques for Agroecological Weed Management: A Simulation-Based Study on Pea
Source: Front Plant Sci. 2022 Apr 4;13:809056. doi: 10.3389/fpls.2022.809056 (PMC9014269; doi:10.3389/fpls.2022.809056)
Supplement: Supplementary file 1 [file Data_Sheet_1.ZIP › AllBranches/Feuilles_BeeFood_Spring_Rotation.csv]

idLeaf;n;MeanIndicator;
895;10;0.717008976723589;Situation.Stock1<0.5;;maxTillageDepth_R>=7.5;;nbSuperficialTillage_COLZA<1.5;;nbShreddingFallow.Broyage._R<0.2082385;;timeSow1stHerbicide_BLE<215.5;;MeanTillageDepth_COLZA<7.5;MaxTillageDepth_COLZA<7.;EfficacyMonocot_COLZA<0.96875;;nbInCropHerbicides_R>=1.1244865;nbHerbicides_R>=1.1244865;nbNonSystemicHerbicides_R>=0.1665905;nbHerbMonocotSup50_BLE>=0.5;EfficacyMonocot_BLE…
3551;10;0.655629880895073;Situation.Stock1<0.5;;maxTillageDepth_R>=7.5;;nbSuperficialTillage_COLZA<1.5;;nbShreddingFallow.Broyage._R<0.2082385;;timeSow1stHerbicide_BLE<215.5;;MeanTillageDepth_COLZA>=7.5;MaxTillageDepth_COLZA>=7.;EfficacyDicot._BLE<0.9921875;;PrimaryCropSowingDate_ORGE<264;;bRolling_POIS>=0.5;nbRolling_R>=0.0832955;SowingDensity.seeds.m2._BLE<141.5;MaxTillageDepth_POIS>=24.5;winte…
831;20;0.617301163626879;Situation.Stock1<0.5;;maxTillageDepth_R>=7.5;;nbSuperficialTillage_COLZA>=1.5;;timeHarvest1stTill_POIS>=26.5;;nbHerbDicotSup75_BLE<2.5;;timeHarvest1stTill_BLE>=8.5;;meanMechWeedDepth.cm._POIS>=2.6333335;;SowingDensity.seeds.m2._POIS<45.5;;timeSow1stMechWeeding_BLE<6.5;
31;45;0.592716986971563;Situation.Stock1<0.5;;maxTillageDepth_R<7.5;;EfficacyDicot._COLZA<0.9608255;;nbHerbicides_R>=2.83204;nbInCropHerbicides_R>=1.832496
473;10;0.591486635322941;Situation.Stock1<0.5;;maxTillageDepth_R<7.5;;EfficacyDicot._COLZA>=0.9608255;;nbPseudoRootOnlyHerbicides_R<0.832953;;Interrow.cm._POIS>=20.5;;nbSystemicHerbicides_R>=1.4993155;;harvestDate_COLZA>=175.5;;Interrow.cm._BLE>=67;
411;10;0.591310264583988;Situation.Stock1<0.5;;maxTillageDepth_R>=7.5;;nbSuperficialTillage_COLZA>=1.5;;timeHarvest1stTill_POIS>=26.5;;nbHerbDicotSup75_BLE<2.5;;timeHarvest1stTill_BLE<8.5;;propWeededArea_POIS>=0.8306905;;MeanTillageDepth_POIS<9.2708335;
885;15;0.580325298013891;Situation.Stock1<0.5;;maxTillageDepth_R>=7.5;;nbSuperficialTillage_COLZA<1.5;;nbShreddingFallow.Broyage._R<0.2082385;;timeSow1stHerbicide_BLE<215.5;;MeanTillageDepth_COLZA>=7.5;MaxTillageDepth_COLZA>=7.;EfficacyDicot._BLE<0.9921875;;PrimaryCropSowingDate_ORGE>=264;;nbHerbicides_R>=2.873688;nbInCropHerbicides_R>=2.87368
1727;30;0.546423731825288;Situation.Stock1<0.5;;maxTillageDepth_R>=7.5;;nbSuperficialTillage_COLZA<1.5;;nbShreddingFallow.Broyage._R>=0.2082385;;b_RLHlate>=3.1520728295;tPhoto2>=19.618463725;LBRlate<0.4584100975;WMearly>=32.1475524733333;b_WMearly<0.427420706;mu_LBRlate<-0.0925612373333333;mu_HMmid<0.220285889;EfficacyDicot._POIS<0.90625;;timeHarvest1stPlough_COLZA<30.5;nbTillageOtherThanPloughOr…
1889;10;0.544201416858613;Situation.Stock1<0.5;;maxTillageDepth_R<7.5;;EfficacyDicot._COLZA>=0.9608255;;nbPseudoRootOnlyHerbicides_R<0.832953;;Interrow.cm._POIS>=20.5;;nbSystemicHerbicides_R>=1.4993155;;harvestDate_COLZA>=175.5;;Interrow.cm._BLE<67;;nbInCropHerbicides_R<2.4988585;;totalIrrigaton.mm.ha._POIS>=45.5;
57;10;0.542139546609195;Situation.Stock1<0.5;;maxTillageDepth_R<7.5;;EfficacyDicot._COLZA>=0.9608255;;nbPseudoRootOnlyHerbicides_R>=0.832953;;tFrostLate1<-0.5863865155;l50>=62.655564105;C0surface>=37.918823675;Epsi_b>=3.3111849155;TTcot<53.874861275;b_RBR>=0.8653198615;tFrostEarly3<-12.2696299975;tFrostLate2<-2.0452639515;b_HMmid<0.185347613
1789;50;0.538616719526407;Situation.Stock1<0.5;;maxTillageDepth_R>=7.5;;nbSuperficialTillage_COLZA<1.5;;nbShreddingFallow.Broyage._R<0.2082385;;timeSow1stHerbicide_BLE<215.5;;MeanTillageDepth_COLZA<7.5;MaxTillageDepth_COLZA<7.;EfficacyMonocot_COLZA<0.96875;;nbInCropHerbicides_R>=1.1244865;nbHerbicides_R>=1.1244865;nbNonSystemicHerbicides_R>=0.1665905;nbHerbMonocotSup50_BLE>=0.5;EfficacyMonocot_BL…
6903;20;0.527070503768015;Situation.Stock1<0.5;;maxTillageDepth_R>=7.5;;nbSuperficialTillage_COLZA<1.5;;nbShreddingFallow.Broyage._R>=0.2082385;;b_RLHlate>=3.1520728295;tPhoto2>=19.618463725;LBRlate<0.4584100975;WMearly>=32.1475524733333;b_WMearly<0.427420706;mu_LBRlate<-0.0925612373333333;mu_HMmid<0.220285889;EfficacyDicot._POIS<0.90625;;timeHarvest1stPlough_COLZA<30.5;nbTillageOtherThanPloughOr…
945;20;0.523033400119882;Situation.Stock1<0.5;;maxTillageDepth_R<7.5;;EfficacyDicot._COLZA>=0.9608255;;nbPseudoRootOnlyHerbicides_R<0.832953;;Interrow.cm._POIS>=20.5;;nbSystemicHerbicides_R>=1.4993155;;harvestDate_COLZA>=175.5;;Interrow.cm._BLE<67;;nbInCropHerbicides_R>=2.4988585;
883;20;0.520328886383968;Situation.Stock1<0.5;;maxTillageDepth_R>=7.5;;nbSuperficialTillage_COLZA<1.5;;nbShreddingFallow.Broyage._R<0.2082385;;timeSow1stHerbicide_BLE<215.5;;MeanTillageDepth_COLZA>=7.5;MaxTillageDepth_COLZA>=7.;EfficacyDicot._BLE>=0.9921875;;MaxTillageDepth_COLZA>=12.5;MeanTillageDepth_COLZA>=12.;nbTillageOtherThanPloughOrRoll_R>=2.873688;
3309;15;0.514320358510412;Situation.Stock1<0.5;;maxTillageDepth_R>=7.5;;nbSuperficialTillage_COLZA>=1.5;;timeHarvest1stTill_POIS>=26.5;;nbHerbDicotSup75_BLE<2.5;;timeHarvest1stTill_BLE>=8.5;;meanMechWeedDepth.cm._POIS<2.6333335;;nbShreddingFallow.Broyage._R<0.583067;;nbFoliarOnlyHerbicides_R>=0.2915335;;timeHarvest1stRoll_BLE<27.25;;nbHerbDicotSup50_POIS<1.5;nbHerbDicotSup75_POIS<1.
13103;20;0.512696938380224;Situation.Stock1<0.5;;maxTillageDepth_R>=7.5;;nbSuperficialTillage_COLZA>=1.5;;timeHarvest1stTill_POIS>=26.5;;nbHerbDicotSup75_BLE<2.5;;timeHarvest1stTill_BLE<8.5;;propWeededArea_POIS<0.8306905;;FreqLeavingCutCropBiomass_POIS<0.5;nbResidueShredding.Broyage._POIS<0.;timeLastMechWeedingHarvest_POIS>=16.5;;propWeededArea_POIS<0.685905;;tFrostEarly3>=-11.707073505;darknessR…
61;95;0.501832305342082;Situation.Stock1<0.5;;maxTillageDepth_R<7.5;;EfficacyDicot._COLZA<0.9608255;;nbHerbicides_R<2.83204;nbInCropHerbicides_R<1.832496;PrimaryCropSowingDate_POIS>=410;
119;85;0.492352553829225;Situation.Stock1<0.5;;maxTillageDepth_R<7.5;;EfficacyDicot._COLZA>=0.9608255;;nbPseudoRootOnlyHerbicides_R<0.832953;;Interrow.cm._POIS>=20.5;;nbSystemicHerbicides_R<1.4993155;
26495;90;0.488957443927949;Situation.Stock1<0.5;;maxTillageDepth_R>=7.5;;nbSuperficialTillage_COLZA>=1.5;;timeHarvest1stTill_POIS>=26.5;;nbHerbDicotSup75_BLE<2.5;;timeHarvest1stTill_BLE>=8.5;;meanMechWeedDepth.cm._POIS<2.6333335;;nbShreddingFallow.Broyage._R<0.583067;;nbFoliarOnlyHerbicides_R>=0.2915335;;timeHarvest1stRoll_BLE>=27.25;;maxTillageDepth_R<26.5;;SowingDensity.seeds.m2._POIS<93.5;;sum…
237;70;0.488523508498765;Situation.Stock1<0.5;;maxTillageDepth_R<7.5;;EfficacyDicot._COLZA>=0.9608255;;nbPseudoRootOnlyHerbicides_R<0.832953;;Interrow.cm._POIS>=20.5;;nbSystemicHerbicides_R>=1.4993155;;harvestDate_COLZA<175.5;
3550;50;0.471540529551463;Situation.Stock1<0.5;;maxTillageDepth_R>=7.5;;nbSuperficialTillage_COLZA<1.5;;nbShreddingFallow.Broyage._R<0.2082385;;timeSow1stHerbicide_BLE<215.5;;MeanTillageDepth_COLZA>=7.5;MaxTillageDepth_COLZA>=7.;EfficacyDicot._BLE<0.9921875;;PrimaryCropSowingDate_ORGE<264;;bRolling_POIS>=0.5;nbRolling_R>=0.0832955;SowingDensity.seeds.m2._BLE<141.5;MaxTillageDepth_POIS>=24.5;winte…
1661;30;0.469377888347293;Situation.Stock1<0.5;;maxTillageDepth_R>=7.5;;nbSuperficialTillage_COLZA>=1.5;;timeHarvest1stTill_POIS>=26.5;;nbHerbDicotSup75_BLE<2.5;;timeHarvest1stTill_BLE>=8.5;;meanMechWeedDepth.cm._POIS>=2.6333335;;SowingDensity.seeds.m2._POIS<45.5;;timeSow1stMechWeeding_BLE>=6.5;;propWeededArea_BLE>=0.823392;
1781;15;0.468140824760561;Situation.Stock1<0.5;;maxTillageDepth_R>=7.5;;nbSuperficialTillage_COLZA<1.5;;nbShreddingFallow.Broyage._R<0.2082385;;timeSow1stHerbicide_BLE<215.5;;MeanTillageDepth_COLZA<7.5;MaxTillageDepth_COLZA<7.;EfficacyMonocot_COLZA>=0.96875;;SowingDensity.seeds.m2._POIS>=36.5;;propSpeciesMortSup80_COLZA>=0.6346155;EfficacyDicot._COLZA>=0.875;propSpeciesMortSup90_COLZA>=0.6346155;…
1659;30;0.466395545243591;Situation.Stock1<0.5;;maxTillageDepth_R>=7.5;;nbSuperficialTillage_COLZA>=1.5;;timeHarvest1stTill_POIS>=26.5;;nbHerbDicotSup75_BLE<2.5;;timeHarvest1stTill_BLE>=8.5;;meanMechWeedDepth.cm._POIS>=2.6333335;;SowingDensity.seeds.m2._POIS>=45.5;;MaxTillageDepth_BLE<15.5;;timeLastTillSow_POIS>=36.5;
195;13;0.454832520198626;Situation.Stock1<0.5;;maxTillageDepth_R>=7.5;;nbSuperficialTillage_COLZA>=1.5;;timeHarvest1stTill_POIS<26.5;;nbShreddingFallow.Broyage._R>=0.583067;;MeanTillageDepth_COLZA<5.875;;PeaFloweringTT>=321.716657;
121;30;0.454830914762127;Situation.Stock1<0.5;;maxTillageDepth_R<7.5;;EfficacyDicot._COLZA<0.9608255;;nbHerbicides_R<2.83204;nbInCropHerbicides_R<1.832496;PrimaryCropSowingDate_POIS<410;;nbIncropHerbicides_BLE>=2.5;nbHerbicides_BLE>=3.
1788;35;0.429010492934027;Situation.Stock1<0.5;;maxTillageDepth_R>=7.5;;nbSuperficialTillage_COLZA<1.5;;nbShreddingFallow.Broyage._R<0.2082385;;timeSow1stHerbicide_BLE<215.5;;MeanTillageDepth_COLZA<7.5;MaxTillageDepth_COLZA<7.;EfficacyMonocot_COLZA<0.96875;;nbInCropHerbicides_R>=1.1244865;nbHerbicides_R>=1.1244865;nbNonSystemicHerbicides_R>=0.1665905;nbHerbMonocotSup50_BLE>=0.5;EfficacyMonocot_BL…
891;55;0.423755118351551;Situation.Stock1<0.5;;maxTillageDepth_R>=7.5;;nbSuperficialTillage_COLZA<1.5;;nbShreddingFallow.Broyage._R<0.2082385;;timeSow1stHerbicide_BLE<215.5;;MeanTillageDepth_COLZA<7.5;MaxTillageDepth_COLZA<7.;EfficacyMonocot_COLZA>=0.96875;;SowingDensity.seeds.m2._POIS>=36.5;;propSpeciesMortSup80_COLZA<0.6346155;EfficacyDicot._COLZA<0.875;propSpeciesMortSup90_COLZA<0.6346155;nonD…
799;30;0.421316088484912;Situation.Stock1<0.5;;maxTillageDepth_R>=7.5;;nbSuperficialTillage_COLZA>=1.5;;timeHarvest1stTill_POIS<26.5;;nbShreddingFallow.Broyage._R<0.583067;;EfficacyMonocot_BLE>=0.953125;;timeSow1stMechWeeding_POIS>=104.5;;timeSow1stHerbicide_COLZA>=99.5;;timeLastTillSow_COLZA<9.5;timeLastHerbicideHarvest_POIS<6
219;10;0.418966068659123;Situation.Stock1<0.5;;maxTillageDepth_R>=7.5;;nbSuperficialTillage_COLZA<1.5;;nbShreddingFallow.Broyage._R<0.2082385;;timeSow1stHerbicide_BLE>=215.5;;timeHarvest1stPlough_POIS>=53;nbRolling_R<0.0832955;nbRootOnlyHerbicides_R>=0.4164765;SummerTillage_R<1.41602;PrimaryCropSowingDate_BLE>=292;MaxTillageDepth_BLE<20.5;nbHerbMonocotSup75_BLE<0.5;EfficacyMonocot_BLE<0.625;propS…
25131;10;0.407884225389297;Situation.Stock1<0.5;;maxTillageDepth_R>=7.5;;nbSuperficialTillage_COLZA>=1.5;;timeHarvest1stTill_POIS<26.5;;nbShreddingFallow.Broyage._R<0.583067;;EfficacyMonocot_BLE<0.953125;;timeLastTillSow_COLZA<25.5;;MaxTillageDepth_COLZA<28.5;;MaxTillageDepth_POIS>=17.5;;timeLastTillSow_POIS<40.5;;nbNonSystemicHerbicides_R<1.082839;;PrimaryCropSowingDate_ORGE>=201.5;timeSow1stHer…
3305;15;0.407422735270152;Situation.Stock1<0.5;;maxTillageDepth_R>=7.5;;nbSuperficialTillage_COLZA>=1.5;;timeHarvest1stTill_POIS>=26.5;;nbHerbDicotSup75_BLE<2.5;;timeHarvest1stTill_BLE>=8.5;;meanMechWeedDepth.cm._POIS<2.6333335;;nbShreddingFallow.Broyage._R<0.583067;;nbFoliarOnlyHerbicides_R<0.2915335;;EfficacyMonocot_POIS<0.90625;;nbSuperficialTillage_POIS<0.5;
1551;15;0.407048389803884;Situation.Stock1<0.5;;maxTillageDepth_R>=7.5;;nbSuperficialTillage_COLZA>=1.5;;timeHarvest1stTill_POIS<26.5;;nbShreddingFallow.Broyage._R>=0.583067;;MeanTillageDepth_COLZA>=5.875;;timeHarvest1stTill_POIS<13;;timeLastMechWeedingHarvest_POIS<50.5;;nbRootOnlyHerbicides_R<0.124943;;PrimaryCropSowingDate_POIS<394.5;
117;75;0.405069188631622;Situation.Stock1<0.5;;maxTillageDepth_R<7.5;;EfficacyDicot._COLZA>=0.9608255;;nbPseudoRootOnlyHerbicides_R<0.832953;;Interrow.cm._POIS<20.5;;SowingDensity.seeds.m2._BLE<440;
1575;25;0.401470795395466;Situation.Stock1<0.5;;maxTillageDepth_R>=7.5;;nbSuperficialTillage_COLZA>=1.5;;timeHarvest1stTill_POIS<26.5;;nbShreddingFallow.Broyage._R<0.583067;;EfficacyMonocot_BLE<0.953125;;timeLastTillSow_COLZA<25.5;;MaxTillageDepth_COLZA>=28.5;;harvestDate_COLZA>=185.5;MaxTillageDepth_BLE<25.;timeHarvest1stTill_BLE<22.5;
423;65;0.399167328181187;Situation.Stock1<0.5;;maxTillageDepth_R>=7.5;;nbSuperficialTillage_COLZA<1.5;;nbShreddingFallow.Broyage._R>=0.2082385;;b_RLHlate<3.1520728295;tPhoto2<19.618463725;LBRlate>=0.4584100975;WMearly<32.1475524733333;b_WMearly>=0.427420706;mu_LBRlate>=-0.0925612373333333;mu_HMmid>=0.220285889;timeLastHerbicideHarvest_ORGE<35.5;;MeanTillageDepth_POIS<20;;PeaBefore_BLE<0.5;
3449;65;0.398378927332182;Situation.Stock1<0.5;;maxTillageDepth_R>=7.5;;nbSuperficialTillage_COLZA<1.5;;nbShreddingFallow.Broyage._R>=0.2082385;;b_RLHlate>=3.1520728295;tPhoto2>=19.618463725;LBRlate<0.4584100975;WMearly>=32.1475524733333;b_WMearly<0.427420706;mu_LBRlate<-0.0925612373333333;mu_HMmid<0.220285889;EfficacyDicot._POIS<0.90625;;timeHarvest1stPlough_COLZA<30.5;nbTillageOtherThanPloughOr…
6359;40;0.397161164919441;Situation.Stock1<0.5;;maxTillageDepth_R>=7.5;;nbSuperficialTillage_COLZA>=1.5;;timeHarvest1stTill_POIS<26.5;;nbShreddingFallow.Broyage._R<0.583067;;EfficacyMonocot_BLE>=0.953125;;timeSow1stMechWeeding_POIS<104.5;;meanMechWeedSpeed.km.h._BLE<7.9;;Interrow.cm._POIS<24;;timeLastTillSow_BLE>=8;;Epsi_b<3.2860173055;TTcot>=62.06462445;tFrostLate2>=-1.9728159865;WMmid<18.816244…
113;35;0.388147435687878;Situation.Stock1<0.5;;maxTillageDepth_R<7.5;;EfficacyDicot._COLZA>=0.9608255;;nbPseudoRootOnlyHerbicides_R>=0.832953;;tFrostLate1>=-0.5863865155;l50<62.655564105;C0surface<37.918823675;Epsi_b<3.3111849155;TTcot>=53.874861275;b_RBR<0.8653198615;tFrostEarly3>=-12.2696299975;tFrostLate2>=-2.0452639515;b_HMmid>=0.185347613;nbSystemicHerbicides_R<1.8324965;
1888;210;0.384394495176394;Situation.Stock1<0.5;;maxTillageDepth_R<7.5;;EfficacyDicot._COLZA>=0.9608255;;nbPseudoRootOnlyHerbicides_R<0.832953;;Interrow.cm._POIS>=20.5;;nbSystemicHerbicides_R>=1.4993155;;harvestDate_COLZA>=175.5;;Interrow.cm._BLE<67;;nbInCropHerbicides_R<2.4988585;;totalIrrigaton.mm.ha._POIS<45.5;
429;30;0.383121624700403;Situation.Stock1<0.5;;maxTillageDepth_R>=7.5;;nbSuperficialTillage_COLZA<1.5;;nbShreddingFallow.Broyage._R>=0.2082385;;b_RLHlate>=3.1520728295;tPhoto2>=19.618463725;LBRlate<0.4584100975;WMearly>=32.1475524733333;b_WMearly<0.427420706;mu_LBRlate<-0.0925612373333333;mu_HMmid<0.220285889;EfficacyDicot._POIS<0.90625;;timeHarvest1stPlough_COLZA>=30.5;nbTillageOtherThanPloughOr…
1591;70;0.383094759840374;Situation.Stock1<0.5;;maxTillageDepth_R>=7.5;;nbSuperficialTillage_COLZA>=1.5;;timeHarvest1stTill_POIS<26.5;;nbShreddingFallow.Broyage._R<0.583067;;EfficacyMonocot_BLE>=0.953125;;timeSow1stMechWeeding_POIS<104.5;;meanMechWeedSpeed.km.h._BLE<7.9;;Interrow.cm._POIS>=24;;timeSow1stHerbicide_BLE>=47.25;
3307;75;0.381084505685529;Situation.Stock1<0.5;;maxTillageDepth_R>=7.5;;nbSuperficialTillage_COLZA>=1.5;;timeHarvest1stTill_POIS>=26.5;;nbHerbDicotSup75_BLE<2.5;;timeHarvest1stTill_BLE>=8.5;;meanMechWeedDepth.cm._POIS<2.6333335;;nbShreddingFallow.Broyage._R<0.583067;;nbFoliarOnlyHerbicides_R<0.2915335;;EfficacyMonocot_POIS>=0.90625;;timeLastHerbicideHarvest_POIS>=29.5;
1765;45;0.377534768431209;Situation.Stock1<0.5;;maxTillageDepth_R>=7.5;;nbSuperficialTillage_COLZA<1.5;;nbShreddingFallow.Broyage._R<0.2082385;;timeSow1stHerbicide_BLE<215.5;;MeanTillageDepth_COLZA>=7.5;MaxTillageDepth_COLZA>=7.;EfficacyDicot._BLE>=0.9921875;;MaxTillageDepth_COLZA>=12.5;MeanTillageDepth_COLZA>=12.;nbTillageOtherThanPloughOrRoll_R<2.873688;;OSRbefore_POIS>=0.5;
6287;35;0.370991709271359;Situation.Stock1<0.5;;maxTillageDepth_R>=7.5;;nbSuperficialTillage_COLZA>=1.5;;timeHarvest1stTill_POIS<26.5;;nbShreddingFallow.Broyage._R<0.583067;;EfficacyMonocot_BLE<0.953125;;timeLastTillSow_COLZA<25.5;;MaxTillageDepth_COLZA<28.5;;MaxTillageDepth_POIS>=17.5;;timeLastTillSow_POIS>=40.5;;timeLastTillSow_COLZA>=1.5;;nbPseudorootHerbicides_POIS>=0.5;
26494;60;0.365985235511296;Situation.Stock1<0.5;;maxTillageDepth_R>=7.5;;nbSuperficialTillage_COLZA>=1.5;;timeHarvest1stTill_POIS>=26.5;;nbHerbDicotSup75_BLE<2.5;;timeHarvest1stTill_BLE>=8.5;;meanMechWeedDepth.cm._POIS<2.6333335;;nbShreddingFallow.Broyage._R<0.583067;;nbFoliarOnlyHerbicides_R>=0.2915335;;timeHarvest1stRoll_BLE>=27.25;;maxTillageDepth_R<26.5;;SowingDensity.seeds.m2._POIS<93.5;;sum…
1651;35;0.365629845446058;Situation.Stock1<0.5;;maxTillageDepth_R>=7.5;;nbSuperficialTillage_COLZA>=1.5;;timeHarvest1stTill_POIS>=26.5;;nbHerbDicotSup75_BLE<2.5;;timeHarvest1stTill_BLE>=8.5;;meanMechWeedDepth.cm._POIS<2.6333335;;nbShreddingFallow.Broyage._R>=0.583067;;harvestDate_BLE<189;;SowingDensity.seeds.m2._BLE<242;
6902;15;0.359504035764182;Situation.Stock1<0.5;;maxTillageDepth_R>=7.5;;nbSuperficialTillage_COLZA<1.5;;nbShreddingFallow.Broyage._R>=0.2082385;;b_RLHlate>=3.1520728295;tPhoto2>=19.618463725;LBRlate<0.4584100975;WMearly>=32.1475524733333;b_WMearly<0.427420706;mu_LBRlate<-0.0925612373333333;mu_HMmid<0.220285889;EfficacyDicot._POIS<0.90625;;timeHarvest1stPlough_COLZA<30.5;nbTillageOtherThanPloughOr…
1774;40;0.356915782742371;Situation.Stock1<0.5;;maxTillageDepth_R>=7.5;;nbSuperficialTillage_COLZA<1.5;;nbShreddingFallow.Broyage._R<0.2082385;;timeSow1stHerbicide_BLE<215.5;;MeanTillageDepth_COLZA>=7.5;MaxTillageDepth_COLZA>=7.;EfficacyDicot._BLE<0.9921875;;PrimaryCropSowingDate_ORGE<264;;bRolling_POIS>=0.5;nbRolling_R>=0.0832955;SowingDensity.seeds.m2._BLE<141.5;MaxTillageDepth_POIS>=24.5;winte…
13219;20;0.35675214071376;Situation.Stock1<0.5;;maxTillageDepth_R>=7.5;;nbSuperficialTillage_COLZA>=1.5;;timeHarvest1stTill_POIS>=26.5;;nbHerbDicotSup75_BLE<2.5;;timeHarvest1stTill_BLE>=8.5;;meanMechWeedDepth.cm._POIS<2.6333335;;nbShreddingFallow.Broyage._R<0.583067;;nbFoliarOnlyHerbicides_R<0.2915335;;EfficacyMonocot_POIS<0.90625;;nbSuperficialTillage_POIS>=0.5;;nbMultiHerbicides_POIS<1.5;;maxTi…
1726;10;0.355403552948367;Situation.Stock1<0.5;;maxTillageDepth_R>=7.5;;nbSuperficialTillage_COLZA<1.5;;nbShreddingFallow.Broyage._R>=0.2082385;;b_RLHlate>=3.1520728295;tPhoto2>=19.618463725;LBRlate<0.4584100975;WMearly>=32.1475524733333;b_WMearly<0.427420706;mu_LBRlate<-0.0925612373333333;mu_HMmid<0.220285889;EfficacyDicot._POIS<0.90625;;timeHarvest1stPlough_COLZA<30.5;nbTillageOtherThanPloughOr…
1547;15;0.353391060388543;Situation.Stock1<0.5;;maxTillageDepth_R>=7.5;;nbSuperficialTillage_COLZA>=1.5;;timeHarvest1stTill_POIS<26.5;;nbShreddingFallow.Broyage._R>=0.583067;;MeanTillageDepth_COLZA>=5.875;;timeHarvest1stTill_POIS<13;;timeLastMechWeedingHarvest_POIS>=50.5;;nbHerbMonocotSup75_COLZA>=1.5;maxTillageDepth_R<17.;Situation.Reference<0.5;
13245;30;0.348464508749663;Situation.Stock1<0.5;;maxTillageDepth_R>=7.5;;nbSuperficialTillage_COLZA>=1.5;;timeHarvest1stTill_POIS>=26.5;;nbHerbDicotSup75_BLE<2.5;;timeHarvest1stTill_BLE>=8.5;;meanMechWeedDepth.cm._POIS<2.6333335;;nbShreddingFallow.Broyage._R<0.583067;;nbFoliarOnlyHerbicides_R>=0.2915335;;timeHarvest1stRoll_BLE>=27.25;;maxTillageDepth_R<26.5;;SowingDensity.seeds.m2._POIS>=93.5;;nb…
886;55;0.343949633652562;Situation.Stock1<0.5;;maxTillageDepth_R>=7.5;;nbSuperficialTillage_COLZA<1.5;;nbShreddingFallow.Broyage._R<0.2082385;;timeSow1stHerbicide_BLE<215.5;;MeanTillageDepth_COLZA>=7.5;MaxTillageDepth_COLZA>=7.;EfficacyDicot._BLE<0.9921875;;PrimaryCropSowingDate_ORGE<264;;bRolling_POIS<0.5;nbRolling_R<0.0832955;SowingDensity.seeds.m2._BLE>=141.5;MaxTillageDepth_POIS<24.5;winterTi…
797;20;0.340170518026294;Situation.Stock1<0.5;;maxTillageDepth_R>=7.5;;nbSuperficialTillage_COLZA>=1.5;;timeHarvest1stTill_POIS<26.5;;nbShreddingFallow.Broyage._R<0.583067;;EfficacyMonocot_BLE>=0.953125;;timeSow1stMechWeeding_POIS>=104.5;;timeSow1stHerbicide_COLZA<99.5;;nbPloughing_BLE>=0.5;nbPloughing_R>=0.4164765;nbResidueShredding.Broyage._BLE>=0.5;FreqLeavingCutCropBiomass_BLE>=0.
6719;130;0.336705439993458;Situation.Stock1<0.5;;maxTillageDepth_R>=7.5;;nbSuperficialTillage_COLZA<1.5;;nbShreddingFallow.Broyage._R>=0.2082385;;b_RLHlate<3.1520728295;tPhoto2<19.618463725;LBRlate>=0.4584100975;WMearly<32.1475524733333;b_WMearly>=0.427420706;mu_LBRlate>=-0.0925612373333333;mu_HMmid>=0.220285889;timeLastHerbicideHarvest_ORGE>=35.5;;nbFoliarHerbicides_BLE<0.5;;timeLastTillSow_BLE>…
3315;75;0.334519782864923;Situation.Stock1<0.5;;maxTillageDepth_R>=7.5;;nbSuperficialTillage_COLZA>=1.5;;timeHarvest1stTill_POIS>=26.5;;nbHerbDicotSup75_BLE<2.5;;timeHarvest1stTill_BLE>=8.5;;meanMechWeedDepth.cm._POIS>=2.6333335;;SowingDensity.seeds.m2._POIS>=45.5;;MaxTillageDepth_BLE>=15.5;;timeLastMechWeedingHarvest_COLZA<196.125;;timeSow1stMechWeeding_BLE<70.25;
3529;10;0.332530783197553;Situation.Stock1<0.5;;maxTillageDepth_R>=7.5;;nbSuperficialTillage_COLZA<1.5;;nbShreddingFallow.Broyage._R<0.2082385;;timeSow1stHerbicide_BLE<215.5;;MeanTillageDepth_COLZA>=7.5;MaxTillageDepth_COLZA>=7.;EfficacyDicot._BLE>=0.9921875;;MaxTillageDepth_COLZA>=12.5;MeanTillageDepth_COLZA>=12.;nbTillageOtherThanPloughOrRoll_R<2.873688;;OSRbefore_POIS<0.5;;PrimaryCropSowingDat…
1769;70;0.331366633887481;Situation.Stock1<0.5;;maxTillageDepth_R>=7.5;;nbSuperficialTillage_COLZA<1.5;;nbShreddingFallow.Broyage._R<0.2082385;;timeSow1stHerbicide_BLE<215.5;;MeanTillageDepth_COLZA>=7.5;MaxTillageDepth_COLZA>=7.;EfficacyDicot._BLE<0.9921875;;PrimaryCropSowingDate_ORGE>=264;;nbHerbicides_R<2.873688;nbInCropHerbicides_R<2.87368;CropRotationLength_R<3.5;Frequency_BLE>=0.2915335;Freq…
1639;60;0.330640612640666;Situation.Stock1<0.5;;maxTillageDepth_R>=7.5;;nbSuperficialTillage_COLZA>=1.5;;timeHarvest1stTill_POIS>=26.5;;nbHerbDicotSup75_BLE<2.5;;timeHarvest1stTill_BLE<8.5;;propWeededArea_POIS<0.8306905;;FreqLeavingCutCropBiomass_POIS<0.5;nbResidueShredding.Broyage._POIS<0.;timeLastMechWeedingHarvest_POIS<16.5;;SowingDensity.seeds.m2._POIS>=67.5;
13243;90;0.32527014600955;Situation.Stock1<0.5;;maxTillageDepth_R>=7.5;;nbSuperficialTillage_COLZA>=1.5;;timeHarvest1stTill_POIS>=26.5;;nbHerbDicotSup75_BLE<2.5;;timeHarvest1stTill_BLE>=8.5;;meanMechWeedDepth.cm._POIS<2.6333335;;nbShreddingFallow.Broyage._R<0.583067;;nbFoliarOnlyHerbicides_R>=0.2915335;;timeHarvest1stRoll_BLE>=27.25;;maxTillageDepth_R>=26.5;;timeLastTillSow_POIS>=2.5;nbPseudoRoot…
197;40;0.324523809897872;Situation.Stock1<0.5;;maxTillageDepth_R>=7.5;;nbSuperficialTillage_COLZA>=1.5;;timeHarvest1stTill_POIS<26.5;;nbShreddingFallow.Broyage._R<0.583067;;EfficacyMonocot_BLE<0.953125;;timeLastTillSow_COLZA>=25.5;
6613;30;0.324199967388833;Situation.Stock1<0.5;;maxTillageDepth_R>=7.5;;nbSuperficialTillage_COLZA>=1.5;;timeHarvest1stTill_POIS>=26.5;;nbHerbDicotSup75_BLE<2.5;;timeHarvest1stTill_BLE>=8.5;;meanMechWeedDepth.cm._POIS<2.6333335;;nbShreddingFallow.Broyage._R<0.583067;;nbFoliarOnlyHerbicides_R<0.2915335;;EfficacyMonocot_POIS>=0.90625;;timeLastHerbicideHarvest_POIS<29.5;;MaxTillageDepth_BLE>=21;
1658;55;0.322006032709082;Situation.Stock1<0.5;;maxTillageDepth_R>=7.5;;nbSuperficialTillage_COLZA>=1.5;;timeHarvest1stTill_POIS>=26.5;;nbHerbDicotSup75_BLE<2.5;;timeHarvest1stTill_BLE>=8.5;;meanMechWeedDepth.cm._POIS>=2.6333335;;SowingDensity.seeds.m2._POIS>=45.5;;MaxTillageDepth_BLE<15.5;;timeLastTillSow_POIS<36.5;
817;15;0.317670877961091;Situation.Stock1<0.5;;maxTillageDepth_R>=7.5;;nbSuperficialTillage_COLZA>=1.5;;timeHarvest1stTill_POIS>=26.5;;nbHerbDicotSup75_BLE<2.5;;timeHarvest1stTill_BLE<8.5;;propWeededArea_POIS<0.8306905;;FreqLeavingCutCropBiomass_POIS>=0.5;nbResidueShredding.Broyage._POIS>=0.;timeHarvest1stTill_COLZA>=16;
1660;35;0.317421505848924;Situation.Stock1<0.5;;maxTillageDepth_R>=7.5;;nbSuperficialTillage_COLZA>=1.5;;timeHarvest1stTill_POIS>=26.5;;nbHerbDicotSup75_BLE<2.5;;timeHarvest1stTill_BLE>=8.5;;meanMechWeedDepth.cm._POIS>=2.6333335;;SowingDensity.seeds.m2._POIS<45.5;;timeSow1stMechWeeding_BLE>=6.5;;propWeededArea_BLE<0.823392;
26437;30;0.313528242802759;Situation.Stock1<0.5;;maxTillageDepth_R>=7.5;;nbSuperficialTillage_COLZA>=1.5;;timeHarvest1stTill_POIS>=26.5;;nbHerbDicotSup75_BLE<2.5;;timeHarvest1stTill_BLE>=8.5;;meanMechWeedDepth.cm._POIS<2.6333335;;nbShreddingFallow.Broyage._R<0.583067;;nbFoliarOnlyHerbicides_R<0.2915335;;EfficacyMonocot_POIS<0.90625;;nbSuperficialTillage_POIS>=0.5;;nbMultiHerbicides_POIS<1.5;;maxT…
1569;10;0.311991308751699;Situation.Stock1<0.5;;maxTillageDepth_R>=7.5;;nbSuperficialTillage_COLZA>=1.5;;timeHarvest1stTill_POIS<26.5;;nbShreddingFallow.Broyage._R<0.583067;;EfficacyMonocot_BLE<0.953125;;timeLastTillSow_COLZA<25.5;;MaxTillageDepth_COLZA<28.5;;MaxTillageDepth_POIS<17.5;;nbRootHerbicides_BLE>=1.5;
410;40;0.310514990484329;Situation.Stock1<0.5;;maxTillageDepth_R>=7.5;;nbSuperficialTillage_COLZA>=1.5;;timeHarvest1stTill_POIS>=26.5;;nbHerbDicotSup75_BLE<2.5;;timeHarvest1stTill_BLE<8.5;;propWeededArea_POIS>=0.8306905;;MeanTillageDepth_POIS>=9.2708335;
3357;30;0.307909158993686;Situation.Stock1<0.5;;maxTillageDepth_R>=7.5;;nbSuperficialTillage_COLZA<1.5;;nbShreddingFallow.Broyage._R>=0.2082385;;b_RLHlate<3.1520728295;tPhoto2<19.618463725;LBRlate>=0.4584100975;WMearly<32.1475524733333;b_WMearly>=0.427420706;mu_LBRlate>=-0.0925612373333333;mu_HMmid>=0.220285889;timeLastHerbicideHarvest_ORGE>=35.5;;nbFoliarHerbicides_BLE<0.5;;timeLastTillSow_BLE>=…
427;60;0.304415354605587;Situation.Stock1<0.5;;maxTillageDepth_R>=7.5;;nbSuperficialTillage_COLZA<1.5;;nbShreddingFallow.Broyage._R>=0.2082385;;b_RLHlate>=3.1520728295;tPhoto2>=19.618463725;LBRlate<0.4584100975;WMearly>=32.1475524733333;b_WMearly<0.427420706;mu_LBRlate<-0.0925612373333333;mu_HMmid<0.220285889;EfficacyDicot._POIS>=0.90625;;nbPloughing_R>=0.0832955;;Interrow.cm._POIS>=7;nbFoliarHer…
798;30;0.298130486774364;Situation.Stock1<0.5;;maxTillageDepth_R>=7.5;;nbSuperficialTillage_COLZA>=1.5;;timeHarvest1stTill_POIS<26.5;;nbShreddingFallow.Broyage._R<0.583067;;EfficacyMonocot_BLE>=0.953125;;timeSow1stMechWeeding_POIS>=104.5;;timeSow1stHerbicide_COLZA>=99.5;;timeLastTillSow_COLZA>=9.5;timeLastHerbicideHarvest_POIS>=6
13102;11;0.29043109923378;Situation.Stock1<0.5;;maxTillageDepth_R>=7.5;;nbSuperficialTillage_COLZA>=1.5;;timeHarvest1stTill_POIS>=26.5;;nbHerbDicotSup75_BLE<2.5;;timeHarvest1stTill_BLE<8.5;;propWeededArea_POIS<0.8306905;;FreqLeavingCutCropBiomass_POIS<0.5;nbResidueShredding.Broyage._POIS<0.;timeLastMechWeedingHarvest_POIS>=16.5;;propWeededArea_POIS<0.685905;;tFrostEarly3>=-11.707073505;darknessRe…
1780;40;0.287745723695474;Situation.Stock1<0.5;;maxTillageDepth_R>=7.5;;nbSuperficialTillage_COLZA<1.5;;nbShreddingFallow.Broyage._R<0.2082385;;timeSow1stHerbicide_BLE<215.5;;MeanTillageDepth_COLZA<7.5;MaxTillageDepth_COLZA<7.;EfficacyMonocot_COLZA>=0.96875;;SowingDensity.seeds.m2._POIS>=36.5;;propSpeciesMortSup80_COLZA>=0.6346155;EfficacyDicot._COLZA>=0.875;propSpeciesMortSup90_COLZA>=0.6346155;…
12573;95;0.287533181800686;Situation.Stock1<0.5;;maxTillageDepth_R>=7.5;;nbSuperficialTillage_COLZA>=1.5;;timeHarvest1stTill_POIS<26.5;;nbShreddingFallow.Broyage._R<0.583067;;EfficacyMonocot_BLE<0.953125;;timeLastTillSow_COLZA<25.5;;MaxTillageDepth_COLZA<28.5;;MaxTillageDepth_POIS>=17.5;;timeLastTillSow_POIS>=40.5;;timeLastTillSow_COLZA>=1.5;;nbPseudorootHerbicides_POIS<0.5;;summerPlough_POIS<0.5;
120;20;0.285485781953696;Situation.Stock1<0.5;;maxTillageDepth_R<7.5;;EfficacyDicot._COLZA<0.9608255;;nbHerbicides_R<2.83204;nbInCropHerbicides_R<1.832496;PrimaryCropSowingDate_POIS<410;;nbIncropHerbicides_BLE<2.5;nbHerbicides_BLE<3.
6283;35;0.284660291870294;Situation.Stock1<0.5;;maxTillageDepth_R>=7.5;;nbSuperficialTillage_COLZA>=1.5;;timeHarvest1stTill_POIS<26.5;;nbShreddingFallow.Broyage._R<0.583067;;EfficacyMonocot_BLE<0.953125;;timeLastTillSow_COLZA<25.5;;MaxTillageDepth_COLZA<28.5;;MaxTillageDepth_POIS>=17.5;;timeLastTillSow_POIS<40.5;;nbNonSystemicHerbicides_R<1.082839;;PrimaryCropSowingDate_ORGE<201.5;timeSow1stHerbi…
6550;54;0.278547231242053;Situation.Stock1<0.5;;maxTillageDepth_R>=7.5;;nbSuperficialTillage_COLZA>=1.5;;timeHarvest1stTill_POIS>=26.5;;nbHerbDicotSup75_BLE<2.5;;timeHarvest1stTill_BLE<8.5;;propWeededArea_POIS<0.8306905;;FreqLeavingCutCropBiomass_POIS<0.5;nbResidueShredding.Broyage._POIS<0.;timeLastMechWeedingHarvest_POIS>=16.5;;propWeededArea_POIS<0.685905;;tFrostEarly3>=-11.707073505;darknessRe…
3450;20;0.277657132452786;Situation.Stock1<0.5;;maxTillageDepth_R>=7.5;;nbSuperficialTillage_COLZA<1.5;;nbShreddingFallow.Broyage._R>=0.2082385;;b_RLHlate>=3.1520728295;tPhoto2>=19.618463725;LBRlate<0.4584100975;WMearly>=32.1475524733333;b_WMearly<0.427420706;mu_LBRlate<-0.0925612373333333;mu_HMmid<0.220285889;EfficacyDicot._POIS<0.90625;;timeHarvest1stPlough_COLZA<30.5;nbTillageOtherThanPloughOr…
422;20;0.276641059183568;Situation.Stock1<0.5;;maxTillageDepth_R>=7.5;;nbSuperficialTillage_COLZA<1.5;;nbShreddingFallow.Broyage._R>=0.2082385;;b_RLHlate<3.1520728295;tPhoto2<19.618463725;LBRlate>=0.4584100975;WMearly<32.1475524733333;b_WMearly>=0.427420706;mu_LBRlate>=-0.0925612373333333;mu_HMmid>=0.220285889;timeLastHerbicideHarvest_ORGE<35.5;;MeanTillageDepth_POIS<20;;PeaBefore_BLE>=0.5;
6358;25;0.276215479199012;Situation.Stock1<0.5;;maxTillageDepth_R>=7.5;;nbSuperficialTillage_COLZA>=1.5;;timeHarvest1stTill_POIS<26.5;;nbShreddingFallow.Broyage._R<0.583067;;EfficacyMonocot_BLE>=0.953125;;timeSow1stMechWeeding_POIS<104.5;;meanMechWeedSpeed.km.h._BLE<7.9;;Interrow.cm._POIS<24;;timeLastTillSow_BLE>=8;;Epsi_b<3.2860173055;TTcot>=62.06462445;tFrostLate2>=-1.9728159865;WMmid<18.816244…
3448;35;0.264853058459834;Situation.Stock1<0.5;;maxTillageDepth_R>=7.5;;nbSuperficialTillage_COLZA<1.5;;nbShreddingFallow.Broyage._R>=0.2082385;;b_RLHlate>=3.1520728295;tPhoto2>=19.618463725;LBRlate<0.4584100975;WMearly>=32.1475524733333;b_WMearly<0.427420706;mu_LBRlate<-0.0925612373333333;mu_HMmid<0.220285889;EfficacyDicot._POIS<0.90625;;timeHarvest1stPlough_COLZA<30.5;nbTillageOtherThanPloughOr…
6281;15;0.262488366408511;Situation.Stock1<0.5;;maxTillageDepth_R>=7.5;;nbSuperficialTillage_COLZA>=1.5;;timeHarvest1stTill_POIS<26.5;;nbShreddingFallow.Broyage._R<0.583067;;EfficacyMonocot_BLE<0.953125;;timeLastTillSow_COLZA<25.5;;MaxTillageDepth_COLZA<28.5;;MaxTillageDepth_POIS>=17.5;;timeLastTillSow_POIS<40.5;;nbNonSystemicHerbicides_R>=1.082839;;nbSuperficialTillage_POIS<3.5;summerTillage_POI…
417;35;0.262200585967013;Situation.Stock1<0.5;;maxTillageDepth_R>=7.5;;nbSuperficialTillage_COLZA<1.5;;nbShreddingFallow.Broyage._R>=0.2082385;;b_RLHlate<3.1520728295;tPhoto2<19.618463725;LBRlate>=0.4584100975;WMearly<32.1475524733333;b_WMearly>=0.427420706;mu_LBRlate>=-0.0925612373333333;mu_HMmid>=0.220285889;timeLastHerbicideHarvest_ORGE>=35.5;;nbFoliarHerbicides_BLE>=0.5;;MeanTillageDepth_BLE>…
116;15;0.262016628748595;Situation.Stock1<0.5;;maxTillageDepth_R<7.5;;EfficacyDicot._COLZA>=0.9608255;;nbPseudoRootOnlyHerbicides_R<0.832953;;Interrow.cm._POIS<20.5;;SowingDensity.seeds.m2._BLE>=440;
6549;135;0.256157165361842;Situation.Stock1<0.5;;maxTillageDepth_R>=7.5;;nbSuperficialTillage_COLZA>=1.5;;timeHarvest1stTill_POIS>=26.5;;nbHerbDicotSup75_BLE<2.5;;timeHarvest1stTill_BLE<8.5;;propWeededArea_POIS<0.8306905;;FreqLeavingCutCropBiomass_POIS<0.5;nbResidueShredding.Broyage._POIS<0.;timeLastMechWeedingHarvest_POIS>=16.5;;propWeededArea_POIS<0.685905;;tFrostEarly3<-11.707073505;darknessRe…
446;20;0.251783682351823;Situation.Stock1<0.5;;maxTillageDepth_R>=7.5;;nbSuperficialTillage_COLZA<1.5;;nbShreddingFallow.Broyage._R<0.2082385;;timeSow1stHerbicide_BLE<215.5;;MeanTillageDepth_COLZA<7.5;MaxTillageDepth_COLZA<7.;EfficacyMonocot_COLZA<0.96875;;nbInCropHerbicides_R<1.1244865;nbHerbicides_R<1.1244865;nbNonSystemicHerbicides_R<0.1665905;nbHerbMonocotSup50_BLE<0.5;EfficacyMonocot_BLE<0.2
13097;25;0.247026226752384;Situation.Stock1<0.5;;maxTillageDepth_R>=7.5;;nbSuperficialTillage_COLZA>=1.5;;timeHarvest1stTill_POIS>=26.5;;nbHerbDicotSup75_BLE<2.5;;timeHarvest1stTill_BLE<8.5;;propWeededArea_POIS<0.8306905;;FreqLeavingCutCropBiomass_POIS<0.5;nbResidueShredding.Broyage._POIS<0.;timeLastMechWeedingHarvest_POIS>=16.5;;propWeededArea_POIS<0.685905;;tFrostEarly3<-11.707073505;darknessRe…
1550;55;0.243398582732594;Situation.Stock1<0.5;;maxTillageDepth_R>=7.5;;nbSuperficialTillage_COLZA>=1.5;;timeHarvest1stTill_POIS<26.5;;nbShreddingFallow.Broyage._R>=0.583067;;MeanTillageDepth_COLZA>=5.875;;timeHarvest1stTill_POIS<13;;timeLastMechWeedingHarvest_POIS<50.5;;nbRootOnlyHerbicides_R<0.124943;;PrimaryCropSowingDate_POIS>=394.5;
1574;15;0.242222083314214;Situation.Stock1<0.5;;maxTillageDepth_R>=7.5;;nbSuperficialTillage_COLZA>=1.5;;timeHarvest1stTill_POIS<26.5;;nbShreddingFallow.Broyage._R<0.583067;;EfficacyMonocot_BLE<0.953125;;timeLastTillSow_COLZA<25.5;;MaxTillageDepth_COLZA>=28.5;;harvestDate_COLZA>=185.5;MaxTillageDepth_BLE<25.;timeHarvest1stTill_BLE>=22.5;
3178;50;0.241326329198337;Situation.Stock1<0.5;;maxTillageDepth_R>=7.5;;nbSuperficialTillage_COLZA>=1.5;;timeHarvest1stTill_POIS<26.5;;nbShreddingFallow.Broyage._R<0.583067;;EfficacyMonocot_BLE>=0.953125;;timeSow1stMechWeeding_POIS<104.5;;meanMechWeedSpeed.km.h._BLE<7.9;;Interrow.cm._POIS<24;;timeLastTillSow_BLE>=8;;Epsi_b>=3.2860173055;TTcot<62.06462445;tFrostLate2<-1.9728159865;WMmid>=18.816244…
1633;25;0.240321836764872;Situation.Stock1<0.5;;maxTillageDepth_R>=7.5;;nbSuperficialTillage_COLZA>=1.5;;timeHarvest1stTill_POIS>=26.5;;nbHerbDicotSup75_BLE<2.5;;timeHarvest1stTill_BLE<8.5;;propWeededArea_POIS<0.8306905;;FreqLeavingCutCropBiomass_POIS>=0.5;nbResidueShredding.Broyage._POIS>=0.;timeHarvest1stTill_COLZA<16;;meanMechWeedSpeed.km.h._BLE>=9.45;
6718;30;0.23271289617931;Situation.Stock1<0.5;;maxTillageDepth_R>=7.5;;nbSuperficialTillage_COLZA<1.5;;nbShreddingFallow.Broyage._R>=0.2082385;;b_RLHlate<3.1520728295;tPhoto2<19.618463725;LBRlate>=0.4584100975;WMearly<32.1475524733333;b_WMearly>=0.427420706;mu_LBRlate>=-0.0925612373333333;mu_HMmid>=0.220285889;timeLastHerbicideHarvest_ORGE>=35.5;;nbFoliarHerbicides_BLE<0.5;;timeLastTillSow_BLE>=1…
52873;185;0.230641568882374;Situation.Stock1<0.5;;maxTillageDepth_R>=7.5;;nbSuperficialTillage_COLZA>=1.5;;timeHarvest1stTill_POIS>=26.5;;nbHerbDicotSup75_BLE<2.5;;timeHarvest1stTill_BLE>=8.5;;meanMechWeedDepth.cm._POIS<2.6333335;;nbShreddingFallow.Broyage._R<0.583067;;nbFoliarOnlyHerbicides_R<0.2915335;;EfficacyMonocot_POIS<0.90625;;nbSuperficialTillage_POIS>=0.5;;nbMultiHerbicides_POIS<1.5;;max…
1590;20;0.22620655784094;Situation.Stock1<0.5;;maxTillageDepth_R>=7.5;;nbSuperficialTillage_COLZA>=1.5;;timeHarvest1stTill_POIS<26.5;;nbShreddingFallow.Broyage._R<0.583067;;EfficacyMonocot_BLE>=0.953125;;timeSow1stMechWeeding_POIS<104.5;;meanMechWeedSpeed.km.h._BLE<7.9;;Interrow.cm._POIS>=24;;timeSow1stHerbicide_BLE<47.25;
25130;20;0.222450492937129;Situation.Stock1<0.5;;maxTillageDepth_R>=7.5;;nbSuperficialTillage_COLZA>=1.5;;timeHarvest1stTill_POIS<26.5;;nbShreddingFallow.Broyage._R<0.583067;;EfficacyMonocot_BLE<0.953125;;timeLastTillSow_COLZA<25.5;;MaxTillageDepth_COLZA<28.5;;MaxTillageDepth_POIS>=17.5;;timeLastTillSow_POIS<40.5;;nbNonSystemicHerbicides_R<1.082839;;PrimaryCropSowingDate_ORGE>=201.5;timeSow1stHer…
3314;75;0.222067439295644;Situation.Stock1<0.5;;maxTillageDepth_R>=7.5;;nbSuperficialTillage_COLZA>=1.5;;timeHarvest1stTill_POIS>=26.5;;nbHerbDicotSup75_BLE<2.5;;timeHarvest1stTill_BLE>=8.5;;meanMechWeedDepth.cm._POIS>=2.6333335;;SowingDensity.seeds.m2._POIS>=45.5;;MaxTillageDepth_BLE>=15.5;;timeLastMechWeedingHarvest_COLZA<196.125;;timeSow1stMechWeeding_BLE>=70.25;
112;30;0.215728251106927;Situation.Stock1<0.5;;maxTillageDepth_R<7.5;;EfficacyDicot._COLZA>=0.9608255;;nbPseudoRootOnlyHerbicides_R>=0.832953;;tFrostLate1>=-0.5863865155;l50<62.655564105;C0surface<37.918823675;Epsi_b<3.3111849155;TTcot>=53.874861275;b_RBR<0.8653198615;tFrostEarly3>=-12.2696299975;tFrostLate2>=-2.0452639515;b_HMmid>=0.185347613;nbSystemicHerbicides_R>=1.8324965;
13242;35;0.21089944129385;Situation.Stock1<0.5;;maxTillageDepth_R>=7.5;;nbSuperficialTillage_COLZA>=1.5;;timeHarvest1stTill_POIS>=26.5;;nbHerbDicotSup75_BLE<2.5;;timeHarvest1stTill_BLE>=8.5;;meanMechWeedDepth.cm._POIS<2.6333335;;nbShreddingFallow.Broyage._R<0.583067;;nbFoliarOnlyHerbicides_R>=0.2915335;;timeHarvest1stRoll_BLE>=27.25;;maxTillageDepth_R>=26.5;;timeLastTillSow_POIS>=2.5;nbPseudoRoot…
1649;25;0.199357976321355;Situation.Stock1<0.5;;maxTillageDepth_R>=7.5;;nbSuperficialTillage_COLZA>=1.5;;timeHarvest1stTill_POIS>=26.5;;nbHerbDicotSup75_BLE<2.5;;timeHarvest1stTill_BLE>=8.5;;meanMechWeedDepth.cm._POIS<2.6333335;;nbShreddingFallow.Broyage._R>=0.583067;;harvestDate_BLE>=189;;Epsi_b>=3.3111849155;MeanTillageDepth_POIS>=13.7083335;seedWeight<142.87841265;baseWaterPotential<-2.4599651…
3356;80;0.197515104380733;Situation.Stock1<0.5;;maxTillageDepth_R>=7.5;;nbSuperficialTillage_COLZA<1.5;;nbShreddingFallow.Broyage._R>=0.2082385;;b_RLHlate<3.1520728295;tPhoto2<19.618463725;LBRlate>=0.4584100975;WMearly<32.1475524733333;b_WMearly>=0.427420706;mu_LBRlate>=-0.0925612373333333;mu_HMmid>=0.220285889;timeLastHerbicideHarvest_ORGE>=35.5;;nbFoliarHerbicides_BLE<0.5;;timeLastTillSow_BLE>=…
426;30;0.196930310413617;Situation.Stock1<0.5;;maxTillageDepth_R>=7.5;;nbSuperficialTillage_COLZA<1.5;;nbShreddingFallow.Broyage._R>=0.2082385;;b_RLHlate>=3.1520728295;tPhoto2>=19.618463725;LBRlate<0.4584100975;WMearly>=32.1475524733333;b_WMearly<0.427420706;mu_LBRlate<-0.0925612373333333;mu_HMmid<0.220285889;EfficacyDicot._POIS>=0.90625;;nbPloughing_R>=0.0832955;;Interrow.cm._POIS<7;nbFoliarHerb…
1650;60;0.195951859298962;Situation.Stock1<0.5;;maxTillageDepth_R>=7.5;;nbSuperficialTillage_COLZA>=1.5;;timeHarvest1stTill_POIS>=26.5;;nbHerbDicotSup75_BLE<2.5;;timeHarvest1stTill_BLE>=8.5;;meanMechWeedDepth.cm._POIS<2.6333335;;nbShreddingFallow.Broyage._R>=0.583067;;harvestDate_BLE<189;;SowingDensity.seeds.m2._BLE>=242;
101;65;0.192983437968488;Situation.Stock1<0.5;;maxTillageDepth_R>=7.5;;nbSuperficialTillage_COLZA>=1.5;;timeHarvest1stTill_POIS>=26.5;;nbHerbDicotSup75_BLE>=2.5;;EfficacyDicot._POIS<0.984375;
3358;20;0.191346566987477;Situation.Stock1<0.5;;maxTillageDepth_R>=7.5;;nbSuperficialTillage_COLZA<1.5;;nbShreddingFallow.Broyage._R>=0.2082385;;b_RLHlate<3.1520728295;tPhoto2<19.618463725;LBRlate>=0.4584100975;WMearly<32.1475524733333;b_WMearly>=0.427420706;mu_LBRlate>=-0.0925612373333333;mu_HMmid>=0.220285889;timeLastHerbicideHarvest_ORGE>=35.5;;nbFoliarHerbicides_BLE<0.5;;timeLastTillSow_BLE>=…
796;50;0.178688843163946;Situation.Stock1<0.5;;maxTillageDepth_R>=7.5;;nbSuperficialTillage_COLZA>=1.5;;timeHarvest1stTill_POIS<26.5;;nbShreddingFallow.Broyage._R<0.583067;;EfficacyMonocot_BLE>=0.953125;;timeSow1stMechWeeding_POIS>=104.5;;timeSow1stHerbicide_COLZA<99.5;;nbPloughing_BLE<0.5;nbPloughing_R<0.4164765;nbResidueShredding.Broyage._BLE<0.5;FreqLeavingCutCropBiomass_BLE<0.
3265;65;0.177776279355986;Situation.Stock1<0.5;;maxTillageDepth_R>=7.5;;nbSuperficialTillage_COLZA>=1.5;;timeHarvest1stTill_POIS>=26.5;;nbHerbDicotSup75_BLE<2.5;;timeHarvest1stTill_BLE<8.5;;propWeededArea_POIS<0.8306905;;FreqLeavingCutCropBiomass_POIS>=0.5;nbResidueShredding.Broyage._POIS>=0.;timeHarvest1stTill_COLZA<16;;meanMechWeedSpeed.km.h._BLE<9.45;;PrimaryCropSowingDate_POIS<430.5;
385;55;0.173333357081627;Situation.Stock1<0.5;;maxTillageDepth_R>=7.5;;nbSuperficialTillage_COLZA>=1.5;;timeHarvest1stTill_POIS<26.5;;nbShreddingFallow.Broyage._R>=0.583067;;MeanTillageDepth_COLZA>=5.875;;timeHarvest1stTill_POIS>=13;;nbPloughing_BLE>=0.5;
786;20;0.172666504623326;Situation.Stock1<0.5;;maxTillageDepth_R>=7.5;;nbSuperficialTillage_COLZA>=1.5;;timeHarvest1stTill_POIS<26.5;;nbShreddingFallow.Broyage._R<0.583067;;EfficacyMonocot_BLE<0.953125;;timeLastTillSow_COLZA<25.5;;MaxTillageDepth_COLZA>=28.5;;harvestDate_COLZA<185.5;MaxTillageDepth_BLE>=25.
12564;155;0.172508524388407;Situation.Stock1<0.5;;maxTillageDepth_R>=7.5;;nbSuperficialTillage_COLZA>=1.5;;timeHarvest1stTill_POIS<26.5;;nbShreddingFallow.Broyage._R<0.583067;;EfficacyMonocot_BLE<0.953125;;timeLastTillSow_COLZA<25.5;;MaxTillageDepth_COLZA<28.5;;MaxTillageDepth_POIS>=17.5;;timeLastTillSow_POIS<40.5;;nbNonSystemicHerbicides_R<1.082839;;PrimaryCropSowingDate_ORGE>=201.5;timeSow1stHe…
6612;30;0.168741046684678;Situation.Stock1<0.5;;maxTillageDepth_R>=7.5;;nbSuperficialTillage_COLZA>=1.5;;timeHarvest1stTill_POIS>=26.5;;nbHerbDicotSup75_BLE<2.5;;timeHarvest1stTill_BLE>=8.5;;meanMechWeedDepth.cm._POIS<2.6333335;;nbShreddingFallow.Broyage._R<0.583067;;nbFoliarOnlyHerbicides_R<0.2915335;;EfficacyMonocot_POIS>=0.90625;;timeLastHerbicideHarvest_POIS<29.5;;MaxTillageDepth_BLE<21;
13246;10;0.168184796774563;Situation.Stock1<0.5;;maxTillageDepth_R>=7.5;;nbSuperficialTillage_COLZA>=1.5;;timeHarvest1stTill_POIS>=26.5;;nbHerbDicotSup75_BLE<2.5;;timeHarvest1stTill_BLE>=8.5;;meanMechWeedDepth.cm._POIS<2.6333335;;nbShreddingFallow.Broyage._R<0.583067;;nbFoliarOnlyHerbicides_R>=0.2915335;;timeHarvest1stRoll_BLE>=27.25;;maxTillageDepth_R<26.5;;SowingDensity.seeds.m2._POIS<93.5;;sum…
13244;20;0.16807919981718;Situation.Stock1<0.5;;maxTillageDepth_R>=7.5;;nbSuperficialTillage_COLZA>=1.5;;timeHarvest1stTill_POIS>=26.5;;nbHerbDicotSup75_BLE<2.5;;timeHarvest1stTill_BLE>=8.5;;meanMechWeedDepth.cm._POIS<2.6333335;;nbShreddingFallow.Broyage._R<0.583067;;nbFoliarOnlyHerbicides_R>=0.2915335;;timeHarvest1stRoll_BLE>=27.25;;maxTillageDepth_R<26.5;;SowingDensity.seeds.m2._POIS>=93.5;;nbS…
1588;55;0.167250696327563;Situation.Stock1<0.5;;maxTillageDepth_R>=7.5;;nbSuperficialTillage_COLZA>=1.5;;timeHarvest1stTill_POIS<26.5;;nbShreddingFallow.Broyage._R<0.583067;;EfficacyMonocot_BLE>=0.953125;;timeSow1stMechWeeding_POIS<104.5;;meanMechWeedSpeed.km.h._BLE<7.9;;Interrow.cm._POIS<24;;timeLastTillSow_BLE<8;
108;50;0.160614988593966;Situation.Stock1<0.5;;maxTillageDepth_R>=7.5;;nbSuperficialTillage_COLZA<1.5;;nbShreddingFallow.Broyage._R<0.2082385;;timeSow1stHerbicide_BLE>=215.5;;timeHarvest1stPlough_POIS<53;nbRolling_R>=0.0832955;nbRootOnlyHerbicides_R<0.4164765;SummerTillage_R>=1.41602;PrimaryCropSowingDate_BLE<292;MaxTillageDepth_BLE>=20.5;nbHerbMonocotSup75_BLE>=0.5;EfficacyMonocot_BLE>=0.625;pro…
440;70;0.160439482312193;Situation.Stock1<0.5;;maxTillageDepth_R>=7.5;;nbSuperficialTillage_COLZA<1.5;;nbShreddingFallow.Broyage._R<0.2082385;;timeSow1stHerbicide_BLE<215.5;;MeanTillageDepth_COLZA>=7.5;MaxTillageDepth_COLZA>=7.;EfficacyDicot._BLE>=0.9921875;;MaxTillageDepth_COLZA<12.5;MeanTillageDepth_COLZA<12.
194;7;0.154556345588527;Situation.Stock1<0.5;;maxTillageDepth_R>=7.5;;nbSuperficialTillage_COLZA>=1.5;;timeHarvest1stTill_POIS<26.5;;nbShreddingFallow.Broyage._R>=0.583067;;MeanTillageDepth_COLZA<5.875;;PeaFloweringTT<321.716657;
218;15;0.153833704977054;Situation.Stock1<0.5;;maxTillageDepth_R>=7.5;;nbSuperficialTillage_COLZA<1.5;;nbShreddingFallow.Broyage._R<0.2082385;;timeSow1stHerbicide_BLE>=215.5;;timeHarvest1stPlough_POIS>=53;nbRolling_R<0.0832955;nbRootOnlyHerbicides_R>=0.4164765;SummerTillage_R<1.41602;PrimaryCropSowingDate_BLE>=292;MaxTillageDepth_BLE<20.5;nbHerbMonocotSup75_BLE<0.5;EfficacyMonocot_BLE<0.625;propS…
5;35;0.15361280544666;Situation.Stock1>=0.5;;WinterTillage_R<0.1665905;
12572;25;0.147412613875601;Situation.Stock1<0.5;;maxTillageDepth_R>=7.5;;nbSuperficialTillage_COLZA>=1.5;;timeHarvest1stTill_POIS<26.5;;nbShreddingFallow.Broyage._R<0.583067;;EfficacyMonocot_BLE<0.953125;;timeLastTillSow_COLZA<25.5;;MaxTillageDepth_COLZA<28.5;;MaxTillageDepth_POIS>=17.5;;timeLastTillSow_POIS>=40.5;;timeLastTillSow_COLZA>=1.5;;nbPseudorootHerbicides_POIS<0.5;;summerPlough_POIS>=0.…
3142;40;0.145387637849917;Situation.Stock1<0.5;;maxTillageDepth_R>=7.5;;nbSuperficialTillage_COLZA>=1.5;;timeHarvest1stTill_POIS<26.5;;nbShreddingFallow.Broyage._R<0.583067;;EfficacyMonocot_BLE<0.953125;;timeLastTillSow_COLZA<25.5;;MaxTillageDepth_COLZA<28.5;;MaxTillageDepth_POIS>=17.5;;timeLastTillSow_POIS>=40.5;;timeLastTillSow_COLZA<1.5;
1546;10;0.143402969385367;Situation.Stock1<0.5;;maxTillageDepth_R>=7.5;;nbSuperficialTillage_COLZA>=1.5;;timeHarvest1stTill_POIS<26.5;;nbShreddingFallow.Broyage._R>=0.583067;;MeanTillageDepth_COLZA>=5.875;;timeHarvest1stTill_POIS<13;;timeLastMechWeedingHarvest_POIS>=50.5;;nbHerbMonocotSup75_COLZA>=1.5;maxTillageDepth_R<17.;Situation.Reference>=0.5;
774;55;0.141940931267307;Situation.Stock1<0.5;;maxTillageDepth_R>=7.5;;nbSuperficialTillage_COLZA>=1.5;;timeHarvest1stTill_POIS<26.5;;nbShreddingFallow.Broyage._R>=0.583067;;MeanTillageDepth_COLZA>=5.875;;timeHarvest1stTill_POIS<13;;timeLastMechWeedingHarvest_POIS<50.5;;nbRootOnlyHerbicides_R>=0.124943;
52872;50;0.14100175506583;Situation.Stock1<0.5;;maxTillageDepth_R>=7.5;;nbSuperficialTillage_COLZA>=1.5;;timeHarvest1stTill_POIS>=26.5;;nbHerbDicotSup75_BLE<2.5;;timeHarvest1stTill_BLE>=8.5;;meanMechWeedDepth.cm._POIS<2.6333335;;nbShreddingFallow.Broyage._R<0.583067;;nbFoliarOnlyHerbicides_R<0.2915335;;EfficacyMonocot_POIS<0.90625;;nbSuperficialTillage_POIS>=0.5;;nbMultiHerbicides_POIS<1.5;;maxTi…
3528;45;0.14022993358853;Situation.Stock1<0.5;;maxTillageDepth_R>=7.5;;nbSuperficialTillage_COLZA<1.5;;nbShreddingFallow.Broyage._R<0.2082385;;timeSow1stHerbicide_BLE<215.5;;MeanTillageDepth_COLZA>=7.5;MaxTillageDepth_COLZA>=7.;EfficacyDicot._BLE>=0.9921875;;MaxTillageDepth_COLZA>=12.5;MeanTillageDepth_COLZA>=12.;nbTillageOtherThanPloughOrRoll_R<2.873688;;OSRbefore_POIS<0.5;;PrimaryCropSowingDate…
1768;40;0.139222465732603;Situation.Stock1<0.5;;maxTillageDepth_R>=7.5;;nbSuperficialTillage_COLZA<1.5;;nbShreddingFallow.Broyage._R<0.2082385;;timeSow1stHerbicide_BLE<215.5;;MeanTillageDepth_COLZA>=7.5;MaxTillageDepth_COLZA>=7.;EfficacyDicot._BLE<0.9921875;;PrimaryCropSowingDate_ORGE>=264;;nbHerbicides_R<2.873688;nbInCropHerbicides_R<2.87368;CropRotationLength_R>=3.5;Frequency_BLE<0.2915335;Freq…
416;100;0.138744635070792;Situation.Stock1<0.5;;maxTillageDepth_R>=7.5;;nbSuperficialTillage_COLZA<1.5;;nbShreddingFallow.Broyage._R>=0.2082385;;b_RLHlate<3.1520728295;tPhoto2<19.618463725;LBRlate>=0.4584100975;WMearly<32.1475524733333;b_WMearly>=0.427420706;mu_LBRlate>=-0.0925612373333333;mu_HMmid>=0.220285889;timeLastHerbicideHarvest_ORGE>=35.5;;nbFoliarHerbicides_BLE>=0.5;;MeanTillageDepth_BLE…
396;45;0.136391472105558;Situation.Stock1<0.5;;maxTillageDepth_R>=7.5;;nbSuperficialTillage_COLZA>=1.5;;timeHarvest1stTill_POIS<26.5;;nbShreddingFallow.Broyage._R<0.583067;;EfficacyMonocot_BLE>=0.953125;;timeSow1stMechWeeding_POIS<104.5;;meanMechWeedSpeed.km.h._BLE>=7.9;
418;35;0.13111223841397;Situation.Stock1<0.5;;maxTillageDepth_R>=7.5;;nbSuperficialTillage_COLZA<1.5;;nbShreddingFallow.Broyage._R>=0.2082385;;b_RLHlate<3.1520728295;tPhoto2<19.618463725;LBRlate>=0.4584100975;WMearly<32.1475524733333;b_WMearly>=0.427420706;mu_LBRlate>=-0.0925612373333333;mu_HMmid>=0.220285889;timeLastHerbicideHarvest_ORGE>=35.5;;nbFoliarHerbicides_BLE<0.5;;timeLastTillSow_BLE<1.5;
212;30;0.127399493076265;Situation.Stock1<0.5;;maxTillageDepth_R>=7.5;;nbSuperficialTillage_COLZA<1.5;;nbShreddingFallow.Broyage._R>=0.2082385;;b_RLHlate>=3.1520728295;tPhoto2>=19.618463725;LBRlate<0.4584100975;WMearly>=32.1475524733333;b_WMearly<0.427420706;mu_LBRlate<-0.0925612373333333;mu_HMmid<0.220285889;EfficacyDicot._POIS>=0.90625;;nbPloughing_R<0.0832955;
1568;140;0.127204637695318;Situation.Stock1<0.5;;maxTillageDepth_R>=7.5;;nbSuperficialTillage_COLZA>=1.5;;timeHarvest1stTill_POIS<26.5;;nbShreddingFallow.Broyage._R<0.583067;;EfficacyMonocot_BLE<0.953125;;timeLastTillSow_COLZA<25.5;;MaxTillageDepth_COLZA<28.5;;MaxTillageDepth_POIS<17.5;;nbRootHerbicides_BLE<1.5;
210;10;0.116900839489291;Situation.Stock1<0.5;;maxTillageDepth_R>=7.5;;nbSuperficialTillage_COLZA<1.5;;nbShreddingFallow.Broyage._R>=0.2082385;;b_RLHlate<3.1520728295;tPhoto2<19.618463725;LBRlate>=0.4584100975;WMearly<32.1475524733333;b_WMearly>=0.427420706;mu_LBRlate>=-0.0925612373333333;mu_HMmid>=0.220285889;timeLastHerbicideHarvest_ORGE<35.5;;MeanTillageDepth_POIS>=20;
772;55;0.114301942512851;Situation.Stock1<0.5;;maxTillageDepth_R>=7.5;;nbSuperficialTillage_COLZA>=1.5;;timeHarvest1stTill_POIS<26.5;;nbShreddingFallow.Broyage._R>=0.583067;;MeanTillageDepth_COLZA>=5.875;;timeHarvest1stTill_POIS<13;;timeLastMechWeedingHarvest_POIS>=50.5;;nbHerbMonocotSup75_COLZA<1.5;maxTillageDepth_R>=17.
838;20;0.109188269486861;Situation.Stock1<0.5;;maxTillageDepth_R>=7.5;;nbSuperficialTillage_COLZA<1.5;;nbShreddingFallow.Broyage._R>=0.2082385;;b_RLHlate<3.1520728295;tPhoto2<19.618463725;LBRlate>=0.4584100975;WMearly<32.1475524733333;b_WMearly>=0.427420706;mu_LBRlate>=-0.0925612373333333;mu_HMmid>=0.220285889;timeLastHerbicideHarvest_ORGE>=35.5;;nbFoliarHerbicides_BLE<0.5;;timeLastTillSow_BLE>=1…
1636;55;0.106853284876454;Situation.Stock1<0.5;;maxTillageDepth_R>=7.5;;nbSuperficialTillage_COLZA>=1.5;;timeHarvest1stTill_POIS>=26.5;;nbHerbDicotSup75_BLE<2.5;;timeHarvest1stTill_BLE<8.5;;propWeededArea_POIS<0.8306905;;FreqLeavingCutCropBiomass_POIS<0.5;nbResidueShredding.Broyage._POIS<0.;timeLastMechWeedingHarvest_POIS>=16.5;;propWeededArea_POIS>=0.685905;
6608;25;0.105045986293615;Situation.Stock1<0.5;;maxTillageDepth_R>=7.5;;nbSuperficialTillage_COLZA>=1.5;;timeHarvest1stTill_POIS>=26.5;;nbHerbDicotSup75_BLE<2.5;;timeHarvest1stTill_BLE>=8.5;;meanMechWeedDepth.cm._POIS<2.6333335;;nbShreddingFallow.Broyage._R<0.583067;;nbFoliarOnlyHerbicides_R<0.2915335;;EfficacyMonocot_POIS<0.90625;;nbSuperficialTillage_POIS>=0.5;;nbMultiHerbicides_POIS>=1.5;
444;10;0.104905404755324;Situation.Stock1<0.5;;maxTillageDepth_R>=7.5;;nbSuperficialTillage_COLZA<1.5;;nbShreddingFallow.Broyage._R<0.2082385;;timeSow1stHerbicide_BLE<215.5;;MeanTillageDepth_COLZA<7.5;MaxTillageDepth_COLZA<7.;EfficacyMonocot_COLZA>=0.96875;;SowingDensity.seeds.m2._POIS<36.5;
13096;40;0.103855347143483;Situation.Stock1<0.5;;maxTillageDepth_R>=7.5;;nbSuperficialTillage_COLZA>=1.5;;timeHarvest1stTill_POIS>=26.5;;nbHerbDicotSup75_BLE<2.5;;timeHarvest1stTill_BLE<8.5;;propWeededArea_POIS<0.8306905;;FreqLeavingCutCropBiomass_POIS<0.5;nbResidueShredding.Broyage._POIS<0.;timeLastMechWeedingHarvest_POIS>=16.5;;propWeededArea_POIS<0.685905;;tFrostEarly3<-11.707073505;darknessRe…
3308;20;0.0928013455306418;Situation.Stock1<0.5;;maxTillageDepth_R>=7.5;;nbSuperficialTillage_COLZA>=1.5;;timeHarvest1stTill_POIS>=26.5;;nbHerbDicotSup75_BLE<2.5;;timeHarvest1stTill_BLE>=8.5;;meanMechWeedDepth.cm._POIS<2.6333335;;nbShreddingFallow.Broyage._R<0.583067;;nbFoliarOnlyHerbicides_R>=0.2915335;;timeHarvest1stRoll_BLE<27.25;;nbHerbDicotSup50_POIS>=1.5;nbHerbDicotSup75_POIS>=1.
6280;85;0.0919643523915133;Situation.Stock1<0.5;;maxTillageDepth_R>=7.5;;nbSuperficialTillage_COLZA>=1.5;;timeHarvest1stTill_POIS<26.5;;nbShreddingFallow.Broyage._R<0.583067;;EfficacyMonocot_BLE<0.953125;;timeLastTillSow_COLZA<25.5;;MaxTillageDepth_COLZA<28.5;;MaxTillageDepth_POIS>=17.5;;timeLastTillSow_POIS<40.5;;nbNonSystemicHerbicides_R>=1.082839;;nbSuperficialTillage_POIS>=3.5;summerTillage_P…
3264;80;0.0918565638840096;Situation.Stock1<0.5;;maxTillageDepth_R>=7.5;;nbSuperficialTillage_COLZA>=1.5;;timeHarvest1stTill_POIS>=26.5;;nbHerbDicotSup75_BLE<2.5;;timeHarvest1stTill_BLE<8.5;;propWeededArea_POIS<0.8306905;;FreqLeavingCutCropBiomass_POIS>=0.5;nbResidueShredding.Broyage._POIS>=0.;timeHarvest1stTill_COLZA<16;;meanMechWeedSpeed.km.h._BLE<9.45;;PrimaryCropSowingDate_POIS>=430.5;
1656;15;0.091370151718143;Situation.Stock1<0.5;;maxTillageDepth_R>=7.5;;nbSuperficialTillage_COLZA>=1.5;;timeHarvest1stTill_POIS>=26.5;;nbHerbDicotSup75_BLE<2.5;;timeHarvest1stTill_BLE>=8.5;;meanMechWeedDepth.cm._POIS>=2.6333335;;SowingDensity.seeds.m2._POIS>=45.5;;MaxTillageDepth_BLE>=15.5;;timeLastMechWeedingHarvest_COLZA>=196.125;
430;10;0.0865904595892935;Situation.Stock1<0.5;;maxTillageDepth_R>=7.5;;nbSuperficialTillage_COLZA<1.5;;nbShreddingFallow.Broyage._R>=0.2082385;;b_RLHlate>=3.1520728295;tPhoto2>=19.618463725;LBRlate<0.4584100975;WMearly>=32.1475524733333;b_WMearly<0.427420706;mu_LBRlate<-0.0925612373333333;mu_HMmid<0.220285889;EfficacyDicot._POIS<0.90625;;timeHarvest1stPlough_COLZA<30.5;nbTillageOtherThanPloughOr…
1638;10;0.0865414234587647;Situation.Stock1<0.5;;maxTillageDepth_R>=7.5;;nbSuperficialTillage_COLZA>=1.5;;timeHarvest1stTill_POIS>=26.5;;nbHerbDicotSup75_BLE<2.5;;timeHarvest1stTill_BLE<8.5;;propWeededArea_POIS<0.8306905;;FreqLeavingCutCropBiomass_POIS<0.5;nbResidueShredding.Broyage._POIS<0.;timeLastMechWeedingHarvest_POIS<16.5;;SowingDensity.seeds.m2._POIS<67.5;
6620;10;0.0853153868667007;Situation.Stock1<0.5;;maxTillageDepth_R>=7.5;;nbSuperficialTillage_COLZA>=1.5;;timeHarvest1stTill_POIS>=26.5;;nbHerbDicotSup75_BLE<2.5;;timeHarvest1stTill_BLE>=8.5;;meanMechWeedDepth.cm._POIS<2.6333335;;nbShreddingFallow.Broyage._R<0.583067;;nbFoliarOnlyHerbicides_R>=0.2915335;;timeHarvest1stRoll_BLE>=27.25;;maxTillageDepth_R>=26.5;;timeLastTillSow_POIS<2.5;nbPseudoRoot…
384;110;0.0787125453463402;Situation.Stock1<0.5;;maxTillageDepth_R>=7.5;;nbSuperficialTillage_COLZA>=1.5;;timeHarvest1stTill_POIS<26.5;;nbShreddingFallow.Broyage._R>=0.583067;;MeanTillageDepth_COLZA>=5.875;;timeHarvest1stTill_POIS>=13;;nbPloughing_BLE<0.5;
9;190;0.0771455162193154;Situation.Stock1>=0.5;;WinterTillage_R>=0.1665905;;PrimaryCropSowingDate_BLE<271.5;
1648;55;0.0741688178043681;Situation.Stock1<0.5;;maxTillageDepth_R>=7.5;;nbSuperficialTillage_COLZA>=1.5;;timeHarvest1stTill_POIS>=26.5;;nbHerbDicotSup75_BLE<2.5;;timeHarvest1stTill_BLE>=8.5;;meanMechWeedDepth.cm._POIS<2.6333335;;nbShreddingFallow.Broyage._R>=0.583067;;harvestDate_BLE>=189;;Epsi_b<3.3111849155;MeanTillageDepth_POIS<13.7083335;seedWeight>=142.87841265;baseWaterPotential>=-2.459965…
428;15;0.0727135275557675;Situation.Stock1<0.5;;maxTillageDepth_R>=7.5;;nbSuperficialTillage_COLZA<1.5;;nbShreddingFallow.Broyage._R>=0.2082385;;b_RLHlate>=3.1520728295;tPhoto2>=19.618463725;LBRlate<0.4584100975;WMearly>=32.1475524733333;b_WMearly<0.427420706;mu_LBRlate<-0.0925612373333333;mu_HMmid<0.220285889;EfficacyDicot._POIS<0.90625;;timeHarvest1stPlough_COLZA>=30.5;nbTillageOtherThanPloughO…
100;40;0.056515619626794;Situation.Stock1<0.5;;maxTillageDepth_R>=7.5;;nbSuperficialTillage_COLZA>=1.5;;timeHarvest1stTill_POIS>=26.5;;nbHerbDicotSup75_BLE>=2.5;;EfficacyDicot._POIS>=0.984375;
8;535;0.0350298762180973;Situation.Stock1>=0.5;;WinterTillage_R>=0.1665905;;PrimaryCropSowingDate_BLE>=271.5;
