# Supplementary material for: Tracking Ideal Varieties and Cropping Techniques for Agroecological Weed Management: A Simulation-Based Study on Pea
Source: Front Plant Sci. 2022 Apr 4;13:809056. doi: 10.3389/fpls.2022.809056 (PMC9014269; doi:10.3389/fpls.2022.809056)
Supplement: Supplementary file 1 [file Data_Sheet_1.ZIP › AllBranches/Feuilles_BeeFood_Winter_AnnualPea.csv]

idLeaf;n;MeanIndicator;
63;59;0.407300172620073;Situation.Stock1<0.5;;MaxTillageDepth_POIS<7.5;;FreqLeavingCutCropBiomass_POIS<0.5;nbResidueShredding.Broyage._POIS<0.;harvestDate_BLE<207.5;;propWeededArea_R>=0.7855785;
97;13;0.394868063757733;Situation.Stock1<0.5;;MaxTillageDepth_POIS>=7.5;;EfficacyDicot._POIS>=0.8125;;SowingDepth.cm._BLE<2.5;;timeHarvest1stRoll_POIS<87;;harvestDate_BLE<158.5;
247;99;0.340020296901991;Situation.Stock1<0.5;;MaxTillageDepth_POIS<7.5;;FreqLeavingCutCropBiomass_POIS<0.5;nbResidueShredding.Broyage._POIS<0.;harvestDate_BLE>=207.5;;WheatVariety in {ORVANTIS	VIRTUAL1	VIRTUAL10	VIRTUAL2	VIRTUAL3	VIRTUAL4	VIRTUAL5	VIRTUAL6	VIRTUAL8};;winterTillage_BLE>=0.5;;mu_LBRlate>=-0.15569313;tPhoto4<32.792537995;tFrostMid3>=-22.143787425;SLAearly<281.41891415;LBRlate<0.48673285616666
997;69;0.322177449793297;Situation.Stock1<0.5;;MaxTillageDepth_POIS<7.5;;FreqLeavingCutCropBiomass_POIS<0.5;nbResidueShredding.Broyage._POIS<0.;harvestDate_BLE<207.5;;propWeededArea_R<0.7855785;;WheatVariety in {CEZANNE	VIRTUAL1	VIRTUAL10	VIRTUAL2	VIRTUAL4	VIRTUAL5	VIRTUAL6	VIRTUAL8	VIRTUAL9};;timeLastTillSow_COLZA>=18.5;;harvestDate_COLZA>=164.5;;nbInCropHerbicides_R>=3.081926;
251;347;0.296826482547769;Situation.Stock1<0.5;;MaxTillageDepth_POIS<7.5;;FreqLeavingCutCropBiomass_POIS<0.5;nbResidueShredding.Broyage._POIS<0.;harvestDate_BLE<207.5;;propWeededArea_R<0.7855785;;WheatVariety in {CAPHORN	ORVANTIS	VIRTUAL3	VIRTUAL7};;maxTillageDepth_R>=9.5;
769;28;0.274553136333403;Situation.Stock1<0.5;;MaxTillageDepth_POIS>=7.5;;EfficacyDicot._POIS>=0.8125;;SowingDepth.cm._BLE<2.5;;timeHarvest1stRoll_POIS<87;;harvestDate_BLE>=158.5;;SowingDensity.seeds.m2._ORGE>=160;;timeLastMechWeedingHarvest_COLZA>=17.5;;SowingDensity.seeds.m2._BLE>=487;
499;190;0.274418059835405;Situation.Stock1<0.5;;MaxTillageDepth_POIS<7.5;;FreqLeavingCutCropBiomass_POIS<0.5;nbResidueShredding.Broyage._POIS<0.;harvestDate_BLE<207.5;;propWeededArea_R<0.7855785;;WheatVariety in {CEZANNE	VIRTUAL1	VIRTUAL10	VIRTUAL2	VIRTUAL4	VIRTUAL5	VIRTUAL6	VIRTUAL8	VIRTUAL9};;timeLastTillSow_COLZA>=18.5;;harvestDate_COLZA<164.5;
407;40;0.273397609483603;Situation.Stock1<0.5;;MaxTillageDepth_POIS>=7.5;;EfficacyDicot._POIS>=0.8125;;SowingDepth.cm._BLE>=2.5;;PrimaryCropSowingDate_BLE<303;;WheatVariety in {CEZANNE	VIRTUAL1	VIRTUAL10	VIRTUAL3	VIRTUAL4	VIRTUAL5	VIRTUAL6	VIRTUAL8};;timeLastPloughSow_BLE>=91.5;;tFrostEarly2>=-5.98208396925;nbTillageOtherThanPloughOrRoll_R<2.1656775;nbPloughing_R>=0.4997715;SummerPlough_R>=0.4997715;SowingDensity.seeds.m2._BLE>=383;MaxTillageDepth_BLE>=27.5;harvestDate_BLE<172.5;timeHarvest1stTill_COLZA<1.5;timeLastTillSow_COLZA<1.5;PrimaryCropSowingDate_POIS>=359.5;SowingDensity.seeds.m2._POIS>=98.5;nbSuperficialTillage_POIS<0.5;M…
3527;108;0.270722252904489;Situation.Stock1<0.5;;MaxTillageDepth_POIS>=7.5;;EfficacyDicot._POIS<0.8125;;timeLastMechWeedingHarvest_BLE<212.75;;PrimaryCropSowingDate_POIS>=282.5;;MaxTillageDepth_COLZA>=7.5;;timeLastMechWeedingHarvest_BLE<183.125;;SowingDensity.seeds.m2._BLE<465.5;;PrimaryCropSowingDate_POIS<389.5;;timeLastTillSow_POIS>=124.125;;timeHarvest1stTill_BLE<41.5;timeLastHerbicideHarvest_…
14103;51;0.263540712826611;Situation.Stock1<0.5;;MaxTillageDepth_POIS>=7.5;;EfficacyDicot._POIS<0.8125;;timeLastMechWeedingHarvest_BLE<212.75;;PrimaryCropSowingDate_POIS>=282.5;;MaxTillageDepth_COLZA>=7.5;;timeLastMechWeedingHarvest_BLE<183.125;;SowingDensity.seeds.m2._BLE<465.5;;PrimaryCropSowingDate_POIS<389.5;;timeLastTillSow_POIS<124.125;;MaxTillageDepth_POIS>=15.5;;timeHarvest1stPlough_POIS>…
6147;40;0.26098358208587;Situation.Stock1<0.5;;MaxTillageDepth_POIS>=7.5;;EfficacyDicot._POIS>=0.8125;;SowingDepth.cm._BLE<2.5;;timeHarvest1stRoll_POIS<87;;harvestDate_BLE>=158.5;;SowingDensity.seeds.m2._ORGE>=160;;timeLastMechWeedingHarvest_COLZA>=17.5;;SowingDensity.seeds.m2._BLE<487;;nbSystemicHerbicides_R<2.1656775;;timeHarvest1stPlough_BLE>=79.5;;nbFoliarHerbicides_COLZA>=1.5;
1987;69;0.257564458119186;Situation.Stock1<0.5;;MaxTillageDepth_POIS<7.5;;FreqLeavingCutCropBiomass_POIS<0.5;nbResidueShredding.Broyage._POIS<0.;harvestDate_BLE<207.5;;propWeededArea_R<0.7855785;;WheatVariety in {CEZANNE	VIRTUAL1	VIRTUAL10	VIRTUAL2	VIRTUAL4	VIRTUAL5	VIRTUAL6	VIRTUAL8	VIRTUAL9};;timeLastTillSow_COLZA<18.5;;nbTillageOtherThanPloughOrRoll_R>=0.749658;;PrimaryCropSowingDate_BLE>=308;;WheatVariety in {VIRTUAL1	VIRTUAL2	VIRTUAL6	VIRTUAL8};
447;264;0.241113576726058;Situation.Stock1<0.5;;MaxTillageDepth_POIS>=7.5;;EfficacyDicot._POIS<0.8125;;timeLastMechWeedingHarvest_BLE<212.75;;PrimaryCropSowingDate_POIS>=282.5;;MaxTillageDepth_COLZA<7.5;;SowingDensity.seeds.m2._COLZA>=30.5;;WheatVariety in {CEZANNE	VIRTUAL4	VIRTUAL5	VIRTUAL6	VIRTUAL7};
893;65;0.23539379876506;Situation.Stock1<0.5;;MaxTillageDepth_POIS>=7.5;;EfficacyDicot._POIS<0.8125;;timeLastMechWeedingHarvest_BLE<212.75;;PrimaryCropSowingDate_POIS>=282.5;;MaxTillageDepth_COLZA<7.5;;SowingDensity.seeds.m2._COLZA>=30.5;;WheatVariety in {CAPHORN	ORVANTIS	VIRTUAL1	VIRTUAL10	VIRTUAL2	VIRTUAL3	VIRTUAL8	VIRTUAL9};;MeanTillageDepth_POIS<8.4166665;
883;234;0.233615216180127;Situation.Stock1<0.5;;MaxTillageDepth_POIS>=7.5;;EfficacyDicot._POIS<0.8125;;timeLastMechWeedingHarvest_BLE<212.75;;PrimaryCropSowingDate_POIS>=282.5;;MaxTillageDepth_COLZA>=7.5;;timeLastMechWeedingHarvest_BLE<183.125;;SowingDensity.seeds.m2._BLE>=465.5;;WheatVariety in {CAPHORN	VIRTUAL2	VIRTUAL5	VIRTUAL9};
443;200;0.233501205312752;Situation.Stock1<0.5;;MaxTillageDepth_POIS>=7.5;;EfficacyDicot._POIS<0.8125;;timeLastMechWeedingHarvest_BLE<212.75;;PrimaryCropSowingDate_POIS>=282.5;;MaxTillageDepth_COLZA>=7.5;;timeLastMechWeedingHarvest_BLE>=183.125;;LBRlate>=0.4110342645;mu_HMmid>=0.1090924093;mu_HMlate>=0.40265679366666
1805087;82;0.233344168470208;Situation.Stock1<0.5;;MaxTillageDepth_POIS>=7.5;;EfficacyDicot._POIS<0.8125;;timeLastMechWeedingHarvest_BLE<212.75;;PrimaryCropSowingDate_POIS>=282.5;;MaxTillageDepth_COLZA>=7.5;;timeLastMechWeedingHarvest_BLE<183.125;;SowingDensity.seeds.m2._BLE<465.5;;PrimaryCropSowingDate_POIS<389.5;;timeLastTillSow_POIS<124.125;;MaxTillageDepth_POIS>=15.5;;timeHarvest1stPlough_POI…
201;20;0.227704813725514;Situation.Stock1<0.5;;MaxTillageDepth_POIS>=7.5;;EfficacyDicot._POIS>=0.8125;;SowingDepth.cm._BLE>=2.5;;PrimaryCropSowingDate_BLE<303;;WheatVariety in {CAPHORN	ORVANTIS	VIRTUAL2	VIRTUAL7	VIRTUAL9};;timeLastTillSow_COLZA>=35.5;nbNonSystemicHerbicides_POIS<0.
501;797;0.224350183169168;Situation.Stock1<0.5;;MaxTillageDepth_POIS<7.5;;FreqLeavingCutCropBiomass_POIS<0.5;nbResidueShredding.Broyage._POIS<0.;harvestDate_BLE<207.5;;propWeededArea_R<0.7855785;;WheatVariety in {CAPHORN	ORVANTIS	VIRTUAL3	VIRTUAL7};;maxTillageDepth_R<9.5;;nbHerbDicotSup75_POIS<3.5;
491;264;0.21888807954623;Situation.Stock1<0.5;;MaxTillageDepth_POIS<7.5;;FreqLeavingCutCropBiomass_POIS<0.5;nbResidueShredding.Broyage._POIS<0.;harvestDate_BLE>=207.5;;WheatVariety in {ORVANTIS	VIRTUAL1	VIRTUAL10	VIRTUAL2	VIRTUAL3	VIRTUAL4	VIRTUAL5	VIRTUAL6	VIRTUAL8};;winterTillage_BLE<0.5;;timeHarvest1stTill_BLE>=9;;nbHerbDicotSup75_BLE<1.5;
6145;39;0.217957298403906;Situation.Stock1<0.5;;MaxTillageDepth_POIS>=7.5;;EfficacyDicot._POIS>=0.8125;;SowingDepth.cm._BLE<2.5;;timeHarvest1stRoll_POIS<87;;harvestDate_BLE>=158.5;;SowingDensity.seeds.m2._ORGE>=160;;timeLastMechWeedingHarvest_COLZA>=17.5;;SowingDensity.seeds.m2._BLE<487;;nbSystemicHerbicides_R<2.1656775;;timeHarvest1stPlough_BLE<79.5;;timeHarvest1stTill_POIS>=124.5;
99;174;0.214366696555939;Situation.Stock1<0.5;;MaxTillageDepth_POIS>=7.5;;EfficacyDicot._POIS>=0.8125;;SowingDepth.cm._BLE<2.5;;timeHarvest1stRoll_POIS>=87;;nbHerbDicotSup75_BLE<0.5;EfficacyDicot._BLE<0.62
497;1243;0.212869565874;Situation.Stock1<0.5;;MaxTillageDepth_POIS<7.5;;FreqLeavingCutCropBiomass_POIS<0.5;nbResidueShredding.Broyage._POIS<0.;harvestDate_BLE<207.5;;propWeededArea_R<0.7855785;;WheatVariety in {CEZANNE	VIRTUAL1	VIRTUAL10	VIRTUAL2	VIRTUAL4	VIRTUAL5	VIRTUAL6	VIRTUAL8	VIRTUAL9};;timeLastTillSow_COLZA<18.5;;nbTillageOtherThanPloughOrRoll_R<0.749658;
979;450;0.204259025315543;Situation.Stock1<0.5;;MaxTillageDepth_POIS<7.5;;FreqLeavingCutCropBiomass_POIS<0.5;nbResidueShredding.Broyage._POIS<0.;harvestDate_BLE>=207.5;;WheatVariety in {ORVANTIS	VIRTUAL1	VIRTUAL10	VIRTUAL2	VIRTUAL3	VIRTUAL4	VIRTUAL5	VIRTUAL6	VIRTUAL8};;winterTillage_BLE<0.5;;timeHarvest1stTill_BLE<9;;summerTillage_COLZA<0.5;nbTillageOtherThanPloughOrRoll_R<0.832953;maxTillageDepth_R<6;nbFallowHerbicides_R>=0.333181;nbFoliarOnlyHerbicides_R>=0.832953;SummerTillage_R<0.6663625;nbFallowHerbicides_BLE>=0.5;nbSuperficialTillage_COLZA<0.5;MeanTillageDepth_COLZA<3.5;MaxTillageDepth_COLZA<5.5;nbSuperficialTillage_POIS<0.5;MeanTillageDepth_PO…
3523;149;0.199226458024542;Situation.Stock1<0.5;;MaxTillageDepth_POIS>=7.5;;EfficacyDicot._POIS<0.8125;;timeLastMechWeedingHarvest_BLE<212.75;;PrimaryCropSowingDate_POIS>=282.5;;MaxTillageDepth_COLZA>=7.5;;timeLastMechWeedingHarvest_BLE<183.125;;SowingDensity.seeds.m2._BLE<465.5;;PrimaryCropSowingDate_POIS>=389.5;;PrimaryCropSowingDate_BLE>=310;;SummerTillage_R<2.2906205;
28203;104;0.198349603023066;Situation.Stock1<0.5;;MaxTillageDepth_POIS>=7.5;;EfficacyDicot._POIS<0.8125;;timeLastMechWeedingHarvest_BLE<212.75;;PrimaryCropSowingDate_POIS>=282.5;;MaxTillageDepth_COLZA>=7.5;;timeLastMechWeedingHarvest_BLE<183.125;;SowingDensity.seeds.m2._BLE<465.5;;PrimaryCropSowingDate_POIS<389.5;;timeLastTillSow_POIS<124.125;;MaxTillageDepth_POIS>=15.5;;timeHarvest1stPlough_POIS…
246;72;0.198274855857315;Situation.Stock1<0.5;;MaxTillageDepth_POIS<7.5;;FreqLeavingCutCropBiomass_POIS<0.5;nbResidueShredding.Broyage._POIS<0.;harvestDate_BLE>=207.5;;WheatVariety in {ORVANTIS	VIRTUAL1	VIRTUAL10	VIRTUAL2	VIRTUAL3	VIRTUAL4	VIRTUAL5	VIRTUAL6	VIRTUAL8};;winterTillage_BLE>=0.5;;mu_LBRlate<-0.15569313;tPhoto4>=32.792537995;tFrostMid3<-22.143787425;SLAearly>=281.41891415;LBRlate>=0.48673285616666
103;460;0.19804114887101;Situation.Stock1<0.5;;MaxTillageDepth_POIS>=7.5;;EfficacyDicot._POIS>=0.8125;;SowingDepth.cm._BLE>=2.5;;PrimaryCropSowingDate_BLE>=303;;nbHerbMonocotSup50_BLE>=1.5;
3521;40;0.196368363069316;Situation.Stock1<0.5;;MaxTillageDepth_POIS>=7.5;;EfficacyDicot._POIS<0.8125;;timeLastMechWeedingHarvest_BLE<212.75;;PrimaryCropSowingDate_POIS>=282.5;;MaxTillageDepth_COLZA>=7.5;;timeLastMechWeedingHarvest_BLE<183.125;;SowingDensity.seeds.m2._BLE<465.5;;PrimaryCropSowingDate_POIS>=389.5;;PrimaryCropSowingDate_BLE<310;;meanMechWeedSpeed.km.h._COLZA>=10.625;
49157;45;0.190320891731305;Situation.Stock1<0.5;;MaxTillageDepth_POIS>=7.5;;EfficacyDicot._POIS>=0.8125;;SowingDepth.cm._BLE<2.5;;timeHarvest1stRoll_POIS<87;;harvestDate_BLE>=158.5;;SowingDensity.seeds.m2._ORGE>=160;;timeLastMechWeedingHarvest_COLZA>=17.5;;SowingDensity.seeds.m2._BLE<487;;nbSystemicHerbicides_R<2.1656775;;timeHarvest1stPlough_BLE<79.5;;timeHarvest1stTill_POIS<124.5;;SummerTillage…
14099;191;0.188229647878828;Situation.Stock1<0.5;;MaxTillageDepth_POIS>=7.5;;EfficacyDicot._POIS<0.8125;;timeLastMechWeedingHarvest_BLE<212.75;;PrimaryCropSowingDate_POIS>=282.5;;MaxTillageDepth_COLZA>=7.5;;timeLastMechWeedingHarvest_BLE<183.125;;SowingDensity.seeds.m2._BLE<465.5;;PrimaryCropSowingDate_POIS<389.5;;timeLastTillSow_POIS<124.125;;MaxTillageDepth_POIS<15.5;;timeLastIrrigationHarvest_…
56403;257;0.18798015108074;Situation.Stock1<0.5;;MaxTillageDepth_POIS>=7.5;;EfficacyDicot._POIS<0.8125;;timeLastMechWeedingHarvest_BLE<212.75;;PrimaryCropSowingDate_POIS>=282.5;;MaxTillageDepth_COLZA>=7.5;;timeLastMechWeedingHarvest_BLE<183.125;;SowingDensity.seeds.m2._BLE<465.5;;PrimaryCropSowingDate_POIS<389.5;;timeLastTillSow_POIS<124.125;;MaxTillageDepth_POIS>=15.5;;timeHarvest1stPlough_POIS<…
205;158;0.187144846335781;Situation.Stock1<0.5;;MaxTillageDepth_POIS>=7.5;;EfficacyDicot._POIS>=0.8125;;SowingDepth.cm._BLE>=2.5;;PrimaryCropSowingDate_BLE>=303;;nbHerbMonocotSup50_BLE<1.5;;nbPloughing_BLE>=0.5;
98345;64;0.186154576965449;Situation.Stock1<0.5;;MaxTillageDepth_POIS>=7.5;;EfficacyDicot._POIS>=0.8125;;SowingDepth.cm._BLE<2.5;;timeHarvest1stRoll_POIS<87;;harvestDate_BLE>=158.5;;SowingDensity.seeds.m2._ORGE>=160;;timeLastMechWeedingHarvest_COLZA>=17.5;;SowingDensity.seeds.m2._BLE<487;;nbSystemicHerbicides_R<2.1656775;;timeHarvest1stPlough_BLE>=79.5;;nbFoliarHerbicides_COLZA<1.5;;SowingDensity…	CEZANNE	VIRTUAL1	VIRTUAL10	VIRTUAL3	VIRTUAL4	VIRTUAL6	VIRTUAL7	VIRTUAL8};;timeLastTillSow_COLZA>=1.5;;timeLastHerbicideHarvest_COLZA>=265.25;
996;1029;0.184780528037029;Situation.Stock1<0.5;;MaxTillageDepth_POIS<7.5;;FreqLeavingCutCropBiomass_POIS<0.5;nbResidueShredding.Broyage._POIS<0.;harvestDate_BLE<207.5;;propWeededArea_R<0.7855785;;WheatVariety in {CEZANNE	VIRTUAL1	VIRTUAL10	VIRTUAL2	VIRTUAL4	VIRTUAL5	VIRTUAL6	VIRTUAL8	VIRTUAL9};;timeLastTillSow_COLZA>=18.5;;harvestDate_COLZA>=164.5;;nbInCropHerbicides_R<3.081926;
112819;361;0.182039976924506;Situation.Stock1<0.5;;MaxTillageDepth_POIS>=7.5;;EfficacyDicot._POIS<0.8125;;timeLastMechWeedingHarvest_BLE<212.75;;PrimaryCropSowingDate_POIS>=282.5;;MaxTillageDepth_COLZA>=7.5;;timeLastMechWeedingHarvest_BLE<183.125;;SowingDensity.seeds.m2._BLE<465.5;;PrimaryCropSowingDate_POIS<389.5;;timeLastTillSow_POIS<124.125;;MaxTillageDepth_POIS>=15.5;;timeHarvest1stPlough_POI…
385;64;0.179668209174503;Situation.Stock1<0.5;;MaxTillageDepth_POIS>=7.5;;EfficacyDicot._POIS>=0.8125;;SowingDepth.cm._BLE<2.5;;timeHarvest1stRoll_POIS<87;;harvestDate_BLE>=158.5;;SowingDensity.seeds.m2._ORGE>=160;;timeLastMechWeedingHarvest_COLZA<17.5;
3075;231;0.177759408472554;Situation.Stock1<0.5;;MaxTillageDepth_POIS>=7.5;;EfficacyDicot._POIS>=0.8125;;SowingDepth.cm._BLE<2.5;;timeHarvest1stRoll_POIS<87;;harvestDate_BLE>=158.5;;SowingDensity.seeds.m2._ORGE>=160;;timeLastMechWeedingHarvest_COLZA>=17.5;;SowingDensity.seeds.m2._BLE<487;;nbSystemicHerbicides_R>=2.1656775;;WheatVariety in {VIRTUAL1	VIRTUAL10	VIRTUAL3	VIRTUAL5};
811;308;0.177361788900484;Situation.Stock1<0.5;;MaxTillageDepth_POIS>=7.5;;EfficacyDicot._POIS>=0.8125;;SowingDepth.cm._BLE>=2.5;;PrimaryCropSowingDate_BLE<303;;WheatVariety in {CEZANNE	VIRTUAL1	VIRTUAL10	VIRTUAL3	VIRTUAL4	VIRTUAL5	VIRTUAL6	VIRTUAL8};;timeLastPloughSow_BLE<91.5;;timeLastHerbicideHarvest_POIS<116.5;;PrimaryCropSowingDate_POIS<301.5;
387;199;0.175979892926086;Situation.Stock1<0.5;;MaxTillageDepth_POIS>=7.5;;EfficacyDicot._POIS>=0.8125;;SowingDepth.cm._BLE<2.5;;timeHarvest1stRoll_POIS<87;;harvestDate_BLE>=158.5;;SowingDensity.seeds.m2._ORGE<160;;TTflo>=502.321714;
439;277;0.167801246884905;Situation.Stock1<0.5;;MaxTillageDepth_POIS>=7.5;;EfficacyDicot._POIS<0.8125;;timeLastMechWeedingHarvest_BLE<212.75;;PrimaryCropSowingDate_POIS<282.5;;nbRootOnlyHerbicides_R>=0.2915335;;timeHarvest1stRoll_POIS>=21;;nbPloughing_R>=0.4164765;
28205;735;0.166174035079663;Situation.Stock1<0.5;;MaxTillageDepth_POIS>=7.5;;EfficacyDicot._POIS<0.8125;;timeLastMechWeedingHarvest_BLE<212.75;;PrimaryCropSowingDate_POIS>=282.5;;MaxTillageDepth_COLZA>=7.5;;timeLastMechWeedingHarvest_BLE<183.125;;SowingDensity.seeds.m2._BLE<465.5;;PrimaryCropSowingDate_POIS<389.5;;timeLastTillSow_POIS<124.125;;MaxTillageDepth_POIS>=15.5;;timeHarvest1stPlough_POIS…
98319;303;0.162815452383825;Situation.Stock1<0.5;;MaxTillageDepth_POIS>=7.5;;EfficacyDicot._POIS>=0.8125;;SowingDepth.cm._BLE<2.5;;timeHarvest1stRoll_POIS<87;;harvestDate_BLE>=158.5;;SowingDensity.seeds.m2._ORGE>=160;;timeLastMechWeedingHarvest_COLZA>=17.5;;SowingDensity.seeds.m2._BLE<487;;nbSystemicHerbicides_R<2.1656775;;timeHarvest1stPlough_BLE<79.5;;timeHarvest1stTill_POIS<124.5;;SummerTillag…	ORVANTIS	VIRTUAL5	VIRTUAL6	VIRTUAL8	VIRTUAL9};;harvestDate_COLZA>=181.5;
451269;380;0.161728042731301;Situation.Stock1<0.5;;MaxTillageDepth_POIS>=7.5;;EfficacyDicot._POIS<0.8125;;timeLastMechWeedingHarvest_BLE<212.75;;PrimaryCropSowingDate_POIS>=282.5;;MaxTillageDepth_COLZA>=7.5;;timeLastMechWeedingHarvest_BLE<183.125;;SowingDensity.seeds.m2._BLE<465.5;;PrimaryCropSowingDate_POIS<389.5;;timeLastTillSow_POIS<124.125;;MaxTillageDepth_POIS>=15.5;;timeHarvest1stPlough_POI…
217;124;0.160931777157184;Situation.Stock1<0.5;;MaxTillageDepth_POIS>=7.5;;EfficacyDicot._POIS<0.8125;;timeLastMechWeedingHarvest_BLE<212.75;;PrimaryCropSowingDate_POIS<282.5;;nbRootOnlyHerbicides_R<0.2915335;;MeanTillageDepth_POIS>=16.0416665;
98347;146;0.15937281073269;Situation.Stock1<0.5;;MaxTillageDepth_POIS>=7.5;;EfficacyDicot._POIS>=0.8125;;SowingDepth.cm._BLE<2.5;;timeHarvest1stRoll_POIS<87;;harvestDate_BLE>=158.5;;SowingDensity.seeds.m2._ORGE>=160;;timeLastMechWeedingHarvest_COLZA>=17.5;;SowingDensity.seeds.m2._BLE<487;;nbSystemicHerbicides_R<2.1656775;;timeHarvest1stPlough_BLE>=79.5;;nbFoliarHerbicides_COLZA<1.5;;SowingDensity…	CEZANNE	VIRTUAL1	VIRTUAL10	VIRTUAL3	VIRTUAL4	VIRTUAL6	VIRTUAL7	VIRTUAL8};;timeLastTillSow_COLZA<1.5;;se_LA>=0.834313046;maxTillageDepth_R>=17;MaxTillageDepth_BLE>=1
14097;205;0.154032483836135;Situation.Stock1<0.5;;MaxTillageDepth_POIS>=7.5;;EfficacyDicot._POIS<0.8125;;timeLastMechWeedingHarvest_BLE<212.75;;PrimaryCropSowingDate_POIS>=282.5;;MaxTillageDepth_COLZA>=7.5;;timeLastMechWeedingHarvest_BLE<183.125;;SowingDensity.seeds.m2._BLE<465.5;;PrimaryCropSowingDate_POIS<389.5;;timeLastTillSow_POIS<124.125;;MaxTillageDepth_POIS<15.5;;timeLastIrrigationHarvest_…
53;156;0.152423538100796;Situation.Stock1<0.5;;MaxTillageDepth_POIS>=7.5;;EfficacyDicot._POIS<0.8125;;timeLastMechWeedingHarvest_BLE>=212.75;;SowingDepth.cm._POIS<0.5;RowSowing.1or0._POIS<0.
1805086;766;0.152035670326909;Situation.Stock1<0.5;;MaxTillageDepth_POIS>=7.5;;EfficacyDicot._POIS<0.8125;;timeLastMechWeedingHarvest_BLE<212.75;;PrimaryCropSowingDate_POIS>=282.5;;MaxTillageDepth_COLZA>=7.5;;timeLastMechWeedingHarvest_BLE<183.125;;SowingDensity.seeds.m2._BLE<465.5;;PrimaryCropSowingDate_POIS<389.5;;timeLastTillSow_POIS<124.125;;MaxTillageDepth_POIS>=15.5;;timeHarvest1stPlough_PO…
28193;142;0.146069289836267;Situation.Stock1<0.5;;MaxTillageDepth_POIS>=7.5;;EfficacyDicot._POIS<0.8125;;timeLastMechWeedingHarvest_BLE<212.75;;PrimaryCropSowingDate_POIS>=282.5;;MaxTillageDepth_COLZA>=7.5;;timeLastMechWeedingHarvest_BLE<183.125;;SowingDensity.seeds.m2._BLE<465.5;;PrimaryCropSowingDate_POIS<389.5;;timeLastTillSow_POIS<124.125;;MaxTillageDepth_POIS<15.5;;timeLastIrrigationHarvest_…
56385;129;0.145777170663231;Situation.Stock1<0.5;;MaxTillageDepth_POIS>=7.5;;EfficacyDicot._POIS<0.8125;;timeLastMechWeedingHarvest_BLE<212.75;;PrimaryCropSowingDate_POIS>=282.5;;MaxTillageDepth_COLZA>=7.5;;timeLastMechWeedingHarvest_BLE<183.125;;SowingDensity.seeds.m2._BLE<465.5;;PrimaryCropSowingDate_POIS<389.5;;timeLastTillSow_POIS<124.125;;MaxTillageDepth_POIS<15.5;;timeLastIrrigationHarvest_…
892;536;0.144877091781715;Situation.Stock1<0.5;;MaxTillageDepth_POIS>=7.5;;EfficacyDicot._POIS<0.8125;;timeLastMechWeedingHarvest_BLE<212.75;;PrimaryCropSowingDate_POIS>=282.5;;MaxTillageDepth_COLZA<7.5;;SowingDensity.seeds.m2._COLZA>=30.5;;WheatVariety in {CAPHORN	ORVANTIS	VIRTUAL1	VIRTUAL10	VIRTUAL2	VIRTUAL3	VIRTUAL8	VIRTUAL9};;MeanTillageDepth_POIS>=8.4166665;
1986;73;0.13857997643285;Situation.Stock1<0.5;;MaxTillageDepth_POIS<7.5;;FreqLeavingCutCropBiomass_POIS<0.5;nbResidueShredding.Broyage._POIS<0.;harvestDate_BLE<207.5;;propWeededArea_R<0.7855785;;WheatVariety in {CEZANNE	VIRTUAL1	VIRTUAL10	VIRTUAL2	VIRTUAL4	VIRTUAL5	VIRTUAL6	VIRTUAL8	VIRTUAL9};;timeLastTillSow_COLZA<18.5;;nbTillageOtherThanPloughOrRoll_R>=0.749658;;PrimaryCropSowingDate_BLE>=308;;WheatVariety in {CEZANNE	VIRTUAL4	VIRTUAL9};
437;185;0.136482812098114;Situation.Stock1<0.5;;MaxTillageDepth_POIS>=7.5;;EfficacyDicot._POIS<0.8125;;timeLastMechWeedingHarvest_BLE<212.75;;PrimaryCropSowingDate_POIS<282.5;;nbRootOnlyHerbicides_R>=0.2915335;;timeHarvest1stRoll_POIS<21;;summerPlough_POIS<1.5;
56401;529;0.131115568838108;Situation.Stock1<0.5;;MaxTillageDepth_POIS>=7.5;;EfficacyDicot._POIS<0.8125;;timeLastMechWeedingHarvest_BLE<212.75;;PrimaryCropSowingDate_POIS>=282.5;;MaxTillageDepth_COLZA>=7.5;;timeLastMechWeedingHarvest_BLE<183.125;;SowingDensity.seeds.m2._BLE<465.5;;PrimaryCropSowingDate_POIS<389.5;;timeLastTillSow_POIS<124.125;;MaxTillageDepth_POIS>=15.5;;timeHarvest1stPlough_POIS…
882;237;0.1288066262723;Situation.Stock1<0.5;;MaxTillageDepth_POIS>=7.5;;EfficacyDicot._POIS<0.8125;;timeLastMechWeedingHarvest_BLE<212.75;;PrimaryCropSowingDate_POIS>=282.5;;MaxTillageDepth_COLZA>=7.5;;timeLastMechWeedingHarvest_BLE<183.125;;SowingDensity.seeds.m2._BLE>=465.5;;WheatVariety in {CEZANNE	ORVANTIS	VIRTUAL3	VIRTUAL4	VIRTUAL6	VIRTUAL7	VIRTUAL8};
978;128;0.124717632529658;Situation.Stock1<0.5;;MaxTillageDepth_POIS<7.5;;FreqLeavingCutCropBiomass_POIS<0.5;nbResidueShredding.Broyage._POIS<0.;harvestDate_BLE>=207.5;;WheatVariety in {ORVANTIS	VIRTUAL1	VIRTUAL10	VIRTUAL2	VIRTUAL3	VIRTUAL4	VIRTUAL5	VIRTUAL6	VIRTUAL8};;winterTillage_BLE<0.5;;timeHarvest1stTill_BLE<9;;summerTillage_COLZA<0.5;nbTillageOtherThanPloughOrRoll_R<0.832953;maxTillageDepth_R<6;nbFallowHerbicides_R>=0.333181;nbFoliarOnlyHerbicides_R>=0.832953;SummerTillage_R<0.6663625;nbFallowHerbicides_BLE>=0.5;nbSuperficialTillage_COLZA<0.5;MeanTillageDepth_COLZA<3.5;MaxTillageDepth_COLZA<5.5;nbSuperficialTillage_POIS<0.5;MeanTillageDepth_PO…
902537;735;0.124142514127359;Situation.Stock1<0.5;;MaxTillageDepth_POIS>=7.5;;EfficacyDicot._POIS<0.8125;;timeLastMechWeedingHarvest_BLE<212.75;;PrimaryCropSowingDate_POIS>=282.5;;MaxTillageDepth_COLZA>=7.5;;timeLastMechWeedingHarvest_BLE<183.125;;SowingDensity.seeds.m2._BLE<465.5;;PrimaryCropSowingDate_POIS<389.5;;timeLastTillSow_POIS<124.125;;MaxTillageDepth_POIS>=15.5;;timeHarvest1stPlough_POI…
112801;257;0.123677038097222;Situation.Stock1<0.5;;MaxTillageDepth_POIS>=7.5;;EfficacyDicot._POIS<0.8125;;timeLastMechWeedingHarvest_BLE<212.75;;PrimaryCropSowingDate_POIS>=282.5;;MaxTillageDepth_COLZA>=7.5;;timeLastMechWeedingHarvest_BLE<183.125;;SowingDensity.seeds.m2._BLE<465.5;;PrimaryCropSowingDate_POIS<389.5;;timeLastTillSow_POIS<124.125;;MaxTillageDepth_POIS>=15.5;;timeHarvest1stPlough_POI…	CEZANNE	VIRTUAL1	VIRTUAL4	VIRTUAL5};
24587;764;0.115708805050353;Situation.Stock1<0.5;;MaxTillageDepth_POIS>=7.5;;EfficacyDicot._POIS>=0.8125;;SowingDepth.cm._BLE<2.5;;timeHarvest1stRoll_POIS<87;;harvestDate_BLE>=158.5;;SowingDensity.seeds.m2._ORGE>=160;;timeLastMechWeedingHarvest_COLZA>=17.5;;SowingDensity.seeds.m2._BLE<487;;nbSystemicHerbicides_R<2.1656775;;timeHarvest1stPlough_BLE>=79.5;;nbFoliarHerbicides_COLZA<1.5;;SowingDensit…	VIRTUAL2	VIRTUAL5	VIRTUAL9};
98;499;0.115413730896132;Situation.Stock1<0.5;;MaxTillageDepth_POIS>=7.5;;EfficacyDicot._POIS>=0.8125;;SowingDepth.cm._BLE<2.5;;timeHarvest1stRoll_POIS>=87;;nbHerbDicotSup75_BLE>=0.5;EfficacyDicot._BLE>=0.62
451270;676;0.114374968491693;Situation.Stock1<0.5;;MaxTillageDepth_POIS>=7.5;;EfficacyDicot._POIS<0.8125;;timeLastMechWeedingHarvest_BLE<212.75;;PrimaryCropSowingDate_POIS>=282.5;;MaxTillageDepth_COLZA>=7.5;;timeLastMechWeedingHarvest_BLE<183.125;;SowingDensity.seeds.m2._BLE<465.5;;PrimaryCropSowingDate_POIS<389.5;;timeLastTillSow_POIS<124.125;;MaxTillageDepth_POIS>=15.5;;timeHarvest1stPlough_POI…
490;175;0.113772491446139;Situation.Stock1<0.5;;MaxTillageDepth_POIS<7.5;;FreqLeavingCutCropBiomass_POIS<0.5;nbResidueShredding.Broyage._POIS<0.;harvestDate_BLE>=207.5;;WheatVariety in {ORVANTIS	VIRTUAL1	VIRTUAL10	VIRTUAL2	VIRTUAL3	VIRTUAL4	VIRTUAL5	VIRTUAL6	VIRTUAL8};;winterTillage_BLE<0.5;;timeHarvest1stTill_BLE>=9;;nbHerbDicotSup75_BLE>=1.5;
810;469;0.112381109016309;Situation.Stock1<0.5;;MaxTillageDepth_POIS>=7.5;;EfficacyDicot._POIS>=0.8125;;SowingDepth.cm._BLE>=2.5;;PrimaryCropSowingDate_BLE<303;;WheatVariety in {CEZANNE	VIRTUAL1	VIRTUAL10	VIRTUAL3	VIRTUAL4	VIRTUAL5	VIRTUAL6	VIRTUAL8};;timeLastPloughSow_BLE<91.5;;timeLastHerbicideHarvest_POIS<116.5;;PrimaryCropSowingDate_POIS>=301.5;
204;394;0.111583101325966;Situation.Stock1<0.5;;MaxTillageDepth_POIS>=7.5;;EfficacyDicot._POIS>=0.8125;;SowingDepth.cm._BLE>=2.5;;PrimaryCropSowingDate_BLE>=303;;nbHerbMonocotSup50_BLE<1.5;;nbPloughing_BLE<0.5;
60;546;0.110675373491228;Situation.Stock1<0.5;;MaxTillageDepth_POIS<7.5;;FreqLeavingCutCropBiomass_POIS<0.5;nbResidueShredding.Broyage._POIS<0.;harvestDate_BLE>=207.5;;WheatVariety in {CAPHORN	CEZANNE	VIRTUAL7	VIRTUAL9};
105;184;0.106594142510438;Situation.Stock1<0.5;;MaxTillageDepth_POIS>=7.5;;EfficacyDicot._POIS<0.8125;;timeLastMechWeedingHarvest_BLE>=212.75;;SowingDepth.cm._POIS>=0.5;RowSowing.1or0._POIS>=0.;propWeededArea_R<0.7322435;
488;179;0.104489639236811;Situation.Stock1<0.5;;MaxTillageDepth_POIS<7.5;;FreqLeavingCutCropBiomass_POIS<0.5;nbResidueShredding.Broyage._POIS<0.;harvestDate_BLE>=207.5;;WheatVariety in {ORVANTIS	VIRTUAL1	VIRTUAL10	VIRTUAL2	VIRTUAL3	VIRTUAL4	VIRTUAL5	VIRTUAL6	VIRTUAL8};;winterTillage_BLE<0.5;;timeHarvest1stTill_BLE<9;;summerTillage_COLZA>=0.5;nbTillageOtherThanPloughOrRoll_R>=0.832953;maxTillageDepth_R>=6;nbFallowHerbicides_R<0.333181;nbFoliarOnlyHerbicides_R<0.832953;SummerTillage_R>=0.6663625;nbFallowHerbicides_BLE<0.5;nbSuperficialTillage_COLZA>=0.5;MeanTillageDepth_COLZA>=3.5;MaxTillageDepth_COLZA>=5.5;nbSuperficialTillage_POIS>=0.5;MeanTillageDep…
29;425;0.103869241164584;Situation.Stock1<0.5;;MaxTillageDepth_POIS<7.5;;FreqLeavingCutCropBiomass_POIS>=0.5;nbResidueShredding.Broyage._POIS>=0.;SowingDepth.cm._COLZA<3.5;
56402;158;0.103756411544555;Situation.Stock1<0.5;;MaxTillageDepth_POIS>=7.5;;EfficacyDicot._POIS<0.8125;;timeLastMechWeedingHarvest_BLE<212.75;;PrimaryCropSowingDate_POIS>=282.5;;MaxTillageDepth_COLZA>=7.5;;timeLastMechWeedingHarvest_BLE<183.125;;SowingDensity.seeds.m2._BLE<465.5;;PrimaryCropSowingDate_POIS<389.5;;timeLastTillSow_POIS<124.125;;MaxTillageDepth_POIS>=15.5;;timeHarvest1stPlough_POIS…
406;97;0.101616425143285;Situation.Stock1<0.5;;MaxTillageDepth_POIS>=7.5;;EfficacyDicot._POIS>=0.8125;;SowingDepth.cm._BLE>=2.5;;PrimaryCropSowingDate_BLE<303;;WheatVariety in {CEZANNE	VIRTUAL1	VIRTUAL10	VIRTUAL3	VIRTUAL4	VIRTUAL5	VIRTUAL6	VIRTUAL8};;timeLastPloughSow_BLE>=91.5;;tFrostEarly2<-5.98208396925;nbTillageOtherThanPloughOrRoll_R>=2.1656775;nbPloughing_R<0.4997715;SummerPlough_R<0.4997715;SowingDensity.seeds.m2._BLE<383;MaxTillageDepth_BLE<27.5;harvestDate_BLE>=172.5;timeHarvest1stTill_COLZA>=1.5;timeLastTillSow_COLZA>=1.5;PrimaryCropSowingDate_POIS<359.5;SowingDensity.seeds.m2._POIS<98.5;nbSuperficialTillage_POIS>=0.5;Mea…
992;468;0.0974956481143887;Situation.Stock1<0.5;;MaxTillageDepth_POIS<7.5;;FreqLeavingCutCropBiomass_POIS<0.5;nbResidueShredding.Broyage._POIS<0.;harvestDate_BLE<207.5;;propWeededArea_R<0.7855785;;WheatVariety in {CEZANNE	VIRTUAL1	VIRTUAL10	VIRTUAL2	VIRTUAL4	VIRTUAL5	VIRTUAL6	VIRTUAL8	VIRTUAL9};;timeLastTillSow_COLZA<18.5;;nbTillageOtherThanPloughOrRoll_R>=0.749658;;PrimaryCropSowingDate_BLE<308;
442;85;0.0968487918497665;Situation.Stock1<0.5;;MaxTillageDepth_POIS>=7.5;;EfficacyDicot._POIS<0.8125;;timeLastMechWeedingHarvest_BLE<212.75;;PrimaryCropSowingDate_POIS>=282.5;;MaxTillageDepth_COLZA>=7.5;;timeLastMechWeedingHarvest_BLE>=183.125;;LBRlate<0.4110342645;mu_HMmid<0.1090924093;mu_HMlate<0.40265679366666
3522;233;0.0964049608345496;Situation.Stock1<0.5;;MaxTillageDepth_POIS>=7.5;;EfficacyDicot._POIS<0.8125;;timeLastMechWeedingHarvest_BLE<212.75;;PrimaryCropSowingDate_POIS>=282.5;;MaxTillageDepth_COLZA>=7.5;;timeLastMechWeedingHarvest_BLE<183.125;;SowingDensity.seeds.m2._BLE<465.5;;PrimaryCropSowingDate_POIS>=389.5;;PrimaryCropSowingDate_BLE>=310;;SummerTillage_R>=2.2906205;
438;315;0.0940588945603268;Situation.Stock1<0.5;;MaxTillageDepth_POIS>=7.5;;EfficacyDicot._POIS<0.8125;;timeLastMechWeedingHarvest_BLE<212.75;;PrimaryCropSowingDate_POIS<282.5;;nbRootOnlyHerbicides_R>=0.2915335;;timeHarvest1stRoll_POIS>=21;;nbPloughing_R<0.4164765;
24577;497;0.0862461557290118;Situation.Stock1<0.5;;MaxTillageDepth_POIS>=7.5;;EfficacyDicot._POIS>=0.8125;;SowingDepth.cm._BLE<2.5;;timeHarvest1stRoll_POIS<87;;harvestDate_BLE>=158.5;;SowingDensity.seeds.m2._ORGE>=160;;timeLastMechWeedingHarvest_COLZA>=17.5;;SowingDensity.seeds.m2._BLE<487;;nbSystemicHerbicides_R<2.1656775;;timeHarvest1stPlough_BLE<79.5;;timeHarvest1stTill_POIS<124.5;;SummerTilla…
386;218;0.0837161679011201;Situation.Stock1<0.5;;MaxTillageDepth_POIS>=7.5;;EfficacyDicot._POIS>=0.8125;;SowingDepth.cm._BLE<2.5;;timeHarvest1stRoll_POIS<87;;harvestDate_BLE>=158.5;;SowingDensity.seeds.m2._ORGE<160;;TTflo<502.321714;
112816;328;0.0827326585052317;Situation.Stock1<0.5;;MaxTillageDepth_POIS>=7.5;;EfficacyDicot._POIS<0.8125;;timeLastMechWeedingHarvest_BLE<212.75;;PrimaryCropSowingDate_POIS>=282.5;;MaxTillageDepth_COLZA>=7.5;;timeLastMechWeedingHarvest_BLE<183.125;;SowingDensity.seeds.m2._BLE<465.5;;PrimaryCropSowingDate_POIS<389.5;;timeLastTillSow_POIS<124.125;;MaxTillageDepth_POIS>=15.5;;timeHarvest1stPlough_PO…
28202;65;0.0826667940844492;Situation.Stock1<0.5;;MaxTillageDepth_POIS>=7.5;;EfficacyDicot._POIS<0.8125;;timeLastMechWeedingHarvest_BLE<212.75;;PrimaryCropSowingDate_POIS>=282.5;;MaxTillageDepth_COLZA>=7.5;;timeLastMechWeedingHarvest_BLE<183.125;;SowingDensity.seeds.m2._BLE<465.5;;PrimaryCropSowingDate_POIS<389.5;;timeLastTillSow_POIS<124.125;;MaxTillageDepth_POIS>=15.5;;timeHarvest1stPlough_POIS…
14098;244;0.0822840711034413;Situation.Stock1<0.5;;MaxTillageDepth_POIS>=7.5;;EfficacyDicot._POIS<0.8125;;timeLastMechWeedingHarvest_BLE<212.75;;PrimaryCropSowingDate_POIS>=282.5;;MaxTillageDepth_COLZA>=7.5;;timeLastMechWeedingHarvest_BLE<183.125;;SowingDensity.seeds.m2._BLE<465.5;;PrimaryCropSowingDate_POIS<389.5;;timeLastTillSow_POIS<124.125;;MaxTillageDepth_POIS<15.5;;timeLastIrrigationHarvest…
3526;43;0.0816598672311179;Situation.Stock1<0.5;;MaxTillageDepth_POIS>=7.5;;EfficacyDicot._POIS<0.8125;;timeLastMechWeedingHarvest_BLE<212.75;;PrimaryCropSowingDate_POIS>=282.5;;MaxTillageDepth_COLZA>=7.5;;timeLastMechWeedingHarvest_BLE<183.125;;SowingDensity.seeds.m2._BLE<465.5;;PrimaryCropSowingDate_POIS<389.5;;timeLastTillSow_POIS>=124.125;;timeHarvest1stTill_BLE>=41.5;timeLastHerbicideHarvest…
49158;497;0.0813784589899887;Situation.Stock1<0.5;;MaxTillageDepth_POIS>=7.5;;EfficacyDicot._POIS>=0.8125;;SowingDepth.cm._BLE<2.5;;timeHarvest1stRoll_POIS<87;;harvestDate_BLE>=158.5;;SowingDensity.seeds.m2._ORGE>=160;;timeLastMechWeedingHarvest_COLZA>=17.5;;SowingDensity.seeds.m2._BLE<487;;nbSystemicHerbicides_R<2.1656775;;timeHarvest1stPlough_BLE<79.5;;timeHarvest1stTill_POIS<124.5;;SummerTilla…	VIRTUAL1	VIRTUAL10	VIRTUAL2	VIRTUAL3	VIRTUAL4	VIRTUAL7};
222;181;0.0772858196038788;Situation.Stock1<0.5;;MaxTillageDepth_POIS>=7.5;;EfficacyDicot._POIS<0.8125;;timeLastMechWeedingHarvest_BLE<212.75;;PrimaryCropSowingDate_POIS>=282.5;;MaxTillageDepth_COLZA<7.5;;SowingDensity.seeds.m2._COLZA<30.5;
98344;1471;0.0751702334944852;Situation.Stock1<0.5;;MaxTillageDepth_POIS>=7.5;;EfficacyDicot._POIS>=0.8125;;SowingDepth.cm._BLE<2.5;;timeHarvest1stRoll_POIS<87;;harvestDate_BLE>=158.5;;SowingDensity.seeds.m2._ORGE>=160;;timeLastMechWeedingHarvest_COLZA>=17.5;;SowingDensity.seeds.m2._BLE<487;;nbSystemicHerbicides_R<2.1656775;;timeHarvest1stPlough_BLE>=79.5;;nbFoliarHerbicides_COLZA<1.5;;SowingDens…	CEZANNE	VIRTUAL1	VIRTUAL10	VIRTUAL3	VIRTUAL4	VIRTUAL6	VIRTUAL7	VIRTUAL8};;timeLastTillSow_COLZA>=1.5;;timeLastHerbicideHarvest_COLZA<265.25;
56384;932;0.0745855978604025;Situation.Stock1<0.5;;MaxTillageDepth_POIS>=7.5;;EfficacyDicot._POIS<0.8125;;timeLastMechWeedingHarvest_BLE<212.75;;PrimaryCropSowingDate_POIS>=282.5;;MaxTillageDepth_COLZA>=7.5;;timeLastMechWeedingHarvest_BLE<183.125;;SowingDensity.seeds.m2._BLE<465.5;;PrimaryCropSowingDate_POIS<389.5;;timeLastTillSow_POIS<124.125;;MaxTillageDepth_POIS<15.5;;timeLastIrrigationHarvest…
500;29;0.0744133432754371;Situation.Stock1<0.5;;MaxTillageDepth_POIS<7.5;;FreqLeavingCutCropBiomass_POIS<0.5;nbResidueShredding.Broyage._POIS<0.;harvestDate_BLE<207.5;;propWeededArea_R<0.7855785;;WheatVariety in {CAPHORN	ORVANTIS	VIRTUAL3	VIRTUAL7};;maxTillageDepth_R<9.5;;nbHerbDicotSup75_POIS>=3.5;
3520;863;0.0729950124684928;Situation.Stock1<0.5;;MaxTillageDepth_POIS>=7.5;;EfficacyDicot._POIS<0.8125;;timeLastMechWeedingHarvest_BLE<212.75;;PrimaryCropSowingDate_POIS>=282.5;;MaxTillageDepth_COLZA>=7.5;;timeLastMechWeedingHarvest_BLE<183.125;;SowingDensity.seeds.m2._BLE<465.5;;PrimaryCropSowingDate_POIS>=389.5;;PrimaryCropSowingDate_BLE<310;;meanMechWeedSpeed.km.h._COLZA<10.625;
98318;171;0.0728700701610384;Situation.Stock1<0.5;;MaxTillageDepth_POIS>=7.5;;EfficacyDicot._POIS>=0.8125;;SowingDepth.cm._BLE<2.5;;timeHarvest1stRoll_POIS<87;;harvestDate_BLE>=158.5;;SowingDensity.seeds.m2._ORGE>=160;;timeLastMechWeedingHarvest_COLZA>=17.5;;SowingDensity.seeds.m2._BLE<487;;nbSystemicHerbicides_R<2.1656775;;timeHarvest1stPlough_BLE<79.5;;timeHarvest1stTill_POIS<124.5;;SummerTilla…	ORVANTIS	VIRTUAL5	VIRTUAL6	VIRTUAL8	VIRTUAL9};;harvestDate_COLZA<181.5;
404;204;0.0723454058249115;Situation.Stock1<0.5;;MaxTillageDepth_POIS>=7.5;;EfficacyDicot._POIS>=0.8125;;SowingDepth.cm._BLE>=2.5;;PrimaryCropSowingDate_BLE<303;;WheatVariety in {CEZANNE	VIRTUAL1	VIRTUAL10	VIRTUAL3	VIRTUAL4	VIRTUAL5	VIRTUAL6	VIRTUAL8};;timeLastPloughSow_BLE<91.5;;timeLastHerbicideHarvest_POIS>=116.5;
49156;472;0.0688711062990791;Situation.Stock1<0.5;;MaxTillageDepth_POIS>=7.5;;EfficacyDicot._POIS>=0.8125;;SowingDepth.cm._BLE<2.5;;timeHarvest1stRoll_POIS<87;;harvestDate_BLE>=158.5;;SowingDensity.seeds.m2._ORGE>=160;;timeLastMechWeedingHarvest_COLZA>=17.5;;SowingDensity.seeds.m2._BLE<487;;nbSystemicHerbicides_R<2.1656775;;timeHarvest1stPlough_BLE<79.5;;timeHarvest1stTill_POIS<124.5;;SummerTilla…
112800;472;0.067890948715566;Situation.Stock1<0.5;;MaxTillageDepth_POIS>=7.5;;EfficacyDicot._POIS<0.8125;;timeLastMechWeedingHarvest_BLE<212.75;;PrimaryCropSowingDate_POIS>=282.5;;MaxTillageDepth_COLZA>=7.5;;timeLastMechWeedingHarvest_BLE<183.125;;SowingDensity.seeds.m2._BLE<465.5;;PrimaryCropSowingDate_POIS<389.5;;timeLastTillSow_POIS<124.125;;MaxTillageDepth_POIS>=15.5;;timeHarvest1stPlough_POI…	VIRTUAL10	VIRTUAL2	VIRTUAL3	VIRTUAL7	VIRTUAL8	VIRTUAL9};
216;690;0.0632546922770193;Situation.Stock1<0.5;;MaxTillageDepth_POIS>=7.5;;EfficacyDicot._POIS<0.8125;;timeLastMechWeedingHarvest_BLE<212.75;;PrimaryCropSowingDate_POIS<282.5;;nbRootOnlyHerbicides_R<0.2915335;;MeanTillageDepth_POIS<16.0416665;
3074;129;0.0620635698737016;Situation.Stock1<0.5;;MaxTillageDepth_POIS>=7.5;;EfficacyDicot._POIS>=0.8125;;SowingDepth.cm._BLE<2.5;;timeHarvest1stRoll_POIS<87;;harvestDate_BLE>=158.5;;SowingDensity.seeds.m2._ORGE>=160;;timeLastMechWeedingHarvest_COLZA>=17.5;;SowingDensity.seeds.m2._BLE<487;;nbSystemicHerbicides_R>=2.1656775;;WheatVariety in {CAPHORN	ORVANTIS	VIRTUAL2};
902536;177;0.0600421885600696;Situation.Stock1<0.5;;MaxTillageDepth_POIS>=7.5;;EfficacyDicot._POIS<0.8125;;timeLastMechWeedingHarvest_BLE<212.75;;PrimaryCropSowingDate_POIS>=282.5;;MaxTillageDepth_COLZA>=7.5;;timeLastMechWeedingHarvest_BLE<183.125;;SowingDensity.seeds.m2._BLE<465.5;;PrimaryCropSowingDate_POIS<389.5;;timeLastTillSow_POIS<124.125;;MaxTillageDepth_POIS>=15.5;;timeHarvest1stPlough_PO…
902542;64;0.057661723139229;Situation.Stock1<0.5;;MaxTillageDepth_POIS>=7.5;;EfficacyDicot._POIS<0.8125;;timeLastMechWeedingHarvest_BLE<212.75;;PrimaryCropSowingDate_POIS>=282.5;;MaxTillageDepth_COLZA>=7.5;;timeLastMechWeedingHarvest_BLE<183.125;;SowingDensity.seeds.m2._BLE<465.5;;PrimaryCropSowingDate_POIS<389.5;;timeLastTillSow_POIS<124.125;;MaxTillageDepth_POIS>=15.5;;timeHarvest1stPlough_POIS…
5;1096;0.0528089840073209;Situation.Stock1>=0.5;;WinterTillage_R<0.1665905;
98346;75;0.049943135227784;Situation.Stock1<0.5;;MaxTillageDepth_POIS>=7.5;;EfficacyDicot._POIS>=0.8125;;SowingDepth.cm._BLE<2.5;;timeHarvest1stRoll_POIS<87;;harvestDate_BLE>=158.5;;SowingDensity.seeds.m2._ORGE>=160;;timeLastMechWeedingHarvest_COLZA>=17.5;;SowingDensity.seeds.m2._BLE<487;;nbSystemicHerbicides_R<2.1656775;;timeHarvest1stPlough_BLE>=79.5;;nbFoliarHerbicides_COLZA<1.5;;SowingDensity…	CEZANNE	VIRTUAL1	VIRTUAL10	VIRTUAL3	VIRTUAL4	VIRTUAL6	VIRTUAL7	VIRTUAL8};;timeLastTillSow_COLZA<1.5;;se_LA<0.834313046;maxTillageDepth_R<17;MaxTillageDepth_BLE<1
200;394;0.047978187727494;Situation.Stock1<0.5;;MaxTillageDepth_POIS>=7.5;;EfficacyDicot._POIS>=0.8125;;SowingDepth.cm._BLE>=2.5;;PrimaryCropSowingDate_BLE<303;;WheatVariety in {CAPHORN	ORVANTIS	VIRTUAL2	VIRTUAL7	VIRTUAL9};;timeLastTillSow_COLZA<35.5;nbNonSystemicHerbicides_POIS>=0.
24576;868;0.0467205774583359;Situation.Stock1<0.5;;MaxTillageDepth_POIS>=7.5;;EfficacyDicot._POIS>=0.8125;;SowingDepth.cm._BLE<2.5;;timeHarvest1stRoll_POIS<87;;harvestDate_BLE>=158.5;;SowingDensity.seeds.m2._ORGE>=160;;timeLastMechWeedingHarvest_COLZA>=17.5;;SowingDensity.seeds.m2._BLE<487;;nbSystemicHerbicides_R<2.1656775;;timeHarvest1stPlough_BLE<79.5;;timeHarvest1stTill_POIS<124.5;;SummerTilla…
12292;222;0.0365401321677275;Situation.Stock1<0.5;;MaxTillageDepth_POIS>=7.5;;EfficacyDicot._POIS>=0.8125;;SowingDepth.cm._BLE<2.5;;timeHarvest1stRoll_POIS<87;;harvestDate_BLE>=158.5;;SowingDensity.seeds.m2._ORGE>=160;;timeLastMechWeedingHarvest_COLZA>=17.5;;SowingDensity.seeds.m2._BLE<487;;nbSystemicHerbicides_R<2.1656775;;timeHarvest1stPlough_BLE>=79.5;;nbFoliarHerbicides_COLZA<1.5;;SowingDensi…
104;298;0.0362942457284727;Situation.Stock1<0.5;;MaxTillageDepth_POIS>=7.5;;EfficacyDicot._POIS<0.8125;;timeLastMechWeedingHarvest_BLE>=212.75;;SowingDepth.cm._POIS>=0.5;RowSowing.1or0._POIS>=0.;propWeededArea_R>=0.7322435;
112818;32;0.0335784792610952;Situation.Stock1<0.5;;MaxTillageDepth_POIS>=7.5;;EfficacyDicot._POIS<0.8125;;timeLastMechWeedingHarvest_BLE<212.75;;PrimaryCropSowingDate_POIS>=282.5;;MaxTillageDepth_COLZA>=7.5;;timeLastMechWeedingHarvest_BLE<183.125;;SowingDensity.seeds.m2._BLE<465.5;;PrimaryCropSowingDate_POIS<389.5;;timeLastTillSow_POIS<124.125;;MaxTillageDepth_POIS>=15.5;;timeHarvest1stPlough_POI…
436;67;0.0279279199073828;Situation.Stock1<0.5;;MaxTillageDepth_POIS>=7.5;;EfficacyDicot._POIS<0.8125;;timeLastMechWeedingHarvest_BLE<212.75;;PrimaryCropSowingDate_POIS<282.5;;nbRootOnlyHerbicides_R>=0.2915335;;timeHarvest1stRoll_POIS<21;;summerPlough_POIS>=1.5;
4;2936;0.0165889324935442;Situation.Stock1>=0.5;;WinterTillage_R>=0.1665905;
28;60;0.00380509854285049;Situation.Stock1<0.5;;MaxTillageDepth_POIS<7.5;;FreqLeavingCutCropBiomass_POIS>=0.5;nbResidueShredding.Broyage._POIS>=0.;SowingDepth.cm._COLZA>=3.5;
