# Supplementary material for: Tracking Ideal Varieties and Cropping Techniques for Agroecological Weed Management: A Simulation-Based Study on Pea
Source: Front Plant Sci. 2022 Apr 4;13:809056. doi: 10.3389/fpls.2022.809056 (PMC9014269; doi:10.3389/fpls.2022.809056)
Supplement: Supplementary file 1 [file Data_Sheet_1.ZIP › AllBranches/Feuilles_BeeFood_Winter_Rotation.csv]

idLeaf;n;MeanIndicator;
399;15;0.697235820537973;Situation.Stock1<0.5;;nbTillageOtherThanPloughOrRoll_R>=0.624715;;nbSuperficialTillage_COLZA>=1.5;;WinterTillage_R<1.291077;;timeHarvest1stPlough_BLE>=84.5;;timeLastPloughSow_POIS<12;;nbPloughing_R>=0.2915335;;timeHarvest1stTill_BLE>=94.5;
109;15;0.691198593444975;Situation.Stock1<0.5;;nbTillageOtherThanPloughOrRoll_R>=0.624715;;nbSuperficialTillage_COLZA<1.5;;MaxTillageDepth_POIS<7.5;;TTplant<62.202702645;;timeLastTillSow_POIS>=103.125;
195;15;0.685557845272841;Situation.Stock1<0.5;;nbTillageOtherThanPloughOrRoll_R>=0.624715;;nbSuperficialTillage_COLZA>=1.5;;WinterTillage_R<1.291077;;timeHarvest1stPlough_BLE<84.5;;nbRootOnlyHerbicides_R>=1.291077;;mu_SLAearly>=0.1098094625;LBRlate<0.47576636
795;10;0.672160720833165;Situation.Stock1<0.5;;nbTillageOtherThanPloughOrRoll_R>=0.624715;;nbSuperficialTillage_COLZA>=1.5;;WinterTillage_R<1.291077;;timeHarvest1stPlough_BLE>=84.5;;timeLastPloughSow_POIS<12;;nbPloughing_R<0.2915335;;bRolling_POIS>=0.5;;timeHarvest1stRoll_BLE>=54;
395;15;0.63377896246263;Situation.Stock1<0.5;;nbTillageOtherThanPloughOrRoll_R>=0.624715;;nbSuperficialTillage_COLZA>=1.5;;WinterTillage_R<1.291077;;timeHarvest1stPlough_BLE>=84.5;;timeLastPloughSow_POIS>=12;;propWeededArea_POIS>=0.884306;;meanMechWeedSpeed.km.h._POIS>=9.75;
221;15;0.614587118947843;Situation.Stock1<0.5;;nbTillageOtherThanPloughOrRoll_R>=0.624715;;nbSuperficialTillage_COLZA<1.5;;MaxTillageDepth_POIS<7.5;;TTplant>=62.202702645;;timeLastTillSow_COLZA<17;;summerTillage_POIS<0.5;
211;15;0.61030906438141;Situation.Stock1<0.5;;nbTillageOtherThanPloughOrRoll_R>=0.624715;;nbSuperficialTillage_COLZA<1.5;;MaxTillageDepth_POIS>=7.5;;timeHarvest1stTill_POIS<9.5;;timeHarvest1stTill_POIS<1.5;;nbRootOnlyHerbicides_R<0.0832955;nbNonSystemicHerbicides_R<0.6663625;nbFoliarOnlyHerbicides_R<0.0832955;MeanTillageDepth_BLE<11.75;MaxTillageDepth_BLE<17.5;nbRootHerbicides_BLE<0.5;propSpecies…
1727;35;0.587964022387909;Situation.Stock1<0.5;;nbTillageOtherThanPloughOrRoll_R>=0.624715;;nbSuperficialTillage_COLZA<1.5;;MaxTillageDepth_POIS>=7.5;;timeHarvest1stTill_POIS>=9.5;;MeanTillageDepth_POIS>=10.4166665;;propSpeciesMortSup80_POIS<0.5;;SummerTillage_R>=1.082839;;timeSow1stMechWeeding_POIS>=44.5;;WinterAnnual<0.5;max_height<103.349998
3087;15;0.587059502384263;Situation.Stock1<0.5;;nbTillageOtherThanPloughOrRoll_R>=0.624715;;nbSuperficialTillage_COLZA>=1.5;;WinterTillage_R<1.291077;;timeHarvest1stPlough_BLE<84.5;;nbRootOnlyHerbicides_R<1.291077;;nbTillageOtherThanPloughOrRoll_R<6.8302145;;timeHarvest1stPlough_BLE>=7.5;;timeLastHerbicideHarvest_POIS<25.5;;Interrow.cm._BLE<11;;timeLastPloughSow_POIS>=79.5;nbTillageOtherThanPloug…
1711;25;0.578318548002815;Situation.Stock1<0.5;;nbTillageOtherThanPloughOrRoll_R>=0.624715;;nbSuperficialTillage_COLZA<1.5;;MaxTillageDepth_POIS>=7.5;;timeHarvest1stTill_POIS>=9.5;;MeanTillageDepth_POIS<10.4166665;;SowingDensity.seeds.m2._POIS<71.5;;WinterTillage_R>=0.583067;;nbHerbDicotSup75_BLE<0.5;;harvestDate_BLE<192.5;maxTillageDepth_R<20.
119;75;0.551184600049476;Situation.Stock1<0.5;;nbTillageOtherThanPloughOrRoll_R<0.624715;;harvestDate_BLE>=196.5;;harvestDate_COLZA<177.5;;nbHerbDicotSup75_BLE<3.5;;TTplant>=56.392701145;
103;40;0.546044845542345;Situation.Stock1<0.5;;nbTillageOtherThanPloughOrRoll_R>=0.624715;;nbSuperficialTillage_COLZA>=1.5;;WinterTillage_R>=1.291077;;MaxTillageDepth_POIS<6.5;;timeHarvest1stTill_BLE<12;
49299;10;0.541958186579259;Situation.Stock1<0.5;;nbTillageOtherThanPloughOrRoll_R>=0.624715;;nbSuperficialTillage_COLZA>=1.5;;WinterTillage_R<1.291077;;timeHarvest1stPlough_BLE<84.5;;nbRootOnlyHerbicides_R<1.291077;;nbTillageOtherThanPloughOrRoll_R<6.8302145;;timeHarvest1stPlough_BLE>=7.5;;timeLastHerbicideHarvest_POIS>=25.5;;meanMechWeedSpeed.km.h._COLZA<10.1666665;;timeLastMechWeedingHarvest_PO…
63;330;0.530845881465304;Situation.Stock1<0.5;;nbTillageOtherThanPloughOrRoll_R<0.624715;;harvestDate_BLE<196.5;;PrimaryCropSowingDate_COLZA>=224.5;;TTplant>=53.197906795;mu_WMlate>=0.293872211
251;115;0.527777393832217;Situation.Stock1<0.5;;nbTillageOtherThanPloughOrRoll_R<0.624715;;harvestDate_BLE<196.5;;PrimaryCropSowingDate_COLZA>=224.5;;TTplant<53.197906795;mu_WMlate<0.293872211;nbPseudoRootOnlyHerbicides_R<0.832953;;harvestDate_BLE>=173;
203;25;0.525213409190725;Situation.Stock1<0.5;;nbTillageOtherThanPloughOrRoll_R>=0.624715;;nbSuperficialTillage_COLZA>=1.5;;WinterTillage_R>=1.291077;;MaxTillageDepth_POIS>=6.5;;SowingDensity.seeds.m2._BLE>=478.5;;nbSystemicHerbicides_POIS>=0.5;PrimaryCropSowingDate_BLE>=308;harvestDate_BLE<197.
835;10;0.524775827609497;Situation.Stock1<0.5;;nbTillageOtherThanPloughOrRoll_R>=0.624715;;nbSuperficialTillage_COLZA<1.5;;MaxTillageDepth_POIS>=7.5;;timeHarvest1stTill_POIS<9.5;;timeHarvest1stTill_POIS>=1.5;;TTplant<68.262258995;;MeanTillageDepth_BLE>=13.0625;;propWeededArea_POIS>=0.8148755;
435;30;0.514459989450057;Situation.Stock1<0.5;;nbTillageOtherThanPloughOrRoll_R>=0.624715;;nbSuperficialTillage_COLZA<1.5;;MaxTillageDepth_POIS<7.5;;TTplant<62.202702645;;timeLastTillSow_POIS<103.125;;timeLastHerbicideHarvest_POIS<52;;nbRolling_R>=0.583067;
111;70;0.51174132971454;Situation.Stock1<0.5;;nbTillageOtherThanPloughOrRoll_R>=0.624715;;nbSuperficialTillage_COLZA<1.5;;MaxTillageDepth_POIS<7.5;;TTplant>=62.202702645;;timeLastTillSow_COLZA>=17;
1587;10;0.509402114993798;Situation.Stock1<0.5;;nbTillageOtherThanPloughOrRoll_R>=0.624715;;nbSuperficialTillage_COLZA>=1.5;;WinterTillage_R<1.291077;;timeHarvest1stPlough_BLE>=84.5;;timeLastPloughSow_POIS<12;;nbPloughing_R<0.2915335;;bRolling_POIS<0.5;;harvestDate_BLE>=186;;SowingDensity.seeds.m2._POIS<33;
61;75;0.505418370561647;Situation.Stock1<0.5;;nbTillageOtherThanPloughOrRoll_R<0.624715;;harvestDate_BLE<196.5;;PrimaryCropSowingDate_COLZA<224.5;;mu_RLHmid<0.0716561572;
1719;49;0.501469286434581;Situation.Stock1<0.5;;nbTillageOtherThanPloughOrRoll_R>=0.624715;;nbSuperficialTillage_COLZA<1.5;;MaxTillageDepth_POIS>=7.5;;timeHarvest1stTill_POIS>=9.5;;MeanTillageDepth_POIS>=10.4166665;;propSpeciesMortSup80_POIS>=0.5;;timeHarvest1stPlough_POIS<48.5;;MeanTillageDepth_POIS>=13.8;;PeaFloweringTT<756.4131585;
6167;30;0.499078810159317;Situation.Stock1<0.5;;nbTillageOtherThanPloughOrRoll_R>=0.624715;;nbSuperficialTillage_COLZA>=1.5;;WinterTillage_R<1.291077;;timeHarvest1stPlough_BLE<84.5;;nbRootOnlyHerbicides_R<1.291077;;nbTillageOtherThanPloughOrRoll_R<6.8302145;;timeHarvest1stPlough_BLE>=7.5;;timeLastHerbicideHarvest_POIS>=25.5;;meanMechWeedSpeed.km.h._COLZA>=10.1666665;;MaxTillageDepth_COLZA>=22.5;;…
6161;10;0.488659468020502;Situation.Stock1<0.5;;nbTillageOtherThanPloughOrRoll_R>=0.624715;;nbSuperficialTillage_COLZA>=1.5;;WinterTillage_R<1.291077;;timeHarvest1stPlough_BLE<84.5;;nbRootOnlyHerbicides_R<1.291077;;nbTillageOtherThanPloughOrRoll_R<6.8302145;;timeHarvest1stPlough_BLE>=7.5;;timeLastHerbicideHarvest_POIS>=25.5;;meanMechWeedSpeed.km.h._COLZA<10.1666665;;timeLastMechWeedingHarvest_POI…
121;20;0.486558006716252;Situation.Stock1<0.5;;nbTillageOtherThanPloughOrRoll_R<0.624715;;harvestDate_BLE<196.5;;PrimaryCropSowingDate_COLZA<224.5;;mu_RLHmid>=0.0716561572;;nbHerbMonocotSup50_POIS<1.5;
12583;15;0.47781661007831;Situation.Stock1<0.5;;nbTillageOtherThanPloughOrRoll_R>=0.624715;;nbSuperficialTillage_COLZA>=1.5;;WinterTillage_R<1.291077;;timeHarvest1stPlough_BLE>=84.5;;timeLastPloughSow_POIS>=12;;propWeededArea_POIS<0.884306;;SowingDepth.cm._POIS<2.5;;timeHarvest1stTill_POIS>=5.5;;PrimaryCropSowingDate_COLZA<249;;MaxTillageDepth_POIS>=13.5;;timeLastHerbicideHarvest_BLE>=84;;SowingD…
461;20;0.460353483579697;Situation.Stock1<0.5;;nbTillageOtherThanPloughOrRoll_R<0.624715;;harvestDate_BLE>=196.5;;harvestDate_COLZA>=177.5;;Interrow.cm._BLE>=25;;timeLastHerbicideHarvest_COLZA<186.5;;nbMultipleHerbicides_R<0.4997715;;propSpeciesMortSup90_COLZA<0.5;nbHerbDicotSup75_COLZA<0.5;EfficacyDicot._COLZA<0.901558
867;15;0.459520462229271;Situation.Stock1<0.5;;nbTillageOtherThanPloughOrRoll_R>=0.624715;;nbSuperficialTillage_COLZA<1.5;;MaxTillageDepth_POIS<7.5;;TTplant<62.202702645;;timeLastTillSow_POIS<103.125;;timeLastHerbicideHarvest_POIS>=52;;SummerTillage_R>=1.374372;;PrimaryCropSowingDate_BLE>=313.5;
3451;90;0.459325009800518;Situation.Stock1<0.5;;nbTillageOtherThanPloughOrRoll_R>=0.624715;;nbSuperficialTillage_COLZA<1.5;;MaxTillageDepth_POIS>=7.5;;timeHarvest1stTill_POIS>=9.5;;MeanTillageDepth_POIS>=10.4166665;;propSpeciesMortSup80_POIS<0.5;;SummerTillage_R>=1.082839;;timeSow1stMechWeeding_POIS<44.5;;propWeededArea_COLZA<0.6893915;propWeededArea_R<0.7226715;meanMechWeedSpeed.km.h._COLZA<7.4;…
118;110;0.453143462090485;Situation.Stock1<0.5;;nbTillageOtherThanPloughOrRoll_R<0.624715;;harvestDate_BLE>=196.5;;harvestDate_COLZA<177.5;;nbHerbDicotSup75_BLE<3.5;;TTplant<56.392701145;
797;35;0.451326728706866;Situation.Stock1<0.5;;nbTillageOtherThanPloughOrRoll_R>=0.624715;;nbSuperficialTillage_COLZA>=1.5;;WinterTillage_R<1.291077;;timeHarvest1stPlough_BLE>=84.5;;timeLastPloughSow_POIS<12;;nbPloughing_R>=0.2915335;;timeHarvest1stTill_BLE<94.5;;nbHerbDicotSup75_POIS>=0.5;
24651;20;0.450486402295249;Situation.Stock1<0.5;;nbTillageOtherThanPloughOrRoll_R>=0.624715;;nbSuperficialTillage_COLZA>=1.5;;WinterTillage_R<1.291077;;timeHarvest1stPlough_BLE<84.5;;nbRootOnlyHerbicides_R<1.291077;;nbTillageOtherThanPloughOrRoll_R<6.8302145;;timeHarvest1stPlough_BLE>=7.5;;timeLastHerbicideHarvest_POIS>=25.5;;meanMechWeedSpeed.km.h._COLZA<10.1666665;;timeLastMechWeedingHarvest_PO…
1603;30;0.447210997850065;Situation.Stock1<0.5;;nbTillageOtherThanPloughOrRoll_R>=0.624715;;nbSuperficialTillage_COLZA>=1.5;;WinterTillage_R>=1.291077;;MaxTillageDepth_POIS>=6.5;;SowingDensity.seeds.m2._BLE<478.5;;timeLastManureSow_COLZA<6.5;;propSpeciesMortSup80_POIS>=0.5;;nbSystemicHerbicides_R>=1.915792;;nbHerbDicotSup75_POIS>=1.5;
1615;45;0.445578286849564;Situation.Stock1<0.5;;nbTillageOtherThanPloughOrRoll_R>=0.624715;;nbSuperficialTillage_COLZA>=1.5;;WinterTillage_R>=1.291077;;MaxTillageDepth_POIS>=6.5;;SowingDensity.seeds.m2._BLE<478.5;;timeLastManureSow_COLZA>=6.5;;MeanTillageDepth_BLE>=11.8375;;Epsi_b>=3.3663773215;;meanMechWeedDepth.cm._COLZA<3.2916665;
231;165;0.445318238167992;Situation.Stock1<0.5;;nbTillageOtherThanPloughOrRoll_R<0.624715;;harvestDate_BLE>=196.5;;harvestDate_COLZA>=177.5;;Interrow.cm._BLE>=25;;timeLastHerbicideHarvest_COLZA<186.5;;nbMultipleHerbicides_R>=0.4997715;
12857;15;0.442756527582236;Situation.Stock1<0.5;;nbTillageOtherThanPloughOrRoll_R>=0.624715;;nbSuperficialTillage_COLZA>=1.5;;WinterTillage_R>=1.291077;;MaxTillageDepth_POIS>=6.5;;SowingDensity.seeds.m2._BLE<478.5;;timeLastManureSow_COLZA<6.5;;propSpeciesMortSup80_POIS<0.5;;nbNonSystemicHerbicides_R<1.915792;;PrimaryCropSowingDate_POIS>=296.5;;nbRolling_R>=0.0832955;;Interrow.cm._POIS<36;;MeanTil…
113;35;0.442318401535695;Situation.Stock1<0.5;;nbTillageOtherThanPloughOrRoll_R<0.624715;;harvestDate_BLE>=196.5;;harvestDate_COLZA>=177.5;;Interrow.cm._BLE<25;;SowingDensity.seeds.m2._POIS<77.5;
1575;35;0.439754720971442;Situation.Stock1<0.5;;nbTillageOtherThanPloughOrRoll_R>=0.624715;;nbSuperficialTillage_COLZA>=1.5;;WinterTillage_R<1.291077;;timeHarvest1stPlough_BLE>=84.5;;timeLastPloughSow_POIS>=12;;propWeededArea_POIS<0.884306;;SowingDepth.cm._POIS<2.5;;timeHarvest1stTill_POIS<5.5;;TTplant>=68.190673045;
6163;30;0.439433374310098;Situation.Stock1<0.5;;nbTillageOtherThanPloughOrRoll_R>=0.624715;;nbSuperficialTillage_COLZA>=1.5;;WinterTillage_R<1.291077;;timeHarvest1stPlough_BLE<84.5;;nbRootOnlyHerbicides_R<1.291077;;nbTillageOtherThanPloughOrRoll_R<6.8302145;;timeHarvest1stPlough_BLE>=7.5;;timeLastHerbicideHarvest_POIS>=25.5;;meanMechWeedSpeed.km.h._COLZA<10.1666665;;timeLastMechWeedingHarvest_POI…
12859;45;0.436508449353828;Situation.Stock1<0.5;;nbTillageOtherThanPloughOrRoll_R>=0.624715;;nbSuperficialTillage_COLZA>=1.5;;WinterTillage_R>=1.291077;;MaxTillageDepth_POIS>=6.5;;SowingDensity.seeds.m2._BLE<478.5;;timeLastManureSow_COLZA<6.5;;propSpeciesMortSup80_POIS<0.5;;nbNonSystemicHerbicides_R<1.915792;;PrimaryCropSowingDate_POIS>=296.5;;nbRolling_R>=0.0832955;;Interrow.cm._POIS>=36;;MeanTi…
250;60;0.429093250439869;Situation.Stock1<0.5;;nbTillageOtherThanPloughOrRoll_R<0.624715;;harvestDate_BLE<196.5;;PrimaryCropSowingDate_COLZA>=224.5;;TTplant<53.197906795;mu_WMlate<0.293872211;nbPseudoRootOnlyHerbicides_R<0.832953;;harvestDate_BLE<173;
441;35;0.423657394070818;Situation.Stock1<0.5;;nbTillageOtherThanPloughOrRoll_R>=0.624715;;nbSuperficialTillage_COLZA<1.5;;MaxTillageDepth_POIS<7.5;;TTplant>=62.202702645;;timeLastTillSow_COLZA<17;;summerTillage_POIS>=0.5;;nbRolling_R>=0.2915335;
193;30;0.419923285343157;Situation.Stock1<0.5;;nbTillageOtherThanPloughOrRoll_R>=0.624715;;nbSuperficialTillage_COLZA>=1.5;;WinterTillage_R<1.291077;;timeHarvest1stPlough_BLE<84.5;;nbRootOnlyHerbicides_R<1.291077;;nbTillageOtherThanPloughOrRoll_R>=6.8302145;
3453;150;0.414861748018663;Situation.Stock1<0.5;;nbTillageOtherThanPloughOrRoll_R>=0.624715;;nbSuperficialTillage_COLZA<1.5;;MaxTillageDepth_POIS>=7.5;;timeHarvest1stTill_POIS>=9.5;;MeanTillageDepth_POIS>=10.4166665;;propSpeciesMortSup80_POIS<0.5;;SummerTillage_R>=1.082839;;timeSow1stMechWeeding_POIS>=44.5;;WinterAnnual>=0.5;max_height>=103.349998;SowingDepth.cm._BLE<3.5;
3215;90;0.410317026098607;Situation.Stock1<0.5;;nbTillageOtherThanPloughOrRoll_R>=0.624715;;nbSuperficialTillage_COLZA>=1.5;;WinterTillage_R>=1.291077;;MaxTillageDepth_POIS>=6.5;;SowingDensity.seeds.m2._BLE<478.5;;timeLastManureSow_COLZA<6.5;;propSpeciesMortSup80_POIS<0.5;;nbNonSystemicHerbicides_R<1.915792;;PrimaryCropSowingDate_POIS>=296.5;;nbRolling_R<0.0832955;
12591;50;0.408650360920926;Situation.Stock1<0.5;;nbTillageOtherThanPloughOrRoll_R>=0.624715;;nbSuperficialTillage_COLZA>=1.5;;WinterTillage_R<1.291077;;timeHarvest1stPlough_BLE>=84.5;;timeLastPloughSow_POIS>=12;;propWeededArea_POIS<0.884306;;SowingDepth.cm._POIS<2.5;;timeHarvest1stTill_POIS>=5.5;;PrimaryCropSowingDate_COLZA>=249;;nbTillageOtherThanPloughOrRoll_R<4.5812415;;bRolling_POIS>=0.5;;TTc…
419;50;0.406872247792183;Situation.Stock1<0.5;;nbTillageOtherThanPloughOrRoll_R>=0.624715;;nbSuperficialTillage_COLZA<1.5;;MaxTillageDepth_POIS>=7.5;;timeHarvest1stTill_POIS<9.5;;timeHarvest1stTill_POIS>=1.5;;TTplant>=68.262258995;;timeHarvest1stTill_BLE<17.5;
205;20;0.406617692412144;Situation.Stock1<0.5;;nbTillageOtherThanPloughOrRoll_R>=0.624715;;nbSuperficialTillage_COLZA>=1.5;;WinterTillage_R>=1.291077;;MaxTillageDepth_POIS<6.5;;timeHarvest1stTill_BLE>=12;;maxTillageDepth_R<26.5;nbNonSystemicHerbicides_R>=0.7496575;WinterPlough_R>=0.0832955;propSpeciesMortSup90_BLE<0.8653845;harvestDate_BLE>=191;nbHerbMonocotSup75_COLZA>=0.5;EfficacyMonocot_COLZA>…
3149;30;0.404040890051255;Situation.Stock1<0.5;;nbTillageOtherThanPloughOrRoll_R>=0.624715;;nbSuperficialTillage_COLZA>=1.5;;WinterTillage_R<1.291077;;timeHarvest1stPlough_BLE>=84.5;;timeLastPloughSow_POIS>=12;;propWeededArea_POIS<0.884306;;SowingDepth.cm._POIS<2.5;;timeHarvest1stTill_POIS<5.5;;TTplant<68.190673045;;Situation.Stock2>=0.5;
1709;40;0.403665256740128;Situation.Stock1<0.5;;nbTillageOtherThanPloughOrRoll_R>=0.624715;;nbSuperficialTillage_COLZA<1.5;;MaxTillageDepth_POIS>=7.5;;timeHarvest1stTill_POIS>=9.5;;MeanTillageDepth_POIS<10.4166665;;SowingDensity.seeds.m2._POIS<71.5;;WinterTillage_R>=0.583067;;nbHerbDicotSup75_BLE>=0.5;;nbRootHerbicides_POIS>=0.5;
1611;25;0.401894035738856;Situation.Stock1<0.5;;nbTillageOtherThanPloughOrRoll_R>=0.624715;;nbSuperficialTillage_COLZA>=1.5;;WinterTillage_R>=1.291077;;MaxTillageDepth_POIS>=6.5;;SowingDensity.seeds.m2._BLE<478.5;;timeLastManureSow_COLZA>=6.5;;MeanTillageDepth_BLE<11.8375;;meanMechWeedSpeed.km.h._POIS<7.8333335;;nbShreddingFallow.Broyage._R<0.1665905;
3437;56;0.39772409494273;Situation.Stock1<0.5;;nbTillageOtherThanPloughOrRoll_R>=0.624715;;nbSuperficialTillage_COLZA<1.5;;MaxTillageDepth_POIS>=7.5;;timeHarvest1stTill_POIS>=9.5;;MeanTillageDepth_POIS>=10.4166665;;propSpeciesMortSup80_POIS>=0.5;;timeHarvest1stPlough_POIS<48.5;;MeanTillageDepth_POIS>=13.8;;PeaFloweringTT>=756.4131585;;nbHerbMonocotSup75_POIS<1.5;
12333;20;0.397012880833931;Situation.Stock1<0.5;;nbTillageOtherThanPloughOrRoll_R>=0.624715;;nbSuperficialTillage_COLZA>=1.5;;WinterTillage_R<1.291077;;timeHarvest1stPlough_BLE<84.5;;nbRootOnlyHerbicides_R<1.291077;;nbTillageOtherThanPloughOrRoll_R<6.8302145;;timeHarvest1stPlough_BLE>=7.5;;timeLastHerbicideHarvest_POIS>=25.5;;meanMechWeedSpeed.km.h._COLZA>=10.1666665;;MaxTillageDepth_COLZA>=22.5;…
1710;30;0.387073067155994;Situation.Stock1<0.5;;nbTillageOtherThanPloughOrRoll_R>=0.624715;;nbSuperficialTillage_COLZA<1.5;;MaxTillageDepth_POIS>=7.5;;timeHarvest1stTill_POIS>=9.5;;MeanTillageDepth_POIS<10.4166665;;SowingDensity.seeds.m2._POIS<71.5;;WinterTillage_R>=0.583067;;nbHerbDicotSup75_BLE<0.5;;harvestDate_BLE>=192.5;maxTillageDepth_R>=20.
789;20;0.383425004061789;Situation.Stock1<0.5;;nbTillageOtherThanPloughOrRoll_R>=0.624715;;nbSuperficialTillage_COLZA>=1.5;;WinterTillage_R<1.291077;;timeHarvest1stPlough_BLE>=84.5;;timeLastPloughSow_POIS>=12;;propWeededArea_POIS>=0.884306;;meanMechWeedSpeed.km.h._POIS<9.75;;nbShreddingFallow.Broyage._R<0.4997715;nbResidueShredding.Broyage._BLE<0.5;FreqLeavingCutCropBiomass_BLE<0.5;SowingDensity.…
6171;70;0.382773116871291;Situation.Stock1<0.5;;nbTillageOtherThanPloughOrRoll_R>=0.624715;;nbSuperficialTillage_COLZA>=1.5;;WinterTillage_R<1.291077;;timeHarvest1stPlough_BLE<84.5;;nbRootOnlyHerbicides_R<1.291077;;nbTillageOtherThanPloughOrRoll_R<6.8302145;;timeHarvest1stPlough_BLE>=7.5;;timeLastHerbicideHarvest_POIS<25.5;;Interrow.cm._BLE>=11;;summerTillage_COLZA<3.5;nbSuperficialTillage_COLZA<…
1601;35;0.381485773522506;Situation.Stock1<0.5;;nbTillageOtherThanPloughOrRoll_R>=0.624715;;nbSuperficialTillage_COLZA>=1.5;;WinterTillage_R>=1.291077;;MaxTillageDepth_POIS>=6.5;;SowingDensity.seeds.m2._BLE<478.5;;timeLastManureSow_COLZA<6.5;;propSpeciesMortSup80_POIS>=0.5;;nbSystemicHerbicides_R<1.915792;;PrimaryCropSowingDate_POIS>=446;
389;35;0.380812462460202;Situation.Stock1<0.5;;nbTillageOtherThanPloughOrRoll_R>=0.624715;;nbSuperficialTillage_COLZA>=1.5;;WinterTillage_R<1.291077;;timeHarvest1stPlough_BLE<84.5;;nbRootOnlyHerbicides_R>=1.291077;;mu_SLAearly<0.1098094625;LBRlate>=0.47576636;SLAearly<299.33762755;timeSow1stHerbicide_BLE<75;timeLastHerbicideHarvest_BLE>=26.5;MaxTillageDepth_POIS<23.5;timeLastTillSow_POIS<20;HMear…
124;45;0.378924830637435;Situation.Stock1<0.5;;nbTillageOtherThanPloughOrRoll_R<0.624715;;harvestDate_BLE<196.5;;PrimaryCropSowingDate_COLZA>=224.5;;TTplant<53.197906795;mu_WMlate<0.293872211;nbPseudoRootOnlyHerbicides_R>=0.832953;
853;20;0.378866499993593;Situation.Stock1<0.5;;nbTillageOtherThanPloughOrRoll_R>=0.624715;;nbSuperficialTillage_COLZA<1.5;;MaxTillageDepth_POIS>=7.5;;timeHarvest1stTill_POIS>=9.5;;MeanTillageDepth_POIS<10.4166665;;SowingDensity.seeds.m2._POIS<71.5;;WinterTillage_R<0.583067;;MeanTillageDepth_BLE<7.777778;MaxTillageDepth_BLE<
50359;105;0.377820000199785;Situation.Stock1<0.5;;nbTillageOtherThanPloughOrRoll_R>=0.624715;;nbSuperficialTillage_COLZA>=1.5;;WinterTillage_R<1.291077;;timeHarvest1stPlough_BLE>=84.5;;timeLastPloughSow_POIS>=12;;propWeededArea_POIS<0.884306;;SowingDepth.cm._POIS<2.5;;timeHarvest1stTill_POIS>=5.5;;PrimaryCropSowingDate_COLZA>=249;;nbTillageOtherThanPloughOrRoll_R<4.5812415;;bRolling_POIS<0.5;;Sit…
861;30;0.376695333495787;Situation.Stock1<0.5;;nbTillageOtherThanPloughOrRoll_R>=0.624715;;nbSuperficialTillage_COLZA<1.5;;MaxTillageDepth_POIS>=7.5;;timeHarvest1stTill_POIS>=9.5;;MeanTillageDepth_POIS>=10.4166665;;propSpeciesMortSup80_POIS<0.5;;SummerTillage_R<1.082839;;timeLastHerbicideHarvest_BLE>=158;
857;80;0.375981226883823;Situation.Stock1<0.5;;nbTillageOtherThanPloughOrRoll_R>=0.624715;;nbSuperficialTillage_COLZA<1.5;;MaxTillageDepth_POIS>=7.5;;timeHarvest1stTill_POIS>=9.5;;MeanTillageDepth_POIS>=10.4166665;;propSpeciesMortSup80_POIS>=0.5;;timeHarvest1stPlough_POIS>=48.5;;nbPloughing_R<0.124943;
921;35;0.374155708226737;Situation.Stock1<0.5;;nbTillageOtherThanPloughOrRoll_R<0.624715;;harvestDate_BLE>=196.5;;harvestDate_COLZA>=177.5;;Interrow.cm._BLE>=25;;timeLastHerbicideHarvest_COLZA<186.5;;nbMultipleHerbicides_R<0.4997715;;propSpeciesMortSup90_COLZA>=0.5;nbHerbDicotSup75_COLZA>=0.5;EfficacyDicot._COLZA>=0.901558;nbRootHerbicides_BLE>=0.5;
6403;35;0.370991543005154;Situation.Stock1<0.5;;nbTillageOtherThanPloughOrRoll_R>=0.624715;;nbSuperficialTillage_COLZA>=1.5;;WinterTillage_R>=1.291077;;MaxTillageDepth_POIS>=6.5;;SowingDensity.seeds.m2._BLE<478.5;;timeLastManureSow_COLZA<6.5;;propSpeciesMortSup80_POIS>=0.5;;nbSystemicHerbicides_R<1.915792;;PrimaryCropSowingDate_POIS<446;;timeLastPloughSow_TOURNESOL>=211.25;;nbRootOnlyHerbicides_R…
6285;10;0.361706299676101;Situation.Stock1<0.5;;nbTillageOtherThanPloughOrRoll_R>=0.624715;;nbSuperficialTillage_COLZA>=1.5;;WinterTillage_R<1.291077;;timeHarvest1stPlough_BLE>=84.5;;timeLastPloughSow_POIS>=12;;propWeededArea_POIS<0.884306;;SowingDepth.cm._POIS>=2.5;;b_HMearly<0.1163188015;;timeHarvest1stTill_POIS>=9.5;;harvestDate_COLZA<178;;SowingDepth.cm._POIS>=4.5;
1613;35;0.355003467325539;Situation.Stock1<0.5;;nbTillageOtherThanPloughOrRoll_R>=0.624715;;nbSuperficialTillage_COLZA>=1.5;;WinterTillage_R>=1.291077;;MaxTillageDepth_POIS>=6.5;;SowingDensity.seeds.m2._BLE<478.5;;timeLastManureSow_COLZA>=6.5;;MeanTillageDepth_BLE>=11.8375;;Epsi_b<3.3663773215;;propWeededArea_R>=0.784759;
1667;35;0.352038699461975;Situation.Stock1<0.5;;nbTillageOtherThanPloughOrRoll_R>=0.624715;;nbSuperficialTillage_COLZA<1.5;;MaxTillageDepth_POIS>=7.5;;timeHarvest1stTill_POIS<9.5;;timeHarvest1stTill_POIS>=1.5;;TTplant<68.262258995;;MeanTillageDepth_BLE<13.0625;;timeLastPloughSow_POIS>=128;;nbMultipleHerbicides_R>=0.9162485;SummerTillage_R>=1.08283
98575;96;0.351858131944662;Situation.Stock1<0.5;;nbTillageOtherThanPloughOrRoll_R>=0.624715;;nbSuperficialTillage_COLZA>=1.5;;WinterTillage_R<1.291077;;timeHarvest1stPlough_BLE<84.5;;nbRootOnlyHerbicides_R<1.291077;;nbTillageOtherThanPloughOrRoll_R<6.8302145;;timeHarvest1stPlough_BLE>=7.5;;timeLastHerbicideHarvest_POIS>=25.5;;meanMechWeedSpeed.km.h._COLZA<10.1666665;;timeLastMechWeedingHarvest_PO…
3143;125;0.349376305439784;Situation.Stock1<0.5;;nbTillageOtherThanPloughOrRoll_R>=0.624715;;nbSuperficialTillage_COLZA>=1.5;;WinterTillage_R<1.291077;;timeHarvest1stPlough_BLE>=84.5;;timeLastPloughSow_POIS>=12;;propWeededArea_POIS<0.884306;;SowingDepth.cm._POIS>=2.5;;b_HMearly<0.1163188015;;timeHarvest1stTill_POIS>=9.5;;harvestDate_COLZA>=178;
769;20;0.343577625064779;Situation.Stock1<0.5;;nbTillageOtherThanPloughOrRoll_R>=0.624715;;nbSuperficialTillage_COLZA>=1.5;;WinterTillage_R<1.291077;;timeHarvest1stPlough_BLE<84.5;;nbRootOnlyHerbicides_R<1.291077;;nbTillageOtherThanPloughOrRoll_R<6.8302145;;timeHarvest1stPlough_BLE<7.5;;beta>=-3.850089096;gamma>=0.3555190575;tFrostEarly2<-8.3340393387
25713;50;0.339275888804947;Situation.Stock1<0.5;;nbTillageOtherThanPloughOrRoll_R>=0.624715;;nbSuperficialTillage_COLZA>=1.5;;WinterTillage_R>=1.291077;;MaxTillageDepth_POIS>=6.5;;SowingDensity.seeds.m2._BLE<478.5;;timeLastManureSow_COLZA<6.5;;propSpeciesMortSup80_POIS<0.5;;nbNonSystemicHerbicides_R<1.915792;;PrimaryCropSowingDate_POIS>=296.5;;nbRolling_R>=0.0832955;;Interrow.cm._POIS<36;;MeanTil…
3086;15;0.336273797958018;Situation.Stock1<0.5;;nbTillageOtherThanPloughOrRoll_R>=0.624715;;nbSuperficialTillage_COLZA>=1.5;;WinterTillage_R<1.291077;;timeHarvest1stPlough_BLE<84.5;;nbRootOnlyHerbicides_R<1.291077;;nbTillageOtherThanPloughOrRoll_R<6.8302145;;timeHarvest1stPlough_BLE>=7.5;;timeLastHerbicideHarvest_POIS<25.5;;Interrow.cm._BLE<11;;timeLastPloughSow_POIS<79.5;nbTillageOtherThanPlough…
98595;80;0.329100785189856;Situation.Stock1<0.5;;nbTillageOtherThanPloughOrRoll_R>=0.624715;;nbSuperficialTillage_COLZA>=1.5;;WinterTillage_R<1.291077;;timeHarvest1stPlough_BLE<84.5;;nbRootOnlyHerbicides_R<1.291077;;nbTillageOtherThanPloughOrRoll_R<6.8302145;;timeHarvest1stPlough_BLE>=7.5;;timeLastHerbicideHarvest_POIS>=25.5;;meanMechWeedSpeed.km.h._COLZA<10.1666665;;timeLastMechWeedingHarvest_PO…
3179;85;0.327723625843868;Situation.Stock1<0.5;;nbTillageOtherThanPloughOrRoll_R>=0.624715;;nbSuperficialTillage_COLZA>=1.5;;WinterTillage_R<1.291077;;timeHarvest1stPlough_BLE>=84.5;;timeLastPloughSow_POIS<12;;nbPloughing_R<0.2915335;;bRolling_POIS>=0.5;;timeHarvest1stRoll_BLE<54;;nbHerbDicotSup50_BLE<1.5;;timeLastTillSow_BLE<47.5;
434;40;0.322824272344597;Situation.Stock1<0.5;;nbTillageOtherThanPloughOrRoll_R>=0.624715;;nbSuperficialTillage_COLZA<1.5;;MaxTillageDepth_POIS<7.5;;TTplant<62.202702645;;timeLastTillSow_POIS<103.125;;timeLastHerbicideHarvest_POIS<52;;nbRolling_R<0.583067;
1669;75;0.321712522252619;Situation.Stock1<0.5;;nbTillageOtherThanPloughOrRoll_R>=0.624715;;nbSuperficialTillage_COLZA<1.5;;MaxTillageDepth_POIS>=7.5;;timeHarvest1stTill_POIS<9.5;;timeHarvest1stTill_POIS>=1.5;;TTplant<68.262258995;;MeanTillageDepth_BLE>=13.0625;;propWeededArea_POIS<0.8148755;;SowingDensity.seeds.m2._POIS>=51.5;
1614;40;0.316334668212452;Situation.Stock1<0.5;;nbTillageOtherThanPloughOrRoll_R>=0.624715;;nbSuperficialTillage_COLZA>=1.5;;WinterTillage_R>=1.291077;;MaxTillageDepth_POIS>=6.5;;SowingDensity.seeds.m2._BLE<478.5;;timeLastManureSow_COLZA>=6.5;;MeanTillageDepth_BLE>=11.8375;;Epsi_b>=3.3663773215;;meanMechWeedDepth.cm._COLZA>=3.2916665;
114;60;0.314894515392852;Situation.Stock1<0.5;;nbTillageOtherThanPloughOrRoll_R<0.624715;;harvestDate_BLE>=196.5;;harvestDate_COLZA>=177.5;;Interrow.cm._BLE>=25;;timeLastHerbicideHarvest_COLZA>=186.5;
120;65;0.312486310431964;Situation.Stock1<0.5;;nbTillageOtherThanPloughOrRoll_R<0.624715;;harvestDate_BLE<196.5;;PrimaryCropSowingDate_COLZA<224.5;;mu_RLHmid>=0.0716561572;;nbHerbMonocotSup50_POIS>=1.5;
3139;55;0.31132832949481;Situation.Stock1<0.5;;nbTillageOtherThanPloughOrRoll_R>=0.624715;;nbSuperficialTillage_COLZA>=1.5;;WinterTillage_R<1.291077;;timeHarvest1stPlough_BLE>=84.5;;timeLastPloughSow_POIS>=12;;propWeededArea_POIS<0.884306;;SowingDepth.cm._POIS>=2.5;;b_HMearly>=0.1163188015;;timeHarvest1stTill_POIS>=41.5;;timeSow1stHerbicide_COLZA>=153.125;
210;20;0.308477282404231;Situation.Stock1<0.5;;nbTillageOtherThanPloughOrRoll_R>=0.624715;;nbSuperficialTillage_COLZA<1.5;;MaxTillageDepth_POIS>=7.5;;timeHarvest1stTill_POIS<9.5;;timeHarvest1stTill_POIS<1.5;;nbRootOnlyHerbicides_R>=0.0832955;nbNonSystemicHerbicides_R>=0.6663625;nbFoliarOnlyHerbicides_R>=0.0832955;MeanTillageDepth_BLE>=11.75;MaxTillageDepth_BLE>=17.5;nbRootHerbicides_BLE>=0.5;prop…
3213;75;0.308335961467788;Situation.Stock1<0.5;;nbTillageOtherThanPloughOrRoll_R>=0.624715;;nbSuperficialTillage_COLZA>=1.5;;WinterTillage_R>=1.291077;;MaxTillageDepth_POIS>=6.5;;SowingDensity.seeds.m2._BLE<478.5;;timeLastManureSow_COLZA<6.5;;propSpeciesMortSup80_POIS<0.5;;nbNonSystemicHerbicides_R<1.915792;;PrimaryCropSowingDate_POIS<296.5;;winterTillage_POIS<1.5;
12858;65;0.308131263003599;Situation.Stock1<0.5;;nbTillageOtherThanPloughOrRoll_R>=0.624715;;nbSuperficialTillage_COLZA>=1.5;;WinterTillage_R>=1.291077;;MaxTillageDepth_POIS>=6.5;;SowingDensity.seeds.m2._BLE<478.5;;timeLastManureSow_COLZA<6.5;;propSpeciesMortSup80_POIS<0.5;;nbNonSystemicHerbicides_R<1.915792;;PrimaryCropSowingDate_POIS>=296.5;;nbRolling_R>=0.0832955;;Interrow.cm._POIS>=36;;MeanTi…
796;40;0.308040608455556;Situation.Stock1<0.5;;nbTillageOtherThanPloughOrRoll_R>=0.624715;;nbSuperficialTillage_COLZA>=1.5;;WinterTillage_R<1.291077;;timeHarvest1stPlough_BLE>=84.5;;timeLastPloughSow_POIS<12;;nbPloughing_R>=0.2915335;;timeHarvest1stTill_BLE<94.5;;nbHerbDicotSup75_POIS<0.5;
98593;40;0.305958813324535;Situation.Stock1<0.5;;nbTillageOtherThanPloughOrRoll_R>=0.624715;;nbSuperficialTillage_COLZA>=1.5;;WinterTillage_R<1.291077;;timeHarvest1stPlough_BLE<84.5;;nbRootOnlyHerbicides_R<1.291077;;nbTillageOtherThanPloughOrRoll_R<6.8302145;;timeHarvest1stPlough_BLE>=7.5;;timeLastHerbicideHarvest_POIS>=25.5;;meanMechWeedSpeed.km.h._COLZA<10.1666665;;timeLastMechWeedingHarvest_PO…
6293;20;0.300920285910707;Situation.Stock1<0.5;;nbTillageOtherThanPloughOrRoll_R>=0.624715;;nbSuperficialTillage_COLZA>=1.5;;WinterTillage_R<1.291077;;timeHarvest1stPlough_BLE>=84.5;;timeLastPloughSow_POIS>=12;;propWeededArea_POIS<0.884306;;SowingDepth.cm._POIS<2.5;;timeHarvest1stTill_POIS>=5.5;;PrimaryCropSowingDate_COLZA>=249;;nbTillageOtherThanPloughOrRoll_R>=4.5812415;;MeanTillageDepth_BLE<9.…
1717;120;0.296722509632915;Situation.Stock1<0.5;;nbTillageOtherThanPloughOrRoll_R>=0.624715;;nbSuperficialTillage_COLZA<1.5;;MaxTillageDepth_POIS>=7.5;;timeHarvest1stTill_POIS>=9.5;;MeanTillageDepth_POIS>=10.4166665;;propSpeciesMortSup80_POIS>=0.5;;timeHarvest1stPlough_POIS<48.5;;MeanTillageDepth_POIS<13.8;;EfficacyDicot._POIS>=0.984375;
3450;55;0.291775933330598;Situation.Stock1<0.5;;nbTillageOtherThanPloughOrRoll_R>=0.624715;;nbSuperficialTillage_COLZA<1.5;;MaxTillageDepth_POIS>=7.5;;timeHarvest1stTill_POIS>=9.5;;MeanTillageDepth_POIS>=10.4166665;;propSpeciesMortSup80_POIS<0.5;;SummerTillage_R>=1.082839;;timeSow1stMechWeeding_POIS<44.5;;propWeededArea_COLZA<0.6893915;propWeededArea_R<0.7226715;meanMechWeedSpeed.km.h._COLZA<7.4;…
6401;65;0.291744420058485;Situation.Stock1<0.5;;nbTillageOtherThanPloughOrRoll_R>=0.624715;;nbSuperficialTillage_COLZA>=1.5;;WinterTillage_R>=1.291077;;MaxTillageDepth_POIS>=6.5;;SowingDensity.seeds.m2._BLE<478.5;;timeLastManureSow_COLZA<6.5;;propSpeciesMortSup80_POIS>=0.5;;nbSystemicHerbicides_R<1.915792;;PrimaryCropSowingDate_POIS<446;;timeLastPloughSow_TOURNESOL<211.25;;nbFoliarOnlyHerbicides_…
1665;40;0.288537609092636;Situation.Stock1<0.5;;nbTillageOtherThanPloughOrRoll_R>=0.624715;;nbSuperficialTillage_COLZA<1.5;;MaxTillageDepth_POIS>=7.5;;timeHarvest1stTill_POIS<9.5;;timeHarvest1stTill_POIS>=1.5;;TTplant<68.262258995;;MeanTillageDepth_BLE<13.0625;;timeLastPloughSow_POIS<128;;nbPseudoRootOnlyHerbicides_R>=0.9162485;
6169;70;0.286744493090388;Situation.Stock1<0.5;;nbTillageOtherThanPloughOrRoll_R>=0.624715;;nbSuperficialTillage_COLZA>=1.5;;WinterTillage_R<1.291077;;timeHarvest1stPlough_BLE<84.5;;nbRootOnlyHerbicides_R<1.291077;;nbTillageOtherThanPloughOrRoll_R<6.8302145;;timeHarvest1stPlough_BLE>=7.5;;timeLastHerbicideHarvest_POIS<25.5;;Interrow.cm._BLE>=11;;summerTillage_COLZA>=3.5;nbSuperficialTillage_COLZA…
866;65;0.285231300636574;Situation.Stock1<0.5;;nbTillageOtherThanPloughOrRoll_R>=0.624715;;nbSuperficialTillage_COLZA<1.5;;MaxTillageDepth_POIS<7.5;;TTplant<62.202702645;;timeLastTillSow_POIS<103.125;;timeLastHerbicideHarvest_POIS>=52;;SummerTillage_R>=1.374372;;PrimaryCropSowingDate_BLE<313.5;
49298;25;0.283413428539002;Situation.Stock1<0.5;;nbTillageOtherThanPloughOrRoll_R>=0.624715;;nbSuperficialTillage_COLZA>=1.5;;WinterTillage_R<1.291077;;timeHarvest1stPlough_BLE<84.5;;nbRootOnlyHerbicides_R<1.291077;;nbTillageOtherThanPloughOrRoll_R<6.8302145;;timeHarvest1stPlough_BLE>=7.5;;timeLastHerbicideHarvest_POIS>=25.5;;meanMechWeedSpeed.km.h._COLZA<10.1666665;;timeLastMechWeedingHarvest_PO…
1705;20;0.283195735934004;Situation.Stock1<0.5;;nbTillageOtherThanPloughOrRoll_R>=0.624715;;nbSuperficialTillage_COLZA<1.5;;MaxTillageDepth_POIS>=7.5;;timeHarvest1stTill_POIS>=9.5;;MeanTillageDepth_POIS<10.4166665;;SowingDensity.seeds.m2._POIS<71.5;;WinterTillage_R<0.583067;;MeanTillageDepth_BLE>=7.777778;MaxTillageDepth_BLE>=;SowingDensity.seeds.m2._BLE<221.5;
202;15;0.277399423757713;Situation.Stock1<0.5;;nbTillageOtherThanPloughOrRoll_R>=0.624715;;nbSuperficialTillage_COLZA>=1.5;;WinterTillage_R>=1.291077;;MaxTillageDepth_POIS>=6.5;;SowingDensity.seeds.m2._BLE>=478.5;;nbSystemicHerbicides_POIS<0.5;PrimaryCropSowingDate_BLE<308;harvestDate_BLE>=197.
3329;25;0.275564834137552;Situation.Stock1<0.5;;nbTillageOtherThanPloughOrRoll_R>=0.624715;;nbSuperficialTillage_COLZA<1.5;;MaxTillageDepth_POIS>=7.5;;timeHarvest1stTill_POIS<9.5;;timeHarvest1stTill_POIS>=1.5;;TTplant<68.262258995;;MeanTillageDepth_BLE<13.0625;;timeLastPloughSow_POIS<128;;nbPseudoRootOnlyHerbicides_R<0.9162485;;timeHarvest1stPlough_POIS>=81.5;
12582;105;0.269700334214776;Situation.Stock1<0.5;;nbTillageOtherThanPloughOrRoll_R>=0.624715;;nbSuperficialTillage_COLZA>=1.5;;WinterTillage_R<1.291077;;timeHarvest1stPlough_BLE>=84.5;;timeLastPloughSow_POIS>=12;;propWeededArea_POIS<0.884306;;SowingDepth.cm._POIS<2.5;;timeHarvest1stTill_POIS>=5.5;;PrimaryCropSowingDate_COLZA<249;;MaxTillageDepth_POIS>=13.5;;timeLastHerbicideHarvest_BLE>=84;;Sowin…
12581;85;0.2663621064135;Situation.Stock1<0.5;;nbTillageOtherThanPloughOrRoll_R>=0.624715;;nbSuperficialTillage_COLZA>=1.5;;WinterTillage_R<1.291077;;timeHarvest1stPlough_BLE>=84.5;;timeLastPloughSow_POIS>=12;;propWeededArea_POIS<0.884306;;SowingDepth.cm._POIS<2.5;;timeHarvest1stTill_POIS>=5.5;;PrimaryCropSowingDate_COLZA<249;;MaxTillageDepth_POIS>=13.5;;timeLastHerbicideHarvest_BLE<84;;b_WMmid<0…
3177;25;0.265646580761172;Situation.Stock1<0.5;;nbTillageOtherThanPloughOrRoll_R>=0.624715;;nbSuperficialTillage_COLZA>=1.5;;WinterTillage_R<1.291077;;timeHarvest1stPlough_BLE>=84.5;;timeLastPloughSow_POIS<12;;nbPloughing_R<0.2915335;;bRolling_POIS>=0.5;;timeHarvest1stRoll_BLE<54;;nbHerbDicotSup50_BLE>=1.5;;mu_LBRlate>=-0.100026606666667;tPhoto3<21.02296665;tPhoto4<30.81811136;SLAearly<270.169461…
3148;95;0.264088851942356;Situation.Stock1<0.5;;nbTillageOtherThanPloughOrRoll_R>=0.624715;;nbSuperficialTillage_COLZA>=1.5;;WinterTillage_R<1.291077;;timeHarvest1stPlough_BLE>=84.5;;timeLastPloughSow_POIS>=12;;propWeededArea_POIS<0.884306;;SowingDepth.cm._POIS<2.5;;timeHarvest1stTill_POIS<5.5;;TTplant<68.190673045;;Situation.Stock2<0.5;
3452;40;0.260767362840012;Situation.Stock1<0.5;;nbTillageOtherThanPloughOrRoll_R>=0.624715;;nbSuperficialTillage_COLZA<1.5;;MaxTillageDepth_POIS>=7.5;;timeHarvest1stTill_POIS>=9.5;;MeanTillageDepth_POIS>=10.4166665;;propSpeciesMortSup80_POIS<0.5;;SummerTillage_R>=1.082839;;timeSow1stMechWeeding_POIS>=44.5;;WinterAnnual>=0.5;max_height>=103.349998;SowingDepth.cm._BLE>=3.5;
98574;105;0.259323738104449;Situation.Stock1<0.5;;nbTillageOtherThanPloughOrRoll_R>=0.624715;;nbSuperficialTillage_COLZA>=1.5;;WinterTillage_R<1.291077;;timeHarvest1stPlough_BLE<84.5;;nbRootOnlyHerbicides_R<1.291077;;nbTillageOtherThanPloughOrRoll_R<6.8302145;;timeHarvest1stPlough_BLE>=7.5;;timeLastHerbicideHarvest_POIS>=25.5;;meanMechWeedSpeed.km.h._COLZA<10.1666665;;timeLastMechWeedingHarvest_P…
1713;110;0.257882538086749;Situation.Stock1<0.5;;nbTillageOtherThanPloughOrRoll_R>=0.624715;;nbSuperficialTillage_COLZA<1.5;;MaxTillageDepth_POIS>=7.5;;timeHarvest1stTill_POIS>=9.5;;MeanTillageDepth_POIS>=10.4166665;;propSpeciesMortSup80_POIS>=0.5;;timeHarvest1stPlough_POIS>=48.5;;nbPloughing_R>=0.124943;;nbNonSystemicHerbicides_BLE<1.5;
1586;80;0.253377390150447;Situation.Stock1<0.5;;nbTillageOtherThanPloughOrRoll_R>=0.624715;;nbSuperficialTillage_COLZA>=1.5;;WinterTillage_R<1.291077;;timeHarvest1stPlough_BLE>=84.5;;timeLastPloughSow_POIS<12;;nbPloughing_R<0.2915335;;bRolling_POIS<0.5;;harvestDate_BLE>=186;;SowingDensity.seeds.m2._POIS>=33;
1602;35;0.253268184147241;Situation.Stock1<0.5;;nbTillageOtherThanPloughOrRoll_R>=0.624715;;nbSuperficialTillage_COLZA>=1.5;;WinterTillage_R>=1.291077;;MaxTillageDepth_POIS>=6.5;;SowingDensity.seeds.m2._BLE<478.5;;timeLastManureSow_COLZA<6.5;;propSpeciesMortSup80_POIS>=0.5;;nbSystemicHerbicides_R>=1.915792;;nbHerbDicotSup75_POIS<1.5;
24650;20;0.25267871019969;Situation.Stock1<0.5;;nbTillageOtherThanPloughOrRoll_R>=0.624715;;nbSuperficialTillage_COLZA>=1.5;;WinterTillage_R<1.291077;;timeHarvest1stPlough_BLE<84.5;;nbRootOnlyHerbicides_R<1.291077;;nbTillageOtherThanPloughOrRoll_R<6.8302145;;timeHarvest1stPlough_BLE>=7.5;;timeLastHerbicideHarvest_POIS>=25.5;;meanMechWeedSpeed.km.h._COLZA<10.1666665;;timeLastMechWeedingHarvest_POI…
394371;165;0.251583425617972;Situation.Stock1<0.5;;nbTillageOtherThanPloughOrRoll_R>=0.624715;;nbSuperficialTillage_COLZA>=1.5;;WinterTillage_R<1.291077;;timeHarvest1stPlough_BLE<84.5;;nbRootOnlyHerbicides_R<1.291077;;nbTillageOtherThanPloughOrRoll_R<6.8302145;;timeHarvest1stPlough_BLE>=7.5;;timeLastHerbicideHarvest_POIS>=25.5;;meanMechWeedSpeed.km.h._COLZA<10.1666665;;timeLastMechWeedingHarvest_…
418;35;0.248609171163087;Situation.Stock1<0.5;;nbTillageOtherThanPloughOrRoll_R>=0.624715;;nbSuperficialTillage_COLZA<1.5;;MaxTillageDepth_POIS>=7.5;;timeHarvest1stTill_POIS<9.5;;timeHarvest1stTill_POIS>=1.5;;TTplant>=68.262258995;;timeHarvest1stTill_BLE>=17.5;
98573;55;0.245571766147954;Situation.Stock1<0.5;;nbTillageOtherThanPloughOrRoll_R>=0.624715;;nbSuperficialTillage_COLZA>=1.5;;WinterTillage_R<1.291077;;timeHarvest1stPlough_BLE<84.5;;nbRootOnlyHerbicides_R<1.291077;;nbTillageOtherThanPloughOrRoll_R<6.8302145;;timeHarvest1stPlough_BLE>=7.5;;timeLastHerbicideHarvest_POIS>=25.5;;meanMechWeedSpeed.km.h._COLZA<10.1666665;;timeLastMechWeedingHarvest_PO…
49283;185;0.244568847769928;Situation.Stock1<0.5;;nbTillageOtherThanPloughOrRoll_R>=0.624715;;nbSuperficialTillage_COLZA>=1.5;;WinterTillage_R<1.291077;;timeHarvest1stPlough_BLE<84.5;;nbRootOnlyHerbicides_R<1.291077;;nbTillageOtherThanPloughOrRoll_R<6.8302145;;timeHarvest1stPlough_BLE>=7.5;;timeLastHerbicideHarvest_POIS>=25.5;;meanMechWeedSpeed.km.h._COLZA<10.1666665;;timeLastMechWeedingHarvest_P…
3436;30;0.242097712689052;Situation.Stock1<0.5;;nbTillageOtherThanPloughOrRoll_R>=0.624715;;nbSuperficialTillage_COLZA<1.5;;MaxTillageDepth_POIS>=7.5;;timeHarvest1stTill_POIS>=9.5;;MeanTillageDepth_POIS>=10.4166665;;propSpeciesMortSup80_POIS>=0.5;;timeHarvest1stPlough_POIS<48.5;;MeanTillageDepth_POIS>=13.8;;PeaFloweringTT>=756.4131585;;nbHerbMonocotSup75_POIS>=1.5;
25712;125;0.239655465137878;Situation.Stock1<0.5;;nbTillageOtherThanPloughOrRoll_R>=0.624715;;nbSuperficialTillage_COLZA>=1.5;;WinterTillage_R>=1.291077;;MaxTillageDepth_POIS>=6.5;;SowingDensity.seeds.m2._BLE<478.5;;timeLastManureSow_COLZA<6.5;;propSpeciesMortSup80_POIS<0.5;;nbNonSystemicHerbicides_R<1.915792;;PrimaryCropSowingDate_POIS>=296.5;;nbRolling_R>=0.0832955;;Interrow.cm._POIS<36;;MeanTi…
58;10;0.239411882557004;Situation.Stock1<0.5;;nbTillageOtherThanPloughOrRoll_R<0.624715;;harvestDate_BLE>=196.5;;harvestDate_COLZA<177.5;;nbHerbDicotSup75_BLE>=3.5;
98565;60;0.237936325140434;Situation.Stock1<0.5;;nbTillageOtherThanPloughOrRoll_R>=0.624715;;nbSuperficialTillage_COLZA>=1.5;;WinterTillage_R<1.291077;;timeHarvest1stPlough_BLE<84.5;;nbRootOnlyHerbicides_R<1.291077;;nbTillageOtherThanPloughOrRoll_R<6.8302145;;timeHarvest1stPlough_BLE>=7.5;;timeLastHerbicideHarvest_POIS>=25.5;;meanMechWeedSpeed.km.h._COLZA<10.1666665;;timeLastMechWeedingHarvest_PO…
1610;35;0.237125607937534;Situation.Stock1<0.5;;nbTillageOtherThanPloughOrRoll_R>=0.624715;;nbSuperficialTillage_COLZA>=1.5;;WinterTillage_R>=1.291077;;MaxTillageDepth_POIS>=6.5;;SowingDensity.seeds.m2._BLE<478.5;;timeLastManureSow_COLZA>=6.5;;MeanTillageDepth_BLE<11.8375;;meanMechWeedSpeed.km.h._POIS<7.8333335;;nbShreddingFallow.Broyage._R>=0.1665905;
3082;95;0.234137843031206;Situation.Stock1<0.5;;nbTillageOtherThanPloughOrRoll_R>=0.624715;;nbSuperficialTillage_COLZA>=1.5;;WinterTillage_R<1.291077;;timeHarvest1stPlough_BLE<84.5;;nbRootOnlyHerbicides_R<1.291077;;nbTillageOtherThanPloughOrRoll_R<6.8302145;;timeHarvest1stPlough_BLE>=7.5;;timeLastHerbicideHarvest_POIS>=25.5;;meanMechWeedSpeed.km.h._COLZA>=10.1666665;;MaxTillageDepth_COLZA<22.5;
860;70;0.230962578977285;Situation.Stock1<0.5;;nbTillageOtherThanPloughOrRoll_R>=0.624715;;nbSuperficialTillage_COLZA<1.5;;MaxTillageDepth_POIS>=7.5;;timeHarvest1stTill_POIS>=9.5;;MeanTillageDepth_POIS>=10.4166665;;propSpeciesMortSup80_POIS<0.5;;SummerTillage_R<1.082839;;timeLastHerbicideHarvest_BLE<158;
12590;35;0.227228246000486;Situation.Stock1<0.5;;nbTillageOtherThanPloughOrRoll_R>=0.624715;;nbSuperficialTillage_COLZA>=1.5;;WinterTillage_R<1.291077;;timeHarvest1stPlough_BLE>=84.5;;timeLastPloughSow_POIS>=12;;propWeededArea_POIS<0.884306;;SowingDepth.cm._POIS<2.5;;timeHarvest1stTill_POIS>=5.5;;PrimaryCropSowingDate_COLZA>=249;;nbTillageOtherThanPloughOrRoll_R<4.5812415;;bRolling_POIS>=0.5;;TTc…
1708;45;0.222236646623204;Situation.Stock1<0.5;;nbTillageOtherThanPloughOrRoll_R>=0.624715;;nbSuperficialTillage_COLZA<1.5;;MaxTillageDepth_POIS>=7.5;;timeHarvest1stTill_POIS>=9.5;;MeanTillageDepth_POIS<10.4166665;;SowingDensity.seeds.m2._POIS<71.5;;WinterTillage_R>=0.583067;;nbHerbDicotSup75_BLE>=0.5;;nbRootHerbicides_POIS<0.5;
1612;40;0.214528379264444;Situation.Stock1<0.5;;nbTillageOtherThanPloughOrRoll_R>=0.624715;;nbSuperficialTillage_COLZA>=1.5;;WinterTillage_R>=1.291077;;MaxTillageDepth_POIS>=6.5;;SowingDensity.seeds.m2._BLE<478.5;;timeLastManureSow_COLZA>=6.5;;MeanTillageDepth_BLE>=11.8375;;Epsi_b<3.3663773215;;propWeededArea_R<0.784759;
440;20;0.211790360596952;Situation.Stock1<0.5;;nbTillageOtherThanPloughOrRoll_R>=0.624715;;nbSuperficialTillage_COLZA<1.5;;MaxTillageDepth_POIS<7.5;;TTplant>=62.202702645;;timeLastTillSow_COLZA<17;;summerTillage_POIS>=0.5;;nbRolling_R<0.2915335;
3178;45;0.209260371915272;Situation.Stock1<0.5;;nbTillageOtherThanPloughOrRoll_R>=0.624715;;nbSuperficialTillage_COLZA>=1.5;;WinterTillage_R<1.291077;;timeHarvest1stPlough_BLE>=84.5;;timeLastPloughSow_POIS<12;;nbPloughing_R<0.2915335;;bRolling_POIS>=0.5;;timeHarvest1stRoll_BLE<54;;nbHerbDicotSup50_BLE<1.5;;timeLastTillSow_BLE>=47.5;
920;25;0.208078927720486;Situation.Stock1<0.5;;nbTillageOtherThanPloughOrRoll_R<0.624715;;harvestDate_BLE>=196.5;;harvestDate_COLZA>=177.5;;Interrow.cm._BLE>=25;;timeLastHerbicideHarvest_COLZA<186.5;;nbMultipleHerbicides_R<0.4997715;;propSpeciesMortSup90_COLZA>=0.5;nbHerbDicotSup75_COLZA>=0.5;EfficacyDicot._COLZA>=0.901558;nbRootHerbicides_BLE<0.5;
788741;260;0.207982001565314;Situation.Stock1<0.5;;nbTillageOtherThanPloughOrRoll_R>=0.624715;;nbSuperficialTillage_COLZA>=1.5;;WinterTillage_R<1.291077;;timeHarvest1stPlough_BLE<84.5;;nbRootOnlyHerbicides_R<1.291077;;nbTillageOtherThanPloughOrRoll_R<6.8302145;;timeHarvest1stPlough_BLE>=7.5;;timeLastHerbicideHarvest_POIS>=25.5;;meanMechWeedSpeed.km.h._COLZA<10.1666665;;timeLastMechWeedingHarvest_…
204;20;0.207380372869593;Situation.Stock1<0.5;;nbTillageOtherThanPloughOrRoll_R>=0.624715;;nbSuperficialTillage_COLZA>=1.5;;WinterTillage_R>=1.291077;;MaxTillageDepth_POIS<6.5;;timeHarvest1stTill_BLE>=12;;maxTillageDepth_R>=26.5;nbNonSystemicHerbicides_R<0.7496575;WinterPlough_R<0.0832955;propSpeciesMortSup90_BLE>=0.8653845;harvestDate_BLE<191;nbHerbMonocotSup75_COLZA<0.5;EfficacyMonocot_COLZA<0.…
112;30;0.204689091981838;Situation.Stock1<0.5;;nbTillageOtherThanPloughOrRoll_R<0.624715;;harvestDate_BLE>=196.5;;harvestDate_COLZA>=177.5;;Interrow.cm._BLE<25;;SowingDensity.seeds.m2._POIS>=77.5;
6400;395;0.19818601820461;Situation.Stock1<0.5;;nbTillageOtherThanPloughOrRoll_R>=0.624715;;nbSuperficialTillage_COLZA>=1.5;;WinterTillage_R>=1.291077;;MaxTillageDepth_POIS>=6.5;;SowingDensity.seeds.m2._BLE<478.5;;timeLastManureSow_COLZA<6.5;;propSpeciesMortSup80_POIS>=0.5;;nbSystemicHerbicides_R<1.915792;;PrimaryCropSowingDate_POIS<446;;timeLastPloughSow_TOURNESOL<211.25;;nbFoliarOnlyHerbicides_…
1668;45;0.189796748592805;Situation.Stock1<0.5;;nbTillageOtherThanPloughOrRoll_R>=0.624715;;nbSuperficialTillage_COLZA<1.5;;MaxTillageDepth_POIS>=7.5;;timeHarvest1stTill_POIS<9.5;;timeHarvest1stTill_POIS>=1.5;;TTplant<68.262258995;;MeanTillageDepth_BLE>=13.0625;;propWeededArea_POIS<0.8148755;;SowingDensity.seeds.m2._POIS<51.5;
25178;30;0.183573182192819;Situation.Stock1<0.5;;nbTillageOtherThanPloughOrRoll_R>=0.624715;;nbSuperficialTillage_COLZA>=1.5;;WinterTillage_R<1.291077;;timeHarvest1stPlough_BLE>=84.5;;timeLastPloughSow_POIS>=12;;propWeededArea_POIS<0.884306;;SowingDepth.cm._POIS<2.5;;timeHarvest1stTill_POIS>=5.5;;PrimaryCropSowingDate_COLZA>=249;;nbTillageOtherThanPloughOrRoll_R<4.5812415;;bRolling_POIS<0.5;;Situ…
432;55;0.181490087464242;Situation.Stock1<0.5;;nbTillageOtherThanPloughOrRoll_R>=0.624715;;nbSuperficialTillage_COLZA<1.5;;MaxTillageDepth_POIS<7.5;;TTplant<62.202702645;;timeLastTillSow_POIS<103.125;;timeLastHerbicideHarvest_POIS>=52;;SummerTillage_R<1.374372;
12332;20;0.180165960627102;Situation.Stock1<0.5;;nbTillageOtherThanPloughOrRoll_R>=0.624715;;nbSuperficialTillage_COLZA>=1.5;;WinterTillage_R<1.291077;;timeHarvest1stPlough_BLE<84.5;;nbRootOnlyHerbicides_R<1.291077;;nbTillageOtherThanPloughOrRoll_R<6.8302145;;timeHarvest1stPlough_BLE>=7.5;;timeLastHerbicideHarvest_POIS>=25.5;;meanMechWeedSpeed.km.h._COLZA>=10.1666665;;MaxTillageDepth_COLZA>=22.5;…
3138;75;0.178336520829377;Situation.Stock1<0.5;;nbTillageOtherThanPloughOrRoll_R>=0.624715;;nbSuperficialTillage_COLZA>=1.5;;WinterTillage_R<1.291077;;timeHarvest1stPlough_BLE>=84.5;;timeLastPloughSow_POIS>=12;;propWeededArea_POIS<0.884306;;SowingDepth.cm._POIS>=2.5;;b_HMearly>=0.1163188015;;timeHarvest1stTill_POIS>=41.5;;timeSow1stHerbicide_COLZA<153.125;
6168;85;0.171790407130502;Situation.Stock1<0.5;;nbTillageOtherThanPloughOrRoll_R>=0.624715;;nbSuperficialTillage_COLZA>=1.5;;WinterTillage_R<1.291077;;timeHarvest1stPlough_BLE<84.5;;nbRootOnlyHerbicides_R<1.291077;;nbTillageOtherThanPloughOrRoll_R<6.8302145;;timeHarvest1stPlough_BLE>=7.5;;timeLastHerbicideHarvest_POIS<25.5;;Interrow.cm._BLE>=11;;summerTillage_COLZA>=3.5;nbSuperficialTillage_COLZA…
1724;25;0.170108122683913;Situation.Stock1<0.5;;nbTillageOtherThanPloughOrRoll_R>=0.624715;;nbSuperficialTillage_COLZA<1.5;;MaxTillageDepth_POIS>=7.5;;timeHarvest1stTill_POIS>=9.5;;MeanTillageDepth_POIS>=10.4166665;;propSpeciesMortSup80_POIS<0.5;;SummerTillage_R>=1.082839;;timeSow1stMechWeeding_POIS<44.5;;propWeededArea_COLZA>=0.6893915;propWeededArea_R>=0.7226715;meanMechWeedSpeed.km.h._COLZA>=7…
1666;15;0.168089654672955;Situation.Stock1<0.5;;nbTillageOtherThanPloughOrRoll_R>=0.624715;;nbSuperficialTillage_COLZA<1.5;;MaxTillageDepth_POIS>=7.5;;timeHarvest1stTill_POIS<9.5;;timeHarvest1stTill_POIS>=1.5;;TTplant<68.262258995;;MeanTillageDepth_BLE<13.0625;;timeLastPloughSow_POIS>=128;;nbMultipleHerbicides_R<0.9162485;SummerTillage_R<1.08283
212;115;0.167947114752859;Situation.Stock1<0.5;;nbTillageOtherThanPloughOrRoll_R>=0.624715;;nbSuperficialTillage_COLZA<1.5;;MaxTillageDepth_POIS>=7.5;;timeHarvest1stTill_POIS>=9.5;;MeanTillageDepth_POIS<10.4166665;;SowingDensity.seeds.m2._POIS>=71.5;
1716;45;0.167387725939098;Situation.Stock1<0.5;;nbTillageOtherThanPloughOrRoll_R>=0.624715;;nbSuperficialTillage_COLZA<1.5;;MaxTillageDepth_POIS>=7.5;;timeHarvest1stTill_POIS>=9.5;;MeanTillageDepth_POIS>=10.4166665;;propSpeciesMortSup80_POIS>=0.5;;timeHarvest1stPlough_POIS<48.5;;MeanTillageDepth_POIS<13.8;;EfficacyDicot._POIS<0.984375;
3212;55;0.166904080546366;Situation.Stock1<0.5;;nbTillageOtherThanPloughOrRoll_R>=0.624715;;nbSuperficialTillage_COLZA>=1.5;;WinterTillage_R>=1.291077;;MaxTillageDepth_POIS>=6.5;;SowingDensity.seeds.m2._BLE<478.5;;timeLastManureSow_COLZA<6.5;;propSpeciesMortSup80_POIS<0.5;;nbNonSystemicHerbicides_R<1.915792;;PrimaryCropSowingDate_POIS<296.5;;winterTillage_POIS>=1.5;
50358;10;0.165723339795067;Situation.Stock1<0.5;;nbTillageOtherThanPloughOrRoll_R>=0.624715;;nbSuperficialTillage_COLZA>=1.5;;WinterTillage_R<1.291077;;timeHarvest1stPlough_BLE>=84.5;;timeLastPloughSow_POIS>=12;;propWeededArea_POIS<0.884306;;SowingDepth.cm._POIS<2.5;;timeHarvest1stTill_POIS>=5.5;;PrimaryCropSowingDate_COLZA>=249;;nbTillageOtherThanPloughOrRoll_R<4.5812415;;bRolling_POIS<0.5;;Situ…
1570;85;0.162906173078414;Situation.Stock1<0.5;;nbTillageOtherThanPloughOrRoll_R>=0.624715;;nbSuperficialTillage_COLZA>=1.5;;WinterTillage_R<1.291077;;timeHarvest1stPlough_BLE>=84.5;;timeLastPloughSow_POIS>=12;;propWeededArea_POIS<0.884306;;SowingDepth.cm._POIS>=2.5;;b_HMearly<0.1163188015;;timeHarvest1stTill_POIS<9.5;
6170;30;0.161033180601964;Situation.Stock1<0.5;;nbTillageOtherThanPloughOrRoll_R>=0.624715;;nbSuperficialTillage_COLZA>=1.5;;WinterTillage_R<1.291077;;timeHarvest1stPlough_BLE<84.5;;nbRootOnlyHerbicides_R<1.291077;;nbTillageOtherThanPloughOrRoll_R<6.8302145;;timeHarvest1stPlough_BLE>=7.5;;timeLastHerbicideHarvest_POIS<25.5;;Interrow.cm._BLE>=11;;summerTillage_COLZA<3.5;nbSuperficialTillage_COLZA<…
12580;86;0.160906205009254;Situation.Stock1<0.5;;nbTillageOtherThanPloughOrRoll_R>=0.624715;;nbSuperficialTillage_COLZA>=1.5;;WinterTillage_R<1.291077;;timeHarvest1stPlough_BLE>=84.5;;timeLastPloughSow_POIS>=12;;propWeededArea_POIS<0.884306;;SowingDepth.cm._POIS<2.5;;timeHarvest1stTill_POIS>=5.5;;PrimaryCropSowingDate_COLZA<249;;MaxTillageDepth_POIS>=13.5;;timeLastHerbicideHarvest_BLE<84;;b_WMmid…
197184;410;0.158035194406602;Situation.Stock1<0.5;;nbTillageOtherThanPloughOrRoll_R>=0.624715;;nbSuperficialTillage_COLZA>=1.5;;WinterTillage_R<1.291077;;timeHarvest1stPlough_BLE<84.5;;nbRootOnlyHerbicides_R<1.291077;;nbTillageOtherThanPloughOrRoll_R<6.8302145;;timeHarvest1stPlough_BLE>=7.5;;timeLastHerbicideHarvest_POIS>=25.5;;meanMechWeedSpeed.km.h._COLZA<10.1666665;;timeLastMechWeedingHarvest_…
6284;55;0.157144482083693;Situation.Stock1<0.5;;nbTillageOtherThanPloughOrRoll_R>=0.624715;;nbSuperficialTillage_COLZA>=1.5;;WinterTillage_R<1.291077;;timeHarvest1stPlough_BLE>=84.5;;timeLastPloughSow_POIS>=12;;propWeededArea_POIS<0.884306;;SowingDepth.cm._POIS>=2.5;;b_HMearly<0.1163188015;;timeHarvest1stTill_POIS>=9.5;;harvestDate_COLZA<178;;SowingDepth.cm._POIS<4.5;
12588;41;0.155103183997491;Situation.Stock1<0.5;;nbTillageOtherThanPloughOrRoll_R>=0.624715;;nbSuperficialTillage_COLZA>=1.5;;WinterTillage_R<1.291077;;timeHarvest1stPlough_BLE>=84.5;;timeLastPloughSow_POIS>=12;;propWeededArea_POIS<0.884306;;SowingDepth.cm._POIS<2.5;;timeHarvest1stTill_POIS>=5.5;;PrimaryCropSowingDate_COLZA>=249;;nbTillageOtherThanPloughOrRoll_R<4.5812415;;bRolling_POIS<0.5;;Situ…
1568;218;0.148881677115234;Situation.Stock1<0.5;;nbTillageOtherThanPloughOrRoll_R>=0.624715;;nbSuperficialTillage_COLZA>=1.5;;WinterTillage_R<1.291077;;timeHarvest1stPlough_BLE>=84.5;;timeLastPloughSow_POIS>=12;;propWeededArea_POIS<0.884306;;SowingDepth.cm._POIS>=2.5;;b_HMearly>=0.1163188015;;timeHarvest1stTill_POIS<41.5;
788;15;0.147652570920561;Situation.Stock1<0.5;;nbTillageOtherThanPloughOrRoll_R>=0.624715;;nbSuperficialTillage_COLZA>=1.5;;WinterTillage_R<1.291077;;timeHarvest1stPlough_BLE>=84.5;;timeLastPloughSow_POIS>=12;;propWeededArea_POIS>=0.884306;;meanMechWeedSpeed.km.h._POIS<9.75;;nbShreddingFallow.Broyage._R>=0.4997715;nbResidueShredding.Broyage._BLE>=0.5;FreqLeavingCutCropBiomass_BLE>=0.5;SowingDensi…
1712;45;0.147007297313472;Situation.Stock1<0.5;;nbTillageOtherThanPloughOrRoll_R>=0.624715;;nbSuperficialTillage_COLZA<1.5;;MaxTillageDepth_POIS>=7.5;;timeHarvest1stTill_POIS>=9.5;;MeanTillageDepth_POIS>=10.4166665;;propSpeciesMortSup80_POIS>=0.5;;timeHarvest1stPlough_POIS>=48.5;;nbPloughing_R>=0.124943;;nbNonSystemicHerbicides_BLE>=1.5;
24642;55;0.143532820620304;Situation.Stock1<0.5;;nbTillageOtherThanPloughOrRoll_R>=0.624715;;nbSuperficialTillage_COLZA>=1.5;;WinterTillage_R<1.291077;;timeHarvest1stPlough_BLE<84.5;;nbRootOnlyHerbicides_R<1.291077;;nbTillageOtherThanPloughOrRoll_R<6.8302145;;timeHarvest1stPlough_BLE>=7.5;;timeLastHerbicideHarvest_POIS>=25.5;;meanMechWeedSpeed.km.h._COLZA<10.1666665;;timeLastMechWeedingHarvest_PO…
3328;200;0.143128703221273;Situation.Stock1<0.5;;nbTillageOtherThanPloughOrRoll_R>=0.624715;;nbSuperficialTillage_COLZA<1.5;;MaxTillageDepth_POIS>=7.5;;timeHarvest1stTill_POIS<9.5;;timeHarvest1stTill_POIS>=1.5;;TTplant<68.262258995;;MeanTillageDepth_BLE<13.0625;;timeLastPloughSow_POIS<128;;nbPseudoRootOnlyHerbicides_R<0.9162485;;timeHarvest1stPlough_POIS<81.5;
3144;90;0.141351209058556;Situation.Stock1<0.5;;nbTillageOtherThanPloughOrRoll_R>=0.624715;;nbSuperficialTillage_COLZA>=1.5;;WinterTillage_R<1.291077;;timeHarvest1stPlough_BLE>=84.5;;timeLastPloughSow_POIS>=12;;propWeededArea_POIS<0.884306;;SowingDepth.cm._POIS<2.5;;timeHarvest1stTill_POIS>=5.5;;PrimaryCropSowingDate_COLZA<249;;MaxTillageDepth_POIS<13.5;
24640;120;0.136603342723583;Situation.Stock1<0.5;;nbTillageOtherThanPloughOrRoll_R>=0.624715;;nbSuperficialTillage_COLZA>=1.5;;WinterTillage_R<1.291077;;timeHarvest1stPlough_BLE<84.5;;nbRootOnlyHerbicides_R<1.291077;;nbTillageOtherThanPloughOrRoll_R<6.8302145;;timeHarvest1stPlough_BLE>=7.5;;timeLastHerbicideHarvest_POIS>=25.5;;meanMechWeedSpeed.km.h._COLZA<10.1666665;;timeLastMechWeedingHarvest_P…
98564;105;0.136385380929113;Situation.Stock1<0.5;;nbTillageOtherThanPloughOrRoll_R>=0.624715;;nbSuperficialTillage_COLZA>=1.5;;WinterTillage_R<1.291077;;timeHarvest1stPlough_BLE<84.5;;nbRootOnlyHerbicides_R<1.291077;;nbTillageOtherThanPloughOrRoll_R<6.8302145;;timeHarvest1stPlough_BLE>=7.5;;timeLastHerbicideHarvest_POIS>=25.5;;meanMechWeedSpeed.km.h._COLZA<10.1666665;;timeLastMechWeedingHarvest_P…
788740;105;0.135425587119153;Situation.Stock1<0.5;;nbTillageOtherThanPloughOrRoll_R>=0.624715;;nbSuperficialTillage_COLZA>=1.5;;WinterTillage_R<1.291077;;timeHarvest1stPlough_BLE<84.5;;nbRootOnlyHerbicides_R<1.291077;;nbTillageOtherThanPloughOrRoll_R<6.8302145;;timeHarvest1stPlough_BLE>=7.5;;timeLastHerbicideHarvest_POIS>=25.5;;meanMechWeedSpeed.km.h._COLZA<10.1666665;;timeLastMechWeedingHarvest_…
804;50;0.134173497022466;Situation.Stock1<0.5;;nbTillageOtherThanPloughOrRoll_R>=0.624715;;nbSuperficialTillage_COLZA>=1.5;;WinterTillage_R>=1.291077;;MaxTillageDepth_POIS>=6.5;;SowingDensity.seeds.m2._BLE<478.5;;timeLastManureSow_COLZA>=6.5;;MeanTillageDepth_BLE<11.8375;;meanMechWeedSpeed.km.h._POIS>=7.8333335;
5;345;0.133036600532225;Situation.Stock1>=0.5;;WinterTillage_R<0.1665905;
6292;60;0.119641278976278;Situation.Stock1<0.5;;nbTillageOtherThanPloughOrRoll_R>=0.624715;;nbSuperficialTillage_COLZA>=1.5;;WinterTillage_R<1.291077;;timeHarvest1stPlough_BLE>=84.5;;timeLastPloughSow_POIS>=12;;propWeededArea_POIS<0.884306;;SowingDepth.cm._POIS<2.5;;timeHarvest1stTill_POIS>=5.5;;PrimaryCropSowingDate_COLZA>=249;;nbTillageOtherThanPloughOrRoll_R>=4.5812415;;MeanTillageDepth_BLE>=9…
6402;45;0.114961340163059;Situation.Stock1<0.5;;nbTillageOtherThanPloughOrRoll_R>=0.624715;;nbSuperficialTillage_COLZA>=1.5;;WinterTillage_R>=1.291077;;MaxTillageDepth_POIS>=6.5;;SowingDensity.seeds.m2._BLE<478.5;;timeLastManureSow_COLZA<6.5;;propSpeciesMortSup80_POIS>=0.5;;nbSystemicHerbicides_R<1.915792;;PrimaryCropSowingDate_POIS<446;;timeLastPloughSow_TOURNESOL>=211.25;;nbRootOnlyHerbicides_R…
1704;50;0.111757767059208;Situation.Stock1<0.5;;nbTillageOtherThanPloughOrRoll_R>=0.624715;;nbSuperficialTillage_COLZA<1.5;;MaxTillageDepth_POIS>=7.5;;timeHarvest1stTill_POIS>=9.5;;MeanTillageDepth_POIS<10.4166665;;SowingDensity.seeds.m2._POIS<71.5;;WinterTillage_R<0.583067;;MeanTillageDepth_BLE>=7.777778;MaxTillageDepth_BLE>=;SowingDensity.seeds.m2._BLE>=221.5;
98572;30;0.10685430846815;Situation.Stock1<0.5;;nbTillageOtherThanPloughOrRoll_R>=0.624715;;nbSuperficialTillage_COLZA>=1.5;;WinterTillage_R<1.291077;;timeHarvest1stPlough_BLE<84.5;;nbRootOnlyHerbicides_R<1.291077;;nbTillageOtherThanPloughOrRoll_R<6.8302145;;timeHarvest1stPlough_BLE>=7.5;;timeLastHerbicideHarvest_POIS>=25.5;;meanMechWeedSpeed.km.h._COLZA<10.1666665;;timeLastMechWeedingHarvest_POI…
792;50;0.10538788909038;Situation.Stock1<0.5;;nbTillageOtherThanPloughOrRoll_R>=0.624715;;nbSuperficialTillage_COLZA>=1.5;;WinterTillage_R<1.291077;;timeHarvest1stPlough_BLE>=84.5;;timeLastPloughSow_POIS<12;;nbPloughing_R<0.2915335;;bRolling_POIS<0.5;;harvestDate_BLE<186;
98594;10;0.103154764847708;Situation.Stock1<0.5;;nbTillageOtherThanPloughOrRoll_R>=0.624715;;nbSuperficialTillage_COLZA>=1.5;;WinterTillage_R<1.291077;;timeHarvest1stPlough_BLE<84.5;;nbRootOnlyHerbicides_R<1.291077;;nbTillageOtherThanPloughOrRoll_R<6.8302145;;timeHarvest1stPlough_BLE>=7.5;;timeLastHerbicideHarvest_POIS>=25.5;;meanMechWeedSpeed.km.h._COLZA<10.1666665;;timeLastMechWeedingHarvest_PO…
802;25;0.102839241768967;Situation.Stock1<0.5;;nbTillageOtherThanPloughOrRoll_R>=0.624715;;nbSuperficialTillage_COLZA>=1.5;;WinterTillage_R>=1.291077;;MaxTillageDepth_POIS>=6.5;;SowingDensity.seeds.m2._BLE<478.5;;timeLastManureSow_COLZA<6.5;;propSpeciesMortSup80_POIS<0.5;;nbNonSystemicHerbicides_R>=1.915792;
388;10;0.0909609827343814;Situation.Stock1<0.5;;nbTillageOtherThanPloughOrRoll_R>=0.624715;;nbSuperficialTillage_COLZA>=1.5;;WinterTillage_R<1.291077;;timeHarvest1stPlough_BLE<84.5;;nbRootOnlyHerbicides_R>=1.291077;;mu_SLAearly<0.1098094625;LBRlate>=0.47576636;SLAearly>=299.33762755;timeSow1stHerbicide_BLE>=75;timeLastHerbicideHarvest_BLE<26.5;MaxTillageDepth_POIS>=23.5;timeLastTillSow_POIS>=20;H…
768;95;0.0842592918214034;Situation.Stock1<0.5;;nbTillageOtherThanPloughOrRoll_R>=0.624715;;nbSuperficialTillage_COLZA>=1.5;;WinterTillage_R<1.291077;;timeHarvest1stPlough_BLE<84.5;;nbRootOnlyHerbicides_R<1.291077;;nbTillageOtherThanPloughOrRoll_R<6.8302145;;timeHarvest1stPlough_BLE<7.5;;beta<-3.850089096;gamma<0.3555190575;tFrostEarly2>=-8.3340393387
3176;40;0.0700441461344699;Situation.Stock1<0.5;;nbTillageOtherThanPloughOrRoll_R>=0.624715;;nbSuperficialTillage_COLZA>=1.5;;WinterTillage_R<1.291077;;timeHarvest1stPlough_BLE>=84.5;;timeLastPloughSow_POIS<12;;nbPloughing_R<0.2915335;;bRolling_POIS>=0.5;;timeHarvest1stRoll_BLE<54;;nbHerbDicotSup50_BLE>=1.5;;mu_LBRlate<-0.100026606666667;tPhoto3>=21.02296665;tPhoto4>=30.81811136;SLAearly>=270.169…
4;895;0.0516759012186919;Situation.Stock1>=0.5;;WinterTillage_R>=0.1665905;
