# Supplementary material for: Tracking Ideal Varieties and Cropping Techniques for Agroecological Weed Management: A Simulation-Based Study on Pea
Source: Front Plant Sci. 2022 Apr 4;13:809056. doi: 10.3389/fpls.2022.809056 (PMC9014269; doi:10.3389/fpls.2022.809056)
Supplement: Supplementary file 1 [file Data_Sheet_1.ZIP › AllBranches/Feuilles_EnergyYield_Spring_AnnualPea.csv]

idLeaf;n;MeanIndicator;
1983;271;0.531440217723473;WMearly<32.1475524733333;tPhoto2<19.618463725;LBRlate>=0.4584100975;b_WMearly>=0.427420706;b_RLHlate<3.1520728295;mu_LBRlate>=-0.0925612373333333;mu_HMmid>=0.220285889;PeaFloweringTT>=167.917205875;;timeLastTillSow_POIS<38.5;;reductionDepth>=0.000601853;shootLength<425.6018531;rootLength<63.432701;r50<118.8783305;g0>=16.30872567;RGR<0.021256;Emax<291.621472;rateDepth<14…	CEZANNE	ORVANTIS	VIRTUAL2	VIRTUAL3	VIRTUAL4	VIRTUAL5	VIRTUAL6	VIRTUAL8};;timeHarvest1stTill_POIS<20.5;;WheatVariety in {CAPHORN	VIRTUAL2	VIRTUAL3	VIRTUAL4	VIRTUAL5	VIRTUAL6	VIRTUAL8};;harvestDate_COLZA<205.5;;PrimaryCropSowingDate_BLE<286;
1023;672;0.511714437132395;WMearly<32.1475524733333;tPhoto2<19.618463725;LBRlate>=0.4584100975;b_WMearly>=0.427420706;b_RLHlate<3.1520728295;mu_LBRlate>=-0.0925612373333333;mu_HMmid>=0.220285889;PeaFloweringTT>=167.917205875;;timeLastTillSow_POIS<38.5;;reductionDepth<0.000601853;shootLength>=425.6018531;rootLength>=63.432701;r50>=118.8783305;g0<16.30872567;RGR>=0.021256;Emax>=291.621472;rateDepth…	CEZANNE	ORVANTIS	VIRTUAL1	VIRTUAL2	VIRTUAL3	VIRTUAL4	VIRTUAL5	VIRTUAL6	VIRTUAL7	VIRTUAL8	VIRTUAL9};;timeHarvest1stTill_BLE>=1.5;;MeanTillageDepth_POIS>=7.0416665;;PeaFloweringTT>=263.58748825;;WheatVariety in {CEZANNE	ORVANTIS	VIRTUAL1	VIRTUAL5	VIRTUAL8	VIRTUAL9};
243;98;0.500357945957665;WMearly<32.1475524733333;tPhoto2<19.618463725;LBRlate>=0.4584100975;b_WMearly>=0.427420706;b_RLHlate<3.1520728295;mu_LBRlate>=-0.0925612373333333;mu_HMmid>=0.220285889;PeaFloweringTT>=167.917205875;;timeLastTillSow_POIS<38.5;;reductionDepth>=0.000601853;shootLength<425.6018531;rootLength<63.432701;r50<118.8783305;g0>=16.30872567;RGR<0.021256;Emax<291.621472;rateDepth<14.0…
2045;215;0.490980015761158;WMearly<32.1475524733333;tPhoto2<19.618463725;LBRlate>=0.4584100975;b_WMearly>=0.427420706;b_RLHlate<3.1520728295;mu_LBRlate>=-0.0925612373333333;mu_HMmid>=0.220285889;PeaFloweringTT>=167.917205875;;timeLastTillSow_POIS<38.5;;reductionDepth<0.000601853;shootLength>=425.6018531;rootLength>=63.432701;r50>=118.8783305;g0<16.30872567;RGR>=0.021256;Emax>=291.621472;rateDepth…	CEZANNE	ORVANTIS	VIRTUAL1	VIRTUAL2	VIRTUAL3	VIRTUAL4	VIRTUAL5	VIRTUAL6	VIRTUAL7	VIRTUAL8	VIRTUAL9};;timeHarvest1stTill_BLE>=1.5;;MeanTillageDepth_POIS>=7.0416665;;PeaFloweringTT>=263.58748825;;WheatVariety in {CAPHORN	VIRTUAL2	VIRTUAL3	VIRTUAL4	VIRTUAL6	VIRTUAL7};;nbFoliarOnlyHerbicides_R>=0.0832955;
989;23;0.490843796633899;WMearly<32.1475524733333;tPhoto2<19.618463725;LBRlate>=0.4584100975;b_WMearly>=0.427420706;b_RLHlate<3.1520728295;mu_LBRlate>=-0.0925612373333333;mu_HMmid>=0.220285889;PeaFloweringTT>=167.917205875;;timeLastTillSow_POIS<38.5;;reductionDepth>=0.000601853;shootLength<425.6018531;rootLength<63.432701;r50<118.8783305;g0>=16.30872567;RGR<0.021256;Emax<291.621472;rateDepth<14.0…	CEZANNE	ORVANTIS	VIRTUAL2	VIRTUAL3	VIRTUAL4	VIRTUAL5	VIRTUAL6	VIRTUAL8};;timeHarvest1stTill_POIS<20.5;;WheatVariety in {CEZANNE	ORVANTIS};;nbInCropHerbicides_R>=2.248973;nbHerbicides_R>=2.248973;nbSystemicHerbicides_BLE>=0.5;nbMultiHerbicides_POIS>=0.5;BarleyBefore_BLE>=0.5;WheatBefore_COLZA>=0.
7673;80;0.471380620166985;WMearly<32.1475524733333;tPhoto2<19.618463725;LBRlate>=0.4584100975;b_WMearly>=0.427420706;b_RLHlate<3.1520728295;mu_LBRlate>=-0.0925612373333333;mu_HMmid>=0.220285889;PeaFloweringTT>=167.917205875;;timeLastTillSow_POIS>=38.5;;PrimaryCropSowingDate_POIS<439.5;;timeLastTillSow_POIS<81.125;;Situation.Rotation1<0.5;CropRotationLength_R>=2.5;Frequency_BLE<0.4164765;Frequency…	CEZANNE	ORVANTIS	VIRTUAL1	VIRTUAL2	VIRTUAL3	VIRTUAL5	VIRTUAL6	VIRTUAL7	VIRTUAL8	VIRTUAL9};;timeLastHerbicideHarvest_ORGE<103.5;;timeSow1stHerbicide_POIS>=28.5;;meanMechWeedDepth.cm._R>=2.8076925;meanMechWeedDepth.cm._COLZA>=2.
225;10;0.468667423427836;WMearly<32.1475524733333;tPhoto2<19.618463725;LBRlate>=0.4584100975;b_WMearly>=0.427420706;b_RLHlate<3.1520728295;mu_LBRlate>=-0.0925612373333333;mu_HMmid>=0.220285889;PeaFloweringTT>=167.917205875;;timeLastTillSow_POIS>=38.5;;PrimaryCropSowingDate_POIS>=439.5;;timeHarvest1stPlough_POIS>=27;nbTillageOtherThanPloughOrRoll_R<5.8306705;nbPloughing_R<1.1661345;WinterTillage_R…
467;49;0.460250189358806;WMearly<32.1475524733333;tPhoto2<19.618463725;LBRlate>=0.4584100975;b_WMearly>=0.427420706;b_RLHlate<3.1520728295;mu_LBRlate>=-0.0925612373333333;mu_HMmid>=0.220285889;PeaFloweringTT>=167.917205875;;timeLastTillSow_POIS>=38.5;;PrimaryCropSowingDate_POIS<439.5;;timeLastTillSow_POIS>=81.125;;MaxTillageDepth_BLE>=8.5;;PrimaryCropSowingDate_ORGE<172.5;;timeLastHerbicideHarves…
941;50;0.439875739471159;WMearly<32.1475524733333;tPhoto2<19.618463725;LBRlate>=0.4584100975;b_WMearly>=0.427420706;b_RLHlate<3.1520728295;mu_LBRlate>=-0.0925612373333333;mu_HMmid>=0.220285889;PeaFloweringTT>=167.917205875;;timeLastTillSow_POIS>=38.5;;PrimaryCropSowingDate_POIS<439.5;;timeLastTillSow_POIS>=81.125;;MaxTillageDepth_BLE<8.5;;PeaFloweringTT>=352.841645625;;nbNonSystemicHerbicides_R>=…
931;76;0.428928310668894;WMearly<32.1475524733333;tPhoto2<19.618463725;LBRlate>=0.4584100975;b_WMearly>=0.427420706;b_RLHlate<3.1520728295;mu_LBRlate>=-0.0925612373333333;mu_HMmid>=0.220285889;PeaFloweringTT>=167.917205875;;timeLastTillSow_POIS>=38.5;;PrimaryCropSowingDate_POIS<439.5;;timeLastTillSow_POIS>=81.125;;MaxTillageDepth_BLE>=8.5;;PrimaryCropSowingDate_ORGE>=172.5;;Situation.Stock2>=0.5;…
1982;182;0.426319319565623;WMearly<32.1475524733333;tPhoto2<19.618463725;LBRlate>=0.4584100975;b_WMearly>=0.427420706;b_RLHlate<3.1520728295;mu_LBRlate>=-0.0925612373333333;mu_HMmid>=0.220285889;PeaFloweringTT>=167.917205875;;timeLastTillSow_POIS<38.5;;reductionDepth>=0.000601853;shootLength<425.6018531;rootLength<63.432701;r50<118.8783305;g0>=16.30872567;RGR<0.021256;Emax<291.621472;rateDepth<14…	CEZANNE	ORVANTIS	VIRTUAL2	VIRTUAL3	VIRTUAL4	VIRTUAL5	VIRTUAL6	VIRTUAL8};;timeHarvest1stTill_POIS<20.5;;WheatVariety in {CAPHORN	VIRTUAL2	VIRTUAL3	VIRTUAL4	VIRTUAL5	VIRTUAL6	VIRTUAL8};;harvestDate_COLZA<205.5;;PrimaryCropSowingDate_BLE>=286;
3837;260;0.418007950606046;WMearly<32.1475524733333;tPhoto2<19.618463725;LBRlate>=0.4584100975;b_WMearly>=0.427420706;b_RLHlate<3.1520728295;mu_LBRlate>=-0.0925612373333333;mu_HMmid>=0.220285889;PeaFloweringTT>=167.917205875;;timeLastTillSow_POIS>=38.5;;PrimaryCropSowingDate_POIS<439.5;;timeLastTillSow_POIS<81.125;;Situation.Rotation1<0.5;CropRotationLength_R>=2.5;Frequency_BLE<0.4164765;Frequenc…	CEZANNE	ORVANTIS	VIRTUAL1	VIRTUAL2	VIRTUAL3	VIRTUAL5	VIRTUAL6	VIRTUAL7	VIRTUAL8	VIRTUAL9};;timeLastHerbicideHarvest_ORGE<103.5;;timeSow1stHerbicide_POIS<28.5;
227;60;0.415705619629151;WMearly<32.1475524733333;tPhoto2<19.618463725;LBRlate>=0.4584100975;b_WMearly>=0.427420706;b_RLHlate<3.1520728295;mu_LBRlate>=-0.0925612373333333;mu_HMmid>=0.220285889;PeaFloweringTT>=167.917205875;;timeLastTillSow_POIS>=38.5;;PrimaryCropSowingDate_POIS>=439.5;;timeHarvest1stPlough_POIS>=27;nbTillageOtherThanPloughOrRoll_R<5.8306705;nbPloughing_R<1.1661345;WinterTillage_R…
3839;397;0.409059966669894;WMearly<32.1475524733333;tPhoto2<19.618463725;LBRlate>=0.4584100975;b_WMearly>=0.427420706;b_RLHlate<3.1520728295;mu_LBRlate>=-0.0925612373333333;mu_HMmid>=0.220285889;PeaFloweringTT>=167.917205875;;timeLastTillSow_POIS>=38.5;;PrimaryCropSowingDate_POIS<439.5;;timeLastTillSow_POIS<81.125;;Situation.Rotation1<0.5;CropRotationLength_R>=2.5;Frequency_BLE<0.4164765;Frequenc…	CEZANNE	ORVANTIS	VIRTUAL1	VIRTUAL2	VIRTUAL3	VIRTUAL5	VIRTUAL6	VIRTUAL7	VIRTUAL8	VIRTUAL9};;timeLastHerbicideHarvest_ORGE>=103.5;;Interrow.cm._POIS<29;
2044;345;0.405116881302632;WMearly<32.1475524733333;tPhoto2<19.618463725;LBRlate>=0.4584100975;b_WMearly>=0.427420706;b_RLHlate<3.1520728295;mu_LBRlate>=-0.0925612373333333;mu_HMmid>=0.220285889;PeaFloweringTT>=167.917205875;;timeLastTillSow_POIS<38.5;;reductionDepth<0.000601853;shootLength>=425.6018531;rootLength>=63.432701;r50>=118.8783305;g0<16.30872567;RGR>=0.021256;Emax>=291.621472;rateDepth…	CEZANNE	ORVANTIS	VIRTUAL1	VIRTUAL2	VIRTUAL3	VIRTUAL4	VIRTUAL5	VIRTUAL6	VIRTUAL7	VIRTUAL8	VIRTUAL9};;timeHarvest1stTill_BLE>=1.5;;MeanTillageDepth_POIS>=7.0416665;;PeaFloweringTT>=263.58748825;;WheatVariety in {CAPHORN	VIRTUAL2	VIRTUAL3	VIRTUAL4	VIRTUAL6	VIRTUAL7};;nbFoliarOnlyHerbicides_R<0.0832955;
491;114;0.393293024174267;WMearly<32.1475524733333;tPhoto2<19.618463725;LBRlate>=0.4584100975;b_WMearly>=0.427420706;b_RLHlate<3.1520728295;mu_LBRlate>=-0.0925612373333333;mu_HMmid>=0.220285889;PeaFloweringTT>=167.917205875;;timeLastTillSow_POIS<38.5;;reductionDepth>=0.000601853;shootLength<425.6018531;rootLength<63.432701;r50<118.8783305;g0>=16.30872567;RGR<0.021256;Emax<291.621472;rateDepth<14.…	VIRTUAL10	VIRTUAL7	VIRTUAL9};;winterTillage_POIS>=1.5;;nbMechWeeding_R>=2.1656775;
1021;94;0.390633230451665;WMearly<32.1475524733333;tPhoto2<19.618463725;LBRlate>=0.4584100975;b_WMearly>=0.427420706;b_RLHlate<3.1520728295;mu_LBRlate>=-0.0925612373333333;mu_HMmid>=0.220285889;PeaFloweringTT>=167.917205875;;timeLastTillSow_POIS<38.5;;reductionDepth<0.000601853;shootLength>=425.6018531;rootLength>=63.432701;r50>=118.8783305;g0<16.30872567;RGR>=0.021256;Emax>=291.621472;rateDepth>…	CEZANNE	ORVANTIS	VIRTUAL1	VIRTUAL2	VIRTUAL3	VIRTUAL4	VIRTUAL5	VIRTUAL6	VIRTUAL7	VIRTUAL8	VIRTUAL9};;timeHarvest1stTill_BLE>=1.5;;MeanTillageDepth_POIS>=7.0416665;;PeaFloweringTT<263.58748825;;harvestDate_BLE<209;
471;391;0.387948672362159;WMearly<32.1475524733333;tPhoto2<19.618463725;LBRlate>=0.4584100975;b_WMearly>=0.427420706;b_RLHlate<3.1520728295;mu_LBRlate>=-0.0925612373333333;mu_HMmid>=0.220285889;PeaFloweringTT>=167.917205875;;timeLastTillSow_POIS>=38.5;;PrimaryCropSowingDate_POIS<439.5;;timeLastTillSow_POIS>=81.125;;MaxTillageDepth_BLE<8.5;;PeaFloweringTT>=352.841645625;;nbNonSystemicHerbicides_R<…
1971;337;0.387837837806533;WMearly<32.1475524733333;tPhoto2<19.618463725;LBRlate>=0.4584100975;b_WMearly>=0.427420706;b_RLHlate<3.1520728295;mu_LBRlate>=-0.0925612373333333;mu_HMmid>=0.220285889;PeaFloweringTT>=167.917205875;;timeLastTillSow_POIS<38.5;;reductionDepth>=0.000601853;shootLength<425.6018531;rootLength<63.432701;r50<118.8783305;g0>=16.30872567;RGR<0.021256;Emax<291.621472;rateDepth<14…	CEZANNE	ORVANTIS	VIRTUAL2	VIRTUAL3	VIRTUAL4	VIRTUAL5	VIRTUAL6	VIRTUAL8};;timeHarvest1stTill_POIS>=20.5;;timeLastMechWeedingHarvest_POIS<32.5;;nbNonSystemicHerbicides_R>=0.9162485;;timeLastHerbicideHarvest_COLZA<121.5;
115;60;0.378459031984209;WMearly<32.1475524733333;tPhoto2<19.618463725;LBRlate>=0.4584100975;b_WMearly>=0.427420706;b_RLHlate<3.1520728295;mu_LBRlate>=-0.0925612373333333;mu_HMmid>=0.220285889;PeaFloweringTT>=167.917205875;;timeLastTillSow_POIS>=38.5;;PrimaryCropSowingDate_POIS>=439.5;;timeHarvest1stPlough_POIS<27;nbTillageOtherThanPloughOrRoll_R>=5.8306705;nbPloughing_R>=1.1661345;WinterTillage_…
990;143;0.377581026543936;WMearly<32.1475524733333;tPhoto2<19.618463725;LBRlate>=0.4584100975;b_WMearly>=0.427420706;b_RLHlate<3.1520728295;mu_LBRlate>=-0.0925612373333333;mu_HMmid>=0.220285889;PeaFloweringTT>=167.917205875;;timeLastTillSow_POIS<38.5;;reductionDepth>=0.000601853;shootLength<425.6018531;rootLength<63.432701;r50<118.8783305;g0>=16.30872567;RGR<0.021256;Emax<291.621472;rateDepth<14.…	CEZANNE	ORVANTIS	VIRTUAL2	VIRTUAL3	VIRTUAL4	VIRTUAL5	VIRTUAL6	VIRTUAL8};;timeHarvest1stTill_POIS<20.5;;WheatVariety in {CAPHORN	VIRTUAL2	VIRTUAL3	VIRTUAL4	VIRTUAL5	VIRTUAL6	VIRTUAL8};;harvestDate_COLZA>=205.5;
493;365;0.372527995759345;WMearly<32.1475524733333;tPhoto2<19.618463725;LBRlate>=0.4584100975;b_WMearly>=0.427420706;b_RLHlate<3.1520728295;mu_LBRlate>=-0.0925612373333333;mu_HMmid>=0.220285889;PeaFloweringTT>=167.917205875;;timeLastTillSow_POIS<38.5;;reductionDepth>=0.000601853;shootLength<425.6018531;rootLength<63.432701;r50<118.8783305;g0>=16.30872567;RGR<0.021256;Emax<291.621472;rateDepth<14.…	CEZANNE	ORVANTIS	VIRTUAL2	VIRTUAL3	VIRTUAL4	VIRTUAL5	VIRTUAL6	VIRTUAL8};;timeHarvest1stTill_POIS>=20.5;;timeLastMechWeedingHarvest_POIS>=32.5;
481;38;0.37062885127563;WMearly<32.1475524733333;tPhoto2<19.618463725;LBRlate>=0.4584100975;b_WMearly>=0.427420706;b_RLHlate<3.1520728295;mu_LBRlate>=-0.0925612373333333;mu_HMmid>=0.220285889;PeaFloweringTT>=167.917205875;;timeLastTillSow_POIS<38.5;;reductionDepth>=0.000601853;shootLength<425.6018531;rootLength<63.432701;r50<118.8783305;g0>=16.30872567;RGR<0.021256;Emax<291.621472;rateDepth<14.03…
475;58;0.365849238430891;WMearly<32.1475524733333;tPhoto2<19.618463725;LBRlate>=0.4584100975;b_WMearly>=0.427420706;b_RLHlate<3.1520728295;mu_LBRlate>=-0.0925612373333333;mu_HMmid>=0.220285889;PeaFloweringTT>=167.917205875;;timeLastTillSow_POIS>=38.5;;PrimaryCropSowingDate_POIS<439.5;;timeLastTillSow_POIS<81.125;;Situation.Rotation1>=0.5;CropRotationLength_R<2.5;Frequency_BLE>=0.4164765;Frequency…
483;193;0.35768817323551;WMearly<32.1475524733333;tPhoto2<19.618463725;LBRlate>=0.4584100975;b_WMearly>=0.427420706;b_RLHlate<3.1520728295;mu_LBRlate>=-0.0925612373333333;mu_HMmid>=0.220285889;PeaFloweringTT>=167.917205875;;timeLastTillSow_POIS<38.5;;reductionDepth>=0.000601853;shootLength<425.6018531;rootLength<63.432701;r50<118.8783305;g0>=16.30872567;RGR<0.021256;Emax<291.621472;rateDepth<14.0…
53;11;0.348946406039185;WMearly<32.1475524733333;tPhoto2<19.618463725;LBRlate>=0.4584100975;b_WMearly>=0.427420706;b_RLHlate<3.1520728295;mu_LBRlate>=-0.0925612373333333;mu_HMmid>=0.220285889;PeaFloweringTT<167.917205875;;mu_HMlate>=0.693869215333333;reductionDepth<0.000601853;shootLength>=425.6018531;rootLength>=63.432701;r50>=118.8783305;g0<16.30872567;RGR>=0.021256;Emax>=291.621472;rateDepth>=…
242;142;0.348094731084019;WMearly<32.1475524733333;tPhoto2<19.618463725;LBRlate>=0.4584100975;b_WMearly>=0.427420706;b_RLHlate<3.1520728295;mu_LBRlate>=-0.0925612373333333;mu_HMmid>=0.220285889;PeaFloweringTT>=167.917205875;;timeLastTillSow_POIS<38.5;;reductionDepth>=0.000601853;shootLength<425.6018531;rootLength<63.432701;r50<118.8783305;g0>=16.30872567;RGR<0.021256;Emax<291.621472;rateDepth<14.…
1923;70;0.340106339695407;WMearly<32.1475524733333;tPhoto2<19.618463725;LBRlate>=0.4584100975;b_WMearly>=0.427420706;b_RLHlate<3.1520728295;mu_LBRlate>=-0.0925612373333333;mu_HMmid>=0.220285889;PeaFloweringTT>=167.917205875;;timeLastTillSow_POIS<38.5;;reductionDepth>=0.000601853;shootLength<425.6018531;rootLength<63.432701;r50<118.8783305;g0>=16.30872567;RGR<0.021256;Emax<291.621472;rateDepth<14.…
1859;88;0.33526834668806;WMearly<32.1475524733333;tPhoto2<19.618463725;LBRlate>=0.4584100975;b_WMearly>=0.427420706;b_RLHlate<3.1520728295;mu_LBRlate>=-0.0925612373333333;mu_HMmid>=0.220285889;PeaFloweringTT>=167.917205875;;timeLastTillSow_POIS>=38.5;;PrimaryCropSowingDate_POIS<439.5;;timeLastTillSow_POIS>=81.125;;MaxTillageDepth_BLE>=8.5;;PrimaryCropSowingDate_ORGE>=172.5;;Situation.Stock2<0.5;;…
509;87;0.323072191608357;WMearly<32.1475524733333;tPhoto2<19.618463725;LBRlate>=0.4584100975;b_WMearly>=0.427420706;b_RLHlate<3.1520728295;mu_LBRlate>=-0.0925612373333333;mu_HMmid>=0.220285889;PeaFloweringTT>=167.917205875;;timeLastTillSow_POIS<38.5;;reductionDepth<0.000601853;shootLength>=425.6018531;rootLength>=63.432701;r50>=118.8783305;g0<16.30872567;RGR>=0.021256;Emax>=291.621472;rateDepth>=…	CEZANNE	ORVANTIS	VIRTUAL1	VIRTUAL2	VIRTUAL3	VIRTUAL4	VIRTUAL5	VIRTUAL6	VIRTUAL7	VIRTUAL8	VIRTUAL9};;timeHarvest1stTill_BLE>=1.5;;MeanTillageDepth_POIS<7.0416665;;propWeededArea_BLE<0.84591;maxTillageDepth_R<24.5;propWeededArea_R<0.7292345;timeLastTillSow_BLE<13.5;MaxTillageDepth_COLZA<22.5;propWeededArea_COLZA<0.7302595;SowingDepth.cm._POIS<3;nbSuperficialTillage_POIS>=2.5;timeHarvest1stTill_POIS<104.
453;75;0.321214932859597;WMearly<32.1475524733333;tPhoto2<19.618463725;LBRlate>=0.4584100975;b_WMearly>=0.427420706;b_RLHlate<3.1520728295;mu_LBRlate>=-0.0925612373333333;mu_HMmid>=0.220285889;PeaFloweringTT>=167.917205875;;timeLastTillSow_POIS>=38.5;;PrimaryCropSowingDate_POIS>=439.5;;timeHarvest1stPlough_POIS>=27;nbTillageOtherThanPloughOrRoll_R<5.8306705;nbPloughing_R<1.1661345;WinterTillage_R…
55;148;0.303226311980948;WMearly<32.1475524733333;tPhoto2<19.618463725;LBRlate>=0.4584100975;b_WMearly>=0.427420706;b_RLHlate<3.1520728295;mu_LBRlate>=-0.0925612373333333;mu_HMmid>=0.220285889;PeaFloweringTT<167.917205875;;mu_HMlate>=0.693869215333333;reductionDepth<0.000601853;shootLength>=425.6018531;rootLength>=63.432701;r50>=118.8783305;g0<16.30872567;RGR>=0.021256;Emax>=291.621472;rateDepth>…
7672;288;0.300029640734013;WMearly<32.1475524733333;tPhoto2<19.618463725;LBRlate>=0.4584100975;b_WMearly>=0.427420706;b_RLHlate<3.1520728295;mu_LBRlate>=-0.0925612373333333;mu_HMmid>=0.220285889;PeaFloweringTT>=167.917205875;;timeLastTillSow_POIS>=38.5;;PrimaryCropSowingDate_POIS<439.5;;timeLastTillSow_POIS<81.125;;Situation.Rotation1<0.5;CropRotationLength_R>=2.5;Frequency_BLE<0.4164765;Frequenc…	CEZANNE	ORVANTIS	VIRTUAL1	VIRTUAL2	VIRTUAL3	VIRTUAL5	VIRTUAL6	VIRTUAL7	VIRTUAL8	VIRTUAL9};;timeLastHerbicideHarvest_ORGE<103.5;;timeSow1stHerbicide_POIS>=28.5;;meanMechWeedDepth.cm._R<2.8076925;meanMechWeedDepth.cm._COLZA<2.
940;396;0.290669051089632;WMearly<32.1475524733333;tPhoto2<19.618463725;LBRlate>=0.4584100975;b_WMearly>=0.427420706;b_RLHlate<3.1520728295;mu_LBRlate>=-0.0925612373333333;mu_HMmid>=0.220285889;PeaFloweringTT>=167.917205875;;timeLastTillSow_POIS>=38.5;;PrimaryCropSowingDate_POIS<439.5;;timeLastTillSow_POIS>=81.125;;MaxTillageDepth_BLE<8.5;;PeaFloweringTT>=352.841645625;;nbNonSystemicHerbicides_R>…
39;184;0.290294592523301;WMearly>=32.1475524733333;tPhoto2>=19.618463725;LBRlate<0.4584100975;b_WMearly<0.427420706;b_RLHlate>=3.1520728295;mu_LBRlate<-0.0925612373333333;mu_HMmid<0.220285889;PeaFloweringTT<608.179061958333;;Situation.Stock2>=0.5;;WinterTillage_R>=1.1661345;;nbNonSystemicHerbicides_COLZA>=0.5;WheatVariety in {
897;23;0.288344119919392;WMearly<32.1475524733333;tPhoto2<19.618463725;LBRlate>=0.4584100975;b_WMearly>=0.427420706;b_RLHlate<3.1520728295;mu_LBRlate>=-0.0925612373333333;mu_HMmid>=0.220285889;PeaFloweringTT>=167.917205875;;timeLastTillSow_POIS>=38.5;;PrimaryCropSowingDate_POIS>=439.5;;timeHarvest1stPlough_POIS>=27;nbTillageOtherThanPloughOrRoll_R<5.8306705;nbPloughing_R<1.1661345;WinterTillage_R…
75;59;0.287880921071366;WMearly>=32.1475524733333;tPhoto2>=19.618463725;LBRlate<0.4584100975;b_WMearly<0.427420706;b_RLHlate>=3.1520728295;mu_LBRlate<-0.0925612373333333;mu_HMmid<0.220285889;PeaFloweringTT<608.179061958333;;Situation.Stock2>=0.5;;WinterTillage_R<1.1661345;;timeLastHerbicideHarvest_COLZA<10.5;;nbHerbicides_COLZA<3.5;nbTillageOtherThanPloughOrRoll_R<3.4984025;nbPloughing_R<0.166590…
1970;172;0.286307746561881;WMearly<32.1475524733333;tPhoto2<19.618463725;LBRlate>=0.4584100975;b_WMearly>=0.427420706;b_RLHlate<3.1520728295;mu_LBRlate>=-0.0925612373333333;mu_HMmid>=0.220285889;PeaFloweringTT>=167.917205875;;timeLastTillSow_POIS<38.5;;reductionDepth>=0.000601853;shootLength<425.6018531;rootLength<63.432701;r50<118.8783305;g0>=16.30872567;RGR<0.021256;Emax<291.621472;rateDepth<14…	CEZANNE	ORVANTIS	VIRTUAL2	VIRTUAL3	VIRTUAL4	VIRTUAL5	VIRTUAL6	VIRTUAL8};;timeHarvest1stTill_POIS>=20.5;;timeLastMechWeedingHarvest_POIS<32.5;;nbNonSystemicHerbicides_R>=0.9162485;;timeLastHerbicideHarvest_COLZA>=121.5;
87;120;0.273494260785346;WMearly>=32.1475524733333;tPhoto2>=19.618463725;LBRlate<0.4584100975;b_WMearly<0.427420706;b_RLHlate>=3.1520728295;mu_LBRlate<-0.0925612373333333;mu_HMmid<0.220285889;PeaFloweringTT>=608.179061958333;;timeLastTillSow_POIS>=48.125;;maxTillageDepth_R<16.5;;WheatVariety in {CAPHORN	ORVANTIS	VIRTUAL2	VIRTUAL6	VIRTUAL8};;nbPseudorootHerbicides_BLE>=0.5;
490;313;0.264283344146448;WMearly<32.1475524733333;tPhoto2<19.618463725;LBRlate>=0.4584100975;b_WMearly>=0.427420706;b_RLHlate<3.1520728295;mu_LBRlate>=-0.0925612373333333;mu_HMmid>=0.220285889;PeaFloweringTT>=167.917205875;;timeLastTillSow_POIS<38.5;;reductionDepth>=0.000601853;shootLength<425.6018531;rootLength<63.432701;r50<118.8783305;g0>=16.30872567;RGR<0.021256;Emax<291.621472;rateDepth<14.…	VIRTUAL10	VIRTUAL7	VIRTUAL9};;winterTillage_POIS>=1.5;;nbMechWeeding_R<2.1656775;
958;191;0.263057738599451;WMearly<32.1475524733333;tPhoto2<19.618463725;LBRlate>=0.4584100975;b_WMearly>=0.427420706;b_RLHlate<3.1520728295;mu_LBRlate>=-0.0925612373333333;mu_HMmid>=0.220285889;PeaFloweringTT>=167.917205875;;timeLastTillSow_POIS>=38.5;;PrimaryCropSowingDate_POIS<439.5;;timeLastTillSow_POIS<81.125;;Situation.Rotation1<0.5;CropRotationLength_R>=2.5;Frequency_BLE<0.4164765;Frequency…	VIRTUAL4};
3838;82;0.260709942161163;WMearly<32.1475524733333;tPhoto2<19.618463725;LBRlate>=0.4584100975;b_WMearly>=0.427420706;b_RLHlate<3.1520728295;mu_LBRlate>=-0.0925612373333333;mu_HMmid>=0.220285889;PeaFloweringTT>=167.917205875;;timeLastTillSow_POIS>=38.5;;PrimaryCropSowingDate_POIS<439.5;;timeLastTillSow_POIS<81.125;;Situation.Rotation1<0.5;CropRotationLength_R>=2.5;Frequency_BLE<0.4164765;Frequency…	CEZANNE	ORVANTIS	VIRTUAL1	VIRTUAL2	VIRTUAL3	VIRTUAL5	VIRTUAL6	VIRTUAL7	VIRTUAL8	VIRTUAL9};;timeLastHerbicideHarvest_ORGE>=103.5;;Interrow.cm._POIS>=29;
449;40;0.260411592470975;WMearly<32.1475524733333;tPhoto2<19.618463725;LBRlate>=0.4584100975;b_WMearly>=0.427420706;b_RLHlate<3.1520728295;mu_LBRlate>=-0.0925612373333333;mu_HMmid>=0.220285889;PeaFloweringTT>=167.917205875;;timeLastTillSow_POIS>=38.5;;PrimaryCropSowingDate_POIS>=439.5;;timeHarvest1stPlough_POIS>=27;nbTillageOtherThanPloughOrRoll_R<5.8306705;nbPloughing_R<1.1661345;WinterTillage_R…
93;76;0.257679819028818;WMearly>=32.1475524733333;tPhoto2>=19.618463725;LBRlate<0.4584100975;b_WMearly<0.427420706;b_RLHlate>=3.1520728295;mu_LBRlate<-0.0925612373333333;mu_HMmid<0.220285889;PeaFloweringTT>=608.179061958333;;timeLastTillSow_POIS<48.125;;SowingDensity.seeds.m2._POIS>=71.5;;Interrow.cm._POIS>=33.5;;timeLastHerbicideHarvest_POIS>=116;
474;212;0.221743210103759;WMearly<32.1475524733333;tPhoto2<19.618463725;LBRlate>=0.4584100975;b_WMearly>=0.427420706;b_RLHlate<3.1520728295;mu_LBRlate>=-0.0925612373333333;mu_HMmid>=0.220285889;PeaFloweringTT>=167.917205875;;timeLastTillSow_POIS>=38.5;;PrimaryCropSowingDate_POIS<439.5;;timeLastTillSow_POIS<81.125;;Situation.Rotation1>=0.5;CropRotationLength_R<2.5;Frequency_BLE>=0.4164765;Frequenc…
47;1008;0.193161485838552;WMearly>=32.1475524733333;tPhoto2>=19.618463725;LBRlate<0.4584100975;b_WMearly<0.427420706;b_RLHlate>=3.1520728295;mu_LBRlate<-0.0925612373333333;mu_HMmid<0.220285889;PeaFloweringTT>=608.179061958333;;timeLastTillSow_POIS<48.125;;SowingDensity.seeds.m2._POIS>=71.5;;Interrow.cm._POIS<33.5;
482;102;0.192198148823664;WMearly<32.1475524733333;tPhoto2<19.618463725;LBRlate>=0.4584100975;b_WMearly>=0.427420706;b_RLHlate<3.1520728295;mu_LBRlate>=-0.0925612373333333;mu_HMmid>=0.220285889;PeaFloweringTT>=167.917205875;;timeLastTillSow_POIS<38.5;;reductionDepth>=0.000601853;shootLength<425.6018531;rootLength<63.432701;r50<118.8783305;g0>=16.30872567;RGR<0.021256;Emax<291.621472;rateDepth<14.…
466;155;0.191108835929405;WMearly<32.1475524733333;tPhoto2<19.618463725;LBRlate>=0.4584100975;b_WMearly>=0.427420706;b_RLHlate<3.1520728295;mu_LBRlate>=-0.0925612373333333;mu_HMmid>=0.220285889;PeaFloweringTT>=167.917205875;;timeLastTillSow_POIS>=38.5;;PrimaryCropSowingDate_POIS<439.5;;timeLastTillSow_POIS>=81.125;;MaxTillageDepth_BLE>=8.5;;PrimaryCropSowingDate_ORGE<172.5;;timeLastHerbicideHarve…
41;64;0.189332073929326;WMearly>=32.1475524733333;tPhoto2>=19.618463725;LBRlate<0.4584100975;b_WMearly<0.427420706;b_RLHlate>=3.1520728295;mu_LBRlate<-0.0925612373333333;mu_HMmid<0.220285889;PeaFloweringTT>=608.179061958333;;timeLastTillSow_POIS>=48.125;;maxTillageDepth_R>=16.5;;nbMechWeeding_BLE>=3.5;
478;107;0.18039147192255;WMearly<32.1475524733333;tPhoto2<19.618463725;LBRlate>=0.4584100975;b_WMearly>=0.427420706;b_RLHlate<3.1520728295;mu_LBRlate>=-0.0925612373333333;mu_HMmid>=0.220285889;PeaFloweringTT>=167.917205875;;timeLastTillSow_POIS>=38.5;;PrimaryCropSowingDate_POIS<439.5;;timeLastTillSow_POIS<81.125;;Situation.Rotation1<0.5;CropRotationLength_R>=2.5;Frequency_BLE<0.4164765;Frequency_…
1020;34;0.178794679927807;WMearly<32.1475524733333;tPhoto2<19.618463725;LBRlate>=0.4584100975;b_WMearly>=0.427420706;b_RLHlate<3.1520728295;mu_LBRlate>=-0.0925612373333333;mu_HMmid>=0.220285889;PeaFloweringTT>=167.917205875;;timeLastTillSow_POIS<38.5;;reductionDepth<0.000601853;shootLength>=425.6018531;rootLength>=63.432701;r50>=118.8783305;g0<16.30872567;RGR>=0.021256;Emax>=291.621472;rateDepth>…	CEZANNE	ORVANTIS	VIRTUAL1	VIRTUAL2	VIRTUAL3	VIRTUAL4	VIRTUAL5	VIRTUAL6	VIRTUAL7	VIRTUAL8	VIRTUAL9};;timeHarvest1stTill_BLE>=1.5;;MeanTillageDepth_POIS>=7.0416665;;PeaFloweringTT<263.58748825;;harvestDate_BLE>=209;
984;78;0.175824176417097;WMearly<32.1475524733333;tPhoto2<19.618463725;LBRlate>=0.4584100975;b_WMearly>=0.427420706;b_RLHlate<3.1520728295;mu_LBRlate>=-0.0925612373333333;mu_HMmid>=0.220285889;PeaFloweringTT>=167.917205875;;timeLastTillSow_POIS<38.5;;reductionDepth>=0.000601853;shootLength<425.6018531;rootLength<63.432701;r50<118.8783305;g0>=16.30872567;RGR<0.021256;Emax<291.621472;rateDepth<14.0…	CEZANNE	ORVANTIS	VIRTUAL2	VIRTUAL3	VIRTUAL4	VIRTUAL5	VIRTUAL6	VIRTUAL8};;timeHarvest1stTill_POIS>=20.5;;timeLastMechWeedingHarvest_POIS<32.5;;nbNonSystemicHerbicides_R<0.9162485;
1922;151;0.172681920802335;WMearly<32.1475524733333;tPhoto2<19.618463725;LBRlate>=0.4584100975;b_WMearly>=0.427420706;b_RLHlate<3.1520728295;mu_LBRlate>=-0.0925612373333333;mu_HMmid>=0.220285889;PeaFloweringTT>=167.917205875;;timeLastTillSow_POIS<38.5;;reductionDepth>=0.000601853;shootLength<425.6018531;rootLength<63.432701;r50<118.8783305;g0>=16.30872567;RGR<0.021256;Emax<291.621472;rateDepth<14…
452;466;0.172123775895679;WMearly<32.1475524733333;tPhoto2<19.618463725;LBRlate>=0.4584100975;b_WMearly>=0.427420706;b_RLHlate<3.1520728295;mu_LBRlate>=-0.0925612373333333;mu_HMmid>=0.220285889;PeaFloweringTT>=167.917205875;;timeLastTillSow_POIS>=38.5;;PrimaryCropSowingDate_POIS>=439.5;;timeHarvest1stPlough_POIS>=27;nbTillageOtherThanPloughOrRoll_R<5.8306705;nbPloughing_R<1.1661345;WinterTillage_…
930;50;0.169307027722075;WMearly<32.1475524733333;tPhoto2<19.618463725;LBRlate>=0.4584100975;b_WMearly>=0.427420706;b_RLHlate<3.1520728295;mu_LBRlate>=-0.0925612373333333;mu_HMmid>=0.220285889;PeaFloweringTT>=167.917205875;;timeLastTillSow_POIS>=38.5;;PrimaryCropSowingDate_POIS<439.5;;timeLastTillSow_POIS>=81.125;;MaxTillageDepth_BLE>=8.5;;PrimaryCropSowingDate_ORGE>=172.5;;Situation.Stock2>=0.5;…
234;138;0.16838344155805;WMearly<32.1475524733333;tPhoto2<19.618463725;LBRlate>=0.4584100975;b_WMearly>=0.427420706;b_RLHlate<3.1520728295;mu_LBRlate>=-0.0925612373333333;mu_HMmid>=0.220285889;PeaFloweringTT>=167.917205875;;timeLastTillSow_POIS>=38.5;;PrimaryCropSowingDate_POIS<439.5;;timeLastTillSow_POIS>=81.125;;MaxTillageDepth_BLE<8.5;;PeaFloweringTT<352.841645625;
99;146;0.16620284431648;WMearly<32.1475524733333;tPhoto2<19.618463725;LBRlate>=0.4584100975;b_WMearly>=0.427420706;b_RLHlate<3.1520728295;mu_LBRlate>=-0.0925612373333333;mu_HMmid>=0.220285889;PeaFloweringTT<167.917205875;;mu_HMlate<0.693869215333333;reductionDepth>=0.000601853;shootLength<425.6018531;rootLength<63.432701;r50<118.8783305;g0>=16.30872567;RGR<0.021256;Emax<291.621472;rateDepth<14.03…
988;65;0.16523398109883;WMearly<32.1475524733333;tPhoto2<19.618463725;LBRlate>=0.4584100975;b_WMearly>=0.427420706;b_RLHlate<3.1520728295;mu_LBRlate>=-0.0925612373333333;mu_HMmid>=0.220285889;PeaFloweringTT>=167.917205875;;timeLastTillSow_POIS<38.5;;reductionDepth>=0.000601853;shootLength<425.6018531;rootLength<63.432701;r50<118.8783305;g0>=16.30872567;RGR<0.021256;Emax<291.621472;rateDepth<14.03…	CEZANNE	ORVANTIS	VIRTUAL2	VIRTUAL3	VIRTUAL4	VIRTUAL5	VIRTUAL6	VIRTUAL8};;timeHarvest1stTill_POIS<20.5;;WheatVariety in {CEZANNE	ORVANTIS};;nbInCropHerbicides_R<2.248973;nbHerbicides_R<2.248973;nbSystemicHerbicides_BLE<0.5;nbMultiHerbicides_POIS<0.5;BarleyBefore_BLE<0.5;WheatBefore_COLZA<0.
54;112;0.159528300395285;WMearly<32.1475524733333;tPhoto2<19.618463725;LBRlate>=0.4584100975;b_WMearly>=0.427420706;b_RLHlate<3.1520728295;mu_LBRlate>=-0.0925612373333333;mu_HMmid>=0.220285889;PeaFloweringTT<167.917205875;;mu_HMlate>=0.693869215333333;reductionDepth<0.000601853;shootLength>=425.6018531;rootLength>=63.432701;r50>=118.8783305;g0<16.30872567;RGR>=0.021256;Emax>=291.621472;rateDepth>…
45;456;0.156173489936933;WMearly>=32.1475524733333;tPhoto2>=19.618463725;LBRlate<0.4584100975;b_WMearly<0.427420706;b_RLHlate>=3.1520728295;mu_LBRlate<-0.0925612373333333;mu_HMmid<0.220285889;PeaFloweringTT>=608.179061958333;;timeLastTillSow_POIS<48.125;;SowingDensity.seeds.m2._POIS<71.5;;WheatVariety in {CAPHORN	ORVANTIS	VIRTUAL3	VIRTUAL6	VIRTUAL9};
1858;219;0.148337398965949;WMearly<32.1475524733333;tPhoto2<19.618463725;LBRlate>=0.4584100975;b_WMearly>=0.427420706;b_RLHlate<3.1520728295;mu_LBRlate>=-0.0925612373333333;mu_HMmid>=0.220285889;PeaFloweringTT>=167.917205875;;timeLastTillSow_POIS>=38.5;;PrimaryCropSowingDate_POIS<439.5;;timeLastTillSow_POIS>=81.125;;MaxTillageDepth_BLE>=8.5;;PrimaryCropSowingDate_ORGE>=172.5;;Situation.Stock2<0.5…
86;234;0.146161560238898;WMearly>=32.1475524733333;tPhoto2>=19.618463725;LBRlate<0.4584100975;b_WMearly<0.427420706;b_RLHlate>=3.1520728295;mu_LBRlate<-0.0925612373333333;mu_HMmid<0.220285889;PeaFloweringTT>=608.179061958333;;timeLastTillSow_POIS>=48.125;;maxTillageDepth_R<16.5;;WheatVariety in {CAPHORN	ORVANTIS	VIRTUAL2	VIRTUAL6	VIRTUAL8};;nbPseudorootHerbicides_BLE<0.5;
960;275;0.140141498749985;WMearly<32.1475524733333;tPhoto2<19.618463725;LBRlate>=0.4584100975;b_WMearly>=0.427420706;b_RLHlate<3.1520728295;mu_LBRlate>=-0.0925612373333333;mu_HMmid>=0.220285889;PeaFloweringTT>=167.917205875;;timeLastTillSow_POIS<38.5;;reductionDepth>=0.000601853;shootLength<425.6018531;rootLength<63.432701;r50<118.8783305;g0>=16.30872567;RGR<0.021256;Emax<291.621472;rateDepth<14.…
928;730;0.139962533686723;WMearly<32.1475524733333;tPhoto2<19.618463725;LBRlate>=0.4584100975;b_WMearly>=0.427420706;b_RLHlate<3.1520728295;mu_LBRlate>=-0.0925612373333333;mu_HMmid>=0.220285889;PeaFloweringTT>=167.917205875;;timeLastTillSow_POIS>=38.5;;PrimaryCropSowingDate_POIS<439.5;;timeLastTillSow_POIS>=81.125;;MaxTillageDepth_BLE>=8.5;;PrimaryCropSowingDate_ORGE>=172.5;;Situation.Stock2<0.5;…
25;418;0.127485487433425;WMearly<32.1475524733333;tPhoto2<19.618463725;LBRlate>=0.4584100975;b_WMearly>=0.427420706;b_RLHlate<3.1520728295;mu_LBRlate>=-0.0925612373333333;mu_HMmid>=0.220285889;PeaFloweringTT<167.917205875;;mu_HMlate<0.693869215333333;reductionDepth>=0.000601853;shootLength<425.6018531;rootLength<63.432701;r50<118.8783305;g0>=16.30872567;RGR<0.021256;Emax<291.621472;rateDepth<14.0…
236;200;0.127335694601773;WMearly<32.1475524733333;tPhoto2<19.618463725;LBRlate>=0.4584100975;b_WMearly>=0.427420706;b_RLHlate<3.1520728295;mu_LBRlate>=-0.0925612373333333;mu_HMmid>=0.220285889;PeaFloweringTT>=167.917205875;;timeLastTillSow_POIS>=38.5;;PrimaryCropSowingDate_POIS<439.5;;timeLastTillSow_POIS<81.125;;Situation.Rotation1>=0.5;CropRotationLength_R<2.5;Frequency_BLE>=0.4164765;Frequenc…
508;38;0.120351747514599;WMearly<32.1475524733333;tPhoto2<19.618463725;LBRlate>=0.4584100975;b_WMearly>=0.427420706;b_RLHlate<3.1520728295;mu_LBRlate>=-0.0925612373333333;mu_HMmid>=0.220285889;PeaFloweringTT>=167.917205875;;timeLastTillSow_POIS<38.5;;reductionDepth<0.000601853;shootLength>=425.6018531;rootLength>=63.432701;r50>=118.8783305;g0<16.30872567;RGR>=0.021256;Emax>=291.621472;rateDepth>=…	CEZANNE	ORVANTIS	VIRTUAL1	VIRTUAL2	VIRTUAL3	VIRTUAL4	VIRTUAL5	VIRTUAL6	VIRTUAL7	VIRTUAL8	VIRTUAL9};;timeHarvest1stTill_BLE>=1.5;;MeanTillageDepth_POIS<7.0416665;;propWeededArea_BLE>=0.84591;maxTillageDepth_R>=24.5;propWeededArea_R>=0.7292345;timeLastTillSow_BLE>=13.5;MaxTillageDepth_COLZA>=22.5;propWeededArea_COLZA>=0.7302595;SowingDepth.cm._POIS>=3;nbSuperficialTillage_POIS<2.5;timeHarvest1stTill_POIS>=104.
238;108;0.115920940842644;WMearly<32.1475524733333;tPhoto2<19.618463725;LBRlate>=0.4584100975;b_WMearly>=0.427420706;b_RLHlate<3.1520728295;mu_LBRlate>=-0.0925612373333333;mu_HMmid>=0.220285889;PeaFloweringTT>=167.917205875;;timeLastTillSow_POIS>=38.5;;PrimaryCropSowingDate_POIS<439.5;;timeLastTillSow_POIS<81.125;;Situation.Rotation1<0.5;CropRotationLength_R>=2.5;Frequency_BLE<0.4164765;Frequency…
114;46;0.112895700945098;WMearly<32.1475524733333;tPhoto2<19.618463725;LBRlate>=0.4584100975;b_WMearly>=0.427420706;b_RLHlate<3.1520728295;mu_LBRlate>=-0.0925612373333333;mu_HMmid>=0.220285889;PeaFloweringTT>=167.917205875;;timeLastTillSow_POIS>=38.5;;PrimaryCropSowingDate_POIS>=439.5;;timeHarvest1stPlough_POIS<27;nbTillageOtherThanPloughOrRoll_R>=5.8306705;nbPloughing_R>=1.1661345;WinterTillage_…
62;73;0.111320541843699;WMearly<32.1475524733333;tPhoto2<19.618463725;LBRlate>=0.4584100975;b_WMearly>=0.427420706;b_RLHlate<3.1520728295;mu_LBRlate>=-0.0925612373333333;mu_HMmid>=0.220285889;PeaFloweringTT>=167.917205875;;timeLastTillSow_POIS<38.5;;reductionDepth<0.000601853;shootLength>=425.6018531;rootLength>=63.432701;r50>=118.8783305;g0<16.30872567;RGR>=0.021256;Emax>=291.621472;rateDepth>=1…
126;40;0.107543854791943;WMearly<32.1475524733333;tPhoto2<19.618463725;LBRlate>=0.4584100975;b_WMearly>=0.427420706;b_RLHlate<3.1520728295;mu_LBRlate>=-0.0925612373333333;mu_HMmid>=0.220285889;PeaFloweringTT>=167.917205875;;timeLastTillSow_POIS<38.5;;reductionDepth<0.000601853;shootLength>=425.6018531;rootLength>=63.432701;r50>=118.8783305;g0<16.30872567;RGR>=0.021256;Emax>=291.621472;rateDepth>=…	CEZANNE	ORVANTIS	VIRTUAL1	VIRTUAL2	VIRTUAL3	VIRTUAL4	VIRTUAL5	VIRTUAL6	VIRTUAL7	VIRTUAL8	VIRTUAL9};;timeHarvest1stTill_BLE<1.5;
42;458;0.102921202876386;WMearly>=32.1475524733333;tPhoto2>=19.618463725;LBRlate<0.4584100975;b_WMearly<0.427420706;b_RLHlate>=3.1520728295;mu_LBRlate<-0.0925612373333333;mu_HMmid<0.220285889;PeaFloweringTT>=608.179061958333;;timeLastTillSow_POIS>=48.125;;maxTillageDepth_R<16.5;;WheatVariety in {CEZANNE	VIRTUAL1	VIRTUAL10	VIRTUAL3	VIRTUAL4	VIRTUAL5	VIRTUAL7	VIRTUAL9};
92;270;0.0998096469878269;WMearly>=32.1475524733333;tPhoto2>=19.618463725;LBRlate<0.4584100975;b_WMearly<0.427420706;b_RLHlate>=3.1520728295;mu_LBRlate<-0.0925612373333333;mu_HMmid<0.220285889;PeaFloweringTT>=608.179061958333;;timeLastTillSow_POIS<48.125;;SowingDensity.seeds.m2._POIS>=71.5;;Interrow.cm._POIS>=33.5;;timeLastHerbicideHarvest_POIS<116;
44;807;0.097736816253707;WMearly>=32.1475524733333;tPhoto2>=19.618463725;LBRlate<0.4584100975;b_WMearly<0.427420706;b_RLHlate>=3.1520728295;mu_LBRlate<-0.0925612373333333;mu_HMmid<0.220285889;PeaFloweringTT>=608.179061958333;;timeLastTillSow_POIS<48.125;;SowingDensity.seeds.m2._POIS<71.5;;WheatVariety in {CEZANNE	VIRTUAL1	VIRTUAL10	VIRTUAL2	VIRTUAL4	VIRTUAL5	VIRTUAL7	VIRTUAL8};
35;730;0.0965588796755096;WMearly>=32.1475524733333;tPhoto2>=19.618463725;LBRlate<0.4584100975;b_WMearly<0.427420706;b_RLHlate>=3.1520728295;mu_LBRlate<-0.0925612373333333;mu_HMmid<0.220285889;PeaFloweringTT<608.179061958333;;Situation.Stock2<0.5;;PeaFloweringTT>=255.73984625;;C0surface>=37.4948848;seedWeight<142.87841265;baseWaterPotential<-2.459965194;reductionDepth>=0.0007969785;shootLength<40…
896;747;0.0900269456705524;WMearly<32.1475524733333;tPhoto2<19.618463725;LBRlate>=0.4584100975;b_WMearly>=0.427420706;b_RLHlate<3.1520728295;mu_LBRlate>=-0.0925612373333333;mu_HMmid>=0.220285889;PeaFloweringTT>=167.917205875;;timeLastTillSow_POIS>=38.5;;PrimaryCropSowingDate_POIS>=439.5;;timeHarvest1stPlough_POIS>=27;nbTillageOtherThanPloughOrRoll_R<5.8306705;nbPloughing_R<1.1661345;WinterTillage…
36;586;0.0774473133069553;WMearly>=32.1475524733333;tPhoto2>=19.618463725;LBRlate<0.4584100975;b_WMearly<0.427420706;b_RLHlate>=3.1520728295;mu_LBRlate<-0.0925612373333333;mu_HMmid<0.220285889;PeaFloweringTT<608.179061958333;;Situation.Stock2>=0.5;;WinterTillage_R<1.1661345;;timeLastHerbicideHarvest_COLZA>=10.5;
244;64;0.072727859603082;WMearly<32.1475524733333;tPhoto2<19.618463725;LBRlate>=0.4584100975;b_WMearly>=0.427420706;b_RLHlate<3.1520728295;mu_LBRlate>=-0.0925612373333333;mu_HMmid>=0.220285889;PeaFloweringTT>=167.917205875;;timeLastTillSow_POIS<38.5;;reductionDepth>=0.000601853;shootLength<425.6018531;rootLength<63.432701;r50<118.8783305;g0>=16.30872567;RGR<0.021256;Emax<291.621472;rateDepth<14.0…	VIRTUAL10	VIRTUAL7	VIRTUAL9};;winterTillage_POIS<1.5;
98;435;0.0667101945406932;WMearly<32.1475524733333;tPhoto2<19.618463725;LBRlate>=0.4584100975;b_WMearly>=0.427420706;b_RLHlate<3.1520728295;mu_LBRlate>=-0.0925612373333333;mu_HMmid>=0.220285889;PeaFloweringTT<167.917205875;;mu_HMlate<0.693869215333333;reductionDepth>=0.000601853;shootLength<425.6018531;rootLength<63.432701;r50<118.8783305;g0>=16.30872567;RGR<0.021256;Emax<291.621472;rateDepth<14.…
40;1184;0.0581512392869748;WMearly>=32.1475524733333;tPhoto2>=19.618463725;LBRlate<0.4584100975;b_WMearly<0.427420706;b_RLHlate>=3.1520728295;mu_LBRlate<-0.0925612373333333;mu_HMmid<0.220285889;PeaFloweringTT>=608.179061958333;;timeLastTillSow_POIS>=48.125;;maxTillageDepth_R>=16.5;;nbMechWeeding_BLE<3.5;
38;37;0.0579431471810249;WMearly>=32.1475524733333;tPhoto2>=19.618463725;LBRlate<0.4584100975;b_WMearly<0.427420706;b_RLHlate>=3.1520728295;mu_LBRlate<-0.0925612373333333;mu_HMmid<0.220285889;PeaFloweringTT<608.179061958333;;Situation.Stock2>=0.5;;WinterTillage_R>=1.1661345;;nbNonSystemicHerbicides_COLZA<0.5;WheatVariety in {
48;2116;0.0451686135626831;WMearly<32.1475524733333;tPhoto2<19.618463725;LBRlate>=0.4584100975;b_WMearly>=0.427420706;b_RLHlate<3.1520728295;mu_LBRlate>=-0.0925612373333333;mu_HMmid>=0.220285889;PeaFloweringTT<167.917205875;;mu_HMlate<0.693869215333333;reductionDepth>=0.000601853;shootLength<425.6018531;rootLength<63.432701;r50<118.8783305;g0>=16.30872567;RGR<0.021256;Emax<291.621472;rateDepth<14…
34;1842;0.037987574061978;WMearly>=32.1475524733333;tPhoto2>=19.618463725;LBRlate<0.4584100975;b_WMearly<0.427420706;b_RLHlate>=3.1520728295;mu_LBRlate<-0.0925612373333333;mu_HMmid<0.220285889;PeaFloweringTT<608.179061958333;;Situation.Stock2<0.5;;PeaFloweringTT>=255.73984625;;C0surface<37.4948848;seedWeight>=142.87841265;baseWaterPotential>=-2.459965194;reductionDepth<0.0007969785;shootLength>=4…
52;123;0.0356714252384192;WMearly<32.1475524733333;tPhoto2<19.618463725;LBRlate>=0.4584100975;b_WMearly>=0.427420706;b_RLHlate<3.1520728295;mu_LBRlate>=-0.0925612373333333;mu_HMmid>=0.220285889;PeaFloweringTT<167.917205875;;mu_HMlate>=0.693869215333333;reductionDepth<0.000601853;shootLength>=425.6018531;rootLength>=63.432701;r50>=118.8783305;g0<16.30872567;RGR>=0.021256;Emax>=291.621472;rateDepth…
74;20;0.0341589158118886;WMearly>=32.1475524733333;tPhoto2>=19.618463725;LBRlate<0.4584100975;b_WMearly<0.427420706;b_RLHlate>=3.1520728295;mu_LBRlate<-0.0925612373333333;mu_HMmid<0.220285889;PeaFloweringTT<608.179061958333;;Situation.Stock2>=0.5;;WinterTillage_R<1.1661345;;timeLastHerbicideHarvest_COLZA<10.5;;nbHerbicides_COLZA>=3.5;nbTillageOtherThanPloughOrRoll_R>=3.4984025;nbPloughing_R>=0.16…
16;2271;0.0182542018162001;WMearly>=32.1475524733333;tPhoto2>=19.618463725;LBRlate<0.4584100975;b_WMearly<0.427420706;b_RLHlate>=3.1520728295;mu_LBRlate<-0.0925612373333333;mu_HMmid<0.220285889;PeaFloweringTT<608.179061958333;;Situation.Stock2<0.5;;PeaFloweringTT<255.73984625;
