# Supplementary material for: Tracking Ideal Varieties and Cropping Techniques for Agroecological Weed Management: A Simulation-Based Study on Pea
Source: Front Plant Sci. 2022 Apr 4;13:809056. doi: 10.3389/fpls.2022.809056 (PMC9014269; doi:10.3389/fpls.2022.809056)
Supplement: Supplementary file 1 [file Data_Sheet_1.ZIP › AllBranches/Feuilles_EnergyYield_Spring_AnnualPea_NoHerbicide.csv]

idLeaf;n;MeanIndicator;
255;20;0.632472966560327;mu_LBRlate>=-0.0925612373333333;tPhoto2<19.618463725;LBRlate>=0.4584100975;WMearly<32.1475524733333;b_WMearly>=0.427420706;b_RLHlate<3.1520728295;mu_HMmid>=0.220285889;PeaFloweringTT>=198.500003;;timeLastTillSow_POIS<82.25;;PrimaryCropSowingDate_POIS<462.5;;timeHarvest1stManure_BLE<88.5;;propWeededArea_POIS<0.518679;;timeHarvest1stPlough_COLZA<9;nbTillageOtherThanPloughOr…
509;59;0.559550659275045;mu_LBRlate>=-0.0925612373333333;tPhoto2<19.618463725;LBRlate>=0.4584100975;WMearly<32.1475524733333;b_WMearly>=0.427420706;b_RLHlate<3.1520728295;mu_HMmid>=0.220285889;PeaFloweringTT>=198.500003;;timeLastTillSow_POIS<82.25;;PrimaryCropSowingDate_POIS<462.5;;timeHarvest1stManure_BLE<88.5;;propWeededArea_POIS<0.518679;;timeHarvest1stPlough_COLZA>=9;nbTillageOtherThanPloughO…
1015;113;0.514123441262527;mu_LBRlate>=-0.0925612373333333;tPhoto2<19.618463725;LBRlate>=0.4584100975;WMearly<32.1475524733333;b_WMearly>=0.427420706;b_RLHlate<3.1520728295;mu_HMmid>=0.220285889;PeaFloweringTT>=198.500003;;timeLastTillSow_POIS<82.25;;PrimaryCropSowingDate_POIS<462.5;;timeHarvest1stManure_BLE<88.5;;propWeededArea_POIS>=0.518679;;LBRmid<0.7831170456;g50<30.16564929;gb>=2.449304475;…	VIRTUAL2	VIRTUAL6	VIRTUAL8	VIRTUAL9};;meanMechWeedDepth.cm._COLZA<3.8333335;meanMechWeedDepth.cm._R<3.48181
119;19;0.459878630932109;mu_LBRlate>=-0.0925612373333333;tPhoto2<19.618463725;LBRlate>=0.4584100975;WMearly<32.1475524733333;b_WMearly>=0.427420706;b_RLHlate<3.1520728295;mu_HMmid>=0.220285889;PeaFloweringTT>=198.500003;;timeLastTillSow_POIS>=82.25;;nbManure_R<0.1665905;;timeHarvest1stRoll_COLZA<23.75;nbMechWeeding_R>=1.8324965;meanMechWeedDepth.cm._R>=2.625;WinterTillage_R<1.166134;SummerTillage…
508;26;0.448784432845388;mu_LBRlate>=-0.0925612373333333;tPhoto2<19.618463725;LBRlate>=0.4584100975;WMearly<32.1475524733333;b_WMearly>=0.427420706;b_RLHlate<3.1520728295;mu_HMmid>=0.220285889;PeaFloweringTT>=198.500003;;timeLastTillSow_POIS<82.25;;PrimaryCropSowingDate_POIS<462.5;;timeHarvest1stManure_BLE<88.5;;propWeededArea_POIS<0.518679;;timeHarvest1stPlough_COLZA>=9;nbTillageOtherThanPloughO…
251;59;0.437255088904341;mu_LBRlate>=-0.0925612373333333;tPhoto2<19.618463725;LBRlate>=0.4584100975;WMearly<32.1475524733333;b_WMearly>=0.427420706;b_RLHlate<3.1520728295;mu_HMmid>=0.220285889;PeaFloweringTT>=198.500003;;timeLastTillSow_POIS<82.25;;PrimaryCropSowingDate_POIS<462.5;;timeHarvest1stManure_BLE>=88.5;;PrimaryCropSowingDate_COLZA>=216;;timeLastMechWeedingHarvest_POIS>=85;
1014;43;0.413283544668582;mu_LBRlate>=-0.0925612373333333;tPhoto2<19.618463725;LBRlate>=0.4584100975;WMearly<32.1475524733333;b_WMearly>=0.427420706;b_RLHlate<3.1520728295;mu_HMmid>=0.220285889;PeaFloweringTT>=198.500003;;timeLastTillSow_POIS<82.25;;PrimaryCropSowingDate_POIS<462.5;;timeHarvest1stManure_BLE<88.5;;propWeededArea_POIS>=0.518679;;LBRmid<0.7831170456;g50<30.16564929;gb>=2.449304475;T…	VIRTUAL2	VIRTUAL6	VIRTUAL8	VIRTUAL9};;meanMechWeedDepth.cm._COLZA>=3.8333335;meanMechWeedDepth.cm._R>=3.48181
1013;210;0.39930200851359;mu_LBRlate>=-0.0925612373333333;tPhoto2<19.618463725;LBRlate>=0.4584100975;WMearly<32.1475524733333;b_WMearly>=0.427420706;b_RLHlate<3.1520728295;mu_HMmid>=0.220285889;PeaFloweringTT>=198.500003;;timeLastTillSow_POIS<82.25;;PrimaryCropSowingDate_POIS<462.5;;timeHarvest1stManure_BLE<88.5;;propWeededArea_POIS>=0.518679;;LBRmid<0.7831170456;g50<30.16564929;gb>=2.449304475;T…	CEZANNE	VIRTUAL10	VIRTUAL3	VIRTUAL4	VIRTUAL7};;timeLastTillSow_BLE<43.5;
1011;78;0.39563725952432;mu_LBRlate>=-0.0925612373333333;tPhoto2<19.618463725;LBRlate>=0.4584100975;WMearly<32.1475524733333;b_WMearly>=0.427420706;b_RLHlate<3.1520728295;mu_HMmid>=0.220285889;PeaFloweringTT>=198.500003;;timeLastTillSow_POIS<82.25;;PrimaryCropSowingDate_POIS<462.5;;timeHarvest1stManure_BLE<88.5;;propWeededArea_POIS>=0.518679;;LBRmid>=0.7831170456;g50>=30.16564929;gb<2.449304475;T…
13;23;0.358276314598256;mu_LBRlate>=-0.0925612373333333;tPhoto2<19.618463725;LBRlate>=0.4584100975;WMearly<32.1475524733333;b_WMearly>=0.427420706;b_RLHlate<3.1520728295;mu_HMmid>=0.220285889;PeaFloweringTT<198.500003;;WheatVariety in {VIRTUAL7};
118;52;0.320757221220085;mu_LBRlate>=-0.0925612373333333;tPhoto2<19.618463725;LBRlate>=0.4584100975;WMearly<32.1475524733333;b_WMearly>=0.427420706;b_RLHlate<3.1520728295;mu_HMmid>=0.220285889;PeaFloweringTT>=198.500003;;timeLastTillSow_POIS>=82.25;;nbManure_R<0.1665905;;timeHarvest1stRoll_COLZA<23.75;nbMechWeeding_R>=1.8324965;meanMechWeedDepth.cm._R>=2.625;WinterTillage_R<1.166134;SummerTillage…
103;12;0.31984667277454;mu_LBRlate>=-0.0925612373333333;tPhoto2<19.618463725;LBRlate>=0.4584100975;WMearly<32.1475524733333;b_WMearly>=0.427420706;b_RLHlate<3.1520728295;mu_HMmid>=0.220285889;PeaFloweringTT<198.500003;;WheatVariety in {CAPHORN	CEZANNE	VIRTUAL1	VIRTUAL10	VIRTUAL2	VIRTUAL3	VIRTUAL4	VIRTUAL5	VIRTUAL6	VIRTUAL9};;timeSow1stMechWeeding_POIS<31.5;;Interrow.cm._BLE>=54.5;;MeanTillageDepth_COLZA>=10.85;meanMechWeedSpeed.km.h._BLE<5.875;nbPloughing_COLZA>=0.5;MaxTillageDepth_COLZA>=19.5;propWeededArea_COLZA>=0.6886405;meanMechWeedSpeed.km.h._COLZA<7;summerPlough_COLZA>=0.
47;58;0.314550320089467;mu_LBRlate<-0.0925612373333333;tPhoto2>=19.618463725;LBRlate<0.4584100975;WMearly>=32.1475524733333;b_WMearly<0.427420706;b_RLHlate>=3.1520728295;mu_HMmid<0.220285889;PeaFloweringTT>=561.66582125;;timeLastTillSow_POIS<28;;Interrow.cm._POIS<18;;Interrow.cm._POIS>=13.5;SowingDensity.seeds.m2._BLE>=302.5;WheatVariety in {
1010;141;0.304735996825736;mu_LBRlate>=-0.0925612373333333;tPhoto2<19.618463725;LBRlate>=0.4584100975;WMearly<32.1475524733333;b_WMearly>=0.427420706;b_RLHlate<3.1520728295;mu_HMmid>=0.220285889;PeaFloweringTT>=198.500003;;timeLastTillSow_POIS<82.25;;PrimaryCropSowingDate_POIS<462.5;;timeHarvest1stManure_BLE<88.5;;propWeededArea_POIS>=0.518679;;LBRmid>=0.7831170456;g50>=30.16564929;gb<2.449304475…
1012;22;0.282352565842547;mu_LBRlate>=-0.0925612373333333;tPhoto2<19.618463725;LBRlate>=0.4584100975;WMearly<32.1475524733333;b_WMearly>=0.427420706;b_RLHlate<3.1520728295;mu_HMmid>=0.220285889;PeaFloweringTT>=198.500003;;timeLastTillSow_POIS<82.25;;PrimaryCropSowingDate_POIS<462.5;;timeHarvest1stManure_BLE<88.5;;propWeededArea_POIS>=0.518679;;LBRmid<0.7831170456;g50<30.16564929;gb>=2.449304475;T…	CEZANNE	VIRTUAL10	VIRTUAL3	VIRTUAL4	VIRTUAL7};;timeLastTillSow_BLE>=43.5;
250;85;0.277747578615327;mu_LBRlate>=-0.0925612373333333;tPhoto2<19.618463725;LBRlate>=0.4584100975;WMearly<32.1475524733333;b_WMearly>=0.427420706;b_RLHlate<3.1520728295;mu_HMmid>=0.220285889;PeaFloweringTT>=198.500003;;timeLastTillSow_POIS<82.25;;PrimaryCropSowingDate_POIS<462.5;;timeHarvest1stManure_BLE>=88.5;;PrimaryCropSowingDate_COLZA>=216;;timeLastMechWeedingHarvest_POIS<85;
61;20;0.261172950508026;mu_LBRlate>=-0.0925612373333333;tPhoto2<19.618463725;LBRlate>=0.4584100975;WMearly<32.1475524733333;b_WMearly>=0.427420706;b_RLHlate<3.1520728295;mu_HMmid>=0.220285889;PeaFloweringTT>=198.500003;;timeLastTillSow_POIS<82.25;;PrimaryCropSowingDate_POIS>=462.5;;meanMechWeedDepth.cm._R<2.775;nbTillageOtherThanPloughOrRoll_R>=4.6645365;nbPloughing_R>=0.4997715;maxTillageDepth_R…
46;79;0.238998505327191;mu_LBRlate<-0.0925612373333333;tPhoto2>=19.618463725;LBRlate<0.4584100975;WMearly>=32.1475524733333;b_WMearly<0.427420706;b_RLHlate>=3.1520728295;mu_HMmid<0.220285889;PeaFloweringTT>=561.66582125;;timeLastTillSow_POIS<28;;Interrow.cm._POIS<18;;Interrow.cm._POIS<13.5;SowingDensity.seeds.m2._BLE<302.5;WheatVariety in {
43;40;0.231754828825795;mu_LBRlate<-0.0925612373333333;tPhoto2>=19.618463725;LBRlate<0.4584100975;WMearly>=32.1475524733333;b_WMearly<0.427420706;b_RLHlate>=3.1520728295;mu_HMmid<0.220285889;PeaFloweringTT>=561.66582125;;timeLastTillSow_POIS>=28;;MaxTillageDepth_POIS>=27;;PrimaryCropSowingDate_BLE<294.5;nbRolling_R>=0.1665905;nbMechWeeding_R>=2.498859;propWeededArea_R<0.7273415;meanMechWeedDepth.…
115;40;0.206231967794865;mu_LBRlate>=-0.0925612373333333;tPhoto2<19.618463725;LBRlate>=0.4584100975;WMearly<32.1475524733333;b_WMearly>=0.427420706;b_RLHlate<3.1520728295;mu_HMmid>=0.220285889;PeaFloweringTT>=198.500003;;timeLastTillSow_POIS>=82.25;;nbManure_R>=0.1665905;;MeanTillageDepth_BLE<11.7916665;nbMechWeeding_R>=2.1656775;WheatVariety in {;meanMechWeedDepth.cm._R<2.701389;nbMechWeeding_R<…
504;32;0.188686841126491;mu_LBRlate>=-0.0925612373333333;tPhoto2<19.618463725;LBRlate>=0.4584100975;WMearly<32.1475524733333;b_WMearly>=0.427420706;b_RLHlate<3.1520728295;mu_HMmid>=0.220285889;PeaFloweringTT>=198.500003;;timeLastTillSow_POIS<82.25;;PrimaryCropSowingDate_POIS<462.5;;timeHarvest1stManure_BLE<88.5;;propWeededArea_POIS>=0.518679;;LBRmid>=0.7831170456;g50>=30.16564929;gb<2.449304475;T…
58;20;0.182571757983434;mu_LBRlate>=-0.0925612373333333;tPhoto2<19.618463725;LBRlate>=0.4584100975;WMearly<32.1475524733333;b_WMearly>=0.427420706;b_RLHlate<3.1520728295;mu_HMmid>=0.220285889;PeaFloweringTT>=198.500003;;timeLastTillSow_POIS>=82.25;;nbManure_R<0.1665905;;timeHarvest1stRoll_COLZA>=23.75;nbMechWeeding_R<1.8324965;meanMechWeedDepth.cm._R<2.625;WinterTillage_R>=1.166134;SummerTillage_…
45;154;0.172740839597116;mu_LBRlate<-0.0925612373333333;tPhoto2>=19.618463725;LBRlate<0.4584100975;WMearly>=32.1475524733333;b_WMearly<0.427420706;b_RLHlate>=3.1520728295;mu_HMmid<0.220285889;PeaFloweringTT>=561.66582125;;timeLastTillSow_POIS<28;;Interrow.cm._POIS>=18;;nbMechWeeding_POIS<4.5;
102;54;0.16778744616308;mu_LBRlate>=-0.0925612373333333;tPhoto2<19.618463725;LBRlate>=0.4584100975;WMearly<32.1475524733333;b_WMearly>=0.427420706;b_RLHlate<3.1520728295;mu_HMmid>=0.220285889;PeaFloweringTT<198.500003;;WheatVariety in {CAPHORN	CEZANNE	VIRTUAL1	VIRTUAL10	VIRTUAL2	VIRTUAL3	VIRTUAL4	VIRTUAL5	VIRTUAL6	VIRTUAL9};;timeSow1stMechWeeding_POIS<31.5;;Interrow.cm._BLE>=54.5;;MeanTillageDepth_COLZA<10.85;meanMechWeedSpeed.km.h._BLE>=5.875;nbPloughing_COLZA<0.5;MaxTillageDepth_COLZA<19.5;propWeededArea_COLZA<0.6886405;meanMechWeedSpeed.km.h._COLZA>=7;summerPlough_COLZA<0.
19;43;0.167581483682674;mu_LBRlate<-0.0925612373333333;tPhoto2>=19.618463725;LBRlate<0.4584100975;WMearly>=32.1475524733333;b_WMearly<0.427420706;b_RLHlate>=3.1520728295;mu_HMmid<0.220285889;PeaFloweringTT<561.66582125;;timeHarvest1stManure_BLE<16.5;;nbManure_R>=1.1661345;nbManure_COLZA>=1.5;timeLastTillSow_POIS<1
41;60;0.137492030839448;mu_LBRlate<-0.0925612373333333;tPhoto2>=19.618463725;LBRlate<0.4584100975;WMearly>=32.1475524733333;b_WMearly<0.427420706;b_RLHlate>=3.1520728295;mu_HMmid<0.220285889;PeaFloweringTT>=561.66582125;;timeLastTillSow_POIS>=28;;MaxTillageDepth_POIS<27;;meanMechWeedDepth.cm._R<2.916667;
101;93;0.130876812062369;mu_LBRlate>=-0.0925612373333333;tPhoto2<19.618463725;LBRlate>=0.4584100975;WMearly<32.1475524733333;b_WMearly>=0.427420706;b_RLHlate<3.1520728295;mu_HMmid>=0.220285889;PeaFloweringTT<198.500003;;WheatVariety in {CAPHORN	CEZANNE	VIRTUAL1	VIRTUAL10	VIRTUAL2	VIRTUAL3	VIRTUAL4	VIRTUAL5	VIRTUAL6	VIRTUAL9};;timeSow1stMechWeeding_POIS<31.5;;Interrow.cm._BLE<54.5;;WheatVariety in {VIRTUAL3	VIRTUAL4	VIRTUAL6	VIRTUAL9};
42;20;0.117965435383491;mu_LBRlate<-0.0925612373333333;tPhoto2>=19.618463725;LBRlate<0.4584100975;WMearly>=32.1475524733333;b_WMearly<0.427420706;b_RLHlate>=3.1520728295;mu_HMmid<0.220285889;PeaFloweringTT>=561.66582125;;timeLastTillSow_POIS>=28;;MaxTillageDepth_POIS>=27;;PrimaryCropSowingDate_BLE>=294.5;nbRolling_R<0.1665905;nbMechWeeding_R<2.498859;propWeededArea_R>=0.7273415;meanMechWeedDepth.…
114;46;0.110349922950216;mu_LBRlate>=-0.0925612373333333;tPhoto2<19.618463725;LBRlate>=0.4584100975;WMearly<32.1475524733333;b_WMearly>=0.427420706;b_RLHlate<3.1520728295;mu_HMmid>=0.220285889;PeaFloweringTT>=198.500003;;timeLastTillSow_POIS>=82.25;;nbManure_R>=0.1665905;;MeanTillageDepth_BLE<11.7916665;nbMechWeeding_R>=2.1656775;WheatVariety in {;meanMechWeedDepth.cm._R>=2.701389;nbMechWeeding_R…
44;28;0.0815037461820377;mu_LBRlate<-0.0925612373333333;tPhoto2>=19.618463725;LBRlate<0.4584100975;WMearly>=32.1475524733333;b_WMearly<0.427420706;b_RLHlate>=3.1520728295;mu_HMmid<0.220285889;PeaFloweringTT>=561.66582125;;timeLastTillSow_POIS<28;;Interrow.cm._POIS>=18;;nbMechWeeding_POIS>=4.5;
60;40;0.0677472945305509;mu_LBRlate>=-0.0925612373333333;tPhoto2<19.618463725;LBRlate>=0.4584100975;WMearly<32.1475524733333;b_WMearly>=0.427420706;b_RLHlate<3.1520728295;mu_HMmid>=0.220285889;PeaFloweringTT>=198.500003;;timeLastTillSow_POIS<82.25;;PrimaryCropSowingDate_POIS>=462.5;;meanMechWeedDepth.cm._R>=2.775;nbTillageOtherThanPloughOrRoll_R<4.6645365;nbPloughing_R<0.4997715;maxTillageDepth_R…
17;170;0.0657568025396414;mu_LBRlate<-0.0925612373333333;tPhoto2>=19.618463725;LBRlate<0.4584100975;WMearly>=32.1475524733333;b_WMearly<0.427420706;b_RLHlate>=3.1520728295;mu_HMmid<0.220285889;PeaFloweringTT<561.66582125;;timeHarvest1stManure_BLE>=16.5;;SowingDensity.seeds.m2._BLE>=378;
40;152;0.0629255749813483;mu_LBRlate<-0.0925612373333333;tPhoto2>=19.618463725;LBRlate<0.4584100975;WMearly>=32.1475524733333;b_WMearly<0.427420706;b_RLHlate>=3.1520728295;mu_HMmid<0.220285889;PeaFloweringTT>=561.66582125;;timeLastTillSow_POIS>=28;;MaxTillageDepth_POIS<27;;meanMechWeedDepth.cm._R>=2.916667;
100;95;0.0578259829241583;mu_LBRlate>=-0.0925612373333333;tPhoto2<19.618463725;LBRlate>=0.4584100975;WMearly<32.1475524733333;b_WMearly>=0.427420706;b_RLHlate<3.1520728295;mu_HMmid>=0.220285889;PeaFloweringTT<198.500003;;WheatVariety in {CAPHORN	CEZANNE	VIRTUAL1	VIRTUAL10	VIRTUAL2	VIRTUAL3	VIRTUAL4	VIRTUAL5	VIRTUAL6	VIRTUAL9};;timeSow1stMechWeeding_POIS<31.5;;Interrow.cm._BLE<54.5;;WheatVariety in {CAPHORN	CEZANNE	VIRTUAL1	VIRTUAL10	VIRTUAL5};
124;28;0.0527711548142452;mu_LBRlate>=-0.0925612373333333;tPhoto2<19.618463725;LBRlate>=0.4584100975;WMearly<32.1475524733333;b_WMearly>=0.427420706;b_RLHlate<3.1520728295;mu_HMmid>=0.220285889;PeaFloweringTT>=198.500003;;timeLastTillSow_POIS<82.25;;PrimaryCropSowingDate_POIS<462.5;;timeHarvest1stManure_BLE>=88.5;;PrimaryCropSowingDate_COLZA<216;
24;137;0.0294664369253855;mu_LBRlate>=-0.0925612373333333;tPhoto2<19.618463725;LBRlate>=0.4584100975;WMearly<32.1475524733333;b_WMearly>=0.427420706;b_RLHlate<3.1520728295;mu_HMmid>=0.220285889;PeaFloweringTT<198.500003;;WheatVariety in {CAPHORN	CEZANNE	VIRTUAL1	VIRTUAL10	VIRTUAL2	VIRTUAL3	VIRTUAL4	VIRTUAL5	VIRTUAL6	VIRTUAL9};;timeSow1stMechWeeding_POIS>=31.5;
18;110;0.0232053550445088;mu_LBRlate<-0.0925612373333333;tPhoto2>=19.618463725;LBRlate<0.4584100975;WMearly>=32.1475524733333;b_WMearly<0.427420706;b_RLHlate>=3.1520728295;mu_HMmid<0.220285889;PeaFloweringTT<561.66582125;;timeHarvest1stManure_BLE<16.5;;nbManure_R<1.1661345;nbManure_COLZA<1.5;timeLastTillSow_POIS>=1
16;267;0.0184418350375918;mu_LBRlate<-0.0925612373333333;tPhoto2>=19.618463725;LBRlate<0.4584100975;WMearly>=32.1475524733333;b_WMearly<0.427420706;b_RLHlate>=3.1520728295;mu_HMmid<0.220285889;PeaFloweringTT<561.66582125;;timeHarvest1stManure_BLE>=16.5;;SowingDensity.seeds.m2._BLE<378;
56;58;0.011478472184189;mu_LBRlate>=-0.0925612373333333;tPhoto2<19.618463725;LBRlate>=0.4584100975;WMearly<32.1475524733333;b_WMearly>=0.427420706;b_RLHlate<3.1520728295;mu_HMmid>=0.220285889;PeaFloweringTT>=198.500003;;timeLastTillSow_POIS>=82.25;;nbManure_R>=0.1665905;;MeanTillageDepth_BLE>=11.7916665;nbMechWeeding_R<2.1656775;WheatVariety in {
