# Supplementary material for: Tracking Ideal Varieties and Cropping Techniques for Agroecological Weed Management: A Simulation-Based Study on Pea
Source: Front Plant Sci. 2022 Apr 4;13:809056. doi: 10.3389/fpls.2022.809056 (PMC9014269; doi:10.3389/fpls.2022.809056)
Supplement: Supplementary file 1 [file Data_Sheet_1.ZIP › AllBranches/Feuilles_EnergyYield_Spring_AnnualPea_NoTill.csv]

idLeaf;n;MeanIndicator;
63;55;0.536971719178464;WMearly<32.1475524733333;tPhoto2<19.618463725;LBRlate>=0.4584100975;b_WMearly>=0.427420706;b_RLHlate<3.1520728295;mu_LBRlate>=-0.0925612373333333;mu_HMmid>=0.220285889;PeaFloweringTT>=211.90891275;;nbNonSystemicHerbicides_R<0.874601;;WheatVariety in {CEZANNE	ORVANTIS	VIRTUAL1	VIRTUAL10	VIRTUAL4	VIRTUAL5	VIRTUAL6	VIRTUAL7	VIRTUAL8	VIRTUAL9};;SowingDensity.seeds.m2._POIS>=107;
503;39;0.487047073202109;WMearly<32.1475524733333;tPhoto2<19.618463725;LBRlate>=0.4584100975;b_WMearly>=0.427420706;b_RLHlate<3.1520728295;mu_LBRlate>=-0.0925612373333333;mu_HMmid>=0.220285889;PeaFloweringTT>=211.90891275;;nbNonSystemicHerbicides_R<0.874601;;WheatVariety in {CEZANNE	ORVANTIS	VIRTUAL1	VIRTUAL10	VIRTUAL4	VIRTUAL5	VIRTUAL6	VIRTUAL7	VIRTUAL8	VIRTUAL9};;SowingDensity.seeds.m2._POIS<107;;PeaFloweringTT>=329.125;;timeLastHerbicideHarvest_COLZA<54.5;;SowingDensity.seeds.m2._COLZA<34.5;
501;19;0.459878630932109;WMearly<32.1475524733333;tPhoto2<19.618463725;LBRlate>=0.4584100975;b_WMearly>=0.427420706;b_RLHlate<3.1520728295;mu_LBRlate>=-0.0925612373333333;mu_HMmid>=0.220285889;PeaFloweringTT>=211.90891275;;nbNonSystemicHerbicides_R<0.874601;;WheatVariety in {CEZANNE	ORVANTIS	VIRTUAL1	VIRTUAL10	VIRTUAL4	VIRTUAL5	VIRTUAL6	VIRTUAL7	VIRTUAL8	VIRTUAL9};;SowingDensity.seeds.m2._POIS<107;;PeaFloweringTT>=329.125;;timeLastHerbicideHarvest_COLZA>=54.5;;timeLastTillSow_COLZA<4.5;nbTillageOtherThanPloughOrRoll_R>=3.1652215;nbPloughing_R>=0.832953;maxTillageDepth_R<23;nbMechWeeding_R>=3.165221;propWeededArea_R>=0.7069505;nbIrrigation_R>=0.1665905;nbShreddingFallow.Broyage._R>=0.832953;SummerTillage_R>=2.6654495;nbPloughing_BLE>=1.5;MeanTilla…
502;137;0.376564041753823;WMearly<32.1475524733333;tPhoto2<19.618463725;LBRlate>=0.4584100975;b_WMearly>=0.427420706;b_RLHlate<3.1520728295;mu_LBRlate>=-0.0925612373333333;mu_HMmid>=0.220285889;PeaFloweringTT>=211.90891275;;nbNonSystemicHerbicides_R<0.874601;;WheatVariety in {CEZANNE	ORVANTIS	VIRTUAL1	VIRTUAL10	VIRTUAL4	VIRTUAL5	VIRTUAL6	VIRTUAL7	VIRTUAL8	VIRTUAL9};;SowingDensity.seeds.m2._POIS<107;;PeaFloweringTT>=329.125;;timeLastHerbicideHarvest_COLZA<54.5;;SowingDensity.seeds.m2._COLZA>=34.5;
479;119;0.371910808136934;WMearly<32.1475524733333;tPhoto2<19.618463725;LBRlate>=0.4584100975;b_WMearly>=0.427420706;b_RLHlate<3.1520728295;mu_LBRlate>=-0.0925612373333333;mu_HMmid>=0.220285889;PeaFloweringTT>=211.90891275;;nbNonSystemicHerbicides_R>=0.874601;;nbHerbMonocotSup75_BLE>=0.5;;PeaBefore_BLE>=0.5;;EfficacyDicot._COLZA>=0.956807;;nbRootHerbicides_POIS<0.5;;nbIncropHerbicides_BLE>=1.5;nb…
500;274;0.329713774834194;WMearly<32.1475524733333;tPhoto2<19.618463725;LBRlate>=0.4584100975;b_WMearly>=0.427420706;b_RLHlate<3.1520728295;mu_LBRlate>=-0.0925612373333333;mu_HMmid>=0.220285889;PeaFloweringTT>=211.90891275;;nbNonSystemicHerbicides_R<0.874601;;WheatVariety in {CEZANNE	ORVANTIS	VIRTUAL1	VIRTUAL10	VIRTUAL4	VIRTUAL5	VIRTUAL6	VIRTUAL7	VIRTUAL8	VIRTUAL9};;SowingDensity.seeds.m2._POIS<107;;PeaFloweringTT>=329.125;;timeLastHerbicideHarvest_COLZA>=54.5;;timeLastTillSow_COLZA>=4.5;nbTillageOtherThanPloughOrRoll_R<3.1652215;nbPloughing_R<0.832953;maxTillageDepth_R>=23;nbMechWeeding_R<3.165221;propWeededArea_R<0.7069505;nbIrrigation_R<0.1665905;nbShreddingFallow.Broyage._R<0.832953;SummerTillage_R<2.6654495;nbPloughing_BLE<1.5;MeanTillageDept…
478;50;0.283410408179392;WMearly<32.1475524733333;tPhoto2<19.618463725;LBRlate>=0.4584100975;b_WMearly>=0.427420706;b_RLHlate<3.1520728295;mu_LBRlate>=-0.0925612373333333;mu_HMmid>=0.220285889;PeaFloweringTT>=211.90891275;;nbNonSystemicHerbicides_R>=0.874601;;nbHerbMonocotSup75_BLE>=0.5;;PeaBefore_BLE>=0.5;;EfficacyDicot._COLZA>=0.956807;;nbRootHerbicides_POIS<0.5;;nbIncropHerbicides_BLE<1.5;nbHe…
23;80;0.276166055982812;WMearly>=32.1475524733333;tPhoto2>=19.618463725;LBRlate<0.4584100975;b_WMearly<0.427420706;b_RLHlate>=3.1520728295;mu_LBRlate<-0.0925612373333333;mu_HMmid<0.220285889;PeaFloweringTT>=809.392959625;;SowingDensity.seeds.m2._COLZA>=87.5;;nbMultiHerbicides_BLE<0.5;nbSystemicHerbicides_R<2.1656775;nbPseudorootHerbicides_BLE>=0.5;SowingDensity.seeds.m2._POIS>=81;WheatVariety in {
117;141;0.261743179317775;WMearly<32.1475524733333;tPhoto2<19.618463725;LBRlate>=0.4584100975;b_WMearly>=0.427420706;b_RLHlate<3.1520728295;mu_LBRlate>=-0.0925612373333333;mu_HMmid>=0.220285889;PeaFloweringTT>=211.90891275;;nbNonSystemicHerbicides_R>=0.874601;;nbHerbMonocotSup75_BLE>=0.5;;PeaBefore_BLE<0.5;;PrimaryCropSowingDate_BLE<281.5;
238;90;0.260356496729712;WMearly<32.1475524733333;tPhoto2<19.618463725;LBRlate>=0.4584100975;b_WMearly>=0.427420706;b_RLHlate<3.1520728295;mu_LBRlate>=-0.0925612373333333;mu_HMmid>=0.220285889;PeaFloweringTT>=211.90891275;;nbNonSystemicHerbicides_R>=0.874601;;nbHerbMonocotSup75_BLE>=0.5;;PeaBefore_BLE>=0.5;;EfficacyDicot._COLZA>=0.956807;;nbRootHerbicides_POIS>=0.5;
118;52;0.229114826130415;WMearly<32.1475524733333;tPhoto2<19.618463725;LBRlate>=0.4584100975;b_WMearly>=0.427420706;b_RLHlate<3.1520728295;mu_LBRlate>=-0.0925612373333333;mu_HMmid>=0.220285889;PeaFloweringTT>=211.90891275;;nbNonSystemicHerbicides_R>=0.874601;;nbHerbMonocotSup75_BLE>=0.5;;PeaBefore_BLE>=0.5;;EfficacyDicot._COLZA<0.956807;
124;62;0.210258967988539;WMearly<32.1475524733333;tPhoto2<19.618463725;LBRlate>=0.4584100975;b_WMearly>=0.427420706;b_RLHlate<3.1520728295;mu_LBRlate>=-0.0925612373333333;mu_HMmid>=0.220285889;PeaFloweringTT>=211.90891275;;nbNonSystemicHerbicides_R<0.874601;;WheatVariety in {CEZANNE	ORVANTIS	VIRTUAL1	VIRTUAL10	VIRTUAL4	VIRTUAL5	VIRTUAL6	VIRTUAL7	VIRTUAL8	VIRTUAL9};;SowingDensity.seeds.m2._POIS<107;;PeaFloweringTT<329.125;
116;110;0.178315255314137;WMearly<32.1475524733333;tPhoto2<19.618463725;LBRlate>=0.4584100975;b_WMearly>=0.427420706;b_RLHlate<3.1520728295;mu_LBRlate>=-0.0925612373333333;mu_HMmid>=0.220285889;PeaFloweringTT>=211.90891275;;nbNonSystemicHerbicides_R>=0.874601;;nbHerbMonocotSup75_BLE>=0.5;;PeaBefore_BLE<0.5;;PrimaryCropSowingDate_BLE>=281.5;
30;86;0.17816168583679;WMearly<32.1475524733333;tPhoto2<19.618463725;LBRlate>=0.4584100975;b_WMearly>=0.427420706;b_RLHlate<3.1520728295;mu_LBRlate>=-0.0925612373333333;mu_HMmid>=0.220285889;PeaFloweringTT>=211.90891275;;nbNonSystemicHerbicides_R<0.874601;;WheatVariety in {CAPHORN	VIRTUAL2	VIRTUAL3};
28;93;0.164635488008604;WMearly<32.1475524733333;tPhoto2<19.618463725;LBRlate>=0.4584100975;b_WMearly>=0.427420706;b_RLHlate<3.1520728295;mu_LBRlate>=-0.0925612373333333;mu_HMmid>=0.220285889;PeaFloweringTT>=211.90891275;;nbNonSystemicHerbicides_R>=0.874601;;nbHerbMonocotSup75_BLE<0.5;
13;120;0.14141919742082;WMearly<32.1475524733333;tPhoto2<19.618463725;LBRlate>=0.4584100975;b_WMearly>=0.427420706;b_RLHlate<3.1520728295;mu_LBRlate>=-0.0925612373333333;mu_HMmid>=0.220285889;PeaFloweringTT<211.90891275;;nbInCropHerbicides_R>=2.1656775;
22;58;0.136569721132362;WMearly>=32.1475524733333;tPhoto2>=19.618463725;LBRlate<0.4584100975;b_WMearly<0.427420706;b_RLHlate>=3.1520728295;mu_LBRlate<-0.0925612373333333;mu_HMmid<0.220285889;PeaFloweringTT>=809.392959625;;SowingDensity.seeds.m2._COLZA>=87.5;;nbMultiHerbicides_BLE>=0.5;nbSystemicHerbicides_R>=2.1656775;nbPseudorootHerbicides_BLE<0.5;SowingDensity.seeds.m2._POIS<81;WheatVariety in {
21;416;0.129737234232923;WMearly>=32.1475524733333;tPhoto2>=19.618463725;LBRlate<0.4584100975;b_WMearly<0.427420706;b_RLHlate>=3.1520728295;mu_LBRlate<-0.0925612373333333;mu_HMmid<0.220285889;PeaFloweringTT>=809.392959625;;SowingDensity.seeds.m2._COLZA<87.5;;SowingDensity.seeds.m2._BLE<452.5;
19;227;0.0988797670401749;WMearly>=32.1475524733333;tPhoto2>=19.618463725;LBRlate<0.4584100975;b_WMearly<0.427420706;b_RLHlate>=3.1520728295;mu_LBRlate<-0.0925612373333333;mu_HMmid<0.220285889;PeaFloweringTT<809.392959625;;PeaFloweringTT>=262.122255125;;b_WMearly<0.390419766666667;seedWeight<142.87841265;baseWaterPotential<-2.459965194;reductionDepth>=0.0007969785;shootLength<401.6147347;l50>=63.…
20;68;0.0551648224397974;WMearly>=32.1475524733333;tPhoto2>=19.618463725;LBRlate<0.4584100975;b_WMearly<0.427420706;b_RLHlate>=3.1520728295;mu_LBRlate<-0.0925612373333333;mu_HMmid<0.220285889;PeaFloweringTT>=809.392959625;;SowingDensity.seeds.m2._COLZA<87.5;;SowingDensity.seeds.m2._BLE>=452.5;
12;436;0.0548299167023866;WMearly<32.1475524733333;tPhoto2<19.618463725;LBRlate>=0.4584100975;b_WMearly>=0.427420706;b_RLHlate<3.1520728295;mu_LBRlate>=-0.0925612373333333;mu_HMmid>=0.220285889;PeaFloweringTT<211.90891275;;nbInCropHerbicides_R<2.1656775;
18;360;0.0435389499180285;WMearly>=32.1475524733333;tPhoto2>=19.618463725;LBRlate<0.4584100975;b_WMearly<0.427420706;b_RLHlate>=3.1520728295;mu_LBRlate<-0.0925612373333333;mu_HMmid<0.220285889;PeaFloweringTT<809.392959625;;PeaFloweringTT>=262.122255125;;b_WMearly>=0.390419766666667;seedWeight>=142.87841265;baseWaterPotential>=-2.459965194;reductionDepth<0.0007969785;shootLength>=401.6147347;l50<6…
8;281;0.0128859978096681;WMearly>=32.1475524733333;tPhoto2>=19.618463725;LBRlate<0.4584100975;b_WMearly<0.427420706;b_RLHlate>=3.1520728295;mu_LBRlate<-0.0925612373333333;mu_HMmid<0.220285889;PeaFloweringTT<809.392959625;;PeaFloweringTT<262.122255125;
