# Supplementary material for: Tracking Ideal Varieties and Cropping Techniques for Agroecological Weed Management: A Simulation-Based Study on Pea
Source: Front Plant Sci. 2022 Apr 4;13:809056. doi: 10.3389/fpls.2022.809056 (PMC9014269; doi:10.3389/fpls.2022.809056)
Supplement: Supplementary file 1 [file Data_Sheet_1.ZIP › AllBranches/Feuilles_EnergyYield_Spring_AnnualPea_WithHerbicide.csv]

idLeaf;n;MeanIndicator;
467;30;0.550384320901488;b_RLHlate<3.1520728295;tPhoto2<19.618463725;LBRlate>=0.4584100975;WMearly<32.1475524733333;b_WMearly>=0.427420706;mu_LBRlate>=-0.0925612373333333;mu_HMmid>=0.220285889;PeaFloweringTT>=190.164404666667;;timeLastTillSow_POIS>=21.75;;PrimaryCropSowingDate_POIS<435.5;;timeLastTillSow_POIS>=81.125;;maxTillageDepth_R>=12;;PrimaryCropSowingDate_ORGE<172.5;;PeaFloweringTT<670.290…
495;236;0.534790203592637;b_RLHlate<3.1520728295;tPhoto2<19.618463725;LBRlate>=0.4584100975;WMearly<32.1475524733333;b_WMearly>=0.427420706;mu_LBRlate>=-0.0925612373333333;mu_HMmid>=0.220285889;PeaFloweringTT>=190.164404666667;;timeLastTillSow_POIS<21.75;;LBRmid>=0.7633937239;reductionDepth>=0.000601853;shootLength<425.6018531;rootLength<63.432701;r50<118.8783305;g0>=16.30872567;RGR<0.021256;Emax…
959;199;0.533588613673918;b_RLHlate<3.1520728295;tPhoto2<19.618463725;LBRlate>=0.4584100975;WMearly<32.1475524733333;b_WMearly>=0.427420706;mu_LBRlate>=-0.0925612373333333;mu_HMmid>=0.220285889;PeaFloweringTT>=190.164404666667;;timeLastTillSow_POIS>=21.75;;PrimaryCropSowingDate_POIS<435.5;;timeLastTillSow_POIS<81.125;;WheatBefore_POIS<0.5;;WheatVariety in {CAPHORN	ORVANTIS	VIRTUAL1	VIRTUAL2	VIRTUAL4	VIRTUAL5	VIRTUAL6	VIRTUAL8	VIRTUAL9};;timeLastTillSow_POIS<46.125;;timeSow1stHerbicide_BLE<64.125;
55;80;0.519295383122495;b_RLHlate<3.1520728295;tPhoto2<19.618463725;LBRlate>=0.4584100975;WMearly<32.1475524733333;b_WMearly>=0.427420706;mu_LBRlate>=-0.0925612373333333;mu_HMmid>=0.220285889;PeaFloweringTT<190.164404666667;;Situation.Stock2>=0.5;;winterTillage_POIS>=3.5;;timeSow1stHerbicide_BLE<26.5;WheatVariety in {
63;478;0.504447905453715;b_RLHlate<3.1520728295;tPhoto2<19.618463725;LBRlate>=0.4584100975;WMearly<32.1475524733333;b_WMearly>=0.427420706;mu_LBRlate>=-0.0925612373333333;mu_HMmid>=0.220285889;PeaFloweringTT>=190.164404666667;;timeLastTillSow_POIS<21.75;;LBRmid<0.7633937239;reductionDepth<0.000601853;shootLength>=425.6018531;rootLength>=63.432701;r50>=118.8783305;g0<16.30872567;RGR>=0.021256;Emax…
125;158;0.469349327503022;b_RLHlate<3.1520728295;tPhoto2<19.618463725;LBRlate>=0.4584100975;WMearly<32.1475524733333;b_WMearly>=0.427420706;mu_LBRlate>=-0.0925612373333333;mu_HMmid>=0.220285889;PeaFloweringTT>=190.164404666667;;timeLastTillSow_POIS<21.75;;LBRmid<0.7633937239;reductionDepth<0.000601853;shootLength>=425.6018531;rootLength>=63.432701;r50>=118.8783305;g0<16.30872567;RGR>=0.021256;Ema…	VIRTUAL1	VIRTUAL2	VIRTUAL3	VIRTUAL5	VIRTUAL6	VIRTUAL7	VIRTUAL9};
475;284;0.459259074129947;b_RLHlate<3.1520728295;tPhoto2<19.618463725;LBRlate>=0.4584100975;WMearly<32.1475524733333;b_WMearly>=0.427420706;mu_LBRlate>=-0.0925612373333333;mu_HMmid>=0.220285889;PeaFloweringTT>=190.164404666667;;timeLastTillSow_POIS>=21.75;;PrimaryCropSowingDate_POIS<435.5;;timeLastTillSow_POIS<81.125;;WheatBefore_POIS>=0.5;;HMmid>=20.028672443;reductionDepth<0.000601853;shootLeng…	VIRTUAL1	VIRTUAL6	VIRTUAL7	VIRTUAL9};
3787;40;0.458938023432222;b_RLHlate<3.1520728295;tPhoto2<19.618463725;LBRlate>=0.4584100975;WMearly<32.1475524733333;b_WMearly>=0.427420706;mu_LBRlate>=-0.0925612373333333;mu_HMmid>=0.220285889;PeaFloweringTT>=190.164404666667;;timeLastTillSow_POIS>=21.75;;PrimaryCropSowingDate_POIS<435.5;;timeLastTillSow_POIS<81.125;;WheatBefore_POIS>=0.5;;HMmid<20.028672443;reductionDepth>=0.000601853;shootLeng…	VIRTUAL1	VIRTUAL2	VIRTUAL4	VIRTUAL5	VIRTUAL6	VIRTUAL9};;Interrow.cm._POIS>=43.5;;SowingDensity.seeds.m2._COLZA>=64;;Situation.Stock2>=0.5;
949;20;0.437110625175055;b_RLHlate<3.1520728295;tPhoto2<19.618463725;LBRlate>=0.4584100975;WMearly<32.1475524733333;b_WMearly>=0.427420706;mu_LBRlate>=-0.0925612373333333;mu_HMmid>=0.220285889;PeaFloweringTT>=190.164404666667;;timeLastTillSow_POIS>=21.75;;PrimaryCropSowingDate_POIS<435.5;;timeLastTillSow_POIS<81.125;;WheatBefore_POIS>=0.5;;HMmid>=20.028672443;reductionDepth<0.000601853;shootLengt…	ORVANTIS	VIRTUAL10	VIRTUAL4	VIRTUAL8};;timeHarvest1stTill_BLE<7.5;nbRolling_R<0.4164765;nbFoliarOnlyHerbicides_R>=0.4164765;nbMechWeeding_BLE>=2;harvestDate_BLE<175.5;SowingDensity.seeds.m2._POIS>=97;nbFoliarHerbicides_POIS>=0.5;nbHerbDicotSup75_POIS>=1.5;timeLastTillSow_POIS>=54.125;timeSow1stHerbicide_POIS<28.5;timeLastHerbicideHarvest_POIS>=7
931;76;0.428928310668894;b_RLHlate<3.1520728295;tPhoto2<19.618463725;LBRlate>=0.4584100975;WMearly<32.1475524733333;b_WMearly>=0.427420706;mu_LBRlate>=-0.0925612373333333;mu_HMmid>=0.220285889;PeaFloweringTT>=190.164404666667;;timeLastTillSow_POIS>=21.75;;PrimaryCropSowingDate_POIS<435.5;;timeLastTillSow_POIS>=81.125;;maxTillageDepth_R>=12;;PrimaryCropSowingDate_ORGE>=172.5;;Situation.Stock2>=0.5…
494;219;0.41869304726706;b_RLHlate<3.1520728295;tPhoto2<19.618463725;LBRlate>=0.4584100975;WMearly<32.1475524733333;b_WMearly>=0.427420706;mu_LBRlate>=-0.0925612373333333;mu_HMmid>=0.220285889;PeaFloweringTT>=190.164404666667;;timeLastTillSow_POIS<21.75;;LBRmid>=0.7633937239;reductionDepth>=0.000601853;shootLength<425.6018531;rootLength<63.432701;r50<118.8783305;g0>=16.30872567;RGR<0.021256;Emax<…
958;178;0.411600895194677;b_RLHlate<3.1520728295;tPhoto2<19.618463725;LBRlate>=0.4584100975;WMearly<32.1475524733333;b_WMearly>=0.427420706;mu_LBRlate>=-0.0925612373333333;mu_HMmid>=0.220285889;PeaFloweringTT>=190.164404666667;;timeLastTillSow_POIS>=21.75;;PrimaryCropSowingDate_POIS<435.5;;timeLastTillSow_POIS<81.125;;WheatBefore_POIS<0.5;;WheatVariety in {CAPHORN	ORVANTIS	VIRTUAL1	VIRTUAL2	VIRTUAL4	VIRTUAL5	VIRTUAL6	VIRTUAL8	VIRTUAL9};;timeLastTillSow_POIS<46.125;;timeSow1stHerbicide_BLE>=64.125;
53;59;0.401719788186204;b_RLHlate<3.1520728295;tPhoto2<19.618463725;LBRlate>=0.4584100975;WMearly<32.1475524733333;b_WMearly>=0.427420706;mu_LBRlate>=-0.0925612373333333;mu_HMmid>=0.220285889;PeaFloweringTT<190.164404666667;;Situation.Stock2>=0.5;;winterTillage_POIS<3.5;;timeLastHerbicideHarvest_COLZA>=188.125;
957;333;0.393492855985091;b_RLHlate<3.1520728295;tPhoto2<19.618463725;LBRlate>=0.4584100975;WMearly<32.1475524733333;b_WMearly>=0.427420706;mu_LBRlate>=-0.0925612373333333;mu_HMmid>=0.220285889;PeaFloweringTT>=190.164404666667;;timeLastTillSow_POIS>=21.75;;PrimaryCropSowingDate_POIS<435.5;;timeLastTillSow_POIS<81.125;;WheatBefore_POIS<0.5;;WheatVariety in {CAPHORN	ORVANTIS	VIRTUAL1	VIRTUAL2	VIRTUAL4	VIRTUAL5	VIRTUAL6	VIRTUAL8	VIRTUAL9};;timeLastTillSow_POIS>=46.125;;timeSow1stHerbicide_BLE<87.625;
471;391;0.387948672362159;b_RLHlate<3.1520728295;tPhoto2<19.618463725;LBRlate>=0.4584100975;WMearly<32.1475524733333;b_WMearly>=0.427420706;mu_LBRlate>=-0.0925612373333333;mu_HMmid>=0.220285889;PeaFloweringTT>=190.164404666667;;timeLastTillSow_POIS>=21.75;;PrimaryCropSowingDate_POIS<435.5;;timeLastTillSow_POIS>=81.125;;maxTillageDepth_R<12;;PeaFloweringTT>=352.841645625;;nbNonSystemicHerbicides_R…
243;532;0.375419500849426;b_RLHlate<3.1520728295;tPhoto2<19.618463725;LBRlate>=0.4584100975;WMearly<32.1475524733333;b_WMearly>=0.427420706;mu_LBRlate>=-0.0925612373333333;mu_HMmid>=0.220285889;PeaFloweringTT>=190.164404666667;;timeLastTillSow_POIS<21.75;;LBRmid>=0.7633937239;reductionDepth>=0.000601853;shootLength<425.6018531;rootLength<63.432701;r50<118.8783305;g0>=16.30872567;RGR<0.021256;Emax…	CEZANNE	ORVANTIS	VIRTUAL10	VIRTUAL2	VIRTUAL5	VIRTUAL8};
124;163;0.35835288500802;b_RLHlate<3.1520728295;tPhoto2<19.618463725;LBRlate>=0.4584100975;WMearly<32.1475524733333;b_WMearly>=0.427420706;mu_LBRlate>=-0.0925612373333333;mu_HMmid>=0.220285889;PeaFloweringTT>=190.164404666667;;timeLastTillSow_POIS<21.75;;LBRmid<0.7633937239;reductionDepth<0.000601853;shootLength>=425.6018531;rootLength>=63.432701;r50>=118.8783305;g0<16.30872567;RGR>=0.021256;Emax…	ORVANTIS	VIRTUAL4};
246;100;0.35816401003848;b_RLHlate<3.1520728295;tPhoto2<19.618463725;LBRlate>=0.4584100975;WMearly<32.1475524733333;b_WMearly>=0.427420706;mu_LBRlate>=-0.0925612373333333;mu_HMmid>=0.220285889;PeaFloweringTT>=190.164404666667;;timeLastTillSow_POIS<21.75;;LBRmid>=0.7633937239;reductionDepth>=0.000601853;shootLength<425.6018531;rootLength<63.432701;r50<118.8783305;g0>=16.30872567;RGR<0.021256;Emax<…
941;209;0.349913365203336;b_RLHlate<3.1520728295;tPhoto2<19.618463725;LBRlate>=0.4584100975;WMearly<32.1475524733333;b_WMearly>=0.427420706;mu_LBRlate>=-0.0925612373333333;mu_HMmid>=0.220285889;PeaFloweringTT>=190.164404666667;;timeLastTillSow_POIS>=21.75;;PrimaryCropSowingDate_POIS<435.5;;timeLastTillSow_POIS>=81.125;;maxTillageDepth_R<12;;PeaFloweringTT>=352.841645625;;nbNonSystemicHerbicides_R…	VIRTUAL10	VIRTUAL2	VIRTUAL4	VIRTUAL5};
227;70;0.333858018730009;b_RLHlate<3.1520728295;tPhoto2<19.618463725;LBRlate>=0.4584100975;WMearly<32.1475524733333;b_WMearly>=0.427420706;mu_LBRlate>=-0.0925612373333333;mu_HMmid>=0.220285889;PeaFloweringTT>=190.164404666667;;timeLastTillSow_POIS>=21.75;;PrimaryCropSowingDate_POIS>=435.5;;WheatVariety in {CAPHORN	CEZANNE	VIRTUAL2	VIRTUAL3	VIRTUAL4	VIRTUAL5	VIRTUAL6	VIRTUAL7	VIRTUAL9};;MeanTillageDepth_POIS<5.3333335;;PrimaryCropSowingDate_POIS<440.5;
229;70;0.330408495482158;b_RLHlate<3.1520728295;tPhoto2<19.618463725;LBRlate>=0.4584100975;WMearly<32.1475524733333;b_WMearly>=0.427420706;mu_LBRlate>=-0.0925612373333333;mu_HMmid>=0.220285889;PeaFloweringTT>=190.164404666667;;timeLastTillSow_POIS>=21.75;;PrimaryCropSowingDate_POIS>=435.5;;WheatVariety in {ORVANTIS	VIRTUAL1	VIRTUAL10	VIRTUAL8};;Frequency_COLZA<0.2915335;;FreqLeavingCutCropBiomass_POIS>=0.5;nbResidueShredding.Broyage._POIS>=0.
54;154;0.304628112933255;b_RLHlate<3.1520728295;tPhoto2<19.618463725;LBRlate>=0.4584100975;WMearly<32.1475524733333;b_WMearly>=0.427420706;mu_LBRlate>=-0.0925612373333333;mu_HMmid>=0.220285889;PeaFloweringTT<190.164404666667;;Situation.Stock2>=0.5;;winterTillage_POIS>=3.5;;timeSow1stHerbicide_BLE>=26.5;WheatVariety in {
241;114;0.304207009685374;b_RLHlate<3.1520728295;tPhoto2<19.618463725;LBRlate>=0.4584100975;WMearly<32.1475524733333;b_WMearly>=0.427420706;mu_LBRlate>=-0.0925612373333333;mu_HMmid>=0.220285889;PeaFloweringTT>=190.164404666667;;timeLastTillSow_POIS<21.75;;LBRmid>=0.7633937239;reductionDepth>=0.000601853;shootLength<425.6018531;rootLength<63.432701;r50<118.8783305;g0>=16.30872567;RGR<0.021256;Emax…
947;409;0.303147252761955;b_RLHlate<3.1520728295;tPhoto2<19.618463725;LBRlate>=0.4584100975;WMearly<32.1475524733333;b_WMearly>=0.427420706;mu_LBRlate>=-0.0925612373333333;mu_HMmid>=0.220285889;PeaFloweringTT>=190.164404666667;;timeLastTillSow_POIS>=21.75;;PrimaryCropSowingDate_POIS<435.5;;timeLastTillSow_POIS<81.125;;WheatBefore_POIS>=0.5;;HMmid<20.028672443;reductionDepth>=0.000601853;shootLeng…	VIRTUAL1	VIRTUAL2	VIRTUAL4	VIRTUAL5	VIRTUAL6	VIRTUAL9};;Interrow.cm._POIS<43.5;
115;284;0.297875392302572;b_RLHlate<3.1520728295;tPhoto2<19.618463725;LBRlate>=0.4584100975;WMearly<32.1475524733333;b_WMearly>=0.427420706;mu_LBRlate>=-0.0925612373333333;mu_HMmid>=0.220285889;PeaFloweringTT>=190.164404666667;;timeLastTillSow_POIS>=21.75;;PrimaryCropSowingDate_POIS>=435.5;;WheatVariety in {ORVANTIS	VIRTUAL1	VIRTUAL10	VIRTUAL8};;Frequency_COLZA>=0.2915335;
51;203;0.294252408102408;b_RLHlate<3.1520728295;tPhoto2<19.618463725;LBRlate>=0.4584100975;WMearly<32.1475524733333;b_WMearly>=0.427420706;mu_LBRlate>=-0.0925612373333333;mu_HMmid>=0.220285889;PeaFloweringTT<190.164404666667;;Situation.Stock2<0.5;;mu_HMlate>=0.693869215333333;reductionDepth<0.000601853;shootLength>=425.6018531;rootLength>=63.432701;r50>=118.8783305;g0<16.30872567;RGR>=0.021256;Em…
39;184;0.290294592523301;b_RLHlate>=3.1520728295;tPhoto2>=19.618463725;LBRlate<0.4584100975;WMearly>=32.1475524733333;b_WMearly<0.427420706;mu_LBRlate<-0.0925612373333333;mu_HMmid<0.220285889;PeaFloweringTT<608.349639958333;;Situation.Stock2>=0.5;;WinterTillage_R>=1.1661345;;nbNonSystemicHerbicides_COLZA>=0.5;WheatVariety in {
75;59;0.287880921071366;b_RLHlate>=3.1520728295;tPhoto2>=19.618463725;LBRlate<0.4584100975;WMearly>=32.1475524733333;b_WMearly<0.427420706;mu_LBRlate<-0.0925612373333333;mu_HMmid<0.220285889;PeaFloweringTT<608.349639958333;;Situation.Stock2>=0.5;;WinterTillage_R<1.1661345;;timeLastHerbicideHarvest_COLZA<10.5;;nbHerbicides_COLZA<3.5;nbTillageOtherThanPloughOrRoll_R<3.4984025;nbPloughing_R<0.166590…
956;107;0.287329299725573;b_RLHlate<3.1520728295;tPhoto2<19.618463725;LBRlate>=0.4584100975;WMearly<32.1475524733333;b_WMearly>=0.427420706;mu_LBRlate>=-0.0925612373333333;mu_HMmid>=0.220285889;PeaFloweringTT>=190.164404666667;;timeLastTillSow_POIS>=21.75;;PrimaryCropSowingDate_POIS<435.5;;timeLastTillSow_POIS<81.125;;WheatBefore_POIS<0.5;;WheatVariety in {CAPHORN	ORVANTIS	VIRTUAL1	VIRTUAL2	VIRTUAL4	VIRTUAL5	VIRTUAL6	VIRTUAL8	VIRTUAL9};;timeLastTillSow_POIS>=46.125;;timeSow1stHerbicide_BLE>=87.625;
242;194;0.276015782843763;b_RLHlate<3.1520728295;tPhoto2<19.618463725;LBRlate>=0.4584100975;WMearly<32.1475524733333;b_WMearly>=0.427420706;mu_LBRlate>=-0.0925612373333333;mu_HMmid>=0.220285889;PeaFloweringTT>=190.164404666667;;timeLastTillSow_POIS<21.75;;LBRmid>=0.7633937239;reductionDepth>=0.000601853;shootLength<425.6018531;rootLength<63.432701;r50<118.8783305;g0>=16.30872567;RGR<0.021256;Emax…	VIRTUAL4	VIRTUAL6	VIRTUAL7	VIRTUAL9};
238;217;0.273800862149785;b_RLHlate<3.1520728295;tPhoto2<19.618463725;LBRlate>=0.4584100975;WMearly<32.1475524733333;b_WMearly>=0.427420706;mu_LBRlate>=-0.0925612373333333;mu_HMmid>=0.220285889;PeaFloweringTT>=190.164404666667;;timeLastTillSow_POIS>=21.75;;PrimaryCropSowingDate_POIS<435.5;;timeLastTillSow_POIS<81.125;;WheatBefore_POIS<0.5;;WheatVariety in {CEZANNE	VIRTUAL10	VIRTUAL3	VIRTUAL7};
87;80;0.272192093290345;b_RLHlate>=3.1520728295;tPhoto2>=19.618463725;LBRlate<0.4584100975;WMearly>=32.1475524733333;b_WMearly<0.427420706;mu_LBRlate<-0.0925612373333333;mu_HMmid<0.220285889;PeaFloweringTT>=608.349639958333;;timeLastTillSow_POIS>=58.625;;maxTillageDepth_R<16.5;;WheatVariety in {CAPHORN	ORVANTIS	VIRTUAL2	VIRTUAL6};;SowingDensity.seeds.m2._COLZA>=79;
47;152;0.254935200948044;b_RLHlate>=3.1520728295;tPhoto2>=19.618463725;LBRlate<0.4584100975;WMearly>=32.1475524733333;b_WMearly<0.427420706;mu_LBRlate<-0.0925612373333333;mu_HMmid<0.220285889;PeaFloweringTT>=608.349639958333;;timeLastTillSow_POIS<58.625;;SowingDensity.seeds.m2._POIS>=62.5;;timeLastHerbicideHarvest_BLE>=212;
940;187;0.242647896609112;b_RLHlate<3.1520728295;tPhoto2<19.618463725;LBRlate>=0.4584100975;WMearly<32.1475524733333;b_WMearly>=0.427420706;mu_LBRlate>=-0.0925612373333333;mu_HMmid>=0.220285889;PeaFloweringTT>=190.164404666667;;timeLastTillSow_POIS>=21.75;;PrimaryCropSowingDate_POIS<435.5;;timeLastTillSow_POIS>=81.125;;maxTillageDepth_R<12;;PeaFloweringTT>=352.841645625;;nbNonSystemicHerbicides_R…	ORVANTIS	VIRTUAL1	VIRTUAL3	VIRTUAL7	VIRTUAL8	VIRTUAL9};
122;98;0.233410955891753;b_RLHlate<3.1520728295;tPhoto2<19.618463725;LBRlate>=0.4584100975;WMearly<32.1475524733333;b_WMearly>=0.427420706;mu_LBRlate>=-0.0925612373333333;mu_HMmid>=0.220285889;PeaFloweringTT>=190.164404666667;;timeLastTillSow_POIS<21.75;;LBRmid>=0.7633937239;reductionDepth>=0.000601853;shootLength<425.6018531;rootLength<63.432701;r50<118.8783305;g0>=16.30872567;RGR<0.021256;Emax<…
387;54;0.223089331735336;b_RLHlate<3.1520728295;tPhoto2<19.618463725;LBRlate>=0.4584100975;WMearly<32.1475524733333;b_WMearly>=0.427420706;mu_LBRlate>=-0.0925612373333333;mu_HMmid>=0.220285889;PeaFloweringTT<190.164404666667;;Situation.Stock2<0.5;;mu_HMlate<0.693869215333333;reductionDepth>=0.000601853;shootLength<425.6018531;rootLength<63.432701;r50<118.8783305;g0>=16.30872567;RGR<0.021256;Emax<…
929;190;0.222331743283124;b_RLHlate<3.1520728295;tPhoto2<19.618463725;LBRlate>=0.4584100975;WMearly<32.1475524733333;b_WMearly>=0.427420706;mu_LBRlate>=-0.0925612373333333;mu_HMmid>=0.220285889;PeaFloweringTT>=190.164404666667;;timeLastTillSow_POIS>=21.75;;PrimaryCropSowingDate_POIS<435.5;;timeLastTillSow_POIS>=81.125;;maxTillageDepth_R>=12;;PrimaryCropSowingDate_ORGE>=172.5;;Situation.Stock2<0.5…
1547;70;0.218103149319553;b_RLHlate<3.1520728295;tPhoto2<19.618463725;LBRlate>=0.4584100975;WMearly<32.1475524733333;b_WMearly>=0.427420706;mu_LBRlate>=-0.0925612373333333;mu_HMmid>=0.220285889;PeaFloweringTT<190.164404666667;;Situation.Stock2<0.5;;mu_HMlate<0.693869215333333;reductionDepth>=0.000601853;shootLength<425.6018531;rootLength<63.432701;r50<118.8783305;g0>=16.30872567;RGR<0.021256;Emax…
3786;125;0.202094537370625;b_RLHlate<3.1520728295;tPhoto2<19.618463725;LBRlate>=0.4584100975;WMearly<32.1475524733333;b_WMearly>=0.427420706;mu_LBRlate>=-0.0925612373333333;mu_HMmid>=0.220285889;PeaFloweringTT>=190.164404666667;;timeLastTillSow_POIS>=21.75;;PrimaryCropSowingDate_POIS<435.5;;timeLastTillSow_POIS<81.125;;WheatBefore_POIS>=0.5;;HMmid<20.028672443;reductionDepth>=0.000601853;shootLen…	VIRTUAL1	VIRTUAL2	VIRTUAL4	VIRTUAL5	VIRTUAL6	VIRTUAL9};;Interrow.cm._POIS>=43.5;;SowingDensity.seeds.m2._COLZA>=64;;Situation.Stock2<0.5;
466;160;0.200248238933583;b_RLHlate<3.1520728295;tPhoto2<19.618463725;LBRlate>=0.4584100975;WMearly<32.1475524733333;b_WMearly>=0.427420706;mu_LBRlate>=-0.0925612373333333;mu_HMmid>=0.220285889;PeaFloweringTT>=190.164404666667;;timeLastTillSow_POIS>=21.75;;PrimaryCropSowingDate_POIS<435.5;;timeLastTillSow_POIS>=81.125;;maxTillageDepth_R>=12;;PrimaryCropSowingDate_ORGE<172.5;;PeaFloweringTT>=670.2…
1892;211;0.198019119767969;b_RLHlate<3.1520728295;tPhoto2<19.618463725;LBRlate>=0.4584100975;WMearly<32.1475524733333;b_WMearly>=0.427420706;mu_LBRlate>=-0.0925612373333333;mu_HMmid>=0.220285889;PeaFloweringTT>=190.164404666667;;timeLastTillSow_POIS>=21.75;;PrimaryCropSowingDate_POIS<435.5;;timeLastTillSow_POIS<81.125;;WheatBefore_POIS>=0.5;;HMmid<20.028672443;reductionDepth>=0.000601853;shootLen…	VIRTUAL1	VIRTUAL2	VIRTUAL4	VIRTUAL5	VIRTUAL6	VIRTUAL9};;Interrow.cm._POIS>=43.5;;SowingDensity.seeds.m2._COLZA<64;
945;223;0.196886041964711;b_RLHlate<3.1520728295;tPhoto2<19.618463725;LBRlate>=0.4584100975;WMearly<32.1475524733333;b_WMearly>=0.427420706;mu_LBRlate>=-0.0925612373333333;mu_HMmid>=0.220285889;PeaFloweringTT>=190.164404666667;;timeLastTillSow_POIS>=21.75;;PrimaryCropSowingDate_POIS<435.5;;timeLastTillSow_POIS<81.125;;WheatBefore_POIS>=0.5;;HMmid<20.028672443;reductionDepth>=0.000601853;shootLeng…	ORVANTIS	VIRTUAL10	VIRTUAL7	VIRTUAL8};;timeLastHerbicideHarvest_POIS>=42;
234;97;0.19512981548602;b_RLHlate<3.1520728295;tPhoto2<19.618463725;LBRlate>=0.4584100975;WMearly<32.1475524733333;b_WMearly>=0.427420706;mu_LBRlate>=-0.0925612373333333;mu_HMmid>=0.220285889;PeaFloweringTT>=190.164404666667;;timeLastTillSow_POIS>=21.75;;PrimaryCropSowingDate_POIS<435.5;;timeLastTillSow_POIS>=81.125;;maxTillageDepth_R<12;;PeaFloweringTT<352.841645625;
226;271;0.19390166067591;b_RLHlate<3.1520728295;tPhoto2<19.618463725;LBRlate>=0.4584100975;WMearly<32.1475524733333;b_WMearly>=0.427420706;mu_LBRlate>=-0.0925612373333333;mu_HMmid>=0.220285889;PeaFloweringTT>=190.164404666667;;timeLastTillSow_POIS>=21.75;;PrimaryCropSowingDate_POIS>=435.5;;WheatVariety in {CAPHORN	CEZANNE	VIRTUAL2	VIRTUAL3	VIRTUAL4	VIRTUAL5	VIRTUAL6	VIRTUAL7	VIRTUAL9};;MeanTillageDepth_POIS<5.3333335;;PrimaryCropSowingDate_POIS>=440.5;
49;238;0.179107329476611;b_RLHlate<3.1520728295;tPhoto2<19.618463725;LBRlate>=0.4584100975;WMearly<32.1475524733333;b_WMearly>=0.427420706;mu_LBRlate>=-0.0925612373333333;mu_HMmid>=0.220285889;PeaFloweringTT<190.164404666667;;Situation.Stock2<0.5;;mu_HMlate<0.693869215333333;reductionDepth>=0.000601853;shootLength<425.6018531;rootLength<63.432701;r50<118.8783305;g0>=16.30872567;RGR<0.021256;Emax<…
93;917;0.176671841401587;b_RLHlate>=3.1520728295;tPhoto2>=19.618463725;LBRlate<0.4584100975;WMearly>=32.1475524733333;b_WMearly<0.427420706;mu_LBRlate<-0.0925612373333333;mu_HMmid<0.220285889;PeaFloweringTT>=608.349639958333;;timeLastTillSow_POIS<58.625;;SowingDensity.seeds.m2._POIS>=62.5;;timeLastHerbicideHarvest_BLE<212;;propSpeciesMortSup90_BLE>=0.1346155;
73;80;0.172798642763495;b_RLHlate>=3.1520728295;tPhoto2>=19.618463725;LBRlate<0.4584100975;WMearly>=32.1475524733333;b_WMearly<0.427420706;mu_LBRlate<-0.0925612373333333;mu_HMmid<0.220285889;PeaFloweringTT<608.349639958333;;Situation.Stock2>=0.5;;WinterTillage_R<1.1661345;;timeLastHerbicideHarvest_COLZA>=10.5;;nbSystemicHerbicides_COLZA>=2.5;
930;50;0.169307027722075;b_RLHlate<3.1520728295;tPhoto2<19.618463725;LBRlate>=0.4584100975;WMearly<32.1475524733333;b_WMearly>=0.427420706;mu_LBRlate>=-0.0925612373333333;mu_HMmid>=0.220285889;PeaFloweringTT>=190.164404666667;;timeLastTillSow_POIS>=21.75;;PrimaryCropSowingDate_POIS<435.5;;timeLastTillSow_POIS>=81.125;;maxTillageDepth_R>=12;;PrimaryCropSowingDate_ORGE>=172.5;;Situation.Stock2>=0.5…
97;167;0.164989952663798;b_RLHlate<3.1520728295;tPhoto2<19.618463725;LBRlate>=0.4584100975;WMearly<32.1475524733333;b_WMearly>=0.427420706;mu_LBRlate>=-0.0925612373333333;mu_HMmid>=0.220285889;PeaFloweringTT<190.164404666667;;Situation.Stock2<0.5;;mu_HMlate<0.693869215333333;reductionDepth>=0.000601853;shootLength<425.6018531;rootLength<63.432701;r50<118.8783305;g0>=16.30872567;RGR<0.021256;Emax<…
185;194;0.161498929785379;b_RLHlate>=3.1520728295;tPhoto2>=19.618463725;LBRlate<0.4584100975;WMearly>=32.1475524733333;b_WMearly<0.427420706;mu_LBRlate<-0.0925612373333333;mu_HMmid<0.220285889;PeaFloweringTT>=608.349639958333;;timeLastTillSow_POIS<58.625;;SowingDensity.seeds.m2._POIS>=62.5;;timeLastHerbicideHarvest_BLE<212;;propSpeciesMortSup90_BLE<0.1346155;;timeSow1stHerbicide_POIS<30;
240;99;0.161351448679812;b_RLHlate<3.1520728295;tPhoto2<19.618463725;LBRlate>=0.4584100975;WMearly<32.1475524733333;b_WMearly>=0.427420706;mu_LBRlate>=-0.0925612373333333;mu_HMmid>=0.220285889;PeaFloweringTT>=190.164404666667;;timeLastTillSow_POIS<21.75;;LBRmid>=0.7633937239;reductionDepth>=0.000601853;shootLength<425.6018531;rootLength<63.432701;r50<118.8783305;g0>=16.30872567;RGR<0.021256;Emax<…
86;194;0.137339585488574;b_RLHlate>=3.1520728295;tPhoto2>=19.618463725;LBRlate<0.4584100975;WMearly>=32.1475524733333;b_WMearly<0.427420706;mu_LBRlate<-0.0925612373333333;mu_HMmid<0.220285889;PeaFloweringTT>=608.349639958333;;timeLastTillSow_POIS>=58.625;;maxTillageDepth_R<16.5;;WheatVariety in {CAPHORN	ORVANTIS	VIRTUAL2	VIRTUAL6};;SowingDensity.seeds.m2._COLZA<79;
948;119;0.127111938827036;b_RLHlate<3.1520728295;tPhoto2<19.618463725;LBRlate>=0.4584100975;WMearly<32.1475524733333;b_WMearly>=0.427420706;mu_LBRlate>=-0.0925612373333333;mu_HMmid>=0.220285889;PeaFloweringTT>=190.164404666667;;timeLastTillSow_POIS>=21.75;;PrimaryCropSowingDate_POIS<435.5;;timeLastTillSow_POIS<81.125;;WheatBefore_POIS>=0.5;;HMmid>=20.028672443;reductionDepth<0.000601853;shootLeng…	ORVANTIS	VIRTUAL10	VIRTUAL4	VIRTUAL8};;timeHarvest1stTill_BLE>=7.5;nbRolling_R>=0.4164765;nbFoliarOnlyHerbicides_R<0.4164765;nbMechWeeding_BLE<2;harvestDate_BLE>=175.5;SowingDensity.seeds.m2._POIS<97;nbFoliarHerbicides_POIS<0.5;nbHerbDicotSup75_POIS<1.5;timeLastTillSow_POIS<54.125;timeSow1stHerbicide_POIS>=28.5;timeLastHerbicideHarvest_POIS<7
52;275;0.119204437332822;b_RLHlate<3.1520728295;tPhoto2<19.618463725;LBRlate>=0.4584100975;WMearly<32.1475524733333;b_WMearly>=0.427420706;mu_LBRlate>=-0.0925612373333333;mu_HMmid>=0.220285889;PeaFloweringTT<190.164404666667;;Situation.Stock2>=0.5;;winterTillage_POIS<3.5;;timeLastHerbicideHarvest_COLZA<188.125;
228;257;0.116583822951472;b_RLHlate<3.1520728295;tPhoto2<19.618463725;LBRlate>=0.4584100975;WMearly<32.1475524733333;b_WMearly>=0.427420706;mu_LBRlate>=-0.0925612373333333;mu_HMmid>=0.220285889;PeaFloweringTT>=190.164404666667;;timeLastTillSow_POIS>=21.75;;PrimaryCropSowingDate_POIS>=435.5;;WheatVariety in {ORVANTIS	VIRTUAL1	VIRTUAL10	VIRTUAL8};;Frequency_COLZA<0.2915335;;FreqLeavingCutCropBiomass_POIS<0.5;nbResidueShredding.Broyage._POIS<0.
928;544;0.116224103649375;b_RLHlate<3.1520728295;tPhoto2<19.618463725;LBRlate>=0.4584100975;WMearly<32.1475524733333;b_WMearly>=0.427420706;mu_LBRlate>=-0.0925612373333333;mu_HMmid>=0.220285889;PeaFloweringTT>=190.164404666667;;timeLastTillSow_POIS>=21.75;;PrimaryCropSowingDate_POIS<435.5;;timeLastTillSow_POIS>=81.125;;maxTillageDepth_R>=12;;PrimaryCropSowingDate_ORGE>=172.5;;Situation.Stock2<0.5…
42;478;0.104052892468898;b_RLHlate>=3.1520728295;tPhoto2>=19.618463725;LBRlate<0.4584100975;WMearly>=32.1475524733333;b_WMearly<0.427420706;mu_LBRlate<-0.0925612373333333;mu_HMmid<0.220285889;PeaFloweringTT>=608.349639958333;;timeLastTillSow_POIS>=58.625;;maxTillageDepth_R<16.5;;WheatVariety in {CEZANNE	VIRTUAL1	VIRTUAL10	VIRTUAL3	VIRTUAL4	VIRTUAL5	VIRTUAL7	VIRTUAL8	VIRTUAL9};
22;929;0.0970150950577551;b_RLHlate>=3.1520728295;tPhoto2>=19.618463725;LBRlate<0.4584100975;WMearly>=32.1475524733333;b_WMearly<0.427420706;mu_LBRlate<-0.0925612373333333;mu_HMmid<0.220285889;PeaFloweringTT>=608.349639958333;;timeLastTillSow_POIS<58.625;;SowingDensity.seeds.m2._POIS<62.5;
35;625;0.0952858554569755;b_RLHlate>=3.1520728295;tPhoto2>=19.618463725;LBRlate<0.4584100975;WMearly>=32.1475524733333;b_WMearly<0.427420706;mu_LBRlate<-0.0925612373333333;mu_HMmid<0.220285889;PeaFloweringTT<608.349639958333;;Situation.Stock2<0.5;;PeaFloweringTT>=255.73984625;;SLAmid>=205.87798923;seedWeight<142.87841265;baseWaterPotential<-2.459965194;reductionDepth>=0.0007969785;shootLength<401…
944;152;0.0940779540465766;b_RLHlate<3.1520728295;tPhoto2<19.618463725;LBRlate>=0.4584100975;WMearly<32.1475524733333;b_WMearly>=0.427420706;mu_LBRlate>=-0.0925612373333333;mu_HMmid>=0.220285889;PeaFloweringTT>=190.164404666667;;timeLastTillSow_POIS>=21.75;;PrimaryCropSowingDate_POIS<435.5;;timeLastTillSow_POIS<81.125;;WheatBefore_POIS>=0.5;;HMmid<20.028672443;reductionDepth>=0.000601853;shootLen…	ORVANTIS	VIRTUAL10	VIRTUAL7	VIRTUAL8};;timeLastHerbicideHarvest_POIS<42;
112;658;0.082133308303538;b_RLHlate<3.1520728295;tPhoto2<19.618463725;LBRlate>=0.4584100975;WMearly<32.1475524733333;b_WMearly>=0.427420706;mu_LBRlate>=-0.0925612373333333;mu_HMmid>=0.220285889;PeaFloweringTT>=190.164404666667;;timeLastTillSow_POIS>=21.75;;PrimaryCropSowingDate_POIS>=435.5;;WheatVariety in {CAPHORN	CEZANNE	VIRTUAL2	VIRTUAL3	VIRTUAL4	VIRTUAL5	VIRTUAL6	VIRTUAL7	VIRTUAL9};;MeanTillageDepth_POIS>=5.3333335;
1546;213;0.0781381386279323;b_RLHlate<3.1520728295;tPhoto2<19.618463725;LBRlate>=0.4584100975;WMearly<32.1475524733333;b_WMearly>=0.427420706;mu_LBRlate>=-0.0925612373333333;mu_HMmid>=0.220285889;PeaFloweringTT<190.164404666667;;Situation.Stock2<0.5;;mu_HMlate<0.693869215333333;reductionDepth>=0.000601853;shootLength<425.6018531;rootLength<63.432701;r50<118.8783305;g0>=16.30872567;RGR<0.021256;Em…
50;200;0.0712909089149844;b_RLHlate<3.1520728295;tPhoto2<19.618463725;LBRlate>=0.4584100975;WMearly<32.1475524733333;b_WMearly>=0.427420706;mu_LBRlate>=-0.0925612373333333;mu_HMmid>=0.220285889;PeaFloweringTT<190.164404666667;;Situation.Stock2<0.5;;mu_HMlate>=0.693869215333333;reductionDepth<0.000601853;shootLength>=425.6018531;rootLength>=63.432701;r50>=118.8783305;g0<16.30872567;RGR>=0.021256;E…
184;269;0.06752027773244;b_RLHlate>=3.1520728295;tPhoto2>=19.618463725;LBRlate<0.4584100975;WMearly>=32.1475524733333;b_WMearly<0.427420706;mu_LBRlate<-0.0925612373333333;mu_HMmid<0.220285889;PeaFloweringTT>=608.349639958333;;timeLastTillSow_POIS<58.625;;SowingDensity.seeds.m2._POIS>=62.5;;timeLastHerbicideHarvest_BLE<212;;propSpeciesMortSup90_BLE<0.1346155;;timeSow1stHerbicide_POIS>=30;
20;919;0.0629058609717543;b_RLHlate>=3.1520728295;tPhoto2>=19.618463725;LBRlate<0.4584100975;WMearly>=32.1475524733333;b_WMearly<0.427420706;mu_LBRlate<-0.0925612373333333;mu_HMmid<0.220285889;PeaFloweringTT>=608.349639958333;;timeLastTillSow_POIS>=58.625;;maxTillageDepth_R>=16.5;
72;506;0.0623720043019688;b_RLHlate>=3.1520728295;tPhoto2>=19.618463725;LBRlate<0.4584100975;WMearly>=32.1475524733333;b_WMearly<0.427420706;mu_LBRlate<-0.0925612373333333;mu_HMmid<0.220285889;PeaFloweringTT<608.349639958333;;Situation.Stock2>=0.5;;WinterTillage_R<1.1661345;;timeLastHerbicideHarvest_COLZA>=10.5;;nbSystemicHerbicides_COLZA<2.5;
38;37;0.0579431471810249;b_RLHlate>=3.1520728295;tPhoto2>=19.618463725;LBRlate<0.4584100975;WMearly>=32.1475524733333;b_WMearly<0.427420706;mu_LBRlate<-0.0925612373333333;mu_HMmid<0.220285889;PeaFloweringTT<608.349639958333;;Situation.Stock2>=0.5;;WinterTillage_R>=1.1661345;;nbNonSystemicHerbicides_COLZA<0.5;WheatVariety in {
772;1015;0.0522297767800433;b_RLHlate<3.1520728295;tPhoto2<19.618463725;LBRlate>=0.4584100975;WMearly<32.1475524733333;b_WMearly>=0.427420706;mu_LBRlate>=-0.0925612373333333;mu_HMmid>=0.220285889;PeaFloweringTT<190.164404666667;;Situation.Stock2<0.5;;mu_HMlate<0.693869215333333;reductionDepth>=0.000601853;shootLength<425.6018531;rootLength<63.432701;r50<118.8783305;g0>=16.30872567;RGR<0.021256;Em…
34;1608;0.0365817357312979;b_RLHlate>=3.1520728295;tPhoto2>=19.618463725;LBRlate<0.4584100975;WMearly>=32.1475524733333;b_WMearly<0.427420706;mu_LBRlate<-0.0925612373333333;mu_HMmid<0.220285889;PeaFloweringTT<608.349639958333;;Situation.Stock2<0.5;;PeaFloweringTT>=255.73984625;;SLAmid<205.87798923;seedWeight>=142.87841265;baseWaterPotential>=-2.459965194;reductionDepth<0.0007969785;shootLength>=4…
192;1250;0.0357371355420527;b_RLHlate<3.1520728295;tPhoto2<19.618463725;LBRlate>=0.4584100975;WMearly<32.1475524733333;b_WMearly>=0.427420706;mu_LBRlate>=-0.0925612373333333;mu_HMmid>=0.220285889;PeaFloweringTT<190.164404666667;;Situation.Stock2<0.5;;mu_HMlate<0.693869215333333;reductionDepth>=0.000601853;shootLength<425.6018531;rootLength<63.432701;r50<118.8783305;g0>=16.30872567;RGR<0.021256;Em…
74;20;0.0341589158118886;b_RLHlate>=3.1520728295;tPhoto2>=19.618463725;LBRlate<0.4584100975;WMearly>=32.1475524733333;b_WMearly<0.427420706;mu_LBRlate<-0.0925612373333333;mu_HMmid<0.220285889;PeaFloweringTT<608.349639958333;;Situation.Stock2>=0.5;;WinterTillage_R<1.1661345;;timeLastHerbicideHarvest_COLZA<10.5;;nbHerbicides_COLZA>=3.5;nbTillageOtherThanPloughOrRoll_R>=3.4984025;nbPloughing_R>=0.16…
16;1974;0.0163801787848685;b_RLHlate>=3.1520728295;tPhoto2>=19.618463725;LBRlate<0.4584100975;WMearly>=32.1475524733333;b_WMearly<0.427420706;mu_LBRlate<-0.0925612373333333;mu_HMmid<0.220285889;PeaFloweringTT<608.349639958333;;Situation.Stock2<0.5;;PeaFloweringTT<255.73984625;
