# Supplementary material for: Tracking Ideal Varieties and Cropping Techniques for Agroecological Weed Management: A Simulation-Based Study on Pea
Source: Front Plant Sci. 2022 Apr 4;13:809056. doi: 10.3389/fpls.2022.809056 (PMC9014269; doi:10.3389/fpls.2022.809056)
Supplement: Supplementary file 1 [file Data_Sheet_1.ZIP › AllBranches/Feuilles_EnergyYield_Spring_Rotation.csv]

idLeaf;n;MeanIndicator;
63;10;0.787761656352419;mu_HMmid>=0.2202858896;tPhoto2<19.618463725;LBRlate>=0.4584100975;WMearly<32.1475524733333;b_WMearly>=0.427420706;b_RLHlate<3.1520728295;mu_LBRlate>=-0.092561237333333;PeaFloweringTT>=190.232396916667;;timeLastTillSow_POIS<21.75;;harvestDate_BLE>=210;;nbHerbMonocotSup75_BLE>=2.5;
991;10;0.62440482801762;mu_HMmid>=0.2202858896;tPhoto2<19.618463725;LBRlate>=0.4584100975;WMearly<32.1475524733333;b_WMearly>=0.427420706;b_RLHlate<3.1520728295;mu_LBRlate>=-0.092561237333333;PeaFloweringTT>=190.232396916667;;timeLastTillSow_POIS<21.75;;harvestDate_BLE<210;;Frequency_BLE>=0.2915335;CropRotationLength_R<3.5;Frequency_POIS>=0.2915335;Frequency_ORGE<0.083295;PrimaryCropSowingDate_BL…
499;10;0.601839851247889;mu_HMmid>=0.2202858896;tPhoto2<19.618463725;LBRlate>=0.4584100975;WMearly<32.1475524733333;b_WMearly>=0.427420706;b_RLHlate<3.1520728295;mu_LBRlate>=-0.092561237333333;PeaFloweringTT>=190.232396916667;;timeLastTillSow_POIS<21.75;;harvestDate_BLE>=210;;nbHerbMonocotSup75_BLE<2.5;;SummerTillage_R<2.83204;;timeSow1stHerbicide_POIS>=53.5;;Situation.Stock2>=0.5;
251;30;0.584095722271759;mu_HMmid>=0.2202858896;tPhoto2<19.618463725;LBRlate>=0.4584100975;WMearly<32.1475524733333;b_WMearly>=0.427420706;b_RLHlate<3.1520728295;mu_LBRlate>=-0.092561237333333;PeaFloweringTT>=190.232396916667;;timeLastTillSow_POIS<21.75;;harvestDate_BLE>=210;;nbHerbMonocotSup75_BLE<2.5;;SummerTillage_R>=2.83204;;nbFoliarOnlyHerbicides_R>=0.2915335;
119;25;0.578790498198238;mu_HMmid>=0.2202858896;tPhoto2<19.618463725;LBRlate>=0.4584100975;WMearly<32.1475524733333;b_WMearly>=0.427420706;b_RLHlate<3.1520728295;mu_LBRlate>=-0.092561237333333;PeaFloweringTT>=190.232396916667;;timeLastTillSow_POIS>=21.75;;Situation.Stock2>=0.5;;harvestDate_BLE>=204.5;;propSpeciesMortSup80_BLE>=0.8653845;
475;15;0.569981369404997;mu_HMmid>=0.2202858896;tPhoto2<19.618463725;LBRlate>=0.4584100975;WMearly<32.1475524733333;b_WMearly>=0.427420706;b_RLHlate<3.1520728295;mu_LBRlate>=-0.092561237333333;PeaFloweringTT>=190.232396916667;;timeLastTillSow_POIS>=21.75;;Situation.Stock2>=0.5;;harvestDate_BLE>=204.5;;propSpeciesMortSup80_BLE<0.8653845;;nbPseudoRootOnlyHerbicides_R<0.4997715;nbPseudorootHerbicide…
983;35;0.539213653262133;mu_HMmid>=0.2202858896;tPhoto2<19.618463725;LBRlate>=0.4584100975;WMearly<32.1475524733333;b_WMearly>=0.427420706;b_RLHlate<3.1520728295;mu_LBRlate>=-0.092561237333333;PeaFloweringTT>=190.232396916667;;timeLastTillSow_POIS<21.75;;harvestDate_BLE<210;;Frequency_BLE>=0.2915335;CropRotationLength_R<3.5;Frequency_POIS>=0.2915335;Frequency_ORGE<0.083295;PrimaryCropSowingDate_B…
1855;35;0.527536292185326;mu_HMmid>=0.2202858896;tPhoto2<19.618463725;LBRlate>=0.4584100975;WMearly<32.1475524733333;b_WMearly>=0.427420706;b_RLHlate<3.1520728295;mu_LBRlate>=-0.092561237333333;PeaFloweringTT>=190.232396916667;;timeLastTillSow_POIS>=21.75;;Situation.Stock2<0.5;;PrimaryCropSowingDate_POIS<455.5;;timeLastTillSow_POIS<71.625;;meanMechWeedDepth.cm._BLE>=1.9;;MaxTillageDepth_POIS>=11.…
47;15;0.527401250234596;mu_HMmid<0.2202858896;tPhoto2>=19.618463725;LBRlate<0.4584100975;WMearly>=32.1475524733333;b_WMearly<0.427420706;b_RLHlate>=3.1520728295;mu_LBRlate<-0.092561237333333;Situation.Stock2>=0.5;;RowSowing.1or0._BLE<0.5;SowingDepth.cm._BLE<0.;nbTillageOtherThanPloughOrRoll_R>=3.1652215;;timeLastHerbicideHarvest_COLZA<13.5;
3671;10;0.525216393333637;mu_HMmid>=0.2202858896;tPhoto2<19.618463725;LBRlate>=0.4584100975;WMearly<32.1475524733333;b_WMearly>=0.427420706;b_RLHlate<3.1520728295;mu_LBRlate>=-0.092561237333333;PeaFloweringTT>=190.232396916667;;timeLastTillSow_POIS>=21.75;;Situation.Stock2<0.5;;PrimaryCropSowingDate_POIS<455.5;;timeLastTillSow_POIS>=71.625;;nbTillageOtherThanPloughOrRoll_R<1.5826105;;Interrow.cm.…
107;10;0.511772253184361;mu_HMmid>=0.2202858896;tPhoto2<19.618463725;LBRlate>=0.4584100975;WMearly<32.1475524733333;b_WMearly>=0.427420706;b_RLHlate<3.1520728295;mu_LBRlate>=-0.092561237333333;PeaFloweringTT<190.232396916667;;timeHarvest1stRoll_BLE<27.75;;timeLastTillSow_BLE>=2.5;;propWeededArea_COLZA>=0.54991;;nbHerbicides_COLZA>=2.5;nbIncropHerbicides_COLZA>=2.
235;40;0.500016589248098;mu_HMmid>=0.2202858896;tPhoto2<19.618463725;LBRlate>=0.4584100975;WMearly<32.1475524733333;b_WMearly>=0.427420706;b_RLHlate<3.1520728295;mu_LBRlate>=-0.092561237333333;PeaFloweringTT>=190.232396916667;;timeLastTillSow_POIS>=21.75;;Situation.Stock2>=0.5;;harvestDate_BLE<204.5;;timeHarvest1stPlough_BLE<77.5;timeLastTillSow_BLE<;SowingDensity.seeds.m2._BLE<440.5;
159;10;0.499111213108801;mu_HMmid<0.2202858896;tPhoto2>=19.618463725;LBRlate<0.4584100975;WMearly>=32.1475524733333;b_WMearly<0.427420706;b_RLHlate>=3.1520728295;mu_LBRlate<-0.092561237333333;Situation.Stock2<0.5;;nbTillageOtherThanPloughOrRoll_R>=4.5812415;;harvestDate_BLE>=191.5;;Interrow.cm._BLE<62.5;;timeLastTillSow_BLE<17;;timeSow1stHerbicide_POIS<1.5;nbMultipleHerbicides_R>=1.8324965;nbResi…
990;75;0.495641844852298;mu_HMmid>=0.2202858896;tPhoto2<19.618463725;LBRlate>=0.4584100975;WMearly<32.1475524733333;b_WMearly>=0.427420706;b_RLHlate<3.1520728295;mu_LBRlate>=-0.092561237333333;PeaFloweringTT>=190.232396916667;;timeLastTillSow_POIS<21.75;;harvestDate_BLE<210;;Frequency_BLE>=0.2915335;CropRotationLength_R<3.5;Frequency_POIS>=0.2915335;Frequency_ORGE<0.083295;PrimaryCropSowingDate_B…
459;20;0.483962179708804;mu_HMmid>=0.2202858896;tPhoto2<19.618463725;LBRlate>=0.4584100975;WMearly<32.1475524733333;b_WMearly>=0.427420706;b_RLHlate<3.1520728295;mu_LBRlate>=-0.092561237333333;PeaFloweringTT>=190.232396916667;;timeLastTillSow_POIS>=21.75;;Situation.Stock2<0.5;;PrimaryCropSowingDate_POIS<455.5;;timeLastTillSow_POIS>=71.625;;nbTillageOtherThanPloughOrRoll_R<1.5826105;;Interrow.cm._…
501;45;0.483305559277657;mu_HMmid>=0.2202858896;tPhoto2<19.618463725;LBRlate>=0.4584100975;WMearly<32.1475524733333;b_WMearly>=0.427420706;b_RLHlate<3.1520728295;mu_LBRlate>=-0.092561237333333;PeaFloweringTT>=190.232396916667;;timeLastTillSow_POIS<21.75;;harvestDate_BLE>=210;;nbHerbMonocotSup75_BLE<2.5;;SummerTillage_R>=2.83204;;nbFoliarOnlyHerbicides_R<0.2915335;;timeHarvest1stTill_POIS>=4.5;Pri…
1831;10;0.478643214767918;mu_HMmid>=0.2202858896;tPhoto2<19.618463725;LBRlate>=0.4584100975;WMearly<32.1475524733333;b_WMearly>=0.427420706;b_RLHlate<3.1520728295;mu_LBRlate>=-0.092561237333333;PeaFloweringTT>=190.232396916667;;timeLastTillSow_POIS>=21.75;;Situation.Stock2<0.5;;PrimaryCropSowingDate_POIS<455.5;;timeLastTillSow_POIS>=71.625;;nbTillageOtherThanPloughOrRoll_R>=1.5826105;;FreqLeaving…
3707;36;0.469403878161772;mu_HMmid>=0.2202858896;tPhoto2<19.618463725;LBRlate>=0.4584100975;WMearly<32.1475524733333;b_WMearly>=0.427420706;b_RLHlate<3.1520728295;mu_LBRlate>=-0.092561237333333;PeaFloweringTT>=190.232396916667;;timeLastTillSow_POIS>=21.75;;Situation.Stock2<0.5;;PrimaryCropSowingDate_POIS<455.5;;timeLastTillSow_POIS<71.625;;meanMechWeedDepth.cm._BLE>=1.9;;MaxTillageDepth_POIS>=11.…
3687;10;0.448640885424697;mu_HMmid>=0.2202858896;tPhoto2<19.618463725;LBRlate>=0.4584100975;WMearly<32.1475524733333;b_WMearly>=0.427420706;b_RLHlate<3.1520728295;mu_LBRlate>=-0.092561237333333;PeaFloweringTT>=190.232396916667;;timeLastTillSow_POIS>=21.75;;Situation.Stock2<0.5;;PrimaryCropSowingDate_POIS<455.5;;timeLastTillSow_POIS<71.625;;meanMechWeedDepth.cm._BLE<1.9;;harvestDate_COLZA<206;;tim…
2543;25;0.444050426264799;mu_HMmid<0.2202858896;tPhoto2>=19.618463725;LBRlate<0.4584100975;WMearly>=32.1475524733333;b_WMearly<0.427420706;b_RLHlate>=3.1520728295;mu_LBRlate<-0.092561237333333;Situation.Stock2<0.5;;nbTillageOtherThanPloughOrRoll_R>=4.5812415;;harvestDate_BLE>=191.5;;Interrow.cm._BLE<62.5;;timeLastTillSow_BLE<17;;timeSow1stHerbicide_POIS>=1.5;nbMultipleHerbicides_R<1.8324965;nbRes…
271;10;0.426122060956599;mu_HMmid<0.2202858896;tPhoto2>=19.618463725;LBRlate<0.4584100975;WMearly>=32.1475524733333;b_WMearly<0.427420706;b_RLHlate>=3.1520728295;mu_LBRlate<-0.092561237333333;Situation.Stock2<0.5;;nbTillageOtherThanPloughOrRoll_R<4.5812415;;timeLastTillSow_POIS>=47.5;;nbSystemicHerbicides_R>=1.7075535;;EfficacyDicot._COLZA>=0.963193;;nbPseudorootHerbicides_POIS>=0.5;;nbNonSystemi…
474;25;0.424853141258573;mu_HMmid>=0.2202858896;tPhoto2<19.618463725;LBRlate>=0.4584100975;WMearly<32.1475524733333;b_WMearly>=0.427420706;b_RLHlate<3.1520728295;mu_LBRlate>=-0.092561237333333;PeaFloweringTT>=190.232396916667;;timeLastTillSow_POIS>=21.75;;Situation.Stock2>=0.5;;harvestDate_BLE>=204.5;;propSpeciesMortSup80_BLE<0.8653845;;nbPseudoRootOnlyHerbicides_R<0.4997715;nbPseudorootHerbicide…
498;50;0.42475598427585;mu_HMmid>=0.2202858896;tPhoto2<19.618463725;LBRlate>=0.4584100975;WMearly<32.1475524733333;b_WMearly>=0.427420706;b_RLHlate<3.1520728295;mu_LBRlate>=-0.092561237333333;PeaFloweringTT>=190.232396916667;;timeLastTillSow_POIS<21.75;;harvestDate_BLE>=210;;nbHerbMonocotSup75_BLE<2.5;;SummerTillage_R<2.83204;;timeSow1stHerbicide_POIS>=53.5;;Situation.Stock2<0.5;
93;50;0.422689763138835;mu_HMmid<0.2202858896;tPhoto2>=19.618463725;LBRlate<0.4584100975;WMearly>=32.1475524733333;b_WMearly<0.427420706;b_RLHlate>=3.1520728295;mu_LBRlate<-0.092561237333333;Situation.Stock2>=0.5;;RowSowing.1or0._BLE<0.5;SowingDepth.cm._BLE<0.;nbTillageOtherThanPloughOrRoll_R>=3.1652215;;timeLastHerbicideHarvest_COLZA>=13.5;;nbHerbDicotSup50_POIS>=0.5;EfficacyDicot._POIS>=0.2
3653;8;0.420678840424599;mu_HMmid>=0.2202858896;tPhoto2<19.618463725;LBRlate>=0.4584100975;WMearly<32.1475524733333;b_WMearly>=0.427420706;b_RLHlate<3.1520728295;mu_LBRlate>=-0.092561237333333;PeaFloweringTT>=190.232396916667;;timeLastTillSow_POIS>=21.75;;Situation.Stock2<0.5;;PrimaryCropSowingDate_POIS<455.5;;timeLastTillSow_POIS>=71.625;;nbTillageOtherThanPloughOrRoll_R>=1.5826105;;FreqLeavingC…
213;9;0.420043721852231;mu_HMmid>=0.2202858896;tPhoto2<19.618463725;LBRlate>=0.4584100975;WMearly<32.1475524733333;b_WMearly>=0.427420706;b_RLHlate<3.1520728295;mu_LBRlate>=-0.092561237333333;PeaFloweringTT<190.232396916667;;timeHarvest1stRoll_BLE<27.75;;timeLastTillSow_BLE>=2.5;;propWeededArea_COLZA>=0.54991;;nbHerbicides_COLZA<2.5;nbIncropHerbicides_COLZA<2.;nbResidueShredding.Broyage._COLZA>=1…
121;16;0.413296492112323;mu_HMmid>=0.2202858896;tPhoto2<19.618463725;LBRlate>=0.4584100975;WMearly<32.1475524733333;b_WMearly>=0.427420706;b_RLHlate<3.1520728295;mu_LBRlate>=-0.092561237333333;PeaFloweringTT>=190.232396916667;;timeLastTillSow_POIS<21.75;;harvestDate_BLE<210;;Frequency_BLE<0.2915335;CropRotationLength_R>=3.5;Frequency_POIS<0.2915335;Frequency_ORGE>=0.083295;SummerTillage_R>=3.9981…
923;55;0.410485619538707;mu_HMmid>=0.2202858896;tPhoto2<19.618463725;LBRlate>=0.4584100975;WMearly<32.1475524733333;b_WMearly>=0.427420706;b_RLHlate<3.1520728295;mu_LBRlate>=-0.092561237333333;PeaFloweringTT>=190.232396916667;;timeLastTillSow_POIS>=21.75;;Situation.Stock2<0.5;;PrimaryCropSowingDate_POIS<455.5;;timeLastTillSow_POIS<71.625;;meanMechWeedDepth.cm._BLE<1.9;;harvestDate_COLZA>=206;;nbR…
981;55;0.409901666992832;mu_HMmid>=0.2202858896;tPhoto2<19.618463725;LBRlate>=0.4584100975;WMearly<32.1475524733333;b_WMearly>=0.427420706;b_RLHlate<3.1520728295;mu_LBRlate>=-0.092561237333333;PeaFloweringTT>=190.232396916667;;timeLastTillSow_POIS<21.75;;harvestDate_BLE<210;;Frequency_BLE>=0.2915335;CropRotationLength_R<3.5;Frequency_POIS>=0.2915335;Frequency_ORGE<0.083295;PrimaryCropSowingDate_B…
27;28;0.408942917871956;mu_HMmid>=0.2202858896;tPhoto2<19.618463725;LBRlate>=0.4584100975;WMearly<32.1475524733333;b_WMearly>=0.427420706;b_RLHlate<3.1520728295;mu_LBRlate>=-0.092561237333333;PeaFloweringTT<190.232396916667;;timeHarvest1stRoll_BLE<27.75;;timeLastTillSow_BLE<2.5;
982;62;0.398332750776087;mu_HMmid>=0.2202858896;tPhoto2<19.618463725;LBRlate>=0.4584100975;WMearly<32.1475524733333;b_WMearly>=0.427420706;b_RLHlate<3.1520728295;mu_LBRlate>=-0.092561237333333;PeaFloweringTT>=190.232396916667;;timeLastTillSow_POIS<21.75;;harvestDate_BLE<210;;Frequency_BLE>=0.2915335;CropRotationLength_R<3.5;Frequency_POIS>=0.2915335;Frequency_ORGE<0.083295;PrimaryCropSowingDate_B…
3921;20;0.394176436429877;mu_HMmid>=0.2202858896;tPhoto2<19.618463725;LBRlate>=0.4584100975;WMearly<32.1475524733333;b_WMearly>=0.427420706;b_RLHlate<3.1520728295;mu_LBRlate>=-0.092561237333333;PeaFloweringTT>=190.232396916667;;timeLastTillSow_POIS<21.75;;harvestDate_BLE<210;;Frequency_BLE>=0.2915335;CropRotationLength_R<3.5;Frequency_POIS>=0.2915335;Frequency_ORGE<0.083295;PrimaryCropSowingDate_…
7341;52;0.393873456018784;mu_HMmid>=0.2202858896;tPhoto2<19.618463725;LBRlate>=0.4584100975;WMearly<32.1475524733333;b_WMearly>=0.427420706;b_RLHlate<3.1520728295;mu_LBRlate>=-0.092561237333333;PeaFloweringTT>=190.232396916667;;timeLastTillSow_POIS>=21.75;;Situation.Stock2<0.5;;PrimaryCropSowingDate_POIS<455.5;;timeLastTillSow_POIS>=71.625;;nbTillageOtherThanPloughOrRoll_R<1.5826105;;Interrow.cm.…
113;15;0.390066629575646;mu_HMmid>=0.2202858896;tPhoto2<19.618463725;LBRlate>=0.4584100975;WMearly<32.1475524733333;b_WMearly>=0.427420706;b_RLHlate<3.1520728295;mu_LBRlate>=-0.092561237333333;PeaFloweringTT>=190.232396916667;;timeLastTillSow_POIS>=21.75;;Situation.Stock2<0.5;;PrimaryCropSowingDate_POIS>=455.5;;meanMechWeedSpeed.km.h._COLZA>=9.8333335;
233;40;0.381484046380924;mu_HMmid>=0.2202858896;tPhoto2<19.618463725;LBRlate>=0.4584100975;WMearly<32.1475524733333;b_WMearly>=0.427420706;b_RLHlate<3.1520728295;mu_LBRlate>=-0.092561237333333;PeaFloweringTT>=190.232396916667;;timeLastTillSow_POIS>=21.75;;Situation.Stock2>=0.5;;harvestDate_BLE<204.5;;timeHarvest1stPlough_BLE>=77.5;timeLastTillSow_BLE>=;PrimaryCropSowingDate_COLZA>=252.5;
1854;9;0.374449207678961;mu_HMmid>=0.2202858896;tPhoto2<19.618463725;LBRlate>=0.4584100975;WMearly<32.1475524733333;b_WMearly>=0.427420706;b_RLHlate<3.1520728295;mu_LBRlate>=-0.092561237333333;PeaFloweringTT>=190.232396916667;;timeLastTillSow_POIS>=21.75;;Situation.Stock2<0.5;;PrimaryCropSowingDate_POIS<455.5;;timeLastTillSow_POIS<71.625;;meanMechWeedDepth.cm._BLE>=1.9;;MaxTillageDepth_POIS>=11.5…
97;10;0.372987657680882;mu_HMmid>=0.2202858896;tPhoto2<19.618463725;LBRlate>=0.4584100975;WMearly<32.1475524733333;b_WMearly>=0.427420706;b_RLHlate<3.1520728295;mu_LBRlate>=-0.092561237333333;PeaFloweringTT<190.232396916667;;timeHarvest1stRoll_BLE>=27.75;;MaxTillageDepth_ORGE<27.5;;SummerTillage_R<2.582154;;nbPloughing_BLE>=2.5;
248;93;0.369581812737514;mu_HMmid>=0.2202858896;tPhoto2<19.618463725;LBRlate>=0.4584100975;WMearly<32.1475524733333;b_WMearly>=0.427420706;b_RLHlate<3.1520728295;mu_LBRlate>=-0.092561237333333;PeaFloweringTT>=190.232396916667;;timeLastTillSow_POIS<21.75;;harvestDate_BLE>=210;;nbHerbMonocotSup75_BLE<2.5;;SummerTillage_R<2.83204;;timeSow1stHerbicide_POIS<53.5;
1827;17;0.36420541907265;mu_HMmid>=0.2202858896;tPhoto2<19.618463725;LBRlate>=0.4584100975;WMearly<32.1475524733333;b_WMearly>=0.427420706;b_RLHlate<3.1520728295;mu_LBRlate>=-0.092561237333333;PeaFloweringTT>=190.232396916667;;timeLastTillSow_POIS>=21.75;;Situation.Stock2<0.5;;PrimaryCropSowingDate_POIS<455.5;;timeLastTillSow_POIS>=71.625;;nbTillageOtherThanPloughOrRoll_R>=1.5826105;;FreqLeavingC…
395;8;0.350618231940893;mu_HMmid>=0.2202858896;tPhoto2<19.618463725;LBRlate>=0.4584100975;WMearly<32.1475524733333;b_WMearly>=0.427420706;b_RLHlate<3.1520728295;mu_LBRlate>=-0.092561237333333;PeaFloweringTT<190.232396916667;;timeHarvest1stRoll_BLE>=27.75;;MaxTillageDepth_ORGE<27.5;;SummerTillage_R>=2.582154;;nbPloughing_R<0.0832955;;timeHarvest1stRoll_POIS>=163.125;;nbMultiHerbicides_BLE<0.5;nbRo…
1961;28;0.34903018996797;mu_HMmid>=0.2202858896;tPhoto2<19.618463725;LBRlate>=0.4584100975;WMearly<32.1475524733333;b_WMearly>=0.427420706;b_RLHlate<3.1520728295;mu_LBRlate>=-0.092561237333333;PeaFloweringTT>=190.232396916667;;timeLastTillSow_POIS<21.75;;harvestDate_BLE<210;;Frequency_BLE>=0.2915335;CropRotationLength_R<3.5;Frequency_POIS>=0.2915335;Frequency_ORGE<0.083295;PrimaryCropSowingDate_B…
71;30;0.346549753141815;mu_HMmid<0.2202858896;tPhoto2>=19.618463725;LBRlate<0.4584100975;WMearly>=32.1475524733333;b_WMearly<0.427420706;b_RLHlate>=3.1520728295;mu_LBRlate<-0.092561237333333;Situation.Stock2<0.5;;nbTillageOtherThanPloughOrRoll_R<4.5812415;;timeLastTillSow_POIS<47.5;;timeLastHerbicideHarvest_BLE>=202.75;;SowingDensity.seeds.m2._POIS>=70;
236;25;0.342457428987006;mu_HMmid>=0.2202858896;tPhoto2<19.618463725;LBRlate>=0.4584100975;WMearly<32.1475524733333;b_WMearly>=0.427420706;b_RLHlate<3.1520728295;mu_LBRlate>=-0.092561237333333;PeaFloweringTT>=190.232396916667;;timeLastTillSow_POIS>=21.75;;Situation.Stock2>=0.5;;harvestDate_BLE>=204.5;;propSpeciesMortSup80_BLE<0.8653845;;nbPseudoRootOnlyHerbicides_R>=0.4997715;nbPseudorootHerbicid…
1852;76;0.342320528096402;mu_HMmid>=0.2202858896;tPhoto2<19.618463725;LBRlate>=0.4584100975;WMearly<32.1475524733333;b_WMearly>=0.427420706;b_RLHlate<3.1520728295;mu_LBRlate>=-0.092561237333333;PeaFloweringTT>=190.232396916667;;timeLastTillSow_POIS>=21.75;;Situation.Stock2<0.5;;PrimaryCropSowingDate_POIS<455.5;;timeLastTillSow_POIS<71.625;;meanMechWeedDepth.cm._BLE>=1.9;;MaxTillageDepth_POIS>=11.…
2542;30;0.340360658685302;mu_HMmid<0.2202858896;tPhoto2>=19.618463725;LBRlate<0.4584100975;WMearly>=32.1475524733333;b_WMearly<0.427420706;b_RLHlate>=3.1520728295;mu_LBRlate<-0.092561237333333;Situation.Stock2<0.5;;nbTillageOtherThanPloughOrRoll_R>=4.5812415;;harvestDate_BLE>=191.5;;Interrow.cm._BLE<62.5;;timeLastTillSow_BLE<17;;timeSow1stHerbicide_POIS>=1.5;nbMultipleHerbicides_R<1.8324965;nbRes…
500;10;0.335167577049025;mu_HMmid>=0.2202858896;tPhoto2<19.618463725;LBRlate>=0.4584100975;WMearly<32.1475524733333;b_WMearly>=0.427420706;b_RLHlate<3.1520728295;mu_LBRlate>=-0.092561237333333;PeaFloweringTT>=190.232396916667;;timeLastTillSow_POIS<21.75;;harvestDate_BLE>=210;;nbHerbMonocotSup75_BLE<2.5;;SummerTillage_R>=2.83204;;nbFoliarOnlyHerbicides_R<0.2915335;;timeHarvest1stTill_POIS<4.5;Prim…
73;10;0.331366502655117;mu_HMmid<0.2202858896;tPhoto2>=19.618463725;LBRlate<0.4584100975;WMearly>=32.1475524733333;b_WMearly<0.427420706;b_RLHlate>=3.1520728295;mu_LBRlate<-0.092561237333333;Situation.Stock2<0.5;;nbTillageOtherThanPloughOrRoll_R>=4.5812415;;harvestDate_BLE<191.5;;nbRootOnlyHerbicides_R<0.70801;;Interrow.cm._BLE<6.5;
3685;45;0.331029044491566;mu_HMmid>=0.2202858896;tPhoto2<19.618463725;LBRlate>=0.4584100975;WMearly<32.1475524733333;b_WMearly>=0.427420706;b_RLHlate<3.1520728295;mu_LBRlate>=-0.092561237333333;PeaFloweringTT>=190.232396916667;;timeLastTillSow_POIS>=21.75;;Situation.Stock2<0.5;;PrimaryCropSowingDate_POIS<455.5;;timeLastTillSow_POIS<71.625;;meanMechWeedDepth.cm._BLE<1.9;;harvestDate_COLZA<206;;tim…
92;25;0.329968978021918;mu_HMmid<0.2202858896;tPhoto2>=19.618463725;LBRlate<0.4584100975;WMearly>=32.1475524733333;b_WMearly<0.427420706;b_RLHlate>=3.1520728295;mu_LBRlate<-0.092561237333333;Situation.Stock2>=0.5;;RowSowing.1or0._BLE<0.5;SowingDepth.cm._BLE<0.;nbTillageOtherThanPloughOrRoll_R>=3.1652215;;timeLastHerbicideHarvest_COLZA>=13.5;;nbHerbDicotSup50_POIS<0.5;EfficacyDicot._POIS<0.2
45;35;0.329506455844329;mu_HMmid<0.2202858896;tPhoto2>=19.618463725;LBRlate<0.4584100975;WMearly>=32.1475524733333;b_WMearly<0.427420706;b_RLHlate>=3.1520728295;mu_LBRlate<-0.092561237333333;Situation.Stock2>=0.5;;RowSowing.1or0._BLE<0.5;SowingDepth.cm._BLE<0.;nbTillageOtherThanPloughOrRoll_R<3.1652215;;nbMultipleHerbicides_R>=0.832953;
7340;66;0.322648514021203;mu_HMmid>=0.2202858896;tPhoto2<19.618463725;LBRlate>=0.4584100975;WMearly<32.1475524733333;b_WMearly>=0.427420706;b_RLHlate<3.1520728295;mu_LBRlate>=-0.092561237333333;PeaFloweringTT>=190.232396916667;;timeLastTillSow_POIS>=21.75;;Situation.Stock2<0.5;;PrimaryCropSowingDate_POIS<455.5;;timeLastTillSow_POIS>=71.625;;nbTillageOtherThanPloughOrRoll_R<1.5826105;;Interrow.cm.…
979;69;0.318787154330951;mu_HMmid>=0.2202858896;tPhoto2<19.618463725;LBRlate>=0.4584100975;WMearly<32.1475524733333;b_WMearly>=0.427420706;b_RLHlate<3.1520728295;mu_LBRlate>=-0.092561237333333;PeaFloweringTT>=190.232396916667;;timeLastTillSow_POIS<21.75;;harvestDate_BLE<210;;Frequency_BLE>=0.2915335;CropRotationLength_R<3.5;Frequency_POIS>=0.2915335;Frequency_ORGE<0.083295;PrimaryCropSowingDate_B…
3686;106;0.315801909619503;mu_HMmid>=0.2202858896;tPhoto2<19.618463725;LBRlate>=0.4584100975;WMearly<32.1475524733333;b_WMearly>=0.427420706;b_RLHlate<3.1520728295;mu_LBRlate>=-0.092561237333333;PeaFloweringTT>=190.232396916667;;timeLastTillSow_POIS>=21.75;;Situation.Stock2<0.5;;PrimaryCropSowingDate_POIS<455.5;;timeLastTillSow_POIS<71.625;;meanMechWeedDepth.cm._BLE<1.9;;harvestDate_COLZA<206;;ti…
3706;7;0.315103179564836;mu_HMmid>=0.2202858896;tPhoto2<19.618463725;LBRlate>=0.4584100975;WMearly<32.1475524733333;b_WMearly>=0.427420706;b_RLHlate<3.1520728295;mu_LBRlate>=-0.092561237333333;PeaFloweringTT>=190.232396916667;;timeLastTillSow_POIS>=21.75;;Situation.Stock2<0.5;;PrimaryCropSowingDate_POIS<455.5;;timeLastTillSow_POIS<71.625;;meanMechWeedDepth.cm._BLE>=1.9;;MaxTillageDepth_POIS>=11.5…
246;15;0.31490850136833;mu_HMmid>=0.2202858896;tPhoto2<19.618463725;LBRlate>=0.4584100975;WMearly<32.1475524733333;b_WMearly>=0.427420706;b_RLHlate<3.1520728295;mu_LBRlate>=-0.092561237333333;PeaFloweringTT>=190.232396916667;;timeLastTillSow_POIS<21.75;;harvestDate_BLE<210;;Frequency_BLE>=0.2915335;CropRotationLength_R<3.5;Frequency_POIS>=0.2915335;Frequency_ORGE<0.083295;PrimaryCropSowingDate_BL…
1543;7;0.314769520458709;mu_HMmid>=0.2202858896;tPhoto2<19.618463725;LBRlate>=0.4584100975;WMearly<32.1475524733333;b_WMearly>=0.427420706;b_RLHlate<3.1520728295;mu_LBRlate>=-0.092561237333333;PeaFloweringTT<190.232396916667;;timeHarvest1stRoll_BLE>=27.75;;MaxTillageDepth_ORGE<27.5;;SummerTillage_R<2.582154;;nbPloughing_BLE<2.5;;Interrow.cm._COLZA>=12;;PrimaryCropSowingDate_POIS<422;;SowingDensit…
465;35;0.313789213077876;mu_HMmid>=0.2202858896;tPhoto2<19.618463725;LBRlate>=0.4584100975;WMearly<32.1475524733333;b_WMearly>=0.427420706;b_RLHlate<3.1520728295;mu_LBRlate>=-0.092561237333333;PeaFloweringTT>=190.232396916667;;timeLastTillSow_POIS>=21.75;;Situation.Stock2>=0.5;;harvestDate_BLE<204.5;;timeHarvest1stPlough_BLE>=77.5;timeLastTillSow_BLE>=;PrimaryCropSowingDate_COLZA<252.5;;harvestDa…
1833;23;0.313781190921168;mu_HMmid>=0.2202858896;tPhoto2<19.618463725;LBRlate>=0.4584100975;WMearly<32.1475524733333;b_WMearly>=0.427420706;b_RLHlate<3.1520728295;mu_LBRlate>=-0.092561237333333;PeaFloweringTT>=190.232396916667;;timeLastTillSow_POIS>=21.75;;Situation.Stock2<0.5;;PrimaryCropSowingDate_POIS<455.5;;timeLastTillSow_POIS>=71.625;;nbTillageOtherThanPloughOrRoll_R<1.5826105;;Interrow.cm.…
211;28;0.313098990648696;mu_HMmid>=0.2202858896;tPhoto2<19.618463725;LBRlate>=0.4584100975;WMearly<32.1475524733333;b_WMearly>=0.427420706;b_RLHlate<3.1520728295;mu_LBRlate>=-0.092561237333333;PeaFloweringTT<190.232396916667;;timeHarvest1stRoll_BLE<27.75;;timeLastTillSow_BLE>=2.5;;propWeededArea_COLZA<0.54991;;timeLastTillSow_POIS<50.75;;nbHerbMonocotSup50_BLE>=1.5;
494;10;0.310743500944087;mu_HMmid>=0.2202858896;tPhoto2<19.618463725;LBRlate>=0.4584100975;WMearly<32.1475524733333;b_WMearly>=0.427420706;b_RLHlate<3.1520728295;mu_LBRlate>=-0.092561237333333;PeaFloweringTT>=190.232396916667;;timeLastTillSow_POIS<21.75;;harvestDate_BLE<210;;Frequency_BLE>=0.2915335;CropRotationLength_R<3.5;Frequency_POIS>=0.2915335;Frequency_ORGE<0.083295;PrimaryCropSowingDate_B…
241;105;0.304327479595103;mu_HMmid>=0.2202858896;tPhoto2<19.618463725;LBRlate>=0.4584100975;WMearly<32.1475524733333;b_WMearly>=0.427420706;b_RLHlate<3.1520728295;mu_LBRlate>=-0.092561237333333;PeaFloweringTT>=190.232396916667;;timeLastTillSow_POIS<21.75;;harvestDate_BLE<210;;Frequency_BLE<0.2915335;CropRotationLength_R>=3.5;Frequency_POIS<0.2915335;Frequency_ORGE>=0.083295;SummerTillage_R<3.9981…
25;35;0.303512846822263;mu_HMmid>=0.2202858896;tPhoto2<19.618463725;LBRlate>=0.4584100975;WMearly<32.1475524733333;b_WMearly>=0.427420706;b_RLHlate<3.1520728295;mu_LBRlate>=-0.092561237333333;PeaFloweringTT<190.232396916667;;timeHarvest1stRoll_BLE>=27.75;;MaxTillageDepth_ORGE>=27.5;
1830;78;0.303295894115109;mu_HMmid>=0.2202858896;tPhoto2<19.618463725;LBRlate>=0.4584100975;WMearly<32.1475524733333;b_WMearly>=0.427420706;b_RLHlate<3.1520728295;mu_LBRlate>=-0.092561237333333;PeaFloweringTT>=190.232396916667;;timeLastTillSow_POIS>=21.75;;Situation.Stock2<0.5;;PrimaryCropSowingDate_POIS<455.5;;timeLastTillSow_POIS>=71.625;;nbTillageOtherThanPloughOrRoll_R>=1.5826105;;FreqLeaving…
37;20;0.302404625645443;mu_HMmid<0.2202858896;tPhoto2>=19.618463725;LBRlate<0.4584100975;WMearly>=32.1475524733333;b_WMearly<0.427420706;b_RLHlate>=3.1520728295;mu_LBRlate<-0.092561237333333;Situation.Stock2<0.5;;nbTillageOtherThanPloughOrRoll_R>=4.5812415;;harvestDate_BLE<191.5;;nbRootOnlyHerbicides_R>=0.70801;
137;10;0.301638708052557;mu_HMmid<0.2202858896;tPhoto2>=19.618463725;LBRlate<0.4584100975;WMearly>=32.1475524733333;b_WMearly<0.427420706;b_RLHlate>=3.1520728295;mu_LBRlate<-0.092561237333333;Situation.Stock2<0.5;;nbTillageOtherThanPloughOrRoll_R<4.5812415;;timeLastTillSow_POIS<47.5;;timeLastHerbicideHarvest_BLE<202.75;;nbSuperficialTillage_POIS<4.5;;timeLastHerbicideHarvest_COLZA<4;
279;20;0.297539312980183;mu_HMmid<0.2202858896;tPhoto2>=19.618463725;LBRlate<0.4584100975;WMearly>=32.1475524733333;b_WMearly<0.427420706;b_RLHlate>=3.1520728295;mu_LBRlate<-0.092561237333333;Situation.Stock2<0.5;;nbTillageOtherThanPloughOrRoll_R<4.5812415;;timeLastTillSow_POIS<47.5;;timeLastHerbicideHarvest_BLE<202.75;;nbSuperficialTillage_POIS>=4.5;;timeHarvest1stTill_ORGE>=17;;Frequency_ORGE>=…
633;80;0.295414741553468;mu_HMmid<0.2202858896;tPhoto2>=19.618463725;LBRlate<0.4584100975;WMearly>=32.1475524733333;b_WMearly<0.427420706;b_RLHlate>=3.1520728295;mu_LBRlate<-0.092561237333333;Situation.Stock2<0.5;;nbTillageOtherThanPloughOrRoll_R>=4.5812415;;harvestDate_BLE>=191.5;;Interrow.cm._BLE<62.5;;timeLastTillSow_BLE<17;;timeSow1stHerbicide_POIS>=1.5;nbMultipleHerbicides_R<1.8324965;nbResi…
1270;45;0.288724374520193;mu_HMmid<0.2202858896;tPhoto2>=19.618463725;LBRlate<0.4584100975;WMearly>=32.1475524733333;b_WMearly<0.427420706;b_RLHlate>=3.1520728295;mu_LBRlate<-0.092561237333333;Situation.Stock2<0.5;;nbTillageOtherThanPloughOrRoll_R>=4.5812415;;harvestDate_BLE>=191.5;;Interrow.cm._BLE<62.5;;timeLastTillSow_BLE<17;;timeSow1stHerbicide_POIS>=1.5;nbMultipleHerbicides_R<1.8324965;nbRes…
7305;26;0.28453545113758;mu_HMmid>=0.2202858896;tPhoto2<19.618463725;LBRlate>=0.4584100975;WMearly<32.1475524733333;b_WMearly>=0.427420706;b_RLHlate<3.1520728295;mu_LBRlate>=-0.092561237333333;PeaFloweringTT>=190.232396916667;;timeLastTillSow_POIS>=21.75;;Situation.Stock2<0.5;;PrimaryCropSowingDate_POIS<455.5;;timeLastTillSow_POIS>=71.625;;nbTillageOtherThanPloughOrRoll_R>=1.5826105;;FreqLeavingC…
922;40;0.280403151465909;mu_HMmid>=0.2202858896;tPhoto2<19.618463725;LBRlate>=0.4584100975;WMearly<32.1475524733333;b_WMearly>=0.427420706;b_RLHlate<3.1520728295;mu_LBRlate>=-0.092561237333333;PeaFloweringTT>=190.232396916667;;timeLastTillSow_POIS>=21.75;;Situation.Stock2<0.5;;PrimaryCropSowingDate_POIS<455.5;;timeLastTillSow_POIS<71.625;;meanMechWeedDepth.cm._BLE<1.9;;harvestDate_COLZA>=206;;nbR…
1841;25;0.275133413839937;mu_HMmid>=0.2202858896;tPhoto2<19.618463725;LBRlate>=0.4584100975;WMearly<32.1475524733333;b_WMearly>=0.427420706;b_RLHlate<3.1520728295;mu_LBRlate>=-0.092561237333333;PeaFloweringTT>=190.232396916667;;timeLastTillSow_POIS>=21.75;;Situation.Stock2<0.5;;PrimaryCropSowingDate_POIS<455.5;;timeLastTillSow_POIS<71.625;;meanMechWeedDepth.cm._BLE<1.9;;harvestDate_COLZA<206;;tim…
1834;53;0.274673187861868;mu_HMmid>=0.2202858896;tPhoto2<19.618463725;LBRlate>=0.4584100975;WMearly<32.1475524733333;b_WMearly>=0.427420706;b_RLHlate<3.1520728295;mu_LBRlate>=-0.092561237333333;PeaFloweringTT>=190.232396916667;;timeLastTillSow_POIS>=21.75;;Situation.Stock2<0.5;;PrimaryCropSowingDate_POIS<455.5;;timeLastTillSow_POIS>=71.625;;nbTillageOtherThanPloughOrRoll_R<1.5826105;;Interrow.cm.…
77;20;0.274241405078355;mu_HMmid<0.2202858896;tPhoto2>=19.618463725;LBRlate<0.4584100975;WMearly>=32.1475524733333;b_WMearly<0.427420706;b_RLHlate>=3.1520728295;mu_LBRlate<-0.092561237333333;Situation.Stock2<0.5;;nbTillageOtherThanPloughOrRoll_R>=4.5812415;;harvestDate_BLE>=191.5;;Interrow.cm._BLE>=62.5;;FreqLeavingCutCropBiomass_BLE>=0.5;nbResidueShredding.Broyage._BLE>=0.
449;10;0.270836215617151;mu_HMmid>=0.2202858896;tPhoto2<19.618463725;LBRlate>=0.4584100975;WMearly<32.1475524733333;b_WMearly>=0.427420706;b_RLHlate<3.1520728295;mu_LBRlate>=-0.092561237333333;PeaFloweringTT>=190.232396916667;;timeLastTillSow_POIS>=21.75;;Situation.Stock2<0.5;;PrimaryCropSowingDate_POIS>=455.5;;meanMechWeedSpeed.km.h._COLZA<9.8333335;;MaxTillageDepth_POIS>=13.5;;nbHerbDicotSup75_…
399;84;0.26729187296868;mu_HMmid>=0.2202858896;tPhoto2<19.618463725;LBRlate>=0.4584100975;WMearly<32.1475524733333;b_WMearly>=0.427420706;b_RLHlate<3.1520728295;mu_LBRlate>=-0.092561237333333;PeaFloweringTT<190.232396916667;;timeHarvest1stRoll_BLE>=27.75;;MaxTillageDepth_ORGE<27.5;;SummerTillage_R>=2.582154;;nbPloughing_R>=0.0832955;;timeSow1stMechWeeding_POIS<32;;Frequency_COLZA>=0.2915335;
795;58;0.265751047905163;mu_HMmid>=0.2202858896;tPhoto2<19.618463725;LBRlate>=0.4584100975;WMearly<32.1475524733333;b_WMearly>=0.427420706;b_RLHlate<3.1520728295;mu_LBRlate>=-0.092561237333333;PeaFloweringTT<190.232396916667;;timeHarvest1stRoll_BLE>=27.75;;MaxTillageDepth_ORGE<27.5;;SummerTillage_R>=2.582154;;nbPloughing_R>=0.0832955;;timeSow1stMechWeeding_POIS>=32;;SowingDensity.seeds.m2._COLZA>…
212;35;0.257293251630044;mu_HMmid>=0.2202858896;tPhoto2<19.618463725;LBRlate>=0.4584100975;WMearly<32.1475524733333;b_WMearly>=0.427420706;b_RLHlate<3.1520728295;mu_LBRlate>=-0.092561237333333;PeaFloweringTT<190.232396916667;;timeHarvest1stRoll_BLE<27.75;;timeLastTillSow_BLE>=2.5;;propWeededArea_COLZA>=0.54991;;nbHerbicides_COLZA<2.5;nbIncropHerbicides_COLZA<2.;nbResidueShredding.Broyage._COLZA<1…
21;100;0.254411031704886;mu_HMmid<0.2202858896;tPhoto2>=19.618463725;LBRlate<0.4584100975;WMearly>=32.1475524733333;b_WMearly<0.427420706;b_RLHlate>=3.1520728295;mu_LBRlate<-0.092561237333333;Situation.Stock2>=0.5;;RowSowing.1or0._BLE>=0.5;SowingDepth.cm._BLE>=0.;harvestDate_BLE>=178;
555;50;0.25314126526857;mu_HMmid<0.2202858896;tPhoto2>=19.618463725;LBRlate<0.4584100975;WMearly>=32.1475524733333;b_WMearly<0.427420706;b_RLHlate>=3.1520728295;mu_LBRlate<-0.092561237333333;Situation.Stock2<0.5;;nbTillageOtherThanPloughOrRoll_R<4.5812415;;timeLastTillSow_POIS<47.5;;timeLastHerbicideHarvest_BLE<202.75;;nbSuperficialTillage_POIS>=4.5;;timeHarvest1stTill_ORGE<17;;OSRbefore_BLE>=0.5…
3920;54;0.250473622170359;mu_HMmid>=0.2202858896;tPhoto2<19.618463725;LBRlate>=0.4584100975;WMearly<32.1475524733333;b_WMearly>=0.427420706;b_RLHlate<3.1520728295;mu_LBRlate>=-0.092561237333333;PeaFloweringTT>=190.232396916667;;timeLastTillSow_POIS<21.75;;harvestDate_BLE<210;;Frequency_BLE>=0.2915335;CropRotationLength_R<3.5;Frequency_POIS>=0.2915335;Frequency_ORGE<0.083295;PrimaryCropSowingDate_…
234;10;0.246846443869302;mu_HMmid>=0.2202858896;tPhoto2<19.618463725;LBRlate>=0.4584100975;WMearly<32.1475524733333;b_WMearly>=0.427420706;b_RLHlate<3.1520728295;mu_LBRlate>=-0.092561237333333;PeaFloweringTT>=190.232396916667;;timeLastTillSow_POIS>=21.75;;Situation.Stock2>=0.5;;harvestDate_BLE<204.5;;timeHarvest1stPlough_BLE<77.5;timeLastTillSow_BLE<;SowingDensity.seeds.m2._BLE>=440.5;
519;25;0.243857563937105;mu_HMmid<0.2202858896;tPhoto2>=19.618463725;LBRlate<0.4584100975;WMearly>=32.1475524733333;b_WMearly<0.427420706;b_RLHlate>=3.1520728295;mu_LBRlate<-0.092561237333333;Situation.Stock2<0.5;;nbTillageOtherThanPloughOrRoll_R<4.5812415;;timeLastTillSow_POIS>=47.5;;nbSystemicHerbicides_R<1.7075535;;SowingDepth.cm._POIS>=1.5;;PrimaryCropSowingDate_POIS<431.5;;meanMechWeedSpeed.…
387;39;0.243094777283565;mu_HMmid>=0.2202858896;tPhoto2<19.618463725;LBRlate>=0.4584100975;WMearly<32.1475524733333;b_WMearly>=0.427420706;b_RLHlate<3.1520728295;mu_LBRlate>=-0.092561237333333;PeaFloweringTT<190.232396916667;;timeHarvest1stRoll_BLE>=27.75;;MaxTillageDepth_ORGE<27.5;;SummerTillage_R<2.582154;;nbPloughing_BLE<2.5;;Interrow.cm._COLZA<12;;nbSystemicHerbicides_R>=0.832953;nbSystemicHe…
3684;164;0.242707402330308;mu_HMmid>=0.2202858896;tPhoto2<19.618463725;LBRlate>=0.4584100975;WMearly<32.1475524733333;b_WMearly>=0.427420706;b_RLHlate<3.1520728295;mu_LBRlate>=-0.092561237333333;PeaFloweringTT>=190.232396916667;;timeLastTillSow_POIS>=21.75;;Situation.Stock2<0.5;;PrimaryCropSowingDate_POIS<455.5;;timeLastTillSow_POIS<71.625;;meanMechWeedDepth.cm._BLE<1.9;;harvestDate_COLZA<206;;ti…
270;30;0.242125413315939;mu_HMmid<0.2202858896;tPhoto2>=19.618463725;LBRlate<0.4584100975;WMearly>=32.1475524733333;b_WMearly<0.427420706;b_RLHlate>=3.1520728295;mu_LBRlate<-0.092561237333333;Situation.Stock2<0.5;;nbTillageOtherThanPloughOrRoll_R<4.5812415;;timeLastTillSow_POIS>=47.5;;nbSystemicHerbicides_R>=1.7075535;;EfficacyDicot._COLZA>=0.963193;;nbPseudorootHerbicides_POIS>=0.5;;nbNonSystemi…
289;10;0.236486716401662;mu_HMmid<0.2202858896;tPhoto2>=19.618463725;LBRlate<0.4584100975;WMearly>=32.1475524733333;b_WMearly<0.427420706;b_RLHlate>=3.1520728295;mu_LBRlate<-0.092561237333333;Situation.Stock2<0.5;;nbTillageOtherThanPloughOrRoll_R>=4.5812415;;harvestDate_BLE<191.5;;nbRootOnlyHerbicides_R<0.70801;;Interrow.cm._BLE>=6.5;;timeLastPloughSow_BLE>=30.5;;timeLastTillSow_POIS<14.5;timeHar…
462;17;0.235654556280435;mu_HMmid>=0.2202858896;tPhoto2<19.618463725;LBRlate>=0.4584100975;WMearly<32.1475524733333;b_WMearly>=0.427420706;b_RLHlate<3.1520728295;mu_LBRlate>=-0.092561237333333;PeaFloweringTT>=190.232396916667;;timeLastTillSow_POIS>=21.75;;Situation.Stock2<0.5;;PrimaryCropSowingDate_POIS<455.5;;timeLastTillSow_POIS<71.625;;meanMechWeedDepth.cm._BLE>=1.9;;MaxTillageDepth_POIS<11.5;
291;35;0.234495080513125;mu_HMmid<0.2202858896;tPhoto2>=19.618463725;LBRlate<0.4584100975;WMearly>=32.1475524733333;b_WMearly<0.427420706;b_RLHlate>=3.1520728295;mu_LBRlate<-0.092561237333333;Situation.Stock2<0.5;;nbTillageOtherThanPloughOrRoll_R>=4.5812415;;harvestDate_BLE<191.5;;nbRootOnlyHerbicides_R<0.70801;;Interrow.cm._BLE>=6.5;;timeLastPloughSow_BLE<30.5;;nbMultipleHerbicides_R>=1.291077;
240;51;0.228802966254976;mu_HMmid>=0.2202858896;tPhoto2<19.618463725;LBRlate>=0.4584100975;WMearly<32.1475524733333;b_WMearly>=0.427420706;b_RLHlate<3.1520728295;mu_LBRlate>=-0.092561237333333;PeaFloweringTT>=190.232396916667;;timeLastTillSow_POIS<21.75;;harvestDate_BLE<210;;Frequency_BLE<0.2915335;CropRotationLength_R>=3.5;Frequency_POIS<0.2915335;Frequency_ORGE>=0.083295;SummerTillage_R<3.99817…
464;55;0.22815743389111;mu_HMmid>=0.2202858896;tPhoto2<19.618463725;LBRlate>=0.4584100975;WMearly<32.1475524733333;b_WMearly>=0.427420706;b_RLHlate<3.1520728295;mu_LBRlate>=-0.092561237333333;PeaFloweringTT>=190.232396916667;;timeLastTillSow_POIS>=21.75;;Situation.Stock2>=0.5;;harvestDate_BLE<204.5;;timeHarvest1stPlough_BLE>=77.5;timeLastTillSow_BLE>=;PrimaryCropSowingDate_COLZA<252.5;;harvestDat…
632;60;0.221433420547842;mu_HMmid<0.2202858896;tPhoto2>=19.618463725;LBRlate<0.4584100975;WMearly>=32.1475524733333;b_WMearly<0.427420706;b_RLHlate>=3.1520728295;mu_LBRlate<-0.092561237333333;Situation.Stock2<0.5;;nbTillageOtherThanPloughOrRoll_R>=4.5812415;;harvestDate_BLE>=191.5;;Interrow.cm._BLE<62.5;;timeLastTillSow_BLE<17;;timeSow1stHerbicide_POIS>=1.5;nbMultipleHerbicides_R<1.8324965;nbResi…
44;65;0.217396402174485;mu_HMmid<0.2202858896;tPhoto2>=19.618463725;LBRlate<0.4584100975;WMearly>=32.1475524733333;b_WMearly<0.427420706;b_RLHlate>=3.1520728295;mu_LBRlate<-0.092561237333333;Situation.Stock2>=0.5;;RowSowing.1or0._BLE<0.5;SowingDepth.cm._BLE<0.;nbTillageOtherThanPloughOrRoll_R<3.1652215;;nbMultipleHerbicides_R<0.832953;
225;83;0.212638043037888;mu_HMmid>=0.2202858896;tPhoto2<19.618463725;LBRlate>=0.4584100975;WMearly<32.1475524733333;b_WMearly>=0.427420706;b_RLHlate<3.1520728295;mu_LBRlate>=-0.092561237333333;PeaFloweringTT>=190.232396916667;;timeLastTillSow_POIS>=21.75;;Situation.Stock2<0.5;;PrimaryCropSowingDate_POIS>=455.5;;meanMechWeedSpeed.km.h._COLZA<9.8333335;;MaxTillageDepth_POIS<13.5;
1832;44;0.211452306967425;mu_HMmid>=0.2202858896;tPhoto2<19.618463725;LBRlate>=0.4584100975;WMearly<32.1475524733333;b_WMearly>=0.427420706;b_RLHlate<3.1520728295;mu_LBRlate>=-0.092561237333333;PeaFloweringTT>=190.232396916667;;timeLastTillSow_POIS>=21.75;;Situation.Stock2<0.5;;PrimaryCropSowingDate_POIS<455.5;;timeLastTillSow_POIS>=71.625;;nbTillageOtherThanPloughOrRoll_R<1.5826105;;Interrow.cm.…
581;40;0.211136760322262;mu_HMmid<0.2202858896;tPhoto2>=19.618463725;LBRlate<0.4584100975;WMearly>=32.1475524733333;b_WMearly<0.427420706;b_RLHlate>=3.1520728295;mu_LBRlate<-0.092561237333333;Situation.Stock2<0.5;;nbTillageOtherThanPloughOrRoll_R>=4.5812415;;harvestDate_BLE<191.5;;nbRootOnlyHerbicides_R<0.70801;;Interrow.cm._BLE>=6.5;;timeLastPloughSow_BLE<30.5;;nbMultipleHerbicides_R<1.291077;;I…
978;15;0.205317756711634;mu_HMmid>=0.2202858896;tPhoto2<19.618463725;LBRlate>=0.4584100975;WMearly<32.1475524733333;b_WMearly>=0.427420706;b_RLHlate<3.1520728295;mu_LBRlate>=-0.092561237333333;PeaFloweringTT>=190.232396916667;;timeLastTillSow_POIS<21.75;;harvestDate_BLE<210;;Frequency_BLE>=0.2915335;CropRotationLength_R<3.5;Frequency_POIS>=0.2915335;Frequency_ORGE<0.083295;PrimaryCropSowingDate_B…
210;50;0.200714130013315;mu_HMmid>=0.2202858896;tPhoto2<19.618463725;LBRlate>=0.4584100975;WMearly<32.1475524733333;b_WMearly>=0.427420706;b_RLHlate<3.1520728295;mu_LBRlate>=-0.092561237333333;PeaFloweringTT<190.232396916667;;timeHarvest1stRoll_BLE<27.75;;timeLastTillSow_BLE>=2.5;;propWeededArea_COLZA<0.54991;;timeLastTillSow_POIS<50.75;;nbHerbMonocotSup50_BLE<1.5;
273;56;0.198340618717951;mu_HMmid<0.2202858896;tPhoto2>=19.618463725;LBRlate<0.4584100975;WMearly>=32.1475524733333;b_WMearly<0.427420706;b_RLHlate>=3.1520728295;mu_LBRlate<-0.092561237333333;Situation.Stock2<0.5;;nbTillageOtherThanPloughOrRoll_R<4.5812415;;timeLastTillSow_POIS<47.5;;timeLastHerbicideHarvest_BLE<202.75;;nbSuperficialTillage_POIS<4.5;;timeLastHerbicideHarvest_COLZA>=4;;PeaFlowerin…
3085;82;0.197177531749114;mu_HMmid>=0.2202858896;tPhoto2<19.618463725;LBRlate>=0.4584100975;WMearly<32.1475524733333;b_WMearly>=0.427420706;b_RLHlate<3.1520728295;mu_LBRlate>=-0.092561237333333;PeaFloweringTT<190.232396916667;;timeHarvest1stRoll_BLE>=27.75;;MaxTillageDepth_ORGE<27.5;;SummerTillage_R<2.582154;;nbPloughing_BLE<2.5;;Interrow.cm._COLZA>=12;;PrimaryCropSowingDate_POIS<422;;SowingDensi…
914;33;0.194987796159674;mu_HMmid>=0.2202858896;tPhoto2<19.618463725;LBRlate>=0.4584100975;WMearly<32.1475524733333;b_WMearly>=0.427420706;b_RLHlate<3.1520728295;mu_LBRlate>=-0.092561237333333;PeaFloweringTT>=190.232396916667;;timeLastTillSow_POIS>=21.75;;Situation.Stock2<0.5;;PrimaryCropSowingDate_POIS<455.5;;timeLastTillSow_POIS>=71.625;;nbTillageOtherThanPloughOrRoll_R>=1.5826105;;FreqLeavingC…
7304;106;0.192316062148992;mu_HMmid>=0.2202858896;tPhoto2<19.618463725;LBRlate>=0.4584100975;WMearly<32.1475524733333;b_WMearly>=0.427420706;b_RLHlate<3.1520728295;mu_LBRlate>=-0.092561237333333;PeaFloweringTT>=190.232396916667;;timeLastTillSow_POIS>=21.75;;Situation.Stock2<0.5;;PrimaryCropSowingDate_POIS<455.5;;timeLastTillSow_POIS>=71.625;;nbTillageOtherThanPloughOrRoll_R>=1.5826105;;FreqLeavin…
278;30;0.189402245191542;mu_HMmid<0.2202858896;tPhoto2>=19.618463725;LBRlate<0.4584100975;WMearly>=32.1475524733333;b_WMearly<0.427420706;b_RLHlate>=3.1520728295;mu_LBRlate<-0.092561237333333;Situation.Stock2<0.5;;nbTillageOtherThanPloughOrRoll_R<4.5812415;;timeLastTillSow_POIS<47.5;;timeLastHerbicideHarvest_BLE<202.75;;nbSuperficialTillage_POIS>=4.5;;timeHarvest1stTill_ORGE>=17;;Frequency_ORGE<0…
134;120;0.186212138201129;mu_HMmid<0.2202858896;tPhoto2>=19.618463725;LBRlate<0.4584100975;WMearly>=32.1475524733333;b_WMearly<0.427420706;b_RLHlate>=3.1520728295;mu_LBRlate<-0.092561237333333;Situation.Stock2<0.5;;nbTillageOtherThanPloughOrRoll_R<4.5812415;;timeLastTillSow_POIS>=47.5;;nbSystemicHerbicides_R>=1.7075535;;EfficacyDicot._COLZA>=0.963193;;nbPseudorootHerbicides_POIS<0.5;
78;70;0.18518536802295;mu_HMmid<0.2202858896;tPhoto2>=19.618463725;LBRlate<0.4584100975;WMearly>=32.1475524733333;b_WMearly<0.427420706;b_RLHlate>=3.1520728295;mu_LBRlate<-0.092561237333333;Situation.Stock2<0.5;;nbTillageOtherThanPloughOrRoll_R>=4.5812415;;harvestDate_BLE>=191.5;;Interrow.cm._BLE<62.5;;timeLastTillSow_BLE>=17;
554;55;0.176821619509972;mu_HMmid<0.2202858896;tPhoto2>=19.618463725;LBRlate<0.4584100975;WMearly>=32.1475524733333;b_WMearly<0.427420706;b_RLHlate>=3.1520728295;mu_LBRlate<-0.092561237333333;Situation.Stock2<0.5;;nbTillageOtherThanPloughOrRoll_R<4.5812415;;timeLastTillSow_POIS<47.5;;timeLastHerbicideHarvest_BLE<202.75;;nbSuperficialTillage_POIS>=4.5;;timeHarvest1stTill_ORGE<17;;OSRbefore_BLE>=0.…
912;196;0.171755565812098;mu_HMmid>=0.2202858896;tPhoto2<19.618463725;LBRlate>=0.4584100975;WMearly<32.1475524733333;b_WMearly>=0.427420706;b_RLHlate<3.1520728295;mu_LBRlate>=-0.092561237333333;PeaFloweringTT>=190.232396916667;;timeLastTillSow_POIS>=21.75;;Situation.Stock2<0.5;;PrimaryCropSowingDate_POIS<455.5;;timeLastTillSow_POIS>=71.625;;nbTillageOtherThanPloughOrRoll_R>=1.5826105;;FreqLeaving…
398;39;0.166637725632345;mu_HMmid>=0.2202858896;tPhoto2<19.618463725;LBRlate>=0.4584100975;WMearly<32.1475524733333;b_WMearly>=0.427420706;b_RLHlate<3.1520728295;mu_LBRlate>=-0.092561237333333;PeaFloweringTT<190.232396916667;;timeHarvest1stRoll_BLE>=27.75;;MaxTillageDepth_ORGE<27.5;;SummerTillage_R>=2.582154;;nbPloughing_R>=0.0832955;;timeSow1stMechWeeding_POIS<32;;Frequency_COLZA<0.2915335;
131;268;0.165838623197082;mu_HMmid<0.2202858896;tPhoto2>=19.618463725;LBRlate<0.4584100975;WMearly>=32.1475524733333;b_WMearly<0.427420706;b_RLHlate>=3.1520728295;mu_LBRlate<-0.092561237333333;Situation.Stock2<0.5;;nbTillageOtherThanPloughOrRoll_R<4.5812415;;timeLastTillSow_POIS>=47.5;;nbSystemicHerbicides_R<1.7075535;;SowingDepth.cm._POIS<1.5;;PeaFloweringTT>=175.606817375;
1840;54;0.165085071263;mu_HMmid>=0.2202858896;tPhoto2<19.618463725;LBRlate>=0.4584100975;WMearly<32.1475524733333;b_WMearly>=0.427420706;b_RLHlate<3.1520728295;mu_LBRlate>=-0.092561237333333;PeaFloweringTT>=190.232396916667;;timeLastTillSow_POIS>=21.75;;Situation.Stock2<0.5;;PrimaryCropSowingDate_POIS<455.5;;timeLastTillSow_POIS<71.625;;meanMechWeedDepth.cm._BLE<1.9;;harvestDate_COLZA<206;;timeLa…
488;18;0.164684313145075;mu_HMmid>=0.2202858896;tPhoto2<19.618463725;LBRlate>=0.4584100975;WMearly<32.1475524733333;b_WMearly>=0.427420706;b_RLHlate<3.1520728295;mu_LBRlate>=-0.092561237333333;PeaFloweringTT>=190.232396916667;;timeLastTillSow_POIS<21.75;;harvestDate_BLE<210;;Frequency_BLE>=0.2915335;CropRotationLength_R<3.5;Frequency_POIS>=0.2915335;Frequency_ORGE<0.083295;PrimaryCropSowingDate_B…
70;30;0.160282601262149;mu_HMmid<0.2202858896;tPhoto2>=19.618463725;LBRlate<0.4584100975;WMearly>=32.1475524733333;b_WMearly<0.427420706;b_RLHlate>=3.1520728295;mu_LBRlate<-0.092561237333333;Situation.Stock2<0.5;;nbTillageOtherThanPloughOrRoll_R<4.5812415;;timeLastTillSow_POIS<47.5;;timeLastHerbicideHarvest_BLE>=202.75;;SowingDensity.seeds.m2._POIS<70;
20;45;0.158034744828011;mu_HMmid<0.2202858896;tPhoto2>=19.618463725;LBRlate<0.4584100975;WMearly>=32.1475524733333;b_WMearly<0.427420706;b_RLHlate>=3.1520728295;mu_LBRlate<-0.092561237333333;Situation.Stock2>=0.5;;RowSowing.1or0._BLE>=0.5;SowingDepth.cm._BLE>=0.;harvestDate_BLE<178;
276;180;0.156155756885506;mu_HMmid<0.2202858896;tPhoto2>=19.618463725;LBRlate<0.4584100975;WMearly>=32.1475524733333;b_WMearly<0.427420706;b_RLHlate>=3.1520728295;mu_LBRlate<-0.092561237333333;Situation.Stock2<0.5;;nbTillageOtherThanPloughOrRoll_R<4.5812415;;timeLastTillSow_POIS<47.5;;timeLastHerbicideHarvest_BLE<202.75;;nbSuperficialTillage_POIS>=4.5;;timeHarvest1stTill_ORGE<17;;OSRbefore_BLE<0.…
794;31;0.155233129349545;mu_HMmid>=0.2202858896;tPhoto2<19.618463725;LBRlate>=0.4584100975;WMearly<32.1475524733333;b_WMearly>=0.427420706;b_RLHlate<3.1520728295;mu_LBRlate>=-0.092561237333333;PeaFloweringTT<190.232396916667;;timeHarvest1stRoll_BLE>=27.75;;MaxTillageDepth_ORGE<27.5;;SummerTillage_R>=2.582154;;nbPloughing_R>=0.0832955;;timeSow1stMechWeeding_POIS>=32;;SowingDensity.seeds.m2._COLZA>…
196;144;0.146282698248431;mu_HMmid>=0.2202858896;tPhoto2<19.618463725;LBRlate>=0.4584100975;WMearly<32.1475524733333;b_WMearly>=0.427420706;b_RLHlate<3.1520728295;mu_LBRlate>=-0.092561237333333;PeaFloweringTT<190.232396916667;;timeHarvest1stRoll_BLE>=27.75;;MaxTillageDepth_ORGE<27.5;;SummerTillage_R>=2.582154;;nbPloughing_R<0.0832955;;timeHarvest1stRoll_POIS<163.125;
580;180;0.144430608800896;mu_HMmid<0.2202858896;tPhoto2>=19.618463725;LBRlate<0.4584100975;WMearly>=32.1475524733333;b_WMearly<0.427420706;b_RLHlate>=3.1520728295;mu_LBRlate<-0.092561237333333;Situation.Stock2<0.5;;nbTillageOtherThanPloughOrRoll_R>=4.5812415;;harvestDate_BLE<191.5;;nbRootOnlyHerbicides_R<0.70801;;Interrow.cm._BLE>=6.5;;timeLastPloughSow_BLE<30.5;;nbMultipleHerbicides_R<1.291077;;…
396;54;0.141453996228873;mu_HMmid>=0.2202858896;tPhoto2<19.618463725;LBRlate>=0.4584100975;WMearly<32.1475524733333;b_WMearly>=0.427420706;b_RLHlate<3.1520728295;mu_LBRlate>=-0.092561237333333;PeaFloweringTT<190.232396916667;;timeHarvest1stRoll_BLE>=27.75;;MaxTillageDepth_ORGE<27.5;;SummerTillage_R>=2.582154;;nbPloughing_R>=0.0832955;;timeSow1stMechWeeding_POIS>=32;;SowingDensity.seeds.m2._COLZA<…
272;339;0.134771636076051;mu_HMmid<0.2202858896;tPhoto2>=19.618463725;LBRlate<0.4584100975;WMearly>=32.1475524733333;b_WMearly<0.427420706;b_RLHlate>=3.1520728295;mu_LBRlate<-0.092561237333333;Situation.Stock2<0.5;;nbTillageOtherThanPloughOrRoll_R<4.5812415;;timeLastTillSow_POIS<47.5;;timeLastHerbicideHarvest_BLE<202.75;;nbSuperficialTillage_POIS<4.5;;timeLastHerbicideHarvest_COLZA>=4;;PeaFloweri…
258;235;0.128210443778765;mu_HMmid<0.2202858896;tPhoto2>=19.618463725;LBRlate<0.4584100975;WMearly>=32.1475524733333;b_WMearly<0.427420706;b_RLHlate>=3.1520728295;mu_LBRlate<-0.092561237333333;Situation.Stock2<0.5;;nbTillageOtherThanPloughOrRoll_R<4.5812415;;timeLastTillSow_POIS>=47.5;;nbSystemicHerbicides_R<1.7075535;;SowingDepth.cm._POIS>=1.5;;PrimaryCropSowingDate_POIS<431.5;;meanMechWeedSpeed…
3084;47;0.12691811295797;mu_HMmid>=0.2202858896;tPhoto2<19.618463725;LBRlate>=0.4584100975;WMearly<32.1475524733333;b_WMearly>=0.427420706;b_RLHlate<3.1520728295;mu_LBRlate>=-0.092561237333333;PeaFloweringTT<190.232396916667;;timeHarvest1stRoll_BLE>=27.75;;MaxTillageDepth_ORGE<27.5;;SummerTillage_R<2.582154;;nbPloughing_BLE<2.5;;Interrow.cm._COLZA>=12;;PrimaryCropSowingDate_POIS<422;;SowingDensit…
448;117;0.123548125182058;mu_HMmid>=0.2202858896;tPhoto2<19.618463725;LBRlate>=0.4584100975;WMearly<32.1475524733333;b_WMearly>=0.427420706;b_RLHlate<3.1520728295;mu_LBRlate>=-0.092561237333333;PeaFloweringTT>=190.232396916667;;timeLastTillSow_POIS>=21.75;;Situation.Stock2<0.5;;PrimaryCropSowingDate_POIS>=455.5;;meanMechWeedSpeed.km.h._COLZA<9.8333335;;MaxTillageDepth_POIS>=13.5;;nbHerbDicotSup75…
66;55;0.121710524349861;mu_HMmid<0.2202858896;tPhoto2>=19.618463725;LBRlate<0.4584100975;WMearly>=32.1475524733333;b_WMearly<0.427420706;b_RLHlate>=3.1520728295;mu_LBRlate<-0.092561237333333;Situation.Stock2<0.5;;nbTillageOtherThanPloughOrRoll_R<4.5812415;;timeLastTillSow_POIS>=47.5;;nbSystemicHerbicides_R>=1.7075535;;EfficacyDicot._COLZA<0.963193;
384;298;0.116537036534607;mu_HMmid>=0.2202858896;tPhoto2<19.618463725;LBRlate>=0.4584100975;WMearly<32.1475524733333;b_WMearly>=0.427420706;b_RLHlate<3.1520728295;mu_LBRlate>=-0.092561237333333;PeaFloweringTT<190.232396916667;;timeHarvest1stRoll_BLE>=27.75;;MaxTillageDepth_ORGE<27.5;;SummerTillage_R<2.582154;;nbPloughing_BLE<2.5;;Interrow.cm._COLZA>=12;;PrimaryCropSowingDate_POIS>=422;
104;40;0.111910589929852;mu_HMmid>=0.2202858896;tPhoto2<19.618463725;LBRlate>=0.4584100975;WMearly<32.1475524733333;b_WMearly>=0.427420706;b_RLHlate<3.1520728295;mu_LBRlate>=-0.092561237333333;PeaFloweringTT<190.232396916667;;timeHarvest1stRoll_BLE<27.75;;timeLastTillSow_BLE>=2.5;;propWeededArea_COLZA<0.54991;;timeLastTillSow_POIS>=50.75;
76;55;0.111013192858614;mu_HMmid<0.2202858896;tPhoto2>=19.618463725;LBRlate<0.4584100975;WMearly>=32.1475524733333;b_WMearly<0.427420706;b_RLHlate>=3.1520728295;mu_LBRlate<-0.092561237333333;Situation.Stock2<0.5;;nbTillageOtherThanPloughOrRoll_R>=4.5812415;;harvestDate_BLE>=191.5;;Interrow.cm._BLE>=62.5;;FreqLeavingCutCropBiomass_BLE<0.5;nbResidueShredding.Broyage._BLE<0.
257;125;0.110300207020677;mu_HMmid<0.2202858896;tPhoto2>=19.618463725;LBRlate<0.4584100975;WMearly>=32.1475524733333;b_WMearly<0.427420706;b_RLHlate>=3.1520728295;mu_LBRlate<-0.092561237333333;Situation.Stock2<0.5;;nbTillageOtherThanPloughOrRoll_R<4.5812415;;timeLastTillSow_POIS>=47.5;;nbSystemicHerbicides_R<1.7075535;;SowingDepth.cm._POIS>=1.5;;PrimaryCropSowingDate_POIS>=431.5;;timeHarvest1stTi…
770;44;0.107844822091646;mu_HMmid>=0.2202858896;tPhoto2<19.618463725;LBRlate>=0.4584100975;WMearly<32.1475524733333;b_WMearly>=0.427420706;b_RLHlate<3.1520728295;mu_LBRlate>=-0.092561237333333;PeaFloweringTT<190.232396916667;;timeHarvest1stRoll_BLE>=27.75;;MaxTillageDepth_ORGE<27.5;;SummerTillage_R<2.582154;;nbPloughing_BLE<2.5;;Interrow.cm._COLZA>=12;;PrimaryCropSowingDate_POIS<422;;SowingDensit…
288;60;0.103361432786976;mu_HMmid<0.2202858896;tPhoto2>=19.618463725;LBRlate<0.4584100975;WMearly>=32.1475524733333;b_WMearly<0.427420706;b_RLHlate>=3.1520728295;mu_LBRlate<-0.092561237333333;Situation.Stock2<0.5;;nbTillageOtherThanPloughOrRoll_R>=4.5812415;;harvestDate_BLE<191.5;;nbRootOnlyHerbicides_R<0.70801;;Interrow.cm._BLE>=6.5;;timeLastPloughSow_BLE>=30.5;;timeLastTillSow_POIS>=14.5;timeHa…
130;77;0.0998119926994785;mu_HMmid<0.2202858896;tPhoto2>=19.618463725;LBRlate<0.4584100975;WMearly>=32.1475524733333;b_WMearly<0.427420706;b_RLHlate>=3.1520728295;mu_LBRlate<-0.092561237333333;Situation.Stock2<0.5;;nbTillageOtherThanPloughOrRoll_R<4.5812415;;timeLastTillSow_POIS>=47.5;;nbSystemicHerbicides_R<1.7075535;;SowingDepth.cm._POIS<1.5;;PeaFloweringTT<175.606817375;
394;20;0.0978464183494939;mu_HMmid>=0.2202858896;tPhoto2<19.618463725;LBRlate>=0.4584100975;WMearly<32.1475524733333;b_WMearly>=0.427420706;b_RLHlate<3.1520728295;mu_LBRlate>=-0.092561237333333;PeaFloweringTT<190.232396916667;;timeHarvest1stRoll_BLE>=27.75;;MaxTillageDepth_ORGE<27.5;;SummerTillage_R>=2.582154;;nbPloughing_R<0.0832955;;timeHarvest1stRoll_POIS>=163.125;;nbMultiHerbicides_BLE>=0.5;n…
518;10;0.0913344170112206;mu_HMmid<0.2202858896;tPhoto2>=19.618463725;LBRlate<0.4584100975;WMearly>=32.1475524733333;b_WMearly<0.427420706;b_RLHlate>=3.1520728295;mu_LBRlate<-0.092561237333333;Situation.Stock2<0.5;;nbTillageOtherThanPloughOrRoll_R<4.5812415;;timeLastTillSow_POIS>=47.5;;nbSystemicHerbicides_R<1.7075535;;SowingDepth.cm._POIS>=1.5;;PrimaryCropSowingDate_POIS<431.5;;meanMechWeedSpeed…
634;10;0.0869809220152783;mu_HMmid<0.2202858896;tPhoto2>=19.618463725;LBRlate<0.4584100975;WMearly>=32.1475524733333;b_WMearly<0.427420706;b_RLHlate>=3.1520728295;mu_LBRlate<-0.092561237333333;Situation.Stock2<0.5;;nbTillageOtherThanPloughOrRoll_R>=4.5812415;;harvestDate_BLE>=191.5;;Interrow.cm._BLE<62.5;;timeLastTillSow_BLE<17;;timeSow1stHerbicide_POIS>=1.5;nbMultipleHerbicides_R<1.8324965;nbRes…
386;8;0.0746444341735732;mu_HMmid>=0.2202858896;tPhoto2<19.618463725;LBRlate>=0.4584100975;WMearly<32.1475524733333;b_WMearly>=0.427420706;b_RLHlate<3.1520728295;mu_LBRlate>=-0.092561237333333;PeaFloweringTT<190.232396916667;;timeHarvest1stRoll_BLE>=27.75;;MaxTillageDepth_ORGE<27.5;;SummerTillage_R<2.582154;;nbPloughing_BLE<2.5;;Interrow.cm._COLZA<12;;nbSystemicHerbicides_R<0.832953;nbSystemicHer…
256;75;0.0534511203634948;mu_HMmid<0.2202858896;tPhoto2>=19.618463725;LBRlate<0.4584100975;WMearly>=32.1475524733333;b_WMearly<0.427420706;b_RLHlate>=3.1520728295;mu_LBRlate<-0.092561237333333;Situation.Stock2<0.5;;nbTillageOtherThanPloughOrRoll_R<4.5812415;;timeLastTillSow_POIS>=47.5;;nbSystemicHerbicides_R<1.7075535;;SowingDepth.cm._POIS>=1.5;;PrimaryCropSowingDate_POIS>=431.5;;timeHarvest1stTi…
