# Supplementary material for: Tracking Ideal Varieties and Cropping Techniques for Agroecological Weed Management: A Simulation-Based Study on Pea
Source: Front Plant Sci. 2022 Apr 4;13:809056. doi: 10.3389/fpls.2022.809056 (PMC9014269; doi:10.3389/fpls.2022.809056)
Supplement: Supplementary file 1 [file Data_Sheet_1.ZIP › AllBranches/Feuilles_EnergyYield_Spring_Rotation_NoTill.csv]

idLeaf;n;MeanIndicator;
119;10;0.525216393333637;PeaFloweringTT>=390.31951525;;LBRlate>=0.4584100975;tPhoto2<19.618463725;WMearly<32.1475524733333;b_WMearly>=0.427420706;b_RLHlate<3.1520728295;mu_LBRlate>=-0.0925612373333333;mu_HMmid>=0.220285889;Interrow.cm._BLE>=7.5;;PrimaryCropSowingDate_POIS<445.5;;harvestDate_BLE>=171.5;;nbIncropHerbicides_COLZA<0.5;nbHerbicides_COLZA<1.
31;15;0.505668439077156;PeaFloweringTT>=390.31951525;;LBRlate>=0.4584100975;tPhoto2<19.618463725;WMearly<32.1475524733333;b_WMearly>=0.427420706;b_RLHlate<3.1520728295;mu_LBRlate>=-0.0925612373333333;mu_HMmid>=0.220285889;Interrow.cm._BLE<7.5;;nbInCropHerbicides_R<2.4988585;nbHerbicides_R<3.4984025;SowingDensity.seeds.m2._BLE>=362;RowSowing.1or0._BLE>=0.5;SowingDepth.cm._BLE>=0.5;nbHerbMonocotSup…
27;10;0.426122060956599;PeaFloweringTT>=390.31951525;;LBRlate<0.4584100975;tPhoto2>=19.618463725;WMearly>=32.1475524733333;b_WMearly<0.427420706;b_RLHlate>=3.1520728295;mu_LBRlate<-0.0925612373333333;mu_HMmid<0.220285889;PrimaryCropSowingDate_BLE>=321;;nbRootOnlyHerbicides_R>=0.4997715;nbHerbicides_R>=2.9986305;nbNonSystemicHerbicides_R>=1.166134;nbInCropHerbicides_R>=1.999087;nbPseudoRootOnlyHer…
947;10;0.41334403121322;PeaFloweringTT>=390.31951525;;LBRlate>=0.4584100975;tPhoto2<19.618463725;WMearly<32.1475524733333;b_WMearly>=0.427420706;b_RLHlate<3.1520728295;mu_LBRlate>=-0.0925612373333333;mu_HMmid>=0.220285889;Interrow.cm._BLE>=7.5;;PrimaryCropSowingDate_POIS<445.5;;harvestDate_BLE>=171.5;;nbIncropHerbicides_COLZA>=0.5;nbHerbicides_COLZA>=1.;PeaFloweringTT<865.649994;;nbSystemicHerbic…
475;37;0.405426419669945;PeaFloweringTT>=390.31951525;;LBRlate>=0.4584100975;tPhoto2<19.618463725;WMearly<32.1475524733333;b_WMearly>=0.427420706;b_RLHlate<3.1520728295;mu_LBRlate>=-0.0925612373333333;mu_HMmid>=0.220285889;Interrow.cm._BLE>=7.5;;PrimaryCropSowingDate_POIS<445.5;;harvestDate_BLE>=171.5;;nbIncropHerbicides_COLZA>=0.5;nbHerbicides_COLZA>=1.;PeaFloweringTT>=865.649994;;PeaFloweringTT…
30;10;0.358297699809352;PeaFloweringTT>=390.31951525;;LBRlate>=0.4584100975;tPhoto2<19.618463725;WMearly<32.1475524733333;b_WMearly>=0.427420706;b_RLHlate<3.1520728295;mu_LBRlate>=-0.0925612373333333;mu_HMmid>=0.220285889;Interrow.cm._BLE<7.5;;nbInCropHerbicides_R>=2.4988585;nbHerbicides_R>=3.4984025;SowingDensity.seeds.m2._BLE<362;RowSowing.1or0._BLE<0.5;SowingDepth.cm._BLE<0.5;nbHerbMonocotSup7…
474;11;0.336812851801515;PeaFloweringTT>=390.31951525;;LBRlate>=0.4584100975;tPhoto2<19.618463725;WMearly<32.1475524733333;b_WMearly>=0.427420706;b_RLHlate<3.1520728295;mu_LBRlate>=-0.0925612373333333;mu_HMmid>=0.220285889;Interrow.cm._BLE>=7.5;;PrimaryCropSowingDate_POIS<445.5;;harvestDate_BLE>=171.5;;nbIncropHerbicides_COLZA>=0.5;nbHerbicides_COLZA>=1.;PeaFloweringTT>=865.649994;;PeaFloweringTT…
946;10;0.336795475736009;PeaFloweringTT>=390.31951525;;LBRlate>=0.4584100975;tPhoto2<19.618463725;WMearly<32.1475524733333;b_WMearly>=0.427420706;b_RLHlate<3.1520728295;mu_LBRlate>=-0.0925612373333333;mu_HMmid>=0.220285889;Interrow.cm._BLE>=7.5;;PrimaryCropSowingDate_POIS<445.5;;harvestDate_BLE>=171.5;;nbIncropHerbicides_COLZA>=0.5;nbHerbicides_COLZA>=1.;PeaFloweringTT<865.649994;;nbSystemicHerbi…
945;18;0.319450376598049;PeaFloweringTT>=390.31951525;;LBRlate>=0.4584100975;tPhoto2<19.618463725;WMearly<32.1475524733333;b_WMearly>=0.427420706;b_RLHlate<3.1520728295;mu_LBRlate>=-0.0925612373333333;mu_HMmid>=0.220285889;Interrow.cm._BLE>=7.5;;PrimaryCropSowingDate_POIS<445.5;;harvestDate_BLE>=171.5;;nbIncropHerbicides_COLZA>=0.5;nbHerbicides_COLZA>=1.;PeaFloweringTT<865.649994;;nbSystemicHerbi…
47;11;0.318318894048181;PeaFloweringTT<390.31951525;;harvestDate_BLE>=199.5;;SowingDepth.cm._BLE<0.5;RowSowing.1or0._BLE<0.;timeLastHerbicideHarvest_BLE<83.5;;EfficacyDicot._COLZA<0.9772245;nbSystemicHerbicides_POIS<1.
19;9;0.315537761988604;PeaFloweringTT<390.31951525;;harvestDate_BLE<199.5;;PeaFloweringTT>=188.500286875;;SowingDepth.cm._POIS>=4.5;nbHerbDicotSup75_COLZA<0.5;EfficacyMonocot_COLZA<0.656392;EfficacyDicot._COLZA<0.731104;propSpeciesMortSup80_COLZA<0.365384
117;20;0.31201776580759;PeaFloweringTT>=390.31951525;;LBRlate>=0.4584100975;tPhoto2<19.618463725;WMearly<32.1475524733333;b_WMearly>=0.427420706;b_RLHlate<3.1520728295;mu_LBRlate>=-0.0925612373333333;mu_HMmid>=0.220285889;Interrow.cm._BLE>=7.5;;PrimaryCropSowingDate_POIS<445.5;;harvestDate_BLE<171.5;;nbHerbMonocotSup75_BLE<1.5;SowingDensity.seeds.m2._BLE>=278.5;nbSystemicHerbicides_BLE<1.5;nbHerb…
944;25;0.265208096922116;PeaFloweringTT>=390.31951525;;LBRlate>=0.4584100975;tPhoto2<19.618463725;WMearly<32.1475524733333;b_WMearly>=0.427420706;b_RLHlate<3.1520728295;mu_LBRlate>=-0.0925612373333333;mu_HMmid>=0.220285889;Interrow.cm._BLE>=7.5;;PrimaryCropSowingDate_POIS<445.5;;harvestDate_BLE>=171.5;;nbIncropHerbicides_COLZA>=0.5;nbHerbicides_COLZA>=1.;PeaFloweringTT<865.649994;;nbSystemicHerbi…
116;26;0.25883203574447;PeaFloweringTT>=390.31951525;;LBRlate>=0.4584100975;tPhoto2<19.618463725;WMearly<32.1475524733333;b_WMearly>=0.427420706;b_RLHlate<3.1520728295;mu_LBRlate>=-0.0925612373333333;mu_HMmid>=0.220285889;Interrow.cm._BLE>=7.5;;PrimaryCropSowingDate_POIS<445.5;;harvestDate_BLE<171.5;;nbHerbMonocotSup75_BLE>=1.5;SowingDensity.seeds.m2._BLE<278.5;nbSystemicHerbicides_BLE>=1.5;nbHer…
51;34;0.245212785387568;PeaFloweringTT>=390.31951525;;LBRlate<0.4584100975;tPhoto2>=19.618463725;WMearly>=32.1475524733333;b_WMearly<0.427420706;b_RLHlate>=3.1520728295;mu_LBRlate<-0.0925612373333333;mu_HMmid<0.220285889;PrimaryCropSowingDate_BLE<321;;timeLastHerbicideHarvest_BLE>=63.5;;nbRootOnlyHerbicides_R>=0.4997715;
57;13;0.243173370558512;PeaFloweringTT>=390.31951525;;LBRlate>=0.4584100975;tPhoto2<19.618463725;WMearly<32.1475524733333;b_WMearly>=0.427420706;b_RLHlate<3.1520728295;mu_LBRlate>=-0.0925612373333333;mu_HMmid>=0.220285889;Interrow.cm._BLE>=7.5;;PrimaryCropSowingDate_POIS>=445.5;;nbSystemicHerbicides_R<2.1656775;nbSystemicHerbicides_BLE<2.5;nbNonSystemicHerbicides_BLE>=1.5;nbHerbMonocotSup75_COLZA…
46;15;0.235682907150909;PeaFloweringTT<390.31951525;;harvestDate_BLE>=199.5;;SowingDepth.cm._BLE<0.5;RowSowing.1or0._BLE<0.;timeLastHerbicideHarvest_BLE<83.5;;EfficacyDicot._COLZA>=0.9772245;nbSystemicHerbicides_POIS>=1.
26;18;0.232522922822924;PeaFloweringTT>=390.31951525;;LBRlate<0.4584100975;tPhoto2>=19.618463725;WMearly>=32.1475524733333;b_WMearly<0.427420706;b_RLHlate>=3.1520728295;mu_LBRlate<-0.0925612373333333;mu_HMmid<0.220285889;PrimaryCropSowingDate_BLE>=321;;nbRootOnlyHerbicides_R<0.4997715;nbHerbicides_R<2.9986305;nbNonSystemicHerbicides_R<1.166134;nbInCropHerbicides_R<1.999087;nbPseudoRootOnlyHerbici…
22;41;0.220196327883419;PeaFloweringTT<390.31951525;;harvestDate_BLE>=199.5;;SowingDepth.cm._BLE<0.5;RowSowing.1or0._BLE<0.;timeLastHerbicideHarvest_BLE>=83.5;
43;26;0.212495182737907;PeaFloweringTT<390.31951525;;harvestDate_BLE>=199.5;;SowingDepth.cm._BLE>=0.5;RowSowing.1or0._BLE>=0.;timeLastHerbicideHarvest_BLE>=55.5;;SowingDepth.cm._COLZA<1.5;
49;14;0.2101010787096;PeaFloweringTT>=390.31951525;;LBRlate<0.4584100975;tPhoto2>=19.618463725;WMearly>=32.1475524733333;b_WMearly<0.427420706;b_RLHlate>=3.1520728295;mu_LBRlate<-0.0925612373333333;mu_HMmid<0.220285889;PrimaryCropSowingDate_BLE<321;;timeLastHerbicideHarvest_BLE<63.5;;SowingDepth.cm._POIS>=4.5;
37;29;0.198564170500736;PeaFloweringTT<390.31951525;;harvestDate_BLE<199.5;;PeaFloweringTT>=188.500286875;;SowingDepth.cm._POIS<4.5;nbHerbDicotSup75_COLZA>=0.5;EfficacyMonocot_COLZA>=0.656392;EfficacyDicot._COLZA>=0.731104;propSpeciesMortSup80_COLZA>=0.365384;soilPen<0.9508884305;
50;40;0.181232808046686;PeaFloweringTT>=390.31951525;;LBRlate<0.4584100975;tPhoto2>=19.618463725;WMearly>=32.1475524733333;b_WMearly<0.427420706;b_RLHlate>=3.1520728295;mu_LBRlate<-0.0925612373333333;mu_HMmid<0.220285889;PrimaryCropSowingDate_BLE<321;;timeLastHerbicideHarvest_BLE>=63.5;;nbRootOnlyHerbicides_R<0.4997715;
17;9;0.180171055722318;PeaFloweringTT<390.31951525;;harvestDate_BLE<199.5;;PeaFloweringTT<188.500286875;;timeSow1stHerbicide_BLE<23.5;
56;10;0.15130253519163;PeaFloweringTT>=390.31951525;;LBRlate>=0.4584100975;tPhoto2<19.618463725;WMearly<32.1475524733333;b_WMearly>=0.427420706;b_RLHlate<3.1520728295;mu_LBRlate>=-0.0925612373333333;mu_HMmid>=0.220285889;Interrow.cm._BLE>=7.5;;PrimaryCropSowingDate_POIS>=445.5;;nbSystemicHerbicides_R>=2.1656775;nbSystemicHerbicides_BLE>=2.5;nbNonSystemicHerbicides_BLE<1.5;nbHerbMonocotSup75_COLZA…
97;47;0.150873360498666;PeaFloweringTT>=390.31951525;;LBRlate<0.4584100975;tPhoto2>=19.618463725;WMearly>=32.1475524733333;b_WMearly<0.427420706;b_RLHlate>=3.1520728295;mu_LBRlate<-0.0925612373333333;mu_HMmid<0.220285889;PrimaryCropSowingDate_BLE<321;;timeLastHerbicideHarvest_BLE<63.5;;SowingDepth.cm._POIS<4.5;;SowingDensity.seeds.m2._COLZA>=60.5;
42;18;0.144963662468749;PeaFloweringTT<390.31951525;;harvestDate_BLE>=199.5;;SowingDepth.cm._BLE>=0.5;RowSowing.1or0._BLE>=0.;timeLastHerbicideHarvest_BLE>=55.5;;SowingDepth.cm._COLZA>=1.5;
36;55;0.122035187410782;PeaFloweringTT<390.31951525;;harvestDate_BLE<199.5;;PeaFloweringTT>=188.500286875;;SowingDepth.cm._POIS<4.5;nbHerbDicotSup75_COLZA>=0.5;EfficacyMonocot_COLZA>=0.656392;EfficacyDicot._COLZA>=0.731104;propSpeciesMortSup80_COLZA>=0.365384;soilPen>=0.9508884305;
96;40;0.103531543213826;PeaFloweringTT>=390.31951525;;LBRlate<0.4584100975;tPhoto2>=19.618463725;WMearly>=32.1475524733333;b_WMearly<0.427420706;b_RLHlate>=3.1520728295;mu_LBRlate<-0.0925612373333333;mu_HMmid<0.220285889;PrimaryCropSowingDate_BLE<321;;timeLastHerbicideHarvest_BLE<63.5;;SowingDepth.cm._POIS<4.5;;SowingDensity.seeds.m2._COLZA<60.5;
20;34;0.10053820622946;PeaFloweringTT<390.31951525;;harvestDate_BLE>=199.5;;SowingDepth.cm._BLE>=0.5;RowSowing.1or0._BLE>=0.;timeLastHerbicideHarvest_BLE<55.5;
16;80;0.0960871764033048;PeaFloweringTT<390.31951525;;harvestDate_BLE<199.5;;PeaFloweringTT<188.500286875;;timeSow1stHerbicide_BLE>=23.5;
