# Supplementary material for: Tracking Ideal Varieties and Cropping Techniques for Agroecological Weed Management: A Simulation-Based Study on Pea
Source: Front Plant Sci. 2022 Apr 4;13:809056. doi: 10.3389/fpls.2022.809056 (PMC9014269; doi:10.3389/fpls.2022.809056)
Supplement: Supplementary file 1 [file Data_Sheet_1.ZIP › AllBranches/Feuilles_EnergyYield_Spring_Rotation_WithHerbicide.csv]

idLeaf;n;MeanIndicator;
255;15;0.768791832185818;b_WMearly>=0.427420706;tPhoto2<19.618463725;LBRlate>=0.4584100975;WMearly<32.1475524733333;b_RLHlate<3.1520728295;mu_LBRlate>=-0.0925612373333333;mu_HMmid>=0.220285889;PeaFloweringTT>=190.164404666667;;timeLastTillSow_POIS<21.75;;Frequency_BLE>=0.2915335;CropRotationLength_R<3.5;Frequency_POIS>=0.2915335;Frequency_ORGE<0.083295;harvestDate_BLE>=209;;bRolling_POIS<0.5;time…
503;10;0.62440482801762;b_WMearly>=0.427420706;tPhoto2<19.618463725;LBRlate>=0.4584100975;WMearly<32.1475524733333;b_RLHlate<3.1520728295;mu_LBRlate>=-0.0925612373333333;mu_HMmid>=0.220285889;PeaFloweringTT>=190.164404666667;;timeLastTillSow_POIS<21.75;;Frequency_BLE>=0.2915335;CropRotationLength_R<3.5;Frequency_POIS>=0.2915335;Frequency_ORGE<0.083295;harvestDate_BLE<209;;PrimaryCropSowingDate_BL…
507;10;0.601839851247889;b_WMearly>=0.427420706;tPhoto2<19.618463725;LBRlate>=0.4584100975;WMearly<32.1475524733333;b_RLHlate<3.1520728295;mu_LBRlate>=-0.0925612373333333;mu_HMmid>=0.220285889;PeaFloweringTT>=190.164404666667;;timeLastTillSow_POIS<21.75;;Frequency_BLE>=0.2915335;CropRotationLength_R<3.5;Frequency_POIS>=0.2915335;Frequency_ORGE<0.083295;harvestDate_BLE>=209;;bRolling_POIS>=0.5;tim…
119;25;0.578790498198238;b_WMearly>=0.427420706;tPhoto2<19.618463725;LBRlate>=0.4584100975;WMearly<32.1475524733333;b_RLHlate<3.1520728295;mu_LBRlate>=-0.0925612373333333;mu_HMmid>=0.220285889;PeaFloweringTT>=190.164404666667;;timeLastTillSow_POIS>=21.75;;Situation.Stock2>=0.5;;harvestDate_BLE>=204.5;;propSpeciesMortSup80_BLE>=0.8653845;
475;15;0.569981369404997;b_WMearly>=0.427420706;tPhoto2<19.618463725;LBRlate>=0.4584100975;WMearly<32.1475524733333;b_RLHlate<3.1520728295;mu_LBRlate>=-0.0925612373333333;mu_HMmid>=0.220285889;PeaFloweringTT>=190.164404666667;;timeLastTillSow_POIS>=21.75;;Situation.Stock2>=0.5;;harvestDate_BLE>=204.5;;propSpeciesMortSup80_BLE<0.8653845;;nbPseudoRootOnlyHerbicides_R<0.4997715;nbPseudorootHerbicide…
254;35;0.545223509986837;b_WMearly>=0.427420706;tPhoto2<19.618463725;LBRlate>=0.4584100975;WMearly<32.1475524733333;b_RLHlate<3.1520728295;mu_LBRlate>=-0.0925612373333333;mu_HMmid>=0.220285889;PeaFloweringTT>=190.164404666667;;timeLastTillSow_POIS<21.75;;Frequency_BLE>=0.2915335;CropRotationLength_R<3.5;Frequency_POIS>=0.2915335;Frequency_ORGE<0.083295;harvestDate_BLE>=209;;bRolling_POIS<0.5;time…
999;35;0.539213653262133;b_WMearly>=0.427420706;tPhoto2<19.618463725;LBRlate>=0.4584100975;WMearly<32.1475524733333;b_RLHlate<3.1520728295;mu_LBRlate>=-0.0925612373333333;mu_HMmid>=0.220285889;PeaFloweringTT>=190.164404666667;;timeLastTillSow_POIS<21.75;;Frequency_BLE>=0.2915335;CropRotationLength_R<3.5;Frequency_POIS>=0.2915335;Frequency_ORGE<0.083295;harvestDate_BLE<209;;PrimaryCropSowingDate_B…
47;15;0.527401250234596;b_WMearly<0.427420706;tPhoto2>=19.618463725;LBRlate<0.4584100975;WMearly>=32.1475524733333;b_RLHlate>=3.1520728295;mu_LBRlate<-0.0925612373333333;mu_HMmid<0.220285889;Situation.Stock2>=0.5;;SowingDepth.cm._BLE<0.5;RowSowing.1or0._BLE<0.;nbTillageOtherThanPloughOrRoll_R>=3.1652215;;timeLastHerbicideHarvest_COLZA<13.5;
3671;10;0.525216393333637;b_WMearly>=0.427420706;tPhoto2<19.618463725;LBRlate>=0.4584100975;WMearly<32.1475524733333;b_RLHlate<3.1520728295;mu_LBRlate>=-0.0925612373333333;mu_HMmid>=0.220285889;PeaFloweringTT>=190.164404666667;;timeLastTillSow_POIS>=21.75;;Situation.Stock2<0.5;;PrimaryCropSowingDate_POIS<435.5;;timeLastTillSow_POIS>=71.75;;nbTillageOtherThanPloughOrRoll_R<1.665906;;Interrow.cm._B…
502;65;0.503124713178185;b_WMearly>=0.427420706;tPhoto2<19.618463725;LBRlate>=0.4584100975;WMearly<32.1475524733333;b_RLHlate<3.1520728295;mu_LBRlate>=-0.0925612373333333;mu_HMmid>=0.220285889;PeaFloweringTT>=190.164404666667;;timeLastTillSow_POIS<21.75;;Frequency_BLE>=0.2915335;CropRotationLength_R<3.5;Frequency_POIS>=0.2915335;Frequency_ORGE<0.083295;harvestDate_BLE<209;;PrimaryCropSowingDate_B…
235;40;0.500016589248098;b_WMearly>=0.427420706;tPhoto2<19.618463725;LBRlate>=0.4584100975;WMearly<32.1475524733333;b_RLHlate<3.1520728295;mu_LBRlate>=-0.0925612373333333;mu_HMmid>=0.220285889;PeaFloweringTT>=190.164404666667;;timeLastTillSow_POIS>=21.75;;Situation.Stock2>=0.5;;harvestDate_BLE<204.5;;timeHarvest1stPlough_BLE<77.5;timeLastTillSow_BLE<;SowingDensity.seeds.m2._BLE<440.5;
459;20;0.483962179708804;b_WMearly>=0.427420706;tPhoto2<19.618463725;LBRlate>=0.4584100975;WMearly<32.1475524733333;b_RLHlate<3.1520728295;mu_LBRlate>=-0.0925612373333333;mu_HMmid>=0.220285889;PeaFloweringTT>=190.164404666667;;timeLastTillSow_POIS>=21.75;;Situation.Stock2<0.5;;PrimaryCropSowingDate_POIS<435.5;;timeLastTillSow_POIS>=71.75;;nbTillageOtherThanPloughOrRoll_R<1.665906;;Interrow.cm._BL…
463;45;0.47036102486793;b_WMearly>=0.427420706;tPhoto2<19.618463725;LBRlate>=0.4584100975;WMearly<32.1475524733333;b_RLHlate<3.1520728295;mu_LBRlate>=-0.0925612373333333;mu_HMmid>=0.220285889;PeaFloweringTT>=190.164404666667;;timeLastTillSow_POIS>=21.75;;Situation.Stock2<0.5;;PrimaryCropSowingDate_POIS<435.5;;timeLastTillSow_POIS<71.75;;nbMechWeeding_COLZA>=2.5;;nbFoliarHerbicides_COLZA<0.5;MaxTi…
461;15;0.461739971519703;b_WMearly>=0.427420706;tPhoto2<19.618463725;LBRlate>=0.4584100975;WMearly<32.1475524733333;b_RLHlate<3.1520728295;mu_LBRlate>=-0.0925612373333333;mu_HMmid>=0.220285889;PeaFloweringTT>=190.164404666667;;timeLastTillSow_POIS>=21.75;;Situation.Stock2<0.5;;PrimaryCropSowingDate_POIS<435.5;;timeLastTillSow_POIS<71.75;;nbMechWeeding_COLZA<2.5;;winterTillage_POIS<0.5;
103;12;0.455431087860083;b_WMearly>=0.427420706;tPhoto2<19.618463725;LBRlate>=0.4584100975;WMearly<32.1475524733333;b_RLHlate<3.1520728295;mu_LBRlate>=-0.0925612373333333;mu_HMmid>=0.220285889;PeaFloweringTT<190.164404666667;;harvestDate_BLE<219.5;;MaxTillageDepth_POIS>=22.5;;nbPseudoRootOnlyHerbicides_R>=1.1244865;;EfficacyDicot._POIS<0.8125;EfficacyMonocot_BLE<0.96875;propSpeciesMortSup80_BLE<0…
506;50;0.445229960907244;b_WMearly>=0.427420706;tPhoto2<19.618463725;LBRlate>=0.4584100975;WMearly<32.1475524733333;b_RLHlate<3.1520728295;mu_LBRlate>=-0.0925612373333333;mu_HMmid>=0.220285889;PeaFloweringTT>=190.164404666667;;timeLastTillSow_POIS<21.75;;Frequency_BLE>=0.2915335;CropRotationLength_R<3.5;Frequency_POIS>=0.2915335;Frequency_ORGE<0.083295;harvestDate_BLE>=209;;bRolling_POIS>=0.5;tim…
455;20;0.440252511884769;b_WMearly>=0.427420706;tPhoto2<19.618463725;LBRlate>=0.4584100975;WMearly<32.1475524733333;b_RLHlate<3.1520728295;mu_LBRlate>=-0.0925612373333333;mu_HMmid>=0.220285889;PeaFloweringTT>=190.164404666667;;timeLastTillSow_POIS>=21.75;;Situation.Stock2<0.5;;PrimaryCropSowingDate_POIS>=435.5;;nbShreddingFallow.Broyage._R>=0.4164765;;EfficacyDicot._BLE<0.953125;;summerTillage_PO…
17;10;0.429871594186603;b_WMearly<0.427420706;tPhoto2>=19.618463725;LBRlate<0.4584100975;WMearly>=32.1475524733333;b_RLHlate>=3.1520728295;mu_LBRlate<-0.0925612373333333;mu_HMmid<0.220285889;Situation.Stock2<0.5;;PeaFloweringTT<769.0067635;;SummerPlough_R>=1.1661345;
303;10;0.428242319389175;b_WMearly<0.427420706;tPhoto2>=19.618463725;LBRlate<0.4584100975;WMearly>=32.1475524733333;b_RLHlate>=3.1520728295;mu_LBRlate<-0.0925612373333333;mu_HMmid<0.220285889;Situation.Stock2<0.5;;PeaFloweringTT>=769.0067635;;timeHarvest1stPlough_POIS<235.25;MaxTillageDepth_POIS>=13.;Interrow.cm._POIS<42;;nbSuperficialTillage_COLZA>=2.5;;MeanTillageDepth_POIS<11.55;;PrimaryCropSo…
39;21;0.428102859834368;b_WMearly<0.427420706;tPhoto2>=19.618463725;LBRlate<0.4584100975;WMearly>=32.1475524733333;b_RLHlate>=3.1520728295;mu_LBRlate<-0.0925612373333333;mu_HMmid<0.220285889;Situation.Stock2<0.5;;PeaFloweringTT>=769.0067635;;timeHarvest1stPlough_POIS>=235.25;MaxTillageDepth_POIS<13.;timeSow1stHerbicide_POIS<5;
55;28;0.426028020114551;b_WMearly>=0.427420706;tPhoto2<19.618463725;LBRlate>=0.4584100975;WMearly<32.1475524733333;b_RLHlate<3.1520728295;mu_LBRlate>=-0.0925612373333333;mu_HMmid>=0.220285889;PeaFloweringTT<190.164404666667;;harvestDate_BLE>=219.5;;timeHarvest1stTill_BLE<6.5;;timeHarvest1stRoll_BLE<45.5;nbHerbicides_R>=2.2906205;nbInCropHerbicides_R>=2.2906205;nbFoliarOnlyHerbicides_R>=0.458124;S…
474;25;0.424853141258573;b_WMearly>=0.427420706;tPhoto2<19.618463725;LBRlate>=0.4584100975;WMearly<32.1475524733333;b_RLHlate<3.1520728295;mu_LBRlate>=-0.0925612373333333;mu_HMmid>=0.220285889;PeaFloweringTT>=190.164404666667;;timeLastTillSow_POIS>=21.75;;Situation.Stock2>=0.5;;harvestDate_BLE>=204.5;;propSpeciesMortSup80_BLE<0.8653845;;nbPseudoRootOnlyHerbicides_R<0.4997715;nbPseudorootHerbicide…
467;25;0.422794677040949;b_WMearly>=0.427420706;tPhoto2<19.618463725;LBRlate>=0.4584100975;WMearly<32.1475524733333;b_RLHlate<3.1520728295;mu_LBRlate>=-0.0925612373333333;mu_HMmid>=0.220285889;PeaFloweringTT>=190.164404666667;;timeLastTillSow_POIS>=21.75;;Situation.Stock2>=0.5;;harvestDate_BLE<204.5;;timeHarvest1stPlough_BLE>=77.5;timeLastTillSow_BLE>=;PrimaryCropSowingDate_COLZA>=252.5;;l50>=57.…
93;50;0.422689763138835;b_WMearly<0.427420706;tPhoto2>=19.618463725;LBRlate<0.4584100975;WMearly>=32.1475524733333;b_RLHlate>=3.1520728295;mu_LBRlate<-0.0925612373333333;mu_HMmid<0.220285889;Situation.Stock2>=0.5;;SowingDepth.cm._BLE<0.5;RowSowing.1or0._BLE<0.;nbTillageOtherThanPloughOrRoll_R>=3.1652215;;timeLastHerbicideHarvest_COLZA>=13.5;;nbHerbDicotSup50_POIS>=0.5;EfficacyDicot._POIS>=0.2
815;9;0.418988257461345;b_WMearly>=0.427420706;tPhoto2<19.618463725;LBRlate>=0.4584100975;WMearly<32.1475524733333;b_RLHlate<3.1520728295;mu_LBRlate>=-0.0925612373333333;mu_HMmid>=0.220285889;PeaFloweringTT<190.164404666667;;harvestDate_BLE<219.5;;MaxTillageDepth_POIS>=22.5;;nbPseudoRootOnlyHerbicides_R<1.1244865;;timeSow1stHerbicide_BLE>=72.5;;PrimaryCropSowingDate_POIS<464;;bRolling_BLE<0.5;max…
121;16;0.413296492112323;b_WMearly>=0.427420706;tPhoto2<19.618463725;LBRlate>=0.4584100975;WMearly<32.1475524733333;b_RLHlate<3.1520728295;mu_LBRlate>=-0.0925612373333333;mu_HMmid>=0.220285889;PeaFloweringTT>=190.164404666667;;timeLastTillSow_POIS<21.75;;Frequency_BLE<0.2915335;CropRotationLength_R>=3.5;Frequency_POIS<0.2915335;Frequency_ORGE>=0.083295;harvestDate_BLE<210;;SummerTillage_R>=3.9981…
3687;41;0.411160788958918;b_WMearly>=0.427420706;tPhoto2<19.618463725;LBRlate>=0.4584100975;WMearly<32.1475524733333;b_RLHlate<3.1520728295;mu_LBRlate>=-0.0925612373333333;mu_HMmid>=0.220285889;PeaFloweringTT>=190.164404666667;;timeLastTillSow_POIS>=21.75;;Situation.Stock2<0.5;;PrimaryCropSowingDate_POIS<435.5;;timeLastTillSow_POIS<71.75;;nbMechWeeding_COLZA<2.5;;winterTillage_POIS>=0.5;;nbHerbDi…
998;62;0.398332750776087;b_WMearly>=0.427420706;tPhoto2<19.618463725;LBRlate>=0.4584100975;WMearly<32.1475524733333;b_RLHlate<3.1520728295;mu_LBRlate>=-0.0925612373333333;mu_HMmid>=0.220285889;PeaFloweringTT>=190.164404666667;;timeLastTillSow_POIS<21.75;;Frequency_BLE>=0.2915335;CropRotationLength_R<3.5;Frequency_POIS>=0.2915335;Frequency_ORGE<0.083295;harvestDate_BLE<209;;PrimaryCropSowingDate_B…
7311;17;0.376233047559813;b_WMearly>=0.427420706;tPhoto2<19.618463725;LBRlate>=0.4584100975;WMearly<32.1475524733333;b_RLHlate<3.1520728295;mu_LBRlate>=-0.0925612373333333;mu_HMmid>=0.220285889;PeaFloweringTT>=190.164404666667;;timeLastTillSow_POIS>=21.75;;Situation.Stock2<0.5;;PrimaryCropSowingDate_POIS<435.5;;timeLastTillSow_POIS>=71.75;;nbTillageOtherThanPloughOrRoll_R>=1.665906;;Interrow.cm._…
1047;10;0.374648908500208;b_WMearly<0.427420706;tPhoto2>=19.618463725;LBRlate<0.4584100975;WMearly>=32.1475524733333;b_RLHlate>=3.1520728295;mu_LBRlate<-0.0925612373333333;mu_HMmid<0.220285889;Situation.Stock2<0.5;;PeaFloweringTT<769.0067635;;SummerPlough_R<1.1661345;;timeLastTillSow_BLE>=5.5;;timeLastTillSow_POIS<47.75;;timeLastTillSow_POIS<45.625;;nbSystemicHerbicides_R>=1.2077815;;timeLastTill…
997;35;0.372506033703573;b_WMearly>=0.427420706;tPhoto2<19.618463725;LBRlate>=0.4584100975;WMearly<32.1475524733333;b_RLHlate<3.1520728295;mu_LBRlate>=-0.0925612373333333;mu_HMmid>=0.220285889;PeaFloweringTT>=190.164404666667;;timeLastTillSow_POIS<21.75;;Frequency_BLE>=0.2915335;CropRotationLength_R<3.5;Frequency_POIS>=0.2915335;Frequency_ORGE<0.083295;harvestDate_BLE<209;;PrimaryCropSowingDate_B…
1993;28;0.370474869173177;b_WMearly>=0.427420706;tPhoto2<19.618463725;LBRlate>=0.4584100975;WMearly<32.1475524733333;b_RLHlate<3.1520728295;mu_LBRlate>=-0.0925612373333333;mu_HMmid>=0.220285889;PeaFloweringTT>=190.164404666667;;timeLastTillSow_POIS<21.75;;Frequency_BLE>=0.2915335;CropRotationLength_R<3.5;Frequency_POIS>=0.2915335;Frequency_ORGE<0.083295;harvestDate_BLE<209;;PrimaryCropSowingDate_…
7309;10;0.369714310346883;b_WMearly>=0.427420706;tPhoto2<19.618463725;LBRlate>=0.4584100975;WMearly<32.1475524733333;b_RLHlate<3.1520728295;mu_LBRlate>=-0.0925612373333333;mu_HMmid>=0.220285889;PeaFloweringTT>=190.164404666667;;timeLastTillSow_POIS>=21.75;;Situation.Stock2<0.5;;PrimaryCropSowingDate_POIS<435.5;;timeLastTillSow_POIS>=71.75;;nbTillageOtherThanPloughOrRoll_R>=1.665906;;Interrow.cm._…
1805;11;0.365194117136267;b_WMearly>=0.427420706;tPhoto2<19.618463725;LBRlate>=0.4584100975;WMearly<32.1475524733333;b_RLHlate<3.1520728295;mu_LBRlate>=-0.0925612373333333;mu_HMmid>=0.220285889;PeaFloweringTT>=190.164404666667;;timeLastTillSow_POIS>=21.75;;Situation.Stock2<0.5;;PrimaryCropSowingDate_POIS>=435.5;;nbShreddingFallow.Broyage._R<0.4164765;;MeanTillageDepth_BLE<11.45;;MeanTillageDepth_…
61;68;0.364718755231957;b_WMearly>=0.427420706;tPhoto2<19.618463725;LBRlate>=0.4584100975;WMearly<32.1475524733333;b_RLHlate<3.1520728295;mu_LBRlate>=-0.0925612373333333;mu_HMmid>=0.220285889;PeaFloweringTT>=190.164404666667;;timeLastTillSow_POIS<21.75;;Frequency_BLE<0.2915335;CropRotationLength_R>=3.5;Frequency_POIS<0.2915335;Frequency_ORGE>=0.083295;harvestDate_BLE>=210;
915;30;0.36234108870214;b_WMearly>=0.427420706;tPhoto2<19.618463725;LBRlate>=0.4584100975;WMearly<32.1475524733333;b_RLHlate<3.1520728295;mu_LBRlate>=-0.0925612373333333;mu_HMmid>=0.220285889;PeaFloweringTT>=190.164404666667;;timeLastTillSow_POIS>=21.75;;Situation.Stock2<0.5;;PrimaryCropSowingDate_POIS<435.5;;timeLastTillSow_POIS>=71.75;;nbTillageOtherThanPloughOrRoll_R>=1.665906;;Interrow.cm._CO…
3670;98;0.362061265702695;b_WMearly>=0.427420706;tPhoto2<19.618463725;LBRlate>=0.4584100975;WMearly<32.1475524733333;b_RLHlate<3.1520728295;mu_LBRlate>=-0.0925612373333333;mu_HMmid>=0.220285889;PeaFloweringTT>=190.164404666667;;timeLastTillSow_POIS>=21.75;;Situation.Stock2<0.5;;PrimaryCropSowingDate_POIS<435.5;;timeLastTillSow_POIS>=71.75;;nbTillageOtherThanPloughOrRoll_R<1.665906;;Interrow.cm._B…
131;13;0.36026655535971;b_WMearly<0.427420706;tPhoto2>=19.618463725;LBRlate<0.4584100975;WMearly>=32.1475524733333;b_RLHlate>=3.1520728295;mu_LBRlate<-0.0925612373333333;mu_HMmid<0.220285889;Situation.Stock2<0.5;;PeaFloweringTT<769.0067635;;SummerPlough_R<1.1661345;;timeLastTillSow_BLE>=5.5;;timeLastTillSow_POIS<47.75;;timeLastTillSow_POIS>=45.625;
311;10;0.359353924808795;b_WMearly<0.427420706;tPhoto2>=19.618463725;LBRlate<0.4584100975;WMearly>=32.1475524733333;b_RLHlate>=3.1520728295;mu_LBRlate<-0.0925612373333333;mu_HMmid<0.220285889;Situation.Stock2<0.5;;PeaFloweringTT>=769.0067635;;timeHarvest1stPlough_POIS>=235.25;MaxTillageDepth_POIS<13.;timeSow1stHerbicide_POIS>=5;;OSRbefore_BLE>=0.5;;timeSow1stHerbicide_BLE>=7;;PrimaryCropSowingDat…
903;11;0.352533542899668;b_WMearly>=0.427420706;tPhoto2<19.618463725;LBRlate>=0.4584100975;WMearly<32.1475524733333;b_RLHlate<3.1520728295;mu_LBRlate>=-0.0925612373333333;mu_HMmid>=0.220285889;PeaFloweringTT>=190.164404666667;;timeLastTillSow_POIS>=21.75;;Situation.Stock2<0.5;;PrimaryCropSowingDate_POIS>=435.5;;nbShreddingFallow.Broyage._R<0.4164765;;MeanTillageDepth_BLE<11.45;;MeanTillageDepth_P…
3683;55;0.34262149329778;b_WMearly>=0.427420706;tPhoto2<19.618463725;LBRlate>=0.4584100975;WMearly<32.1475524733333;b_RLHlate<3.1520728295;mu_LBRlate>=-0.0925612373333333;mu_HMmid>=0.220285889;PeaFloweringTT>=190.164404666667;;timeLastTillSow_POIS>=21.75;;Situation.Stock2<0.5;;PrimaryCropSowingDate_POIS<435.5;;timeLastTillSow_POIS<71.75;;nbMechWeeding_COLZA<2.5;;winterTillage_POIS>=0.5;;nbHerbDic…
236;25;0.342457428987006;b_WMearly>=0.427420706;tPhoto2<19.618463725;LBRlate>=0.4584100975;WMearly<32.1475524733333;b_RLHlate<3.1520728295;mu_LBRlate>=-0.0925612373333333;mu_HMmid>=0.220285889;PeaFloweringTT>=190.164404666667;;timeLastTillSow_POIS>=21.75;;Situation.Stock2>=0.5;;harvestDate_BLE>=204.5;;propSpeciesMortSup80_BLE<0.8653845;;nbPseudoRootOnlyHerbicides_R>=0.4997715;nbPseudorootHerbicid…
252;20;0.338193033071355;b_WMearly>=0.427420706;tPhoto2<19.618463725;LBRlate>=0.4584100975;WMearly<32.1475524733333;b_RLHlate<3.1520728295;mu_LBRlate>=-0.0925612373333333;mu_HMmid>=0.220285889;PeaFloweringTT>=190.164404666667;;timeLastTillSow_POIS<21.75;;Frequency_BLE>=0.2915335;CropRotationLength_R<3.5;Frequency_POIS>=0.2915335;Frequency_ORGE<0.083295;harvestDate_BLE>=209;;bRolling_POIS>=0.5;tim…
250;15;0.333597072133934;b_WMearly>=0.427420706;tPhoto2<19.618463725;LBRlate>=0.4584100975;WMearly<32.1475524733333;b_RLHlate<3.1520728295;mu_LBRlate>=-0.0925612373333333;mu_HMmid>=0.220285889;PeaFloweringTT>=190.164404666667;;timeLastTillSow_POIS<21.75;;Frequency_BLE>=0.2915335;CropRotationLength_R<3.5;Frequency_POIS>=0.2915335;Frequency_ORGE<0.083295;harvestDate_BLE<209;;PrimaryCropSowingDate_B…
299;15;0.330300009585956;b_WMearly<0.427420706;tPhoto2>=19.618463725;LBRlate<0.4584100975;WMearly>=32.1475524733333;b_RLHlate>=3.1520728295;mu_LBRlate<-0.0925612373333333;mu_HMmid<0.220285889;Situation.Stock2<0.5;;PeaFloweringTT>=769.0067635;;timeHarvest1stPlough_POIS<235.25;MaxTillageDepth_POIS>=13.;Interrow.cm._POIS<42;;nbSuperficialTillage_COLZA<2.5;;timeHarvest1stTill_POIS<15;;nbSystemicHerbi…
92;25;0.329968978021918;b_WMearly<0.427420706;tPhoto2>=19.618463725;LBRlate<0.4584100975;WMearly>=32.1475524733333;b_RLHlate>=3.1520728295;mu_LBRlate<-0.0925612373333333;mu_HMmid<0.220285889;Situation.Stock2>=0.5;;SowingDepth.cm._BLE<0.5;RowSowing.1or0._BLE<0.;nbTillageOtherThanPloughOrRoll_R>=3.1652215;;timeLastHerbicideHarvest_COLZA>=13.5;;nbHerbDicotSup50_POIS<0.5;EfficacyDicot._POIS<0.2
45;35;0.329506455844329;b_WMearly<0.427420706;tPhoto2>=19.618463725;LBRlate<0.4584100975;WMearly>=32.1475524733333;b_RLHlate>=3.1520728295;mu_LBRlate<-0.0925612373333333;mu_HMmid<0.220285889;Situation.Stock2>=0.5;;SowingDepth.cm._BLE<0.5;RowSowing.1or0._BLE<0.;nbTillageOtherThanPloughOrRoll_R<3.1652215;;nbMultipleHerbicides_R>=0.832953;
1833;17;0.326867122734108;b_WMearly>=0.427420706;tPhoto2<19.618463725;LBRlate>=0.4584100975;WMearly<32.1475524733333;b_RLHlate<3.1520728295;mu_LBRlate>=-0.0925612373333333;mu_HMmid>=0.220285889;PeaFloweringTT>=190.164404666667;;timeLastTillSow_POIS>=21.75;;Situation.Stock2<0.5;;PrimaryCropSowingDate_POIS<435.5;;timeLastTillSow_POIS>=71.75;;nbTillageOtherThanPloughOrRoll_R<1.665906;;Interrow.cm._B…
7363;55;0.314243463506646;b_WMearly>=0.427420706;tPhoto2<19.618463725;LBRlate>=0.4584100975;WMearly<32.1475524733333;b_RLHlate<3.1520728295;mu_LBRlate>=-0.0925612373333333;mu_HMmid>=0.220285889;PeaFloweringTT>=190.164404666667;;timeLastTillSow_POIS>=21.75;;Situation.Stock2<0.5;;PrimaryCropSowingDate_POIS<435.5;;timeLastTillSow_POIS<71.75;;nbMechWeeding_COLZA<2.5;;winterTillage_POIS>=0.5;;nbHerbDi…
465;35;0.313789213077876;b_WMearly>=0.427420706;tPhoto2<19.618463725;LBRlate>=0.4584100975;WMearly<32.1475524733333;b_RLHlate<3.1520728295;mu_LBRlate>=-0.0925612373333333;mu_HMmid>=0.220285889;PeaFloweringTT>=190.164404666667;;timeLastTillSow_POIS>=21.75;;Situation.Stock2>=0.5;;harvestDate_BLE<204.5;;timeHarvest1stPlough_BLE>=77.5;timeLastTillSow_BLE>=;PrimaryCropSowingDate_COLZA<252.5;;harvestDa…
454;30;0.310474605979674;b_WMearly>=0.427420706;tPhoto2<19.618463725;LBRlate>=0.4584100975;WMearly<32.1475524733333;b_RLHlate<3.1520728295;mu_LBRlate>=-0.0925612373333333;mu_HMmid>=0.220285889;PeaFloweringTT>=190.164404666667;;timeLastTillSow_POIS>=21.75;;Situation.Stock2<0.5;;PrimaryCropSowingDate_POIS>=435.5;;nbShreddingFallow.Broyage._R>=0.4164765;;EfficacyDicot._BLE<0.953125;;summerTillage_PO…
466;20;0.307780994194889;b_WMearly>=0.427420706;tPhoto2<19.618463725;LBRlate>=0.4584100975;WMearly<32.1475524733333;b_RLHlate<3.1520728295;mu_LBRlate>=-0.0925612373333333;mu_HMmid>=0.220285889;PeaFloweringTT>=190.164404666667;;timeLastTillSow_POIS>=21.75;;Situation.Stock2>=0.5;;harvestDate_BLE<204.5;;timeHarvest1stPlough_BLE>=77.5;timeLastTillSow_BLE>=;PrimaryCropSowingDate_COLZA>=252.5;;l50<57.9…
241;105;0.304327479595103;b_WMearly>=0.427420706;tPhoto2<19.618463725;LBRlate>=0.4584100975;WMearly<32.1475524733333;b_RLHlate<3.1520728295;mu_LBRlate>=-0.0925612373333333;mu_HMmid>=0.220285889;PeaFloweringTT>=190.164404666667;;timeLastTillSow_POIS<21.75;;Frequency_BLE<0.2915335;CropRotationLength_R>=3.5;Frequency_POIS<0.2915335;Frequency_ORGE>=0.083295;harvestDate_BLE<210;;SummerTillage_R<3.9981…
7361;15;0.304297217574377;b_WMearly>=0.427420706;tPhoto2<19.618463725;LBRlate>=0.4584100975;WMearly<32.1475524733333;b_RLHlate<3.1520728295;mu_LBRlate>=-0.0925612373333333;mu_HMmid>=0.220285889;PeaFloweringTT>=190.164404666667;;timeLastTillSow_POIS>=21.75;;Situation.Stock2<0.5;;PrimaryCropSowingDate_POIS<435.5;;timeLastTillSow_POIS<71.75;;nbMechWeeding_COLZA<2.5;;winterTillage_POIS>=0.5;;nbHerbDi…
49;20;0.303720086648768;b_WMearly>=0.427420706;tPhoto2<19.618463725;LBRlate>=0.4584100975;WMearly<32.1475524733333;b_RLHlate<3.1520728295;mu_LBRlate>=-0.0925612373333333;mu_HMmid>=0.220285889;PeaFloweringTT<190.164404666667;;harvestDate_BLE<219.5;;MaxTillageDepth_POIS<22.5;;winterTillage_POIS>=6.5;
3686;95;0.303589705766569;b_WMearly>=0.427420706;tPhoto2<19.618463725;LBRlate>=0.4584100975;WMearly<32.1475524733333;b_RLHlate<3.1520728295;mu_LBRlate>=-0.0925612373333333;mu_HMmid>=0.220285889;PeaFloweringTT>=190.164404666667;;timeLastTillSow_POIS>=21.75;;Situation.Stock2<0.5;;PrimaryCropSowingDate_POIS<435.5;;timeLastTillSow_POIS<71.75;;nbMechWeeding_COLZA<2.5;;winterTillage_POIS>=0.5;;nbHerbDi…
497;74;0.301578550400847;b_WMearly>=0.427420706;tPhoto2<19.618463725;LBRlate>=0.4584100975;WMearly<32.1475524733333;b_RLHlate<3.1520728295;mu_LBRlate>=-0.0925612373333333;mu_HMmid>=0.220285889;PeaFloweringTT>=190.164404666667;;timeLastTillSow_POIS<21.75;;Frequency_BLE>=0.2915335;CropRotationLength_R<3.5;Frequency_POIS>=0.2915335;Frequency_ORGE<0.083295;harvestDate_BLE<209;;PrimaryCropSowingDate_B…
271;56;0.295026057038213;b_WMearly<0.427420706;tPhoto2>=19.618463725;LBRlate<0.4584100975;WMearly>=32.1475524733333;b_RLHlate>=3.1520728295;mu_LBRlate<-0.0925612373333333;mu_HMmid<0.220285889;Situation.Stock2<0.5;;PeaFloweringTT<769.0067635;;SummerPlough_R<1.1661345;;timeLastTillSow_BLE<5.5;;MeanTillageDepth_BLE>=7;;nbTillageOtherThanPloughOrRoll_R>=4.5812415;;harvestDate_BLE>=190.5;
462;10;0.294163035650539;b_WMearly>=0.427420706;tPhoto2<19.618463725;LBRlate>=0.4584100975;WMearly<32.1475524733333;b_RLHlate<3.1520728295;mu_LBRlate>=-0.0925612373333333;mu_HMmid>=0.220285889;PeaFloweringTT>=190.164404666667;;timeLastTillSow_POIS>=21.75;;Situation.Stock2<0.5;;PrimaryCropSowingDate_POIS<435.5;;timeLastTillSow_POIS<71.75;;nbMechWeeding_COLZA>=2.5;;nbFoliarHerbicides_COLZA>=0.5;Max…
603;53;0.290889602110877;b_WMearly<0.427420706;tPhoto2>=19.618463725;LBRlate<0.4584100975;WMearly>=32.1475524733333;b_RLHlate>=3.1520728295;mu_LBRlate<-0.0925612373333333;mu_HMmid<0.220285889;Situation.Stock2<0.5;;PeaFloweringTT>=769.0067635;;timeHarvest1stPlough_POIS<235.25;MaxTillageDepth_POIS>=13.;Interrow.cm._POIS<42;;nbSuperficialTillage_COLZA>=2.5;;MeanTillageDepth_POIS>=11.55;;timeLastTill…
302;52;0.284008089981625;b_WMearly<0.427420706;tPhoto2>=19.618463725;LBRlate<0.4584100975;WMearly>=32.1475524733333;b_RLHlate>=3.1520728295;mu_LBRlate<-0.0925612373333333;mu_HMmid<0.220285889;Situation.Stock2<0.5;;PeaFloweringTT>=769.0067635;;timeHarvest1stPlough_POIS<235.25;MaxTillageDepth_POIS>=13.;Interrow.cm._POIS<42;;nbSuperficialTillage_COLZA>=2.5;;MeanTillageDepth_POIS<11.55;;PrimaryCropSo…
53;35;0.283970026299747;b_WMearly>=0.427420706;tPhoto2<19.618463725;LBRlate>=0.4584100975;WMearly<32.1475524733333;b_RLHlate<3.1520728295;mu_LBRlate>=-0.0925612373333333;mu_HMmid>=0.220285889;PeaFloweringTT<190.164404666667;;harvestDate_BLE>=219.5;;timeHarvest1stTill_BLE>=6.5;;timeHarvest1stTill_POIS>=124.5;propSpeciesMortSup80_POIS>=0.8653845;propSpeciesMortSup90_POIS>=0.865384
1834;48;0.283386138898776;b_WMearly>=0.427420706;tPhoto2<19.618463725;LBRlate>=0.4584100975;WMearly<32.1475524733333;b_RLHlate<3.1520728295;mu_LBRlate>=-0.0925612373333333;mu_HMmid>=0.220285889;PeaFloweringTT>=190.164404666667;;timeLastTillSow_POIS>=21.75;;Situation.Stock2<0.5;;PrimaryCropSowingDate_POIS<435.5;;timeLastTillSow_POIS>=71.75;;nbTillageOtherThanPloughOrRoll_R<1.665906;;Interrow.cm._B…
391;28;0.278207022095586;b_WMearly>=0.427420706;tPhoto2<19.618463725;LBRlate>=0.4584100975;WMearly<32.1475524733333;b_RLHlate<3.1520728295;mu_LBRlate>=-0.0925612373333333;mu_HMmid>=0.220285889;PeaFloweringTT<190.164404666667;;harvestDate_BLE<219.5;;MaxTillageDepth_POIS<22.5;;winterTillage_POIS<6.5;;CropRotationLength_R>=3.5;Frequency_BLE<0.2915335;Frequency_POIS<0.2915335;Frequency_ORGE>=0.083295…
209;10;0.274137725107455;b_WMearly>=0.427420706;tPhoto2<19.618463725;LBRlate>=0.4584100975;WMearly<32.1475524733333;b_RLHlate<3.1520728295;mu_LBRlate>=-0.0925612373333333;mu_HMmid>=0.220285889;PeaFloweringTT<190.164404666667;;harvestDate_BLE>=219.5;;timeHarvest1stTill_BLE>=6.5;;timeHarvest1stTill_POIS<124.5;propSpeciesMortSup80_POIS<0.8653845;propSpeciesMortSup90_POIS<0.865384;timeHarvest1stTill_…
389;7;0.270502988861462;b_WMearly>=0.427420706;tPhoto2<19.618463725;LBRlate>=0.4584100975;WMearly<32.1475524733333;b_RLHlate<3.1520728295;mu_LBRlate>=-0.0925612373333333;mu_HMmid>=0.220285889;PeaFloweringTT<190.164404666667;;harvestDate_BLE<219.5;;MaxTillageDepth_POIS<22.5;;winterTillage_POIS<6.5;;CropRotationLength_R>=3.5;Frequency_BLE<0.2915335;Frequency_POIS<0.2915335;Frequency_ORGE>=0.083295;…
54;15;0.269927545684965;b_WMearly>=0.427420706;tPhoto2<19.618463725;LBRlate>=0.4584100975;WMearly<32.1475524733333;b_RLHlate<3.1520728295;mu_LBRlate>=-0.0925612373333333;mu_HMmid>=0.220285889;PeaFloweringTT<190.164404666667;;harvestDate_BLE>=219.5;;timeHarvest1stTill_BLE<6.5;;timeHarvest1stRoll_BLE>=45.5;nbHerbicides_R<2.2906205;nbInCropHerbicides_R<2.2906205;nbFoliarOnlyHerbicides_R<0.458124;Sum…
1992;40;0.267501932568102;b_WMearly>=0.427420706;tPhoto2<19.618463725;LBRlate>=0.4584100975;WMearly<32.1475524733333;b_RLHlate<3.1520728295;mu_LBRlate>=-0.0925612373333333;mu_HMmid>=0.220285889;PeaFloweringTT>=190.164404666667;;timeLastTillSow_POIS<21.75;;Frequency_BLE>=0.2915335;CropRotationLength_R<3.5;Frequency_POIS>=0.2915335;Frequency_ORGE<0.083295;harvestDate_BLE<209;;PrimaryCropSowingDate_…
102;10;0.259695995300618;b_WMearly>=0.427420706;tPhoto2<19.618463725;LBRlate>=0.4584100975;WMearly<32.1475524733333;b_RLHlate<3.1520728295;mu_LBRlate>=-0.0925612373333333;mu_HMmid>=0.220285889;PeaFloweringTT<190.164404666667;;harvestDate_BLE<219.5;;MaxTillageDepth_POIS>=22.5;;nbPseudoRootOnlyHerbicides_R>=1.1244865;;EfficacyDicot._POIS>=0.8125;EfficacyMonocot_BLE>=0.96875;propSpeciesMortSup80_BLE…
1629;73;0.259362532485128;b_WMearly>=0.427420706;tPhoto2<19.618463725;LBRlate>=0.4584100975;WMearly<32.1475524733333;b_RLHlate<3.1520728295;mu_LBRlate>=-0.0925612373333333;mu_HMmid>=0.220285889;PeaFloweringTT<190.164404666667;;harvestDate_BLE<219.5;;MaxTillageDepth_POIS>=22.5;;nbPseudoRootOnlyHerbicides_R<1.1244865;;timeSow1stHerbicide_BLE>=72.5;;PrimaryCropSowingDate_POIS<464;;bRolling_BLE<0.5;m…
3682;26;0.257632099626565;b_WMearly>=0.427420706;tPhoto2<19.618463725;LBRlate>=0.4584100975;WMearly<32.1475524733333;b_RLHlate<3.1520728295;mu_LBRlate>=-0.0925612373333333;mu_HMmid>=0.220285889;PeaFloweringTT>=190.164404666667;;timeLastTillSow_POIS>=21.75;;Situation.Stock2<0.5;;PrimaryCropSowingDate_POIS<435.5;;timeLastTillSow_POIS<71.75;;nbMechWeeding_COLZA<2.5;;winterTillage_POIS>=0.5;;nbHerbDi…
21;100;0.254411031704886;b_WMearly<0.427420706;tPhoto2>=19.618463725;LBRlate<0.4584100975;WMearly>=32.1475524733333;b_RLHlate>=3.1520728295;mu_LBRlate<-0.0925612373333333;mu_HMmid<0.220285889;Situation.Stock2>=0.5;;SowingDepth.cm._BLE>=0.5;RowSowing.1or0._BLE>=0.;harvestDate_BLE>=178;
7310;19;0.254024420490484;b_WMearly>=0.427420706;tPhoto2<19.618463725;LBRlate>=0.4584100975;WMearly<32.1475524733333;b_RLHlate<3.1520728295;mu_LBRlate>=-0.0925612373333333;mu_HMmid>=0.220285889;PeaFloweringTT>=190.164404666667;;timeLastTillSow_POIS>=21.75;;Situation.Stock2<0.5;;PrimaryCropSowingDate_POIS<435.5;;timeLastTillSow_POIS>=71.75;;nbTillageOtherThanPloughOrRoll_R>=1.665906;;Interrow.cm._…
621;68;0.246914754357727;b_WMearly<0.427420706;tPhoto2>=19.618463725;LBRlate<0.4584100975;WMearly>=32.1475524733333;b_RLHlate>=3.1520728295;mu_LBRlate<-0.0925612373333333;mu_HMmid<0.220285889;Situation.Stock2<0.5;;PeaFloweringTT>=769.0067635;;timeHarvest1stPlough_POIS>=235.25;MaxTillageDepth_POIS<13.;timeSow1stHerbicide_POIS>=5;;OSRbefore_BLE>=0.5;;timeSow1stHerbicide_BLE>=7;;PrimaryCropSowingDat…
234;10;0.246846443869302;b_WMearly>=0.427420706;tPhoto2<19.618463725;LBRlate>=0.4584100975;WMearly<32.1475524733333;b_RLHlate<3.1520728295;mu_LBRlate>=-0.0925612373333333;mu_HMmid>=0.220285889;PeaFloweringTT>=190.164404666667;;timeLastTillSow_POIS>=21.75;;Situation.Stock2>=0.5;;harvestDate_BLE<204.5;;timeHarvest1stPlough_BLE<77.5;timeLastTillSow_BLE<;SowingDensity.seeds.m2._BLE>=440.5;
1041;10;0.241810986232693;b_WMearly<0.427420706;tPhoto2>=19.618463725;LBRlate<0.4584100975;WMearly>=32.1475524733333;b_RLHlate>=3.1520728295;mu_LBRlate<-0.0925612373333333;mu_HMmid<0.220285889;Situation.Stock2<0.5;;PeaFloweringTT<769.0067635;;SummerPlough_R<1.1661345;;timeLastTillSow_BLE>=5.5;;timeLastTillSow_POIS<47.75;;timeLastTillSow_POIS<45.625;;nbSystemicHerbicides_R<1.2077815;;MeanTillageDe…
240;51;0.228802966254976;b_WMearly>=0.427420706;tPhoto2<19.618463725;LBRlate>=0.4584100975;WMearly<32.1475524733333;b_RLHlate<3.1520728295;mu_LBRlate>=-0.0925612373333333;mu_HMmid>=0.220285889;PeaFloweringTT>=190.164404666667;;timeLastTillSow_POIS<21.75;;Frequency_BLE<0.2915335;CropRotationLength_R>=3.5;Frequency_POIS<0.2915335;Frequency_ORGE>=0.083295;harvestDate_BLE<210;;SummerTillage_R<3.99817…
464;55;0.22815743389111;b_WMearly>=0.427420706;tPhoto2<19.618463725;LBRlate>=0.4584100975;WMearly<32.1475524733333;b_RLHlate<3.1520728295;mu_LBRlate>=-0.0925612373333333;mu_HMmid>=0.220285889;PeaFloweringTT>=190.164404666667;;timeLastTillSow_POIS>=21.75;;Situation.Stock2>=0.5;;harvestDate_BLE<204.5;;timeHarvest1stPlough_BLE>=77.5;timeLastTillSow_BLE>=;PrimaryCropSowingDate_COLZA<252.5;;harvestDat…
1046;18;0.225431051259305;b_WMearly<0.427420706;tPhoto2>=19.618463725;LBRlate<0.4584100975;WMearly>=32.1475524733333;b_RLHlate>=3.1520728295;mu_LBRlate<-0.0925612373333333;mu_HMmid<0.220285889;Situation.Stock2<0.5;;PeaFloweringTT<769.0067635;;SummerPlough_R<1.1661345;;timeLastTillSow_BLE>=5.5;;timeLastTillSow_POIS<47.75;;timeLastTillSow_POIS<45.625;;nbSystemicHerbicides_R>=1.2077815;;timeLastTill…
453;30;0.225069050771104;b_WMearly>=0.427420706;tPhoto2<19.618463725;LBRlate>=0.4584100975;WMearly<32.1475524733333;b_RLHlate<3.1520728295;mu_LBRlate>=-0.0925612373333333;mu_HMmid>=0.220285889;PeaFloweringTT>=190.164404666667;;timeLastTillSow_POIS>=21.75;;Situation.Stock2<0.5;;PrimaryCropSowingDate_POIS>=435.5;;nbShreddingFallow.Broyage._R>=0.4164765;;EfficacyDicot._BLE>=0.953125;;nbNonSystemicHe…
406;40;0.222473542725705;b_WMearly>=0.427420706;tPhoto2<19.618463725;LBRlate>=0.4584100975;WMearly<32.1475524733333;b_RLHlate<3.1520728295;mu_LBRlate>=-0.0925612373333333;mu_HMmid>=0.220285889;PeaFloweringTT<190.164404666667;;harvestDate_BLE<219.5;;MaxTillageDepth_POIS>=22.5;;nbPseudoRootOnlyHerbicides_R<1.1244865;;timeSow1stHerbicide_BLE>=72.5;;PrimaryCropSowingDate_POIS<464;;bRolling_BLE>=0.5;m…
1039;56;0.218234172048185;b_WMearly<0.427420706;tPhoto2>=19.618463725;LBRlate<0.4584100975;WMearly>=32.1475524733333;b_RLHlate>=3.1520728295;mu_LBRlate<-0.0925612373333333;mu_HMmid<0.220285889;Situation.Stock2<0.5;;PeaFloweringTT<769.0067635;;SummerPlough_R<1.1661345;;timeLastTillSow_BLE>=5.5;;timeLastTillSow_POIS>=47.75;;Frequency_BLE<0.4164765;CropRotationLength_R>=2.5;Frequency_COLZA>=0.083295…
44;65;0.217396402174485;b_WMearly<0.427420706;tPhoto2>=19.618463725;LBRlate<0.4584100975;WMearly>=32.1475524733333;b_RLHlate>=3.1520728295;mu_LBRlate<-0.0925612373333333;mu_HMmid<0.220285889;Situation.Stock2>=0.5;;SowingDepth.cm._BLE<0.5;RowSowing.1or0._BLE<0.;nbTillageOtherThanPloughOrRoll_R<3.1652215;;nbMultipleHerbicides_R<0.832953;
539;107;0.217271010184908;b_WMearly<0.427420706;tPhoto2>=19.618463725;LBRlate<0.4584100975;WMearly>=32.1475524733333;b_RLHlate>=3.1520728295;mu_LBRlate<-0.0925612373333333;mu_HMmid<0.220285889;Situation.Stock2<0.5;;PeaFloweringTT<769.0067635;;SummerPlough_R<1.1661345;;timeLastTillSow_BLE<5.5;;MeanTillageDepth_BLE>=7;;nbTillageOtherThanPloughOrRoll_R<4.5812415;;Interrow.cm._COLZA<62.5;;nbHerbDicot…
3653;98;0.214387433221575;b_WMearly>=0.427420706;tPhoto2<19.618463725;LBRlate>=0.4584100975;WMearly<32.1475524733333;b_RLHlate<3.1520728295;mu_LBRlate>=-0.0925612373333333;mu_HMmid>=0.220285889;PeaFloweringTT>=190.164404666667;;timeLastTillSow_POIS>=21.75;;Situation.Stock2<0.5;;PrimaryCropSowingDate_POIS<435.5;;timeLastTillSow_POIS>=71.75;;nbTillageOtherThanPloughOrRoll_R>=1.665906;;Interrow.cm._…
1832;35;0.212030771895895;b_WMearly>=0.427420706;tPhoto2<19.618463725;LBRlate>=0.4584100975;WMearly<32.1475524733333;b_RLHlate<3.1520728295;mu_LBRlate>=-0.0925612373333333;mu_HMmid>=0.220285889;PeaFloweringTT>=190.164404666667;;timeLastTillSow_POIS>=21.75;;Situation.Stock2<0.5;;PrimaryCropSowingDate_POIS<435.5;;timeLastTillSow_POIS>=71.75;;nbTillageOtherThanPloughOrRoll_R<1.665906;;Interrow.cm._B…
1045;49;0.211668973626874;b_WMearly<0.427420706;tPhoto2>=19.618463725;LBRlate<0.4584100975;WMearly>=32.1475524733333;b_RLHlate>=3.1520728295;mu_LBRlate<-0.0925612373333333;mu_HMmid<0.220285889;Situation.Stock2<0.5;;PeaFloweringTT<769.0067635;;SummerPlough_R<1.1661345;;timeLastTillSow_BLE>=5.5;;timeLastTillSow_POIS<47.75;;timeLastTillSow_POIS<45.625;;nbSystemicHerbicides_R>=1.2077815;;timeLastTill…
7362;17;0.209595909850821;b_WMearly>=0.427420706;tPhoto2<19.618463725;LBRlate>=0.4584100975;WMearly<32.1475524733333;b_RLHlate<3.1520728295;mu_LBRlate>=-0.0925612373333333;mu_HMmid>=0.220285889;PeaFloweringTT>=190.164404666667;;timeLastTillSow_POIS>=21.75;;Situation.Stock2<0.5;;PrimaryCropSowingDate_POIS<435.5;;timeLastTillSow_POIS<71.75;;nbMechWeeding_COLZA<2.5;;winterTillage_POIS>=0.5;;nbHerbDi…
1804;130;0.209562247280196;b_WMearly>=0.427420706;tPhoto2<19.618463725;LBRlate>=0.4584100975;WMearly<32.1475524733333;b_RLHlate<3.1520728295;mu_LBRlate>=-0.0925612373333333;mu_HMmid>=0.220285889;PeaFloweringTT>=190.164404666667;;timeLastTillSow_POIS>=21.75;;Situation.Stock2<0.5;;PrimaryCropSowingDate_POIS>=435.5;;nbShreddingFallow.Broyage._R<0.4164765;;MeanTillageDepth_BLE<11.45;;MeanTillageDepth…
521;25;0.208724001560889;b_WMearly<0.427420706;tPhoto2>=19.618463725;LBRlate<0.4584100975;WMearly>=32.1475524733333;b_RLHlate>=3.1520728295;mu_LBRlate<-0.0925612373333333;mu_HMmid<0.220285889;Situation.Stock2<0.5;;PeaFloweringTT<769.0067635;;SummerPlough_R<1.1661345;;timeLastTillSow_BLE>=5.5;;timeLastTillSow_POIS<47.75;;timeLastTillSow_POIS<45.625;;nbSystemicHerbicides_R<1.2077815;;MeanTillageDep…
773;9;0.207005339530755;b_WMearly>=0.427420706;tPhoto2<19.618463725;LBRlate>=0.4584100975;WMearly<32.1475524733333;b_RLHlate<3.1520728295;mu_LBRlate>=-0.0925612373333333;mu_HMmid>=0.220285889;PeaFloweringTT<190.164404666667;;harvestDate_BLE<219.5;;MaxTillageDepth_POIS<22.5;;winterTillage_POIS<6.5;;CropRotationLength_R<3.5;Frequency_BLE>=0.2915335;Frequency_POIS>=0.2915335;Frequency_ORGE<0.083295;…
7360;108;0.206437744232302;b_WMearly>=0.427420706;tPhoto2<19.618463725;LBRlate>=0.4584100975;WMearly<32.1475524733333;b_RLHlate<3.1520728295;mu_LBRlate>=-0.0925612373333333;mu_HMmid>=0.220285889;PeaFloweringTT>=190.164404666667;;timeLastTillSow_POIS>=21.75;;Situation.Stock2<0.5;;PrimaryCropSowingDate_POIS<435.5;;timeLastTillSow_POIS<71.75;;nbMechWeeding_COLZA<2.5;;winterTillage_POIS>=0.5;;nbHerbD…
298;71;0.204616311979883;b_WMearly<0.427420706;tPhoto2>=19.618463725;LBRlate<0.4584100975;WMearly>=32.1475524733333;b_RLHlate>=3.1520728295;mu_LBRlate<-0.0925612373333333;mu_HMmid<0.220285889;Situation.Stock2<0.5;;PeaFloweringTT>=769.0067635;;timeHarvest1stPlough_POIS<235.25;MaxTillageDepth_POIS>=13.;Interrow.cm._POIS<42;;nbSuperficialTillage_COLZA<2.5;;timeHarvest1stTill_POIS<15;;nbSystemicHerbi…
7308;105;0.199610624806496;b_WMearly>=0.427420706;tPhoto2<19.618463725;LBRlate>=0.4584100975;WMearly<32.1475524733333;b_RLHlate<3.1520728295;mu_LBRlate>=-0.0925612373333333;mu_HMmid>=0.220285889;PeaFloweringTT>=190.164404666667;;timeLastTillSow_POIS>=21.75;;Situation.Stock2<0.5;;PrimaryCropSowingDate_POIS<435.5;;timeLastTillSow_POIS>=71.75;;nbTillageOtherThanPloughOrRoll_R>=1.665906;;Interrow.cm.…
2077;38;0.19599676624522;b_WMearly<0.427420706;tPhoto2>=19.618463725;LBRlate<0.4584100975;WMearly>=32.1475524733333;b_RLHlate>=3.1520728295;mu_LBRlate<-0.0925612373333333;mu_HMmid<0.220285889;Situation.Stock2<0.5;;PeaFloweringTT<769.0067635;;SummerPlough_R<1.1661345;;timeLastTillSow_BLE>=5.5;;timeLastTillSow_POIS>=47.75;;Frequency_BLE<0.4164765;CropRotationLength_R>=2.5;Frequency_COLZA>=0.0832955…
201;67;0.193207816047305;b_WMearly>=0.427420706;tPhoto2<19.618463725;LBRlate>=0.4584100975;WMearly<32.1475524733333;b_RLHlate<3.1520728295;mu_LBRlate>=-0.0925612373333333;mu_HMmid>=0.220285889;PeaFloweringTT<190.164404666667;;harvestDate_BLE<219.5;;MaxTillageDepth_POIS>=22.5;;nbPseudoRootOnlyHerbicides_R<1.1244865;;timeSow1stHerbicide_BLE<72.5;;nbTillageOtherThanPloughOrRoll_R>=4.3313555;
105;51;0.190555477904407;b_WMearly>=0.427420706;tPhoto2<19.618463725;LBRlate>=0.4584100975;WMearly<32.1475524733333;b_RLHlate<3.1520728295;mu_LBRlate>=-0.0925612373333333;mu_HMmid>=0.220285889;PeaFloweringTT<190.164404666667;;harvestDate_BLE>=219.5;;timeHarvest1stTill_BLE>=6.5;;timeHarvest1stTill_POIS<124.5;propSpeciesMortSup80_POIS<0.8653845;propSpeciesMortSup90_POIS<0.865384;timeHarvest1stTill_…
300;55;0.189246802651845;b_WMearly<0.427420706;tPhoto2>=19.618463725;LBRlate<0.4584100975;WMearly>=32.1475524733333;b_RLHlate>=3.1520728295;mu_LBRlate<-0.0925612373333333;mu_HMmid<0.220285889;Situation.Stock2<0.5;;PeaFloweringTT>=769.0067635;;timeHarvest1stPlough_POIS<235.25;MaxTillageDepth_POIS>=13.;Interrow.cm._POIS<42;;nbSuperficialTillage_COLZA>=2.5;;MeanTillageDepth_POIS>=11.55;;timeLastTill…
1628;52;0.184612912290608;b_WMearly>=0.427420706;tPhoto2<19.618463725;LBRlate>=0.4584100975;WMearly<32.1475524733333;b_RLHlate<3.1520728295;mu_LBRlate>=-0.0925612373333333;mu_HMmid>=0.220285889;PeaFloweringTT<190.164404666667;;harvestDate_BLE<219.5;;MaxTillageDepth_POIS>=22.5;;nbPseudoRootOnlyHerbicides_R<1.1244865;;timeSow1stHerbicide_BLE>=72.5;;PrimaryCropSowingDate_POIS<464;;bRolling_BLE<0.5;m…
390;60;0.183093512357881;b_WMearly>=0.427420706;tPhoto2<19.618463725;LBRlate>=0.4584100975;WMearly<32.1475524733333;b_RLHlate<3.1520728295;mu_LBRlate>=-0.0925612373333333;mu_HMmid>=0.220285889;PeaFloweringTT<190.164404666667;;harvestDate_BLE<219.5;;MaxTillageDepth_POIS<22.5;;winterTillage_POIS<6.5;;CropRotationLength_R>=3.5;Frequency_BLE<0.2915335;Frequency_POIS<0.2915335;Frequency_ORGE>=0.083295…
1842;15;0.181216230914423;b_WMearly>=0.427420706;tPhoto2<19.618463725;LBRlate>=0.4584100975;WMearly<32.1475524733333;b_RLHlate<3.1520728295;mu_LBRlate>=-0.0925612373333333;mu_HMmid>=0.220285889;PeaFloweringTT>=190.164404666667;;timeLastTillSow_POIS>=21.75;;Situation.Stock2<0.5;;PrimaryCropSowingDate_POIS<435.5;;timeLastTillSow_POIS<71.75;;nbMechWeeding_COLZA<2.5;;winterTillage_POIS>=0.5;;nbHerbDi…
385;32;0.180593641047383;b_WMearly>=0.427420706;tPhoto2<19.618463725;LBRlate>=0.4584100975;WMearly<32.1475524733333;b_RLHlate<3.1520728295;mu_LBRlate>=-0.0925612373333333;mu_HMmid>=0.220285889;PeaFloweringTT<190.164404666667;;harvestDate_BLE<219.5;;MaxTillageDepth_POIS<22.5;;winterTillage_POIS<6.5;;CropRotationLength_R<3.5;Frequency_BLE>=0.2915335;Frequency_POIS>=0.2915335;Frequency_ORGE<0.083295…
914;12;0.179285281862945;b_WMearly>=0.427420706;tPhoto2<19.618463725;LBRlate>=0.4584100975;WMearly<32.1475524733333;b_RLHlate<3.1520728295;mu_LBRlate>=-0.0925612373333333;mu_HMmid>=0.220285889;PeaFloweringTT>=190.164404666667;;timeLastTillSow_POIS>=21.75;;Situation.Stock2<0.5;;PrimaryCropSowingDate_POIS<435.5;;timeLastTillSow_POIS>=71.75;;nbTillageOtherThanPloughOrRoll_R>=1.665906;;Interrow.cm._C…
387;103;0.174993073838571;b_WMearly>=0.427420706;tPhoto2<19.618463725;LBRlate>=0.4584100975;WMearly<32.1475524733333;b_RLHlate<3.1520728295;mu_LBRlate>=-0.0925612373333333;mu_HMmid>=0.220285889;PeaFloweringTT<190.164404666667;;harvestDate_BLE<219.5;;MaxTillageDepth_POIS<22.5;;winterTillage_POIS<6.5;;CropRotationLength_R<3.5;Frequency_BLE>=0.2915335;Frequency_POIS>=0.2915335;Frequency_ORGE<0.08329…
270;20;0.171137104342543;b_WMearly<0.427420706;tPhoto2>=19.618463725;LBRlate<0.4584100975;WMearly>=32.1475524733333;b_RLHlate>=3.1520728295;mu_LBRlate<-0.0925612373333333;mu_HMmid<0.220285889;Situation.Stock2<0.5;;PeaFloweringTT<769.0067635;;SummerPlough_R<1.1661345;;timeLastTillSow_BLE<5.5;;MeanTillageDepth_BLE>=7;;nbTillageOtherThanPloughOrRoll_R>=4.5812415;;harvestDate_BLE<190.5;
496;18;0.164684313145075;b_WMearly>=0.427420706;tPhoto2<19.618463725;LBRlate>=0.4584100975;WMearly<32.1475524733333;b_RLHlate<3.1520728295;mu_LBRlate>=-0.0925612373333333;mu_HMmid>=0.220285889;PeaFloweringTT>=190.164404666667;;timeLastTillSow_POIS<21.75;;Frequency_BLE>=0.2915335;CropRotationLength_R<3.5;Frequency_POIS>=0.2915335;Frequency_ORGE<0.083295;harvestDate_BLE<209;;PrimaryCropSowingDate_B…
76;160;0.160062271746958;b_WMearly<0.427420706;tPhoto2>=19.618463725;LBRlate<0.4584100975;WMearly>=32.1475524733333;b_RLHlate>=3.1520728295;mu_LBRlate<-0.0925612373333333;mu_HMmid<0.220285889;Situation.Stock2<0.5;;PeaFloweringTT>=769.0067635;;timeHarvest1stPlough_POIS>=235.25;MaxTillageDepth_POIS<13.;timeSow1stHerbicide_POIS>=5;;OSRbefore_BLE<0.5;
20;45;0.158034744828011;b_WMearly<0.427420706;tPhoto2>=19.618463725;LBRlate<0.4584100975;WMearly>=32.1475524733333;b_RLHlate>=3.1520728295;mu_LBRlate<-0.0925612373333333;mu_HMmid<0.220285889;Situation.Stock2>=0.5;;SowingDepth.cm._BLE>=0.5;RowSowing.1or0._BLE>=0.;harvestDate_BLE<178;
148;111;0.157075007851625;b_WMearly<0.427420706;tPhoto2>=19.618463725;LBRlate<0.4584100975;WMearly>=32.1475524733333;b_RLHlate>=3.1520728295;mu_LBRlate<-0.0925612373333333;mu_HMmid<0.220285889;Situation.Stock2<0.5;;PeaFloweringTT>=769.0067635;;timeHarvest1stPlough_POIS<235.25;MaxTillageDepth_POIS>=13.;Interrow.cm._POIS<42;;nbSuperficialTillage_COLZA<2.5;;timeHarvest1stTill_POIS>=15;
602;21;0.151639450055772;b_WMearly<0.427420706;tPhoto2>=19.618463725;LBRlate<0.4584100975;WMearly>=32.1475524733333;b_RLHlate>=3.1520728295;mu_LBRlate<-0.0925612373333333;mu_HMmid<0.220285889;Situation.Stock2<0.5;;PeaFloweringTT>=769.0067635;;timeHarvest1stPlough_POIS<235.25;MaxTillageDepth_POIS>=13.;Interrow.cm._POIS<42;;nbSuperficialTillage_COLZA>=2.5;;MeanTillageDepth_POIS>=11.55;;timeLastTill…
224;150;0.149398516324223;b_WMearly>=0.427420706;tPhoto2<19.618463725;LBRlate>=0.4584100975;WMearly<32.1475524733333;b_RLHlate<3.1520728295;mu_LBRlate>=-0.0925612373333333;mu_HMmid>=0.220285889;PeaFloweringTT>=190.164404666667;;timeLastTillSow_POIS>=21.75;;Situation.Stock2<0.5;;PrimaryCropSowingDate_POIS>=435.5;;nbShreddingFallow.Broyage._R<0.4164765;;MeanTillageDepth_BLE>=11.45;
1044;97;0.147044662747427;b_WMearly<0.427420706;tPhoto2>=19.618463725;LBRlate<0.4584100975;WMearly>=32.1475524733333;b_RLHlate>=3.1520728295;mu_LBRlate<-0.0925612373333333;mu_HMmid<0.220285889;Situation.Stock2<0.5;;PeaFloweringTT<769.0067635;;SummerPlough_R<1.1661345;;timeLastTillSow_BLE>=5.5;;timeLastTillSow_POIS<47.75;;timeLastTillSow_POIS<45.625;;nbSystemicHerbicides_R>=1.2077815;;timeLastTill…
36;110;0.143340353377238;b_WMearly<0.427420706;tPhoto2>=19.618463725;LBRlate<0.4584100975;WMearly>=32.1475524733333;b_RLHlate>=3.1520728295;mu_LBRlate<-0.0925612373333333;mu_HMmid<0.220285889;Situation.Stock2<0.5;;PeaFloweringTT>=769.0067635;;timeHarvest1stPlough_POIS<235.25;MaxTillageDepth_POIS>=13.;Interrow.cm._POIS>=42;
517;75;0.135690495429432;b_WMearly<0.427420706;tPhoto2>=19.618463725;LBRlate<0.4584100975;WMearly>=32.1475524733333;b_RLHlate>=3.1520728295;mu_LBRlate<-0.0925612373333333;mu_HMmid<0.220285889;Situation.Stock2<0.5;;PeaFloweringTT<769.0067635;;SummerPlough_R<1.1661345;;timeLastTillSow_BLE>=5.5;;timeLastTillSow_POIS>=47.75;;Frequency_BLE<0.4164765;CropRotationLength_R>=2.5;Frequency_COLZA>=0.0832955…
2076;112;0.12927605552601;b_WMearly<0.427420706;tPhoto2>=19.618463725;LBRlate<0.4584100975;WMearly>=32.1475524733333;b_RLHlate>=3.1520728295;mu_LBRlate<-0.0925612373333333;mu_HMmid<0.220285889;Situation.Stock2<0.5;;PeaFloweringTT<769.0067635;;SummerPlough_R<1.1661345;;timeLastTillSow_BLE>=5.5;;timeLastTillSow_POIS>=47.75;;Frequency_BLE<0.4164765;CropRotationLength_R>=2.5;Frequency_COLZA>=0.083295…
1040;312;0.126933522511202;b_WMearly<0.427420706;tPhoto2>=19.618463725;LBRlate<0.4584100975;WMearly>=32.1475524733333;b_RLHlate>=3.1520728295;mu_LBRlate<-0.0925612373333333;mu_HMmid<0.220285889;Situation.Stock2<0.5;;PeaFloweringTT<769.0067635;;SummerPlough_R<1.1661345;;timeLastTillSow_BLE>=5.5;;timeLastTillSow_POIS<47.75;;timeLastTillSow_POIS<45.625;;nbSystemicHerbicides_R<1.2077815;;MeanTillageD…
268;33;0.125506202386486;b_WMearly<0.427420706;tPhoto2>=19.618463725;LBRlate<0.4584100975;WMearly>=32.1475524733333;b_RLHlate>=3.1520728295;mu_LBRlate<-0.0925612373333333;mu_HMmid<0.220285889;Situation.Stock2<0.5;;PeaFloweringTT<769.0067635;;SummerPlough_R<1.1661345;;timeLastTillSow_BLE<5.5;;MeanTillageDepth_BLE>=7;;nbTillageOtherThanPloughOrRoll_R<4.5812415;;Interrow.cm._COLZA>=62.5;
518;154;0.122946998130027;b_WMearly<0.427420706;tPhoto2>=19.618463725;LBRlate<0.4584100975;WMearly>=32.1475524733333;b_RLHlate>=3.1520728295;mu_LBRlate<-0.0925612373333333;mu_HMmid<0.220285889;Situation.Stock2<0.5;;PeaFloweringTT<769.0067635;;SummerPlough_R<1.1661345;;timeLastTillSow_BLE>=5.5;;timeLastTillSow_POIS>=47.75;;Frequency_BLE<0.4164765;CropRotationLength_R>=2.5;Frequency_COLZA>=0.083295…
388;75;0.121474844063453;b_WMearly>=0.427420706;tPhoto2<19.618463725;LBRlate>=0.4584100975;WMearly<32.1475524733333;b_RLHlate<3.1520728295;mu_LBRlate>=-0.0925612373333333;mu_HMmid>=0.220285889;PeaFloweringTT<190.164404666667;;harvestDate_BLE<219.5;;MaxTillageDepth_POIS<22.5;;winterTillage_POIS<6.5;;CropRotationLength_R>=3.5;Frequency_BLE<0.2915335;Frequency_POIS<0.2915335;Frequency_ORGE>=0.083295…
620;10;0.119828847861976;b_WMearly<0.427420706;tPhoto2>=19.618463725;LBRlate<0.4584100975;WMearly>=32.1475524733333;b_RLHlate>=3.1520728295;mu_LBRlate<-0.0925612373333333;mu_HMmid<0.220285889;Situation.Stock2<0.5;;PeaFloweringTT>=769.0067635;;timeHarvest1stPlough_POIS>=235.25;MaxTillageDepth_POIS<13.;timeSow1stHerbicide_POIS>=5;;OSRbefore_BLE>=0.5;;timeSow1stHerbicide_BLE>=7;;PrimaryCropSowingDat…
154;20;0.112488890958734;b_WMearly<0.427420706;tPhoto2>=19.618463725;LBRlate<0.4584100975;WMearly>=32.1475524733333;b_RLHlate>=3.1520728295;mu_LBRlate<-0.0925612373333333;mu_HMmid<0.220285889;Situation.Stock2<0.5;;PeaFloweringTT>=769.0067635;;timeHarvest1stPlough_POIS>=235.25;MaxTillageDepth_POIS<13.;timeSow1stHerbicide_POIS>=5;;OSRbefore_BLE>=0.5;;timeSow1stHerbicide_BLE<7;
450;15;0.105104153186976;b_WMearly>=0.427420706;tPhoto2<19.618463725;LBRlate>=0.4584100975;WMearly<32.1475524733333;b_RLHlate<3.1520728295;mu_LBRlate>=-0.0925612373333333;mu_HMmid>=0.220285889;PeaFloweringTT>=190.164404666667;;timeLastTillSow_POIS>=21.75;;Situation.Stock2<0.5;;PrimaryCropSowingDate_POIS>=435.5;;nbShreddingFallow.Broyage._R<0.4164765;;MeanTillageDepth_BLE<11.45;;MeanTillageDepth_P…
538;30;0.104057516861352;b_WMearly<0.427420706;tPhoto2>=19.618463725;LBRlate<0.4584100975;WMearly>=32.1475524733333;b_RLHlate>=3.1520728295;mu_LBRlate<-0.0925612373333333;mu_HMmid<0.220285889;Situation.Stock2<0.5;;PeaFloweringTT<769.0067635;;SummerPlough_R<1.1661345;;timeLastTillSow_BLE<5.5;;MeanTillageDepth_BLE>=7;;nbTillageOtherThanPloughOrRoll_R<4.5812415;;Interrow.cm._COLZA<62.5;;nbHerbDicotS…
384;214;0.101935917808234;b_WMearly>=0.427420706;tPhoto2<19.618463725;LBRlate>=0.4584100975;WMearly<32.1475524733333;b_RLHlate<3.1520728295;mu_LBRlate>=-0.0925612373333333;mu_HMmid>=0.220285889;PeaFloweringTT<190.164404666667;;harvestDate_BLE<219.5;;MaxTillageDepth_POIS<22.5;;winterTillage_POIS<6.5;;CropRotationLength_R<3.5;Frequency_BLE>=0.2915335;Frequency_POIS>=0.2915335;Frequency_ORGE<0.08329…
66;40;0.10076124280677;b_WMearly<0.427420706;tPhoto2>=19.618463725;LBRlate<0.4584100975;WMearly>=32.1475524733333;b_RLHlate>=3.1520728295;mu_LBRlate<-0.0925612373333333;mu_HMmid<0.220285889;Situation.Stock2<0.5;;PeaFloweringTT<769.0067635;;SummerPlough_R<1.1661345;;timeLastTillSow_BLE<5.5;;MeanTillageDepth_BLE<7;
202;23;0.0991683169650116;b_WMearly>=0.427420706;tPhoto2<19.618463725;LBRlate>=0.4584100975;WMearly<32.1475524733333;b_RLHlate<3.1520728295;mu_LBRlate>=-0.0925612373333333;mu_HMmid>=0.220285889;PeaFloweringTT<190.164404666667;;harvestDate_BLE<219.5;;MaxTillageDepth_POIS>=22.5;;nbPseudoRootOnlyHerbicides_R<1.1244865;;timeSow1stHerbicide_BLE>=72.5;;PrimaryCropSowingDate_POIS>=464;
200;57;0.0948337574245541;b_WMearly>=0.427420706;tPhoto2<19.618463725;LBRlate>=0.4584100975;WMearly<32.1475524733333;b_RLHlate<3.1520728295;mu_LBRlate>=-0.0925612373333333;mu_HMmid>=0.220285889;PeaFloweringTT<190.164404666667;;harvestDate_BLE<219.5;;MaxTillageDepth_POIS>=22.5;;nbPseudoRootOnlyHerbicides_R<1.1244865;;timeSow1stHerbicide_BLE<72.5;;nbTillageOtherThanPloughOrRoll_R<4.3313555;
516;141;0.0847358087478094;b_WMearly<0.427420706;tPhoto2>=19.618463725;LBRlate<0.4584100975;WMearly>=32.1475524733333;b_RLHlate>=3.1520728295;mu_LBRlate<-0.0925612373333333;mu_HMmid<0.220285889;Situation.Stock2<0.5;;PeaFloweringTT<769.0067635;;SummerPlough_R<1.1661345;;timeLastTillSow_BLE>=5.5;;timeLastTillSow_POIS>=47.75;;Frequency_BLE<0.4164765;CropRotationLength_R>=2.5;Frequency_COLZA>=0.08329…
772;36;0.0736990049652916;b_WMearly>=0.427420706;tPhoto2<19.618463725;LBRlate>=0.4584100975;WMearly<32.1475524733333;b_RLHlate<3.1520728295;mu_LBRlate>=-0.0925612373333333;mu_HMmid>=0.220285889;PeaFloweringTT<190.164404666667;;harvestDate_BLE<219.5;;MaxTillageDepth_POIS<22.5;;winterTillage_POIS<6.5;;CropRotationLength_R<3.5;Frequency_BLE>=0.2915335;Frequency_POIS>=0.2915335;Frequency_ORGE<0.08329…
912;19;0.0732126259670154;b_WMearly>=0.427420706;tPhoto2<19.618463725;LBRlate>=0.4584100975;WMearly<32.1475524733333;b_RLHlate<3.1520728295;mu_LBRlate>=-0.0925612373333333;mu_HMmid>=0.220285889;PeaFloweringTT>=190.164404666667;;timeLastTillSow_POIS>=21.75;;Situation.Stock2<0.5;;PrimaryCropSowingDate_POIS<435.5;;timeLastTillSow_POIS>=71.75;;nbTillageOtherThanPloughOrRoll_R>=1.665906;;Interrow.cm._…
3652;10;0.0713770730582764;b_WMearly>=0.427420706;tPhoto2<19.618463725;LBRlate>=0.4584100975;WMearly<32.1475524733333;b_RLHlate<3.1520728295;mu_LBRlate>=-0.0925612373333333;mu_HMmid>=0.220285889;PeaFloweringTT>=190.164404666667;;timeLastTillSow_POIS>=21.75;;Situation.Stock2<0.5;;PrimaryCropSowingDate_POIS<435.5;;timeLastTillSow_POIS>=71.75;;nbTillageOtherThanPloughOrRoll_R>=1.665906;;Interrow.cm.…
452;10;0.0682646989956966;b_WMearly>=0.427420706;tPhoto2<19.618463725;LBRlate>=0.4584100975;WMearly<32.1475524733333;b_RLHlate<3.1520728295;mu_LBRlate>=-0.0925612373333333;mu_HMmid>=0.220285889;PeaFloweringTT>=190.164404666667;;timeLastTillSow_POIS>=21.75;;Situation.Stock2<0.5;;PrimaryCropSowingDate_POIS>=435.5;;nbShreddingFallow.Broyage._R>=0.4164765;;EfficacyDicot._BLE>=0.953125;;nbNonSystemicH…
208;15;0.0658003067898139;b_WMearly>=0.427420706;tPhoto2<19.618463725;LBRlate>=0.4584100975;WMearly<32.1475524733333;b_RLHlate<3.1520728295;mu_LBRlate>=-0.0925612373333333;mu_HMmid>=0.220285889;PeaFloweringTT<190.164404666667;;harvestDate_BLE>=219.5;;timeHarvest1stTill_BLE>=6.5;;timeHarvest1stTill_POIS<124.5;propSpeciesMortSup80_POIS<0.8653845;propSpeciesMortSup90_POIS<0.865384;timeHarvest1stTill…
128;62;0.0633811590497251;b_WMearly<0.427420706;tPhoto2>=19.618463725;LBRlate<0.4584100975;WMearly>=32.1475524733333;b_RLHlate>=3.1520728295;mu_LBRlate<-0.0925612373333333;mu_HMmid<0.220285889;Situation.Stock2<0.5;;PeaFloweringTT<769.0067635;;SummerPlough_R<1.1661345;;timeLastTillSow_BLE>=5.5;;timeLastTillSow_POIS>=47.75;;Frequency_BLE>=0.4164765;CropRotationLength_R<2.5;Frequency_COLZA<0.0832955…
