# Supplementary material for: Tracking Ideal Varieties and Cropping Techniques for Agroecological Weed Management: A Simulation-Based Study on Pea
Source: Front Plant Sci. 2022 Apr 4;13:809056. doi: 10.3389/fpls.2022.809056 (PMC9014269; doi:10.3389/fpls.2022.809056)
Supplement: Supplementary file 1 [file Data_Sheet_1.ZIP › AllBranches/Feuilles_EnergyYield_Winter_AnnualPea.csv]

idLeaf;n;MeanIndicator;
1405;38;0.614239577289269;b_HMmid>=0.1757715882;;TTplant<56.392701145;;Situation.Stock2<0.5;;timeLastTillSow_POIS<33.5;;b_HMearly>=0.178298592666667;se_LA<0.5640330625;TTcot<51.99;SLAmid>=210.38633602;LBRmid<0.7556809;HMmid>=17.8634076892;WMmid<23.730177475;b_WMmid<0.5248693013;RLHlate<0.5146842405;mu_SLAearly<0.0904575;mu_SLAmid<0.2434158;mu_SLAlate<0.645346137333333;mu_LBRmid>=-0.0987870431;mu_…
703;136;0.597476276130528;b_HMmid>=0.1757715882;;TTplant<56.392701145;;Situation.Stock2<0.5;;timeLastTillSow_POIS<33.5;;b_HMearly>=0.178298592666667;se_LA<0.5640330625;TTcot<51.99;SLAmid>=210.38633602;LBRmid<0.7556809;HMmid>=17.8634076892;WMmid<23.730177475;b_WMmid<0.5248693013;RLHlate<0.5146842405;mu_SLAearly<0.0904575;mu_SLAmid<0.2434158;mu_SLAlate<0.645346137333333;mu_LBRmid>=-0.0987870431;mu_…
201;19;0.511373388207582;b_HMmid<0.1757715882;;Situation.Stock2<0.5;;timeLastTillSow_POIS>=15.5;;mu_SLAearly<0.0423885515;seedWeight>=164.8037536;baseWaterPotential>=-2.225274058;baseTempGerm>=-0.4445761355;nonDormantMinimum.YOUNG_SEEDS.<0.9571494485;darknessReduction.YOUNG_SEEDS.<0.95;reductionDepth>=0.0008395;reductionSurface<0.523957025;shootLength<391.6295654;l50<59.593288395;lb<1.9672111765;…	CEZANNE	VIRTUAL10	VIRTUAL2	VIRTUAL3	VIRTUAL6	VIRTUAL7	VIRTUAL8};;summerTillage_BLE>=0.5;;meanMechWeedSpeed.km.h._BLE>=11.125;
203;30;0.507641743263309;b_HMmid<0.1757715882;;Situation.Stock2<0.5;;timeLastTillSow_POIS>=15.5;;mu_SLAearly<0.0423885515;seedWeight>=164.8037536;baseWaterPotential>=-2.225274058;baseTempGerm>=-0.4445761355;nonDormantMinimum.YOUNG_SEEDS.<0.9571494485;darknessReduction.YOUNG_SEEDS.<0.95;reductionDepth>=0.0008395;reductionSurface<0.523957025;shootLength<391.6295654;l50<59.593288395;lb<1.9672111765;…	CEZANNE	VIRTUAL10	VIRTUAL2	VIRTUAL3	VIRTUAL6	VIRTUAL7	VIRTUAL8};;summerTillage_BLE<0.5;;timeHarvest1stTill_POIS<8.5;nbTillageOtherThanPloughOrRoll_R>=3.8315835;CropRotationLength_R<2.5;Frequency_BLE>=0.4164765;nbSuperficialTillage_BLE>=1.5;nbMultiHerbicides_BLE>=2.5;nbHerbDicotSup50_BLE>=2.5;nbHerbDicotSup75_BLE>=1.5;propSpeciesMortSup90_BLE>=0.8653845;winterTillage_BLE>=1.5;Frequency_COLZA<0.0832955;Frequency_POIS>=0.4164765;SowingDensity.seeds.m2.…
199;35;0.507562980013881;b_HMmid<0.1757715882;;Situation.Stock2<0.5;;timeLastTillSow_POIS>=15.5;;mu_SLAearly>=0.0423885515;seedWeight<164.8037536;baseWaterPotential<-2.225274058;baseTempGerm<-0.4445761355;nonDormantMinimum.YOUNG_SEEDS.>=0.9571494485;darknessReduction.YOUNG_SEEDS.>=0.95;reductionDepth<0.0008395;reductionSurface>=0.523957025;shootLength>=391.6295654;l50>=59.593288395;lb>=1.96721117…	ORVANTIS	VIRTUAL2	VIRTUAL7	VIRTUAL9};;propWeededArea_BLE>=0.8208865;MeanTillageDepth_POIS>=12.0357145;timeLastTillSow_POIS<26;timeSow1stMechWeeding_BLE>=98.62
671;78;0.500717821398551;b_HMmid>=0.1757715882;;TTplant<56.392701145;;Situation.Stock2<0.5;;timeLastTillSow_POIS>=33.5;;PeaFloweringTT>=190.637496;;PrimaryCropSowingDate_POIS>=321.5;;nbSuperficialTillage_POIS<0.5;;propSpeciesMortSup80_COLZA<0.5;nbHerbDicotSup75_COLZA<0.5;EfficacyDicot._COLZA<0.807008;EfficacyMonocot_POIS>=0.9363005;nbPseudoRootOnlyHerbicides_R<0.1665905;nbMultipleHerbicides_R>=0.…
179;57;0.493226141039611;b_HMmid>=0.1757715882;;TTplant<56.392701145;;Situation.Stock2>=0.5;;propSpeciesMortSup80_BLE>=0.1346155;;summerTillage_BLE>=0.5;;HMlate>=40.9852686666667;seedWeight<106.2633054;reductionDepth>=0.0008590435;shootLength<387.4743655;rootLength<58.1509895;r50<104.83384565;TTflo>=908.2587432;TTmat<564.40199695;max_width>=112.75;SLAmid>=243.8051362;LBRearly<0.765381129833333;LB…
63;368;0.493199304420839;b_HMmid<0.1757715882;;Situation.Stock2>=0.5;;Interrow.cm._POIS<39.5;;nbTillageOtherThanPloughOrRoll_R>=2.83204;;nbIncropHerbicides_POIS<1.5;nbHerbicides_POIS<1.
47;100;0.486455751295251;b_HMmid>=0.1757715882;;TTplant<56.392701145;;Situation.Stock2>=0.5;;propSpeciesMortSup80_BLE<0.1346155;;PrimaryCropSowingDate_POIS>=391.5;
223;360;0.470693165098603;b_HMmid<0.1757715882;;Situation.Stock2<0.5;;timeLastTillSow_POIS<15.5;;SowingDensity.seeds.m2._POIS>=81.5;;Interrow.cm._POIS<22.5;;WheatVariety in {CEZANNE	VIRTUAL1	VIRTUAL4	VIRTUAL5	VIRTUAL7	VIRTUAL8};;max_width<110.465919145;seedWeight>=142.0569535;rootLength>=59.633738195;r50>=111.9361455;RGR>=0.015555;se_LA<1.4463314835;TTplant<59.007908295;TTflo<743.90623315;TTmat>=590;max_height<133.0999985;t0Cyl<35.13068429;rateDepth<12.585714;rateWidth<4.1292855;rateCyl>=0.1378226775;soilPen>=0.8599251575;b_RBR<0.867968293;tFrostMid3<-22.25;SLAmid>=163.1520463;SLAlate>=87.2084948333333;LBRearl…
123;153;0.445699394515621;b_HMmid<0.1757715882;;Situation.Stock2>=0.5;;Interrow.cm._POIS<39.5;;nbTillageOtherThanPloughOrRoll_R<2.83204;;nbMultiHerbicides_BLE>=0.5;;WheatVariety in {CAPHORN	VIRTUAL1	VIRTUAL7	VIRTUAL8	VIRTUAL9};
29;113;0.434120975643197;b_HMmid<0.1757715882;;Situation.Stock2>=0.5;;Interrow.cm._POIS>=39.5;;RowSowing.1or0._POIS<0.5;SowingDepth.cm._POIS<0.
669;38;0.429127353645184;b_HMmid>=0.1757715882;;TTplant<56.392701145;;Situation.Stock2<0.5;;timeLastTillSow_POIS>=33.5;;PeaFloweringTT>=190.637496;;PrimaryCropSowingDate_POIS>=321.5;;nbSuperficialTillage_POIS<0.5;;propSpeciesMortSup80_COLZA>=0.5;nbHerbDicotSup75_COLZA>=0.5;EfficacyDicot._COLZA>=0.807008;WheatVariety in {CAPHORN	VIRTUAL9};
185;51;0.419483260556495;b_HMmid>=0.1757715882;;TTplant<56.392701145;;Situation.Stock2>=0.5;;propSpeciesMortSup80_BLE<0.1346155;;PrimaryCropSowingDate_POIS<391.5;;nbPseudorootHerbicides_COLZA<0.5;;WheatVariety in {VIRTUAL1	VIRTUAL2};
221;253;0.415479678169784;b_HMmid<0.1757715882;;Situation.Stock2<0.5;;timeLastTillSow_POIS<15.5;;SowingDensity.seeds.m2._POIS>=81.5;;Interrow.cm._POIS<22.5;;WheatVariety in {CAPHORN	ORVANTIS	VIRTUAL10	VIRTUAL2	VIRTUAL3	VIRTUAL6	VIRTUAL9};;MeanTillageDepth_POIS>=11.0833335;
329;20;0.40733466606043;b_HMmid>=0.1757715882;;TTplant<56.392701145;;Situation.Stock2<0.5;;timeLastTillSow_POIS>=33.5;;PeaFloweringTT>=190.637496;;PrimaryCropSowingDate_POIS<321.5;;FreqLeavingCutCropBiomass_POIS<0.5;nbResidueShredding.Broyage._POIS<0.;SowingDensity.seeds.m2._POIS>=114;
1403;240;0.405214619466525;b_HMmid>=0.1757715882;;TTplant<56.392701145;;Situation.Stock2<0.5;;timeLastTillSow_POIS<33.5;;b_HMearly>=0.178298592666667;se_LA<0.5640330625;TTcot<51.99;SLAmid>=210.38633602;LBRmid<0.7556809;HMmid>=17.8634076892;WMmid<23.730177475;b_WMmid<0.5248693013;RLHlate<0.5146842405;mu_SLAearly<0.0904575;mu_SLAmid<0.2434158;mu_SLAlate<0.645346137333333;mu_LBRmid>=-0.0987870431;mu…	CEZANNE	VIRTUAL1	VIRTUAL2	VIRTUAL3	VIRTUAL4	VIRTUAL7};;PrimaryCropSowingDate_BLE<288.5;
45;119;0.40190072036177;b_HMmid>=0.1757715882;;TTplant<56.392701145;;Situation.Stock2>=0.5;;propSpeciesMortSup80_BLE>=0.1346155;;summerTillage_BLE<0.5;
62;319;0.399391013987115;b_HMmid<0.1757715882;;Situation.Stock2>=0.5;;Interrow.cm._POIS<39.5;;nbTillageOtherThanPloughOrRoll_R>=2.83204;;nbIncropHerbicides_POIS>=1.5;nbHerbicides_POIS>=1.
93;198;0.386429102081512;b_HMmid>=0.1757715882;;TTplant<56.392701145;;Situation.Stock2>=0.5;;propSpeciesMortSup80_BLE<0.1346155;;PrimaryCropSowingDate_POIS<391.5;;nbPseudorootHerbicides_COLZA>=0.5;
427;152;0.382477779297349;b_HMmid<0.1757715882;;Situation.Stock2<0.5;;timeLastTillSow_POIS<15.5;;SowingDensity.seeds.m2._POIS<81.5;;MaxTillageDepth_POIS>=14.5;;timeSow1stHerbicide_POIS>=139.25;;SowingDensity.seeds.m2._BLE<277;;timeHarvest1stTill_COLZA<21;
2809;131;0.368644081368325;b_HMmid>=0.1757715882;;TTplant<56.392701145;;Situation.Stock2<0.5;;timeLastTillSow_POIS<33.5;;b_HMearly>=0.178298592666667;se_LA<0.5640330625;TTcot<51.99;SLAmid>=210.38633602;LBRmid<0.7556809;HMmid>=17.8634076892;WMmid<23.730177475;b_WMmid<0.5248693013;RLHlate<0.5146842405;mu_SLAearly<0.0904575;mu_SLAmid<0.2434158;mu_SLAlate<0.645346137333333;mu_LBRmid>=-0.0987870431;mu…
391;86;0.368162559361353;b_HMmid<0.1757715882;;Situation.Stock2<0.5;;timeLastTillSow_POIS>=15.5;;mu_SLAearly>=0.0423885515;seedWeight<164.8037536;baseWaterPotential<-2.225274058;baseTempGerm<-0.4445761355;nonDormantMinimum.YOUNG_SEEDS.>=0.9571494485;darknessReduction.YOUNG_SEEDS.>=0.95;reductionDepth<0.0008395;reductionSurface>=0.523957025;shootLength>=391.6295654;l50>=59.593288395;lb>=1.96721117…
431;816;0.359363507360253;b_HMmid<0.1757715882;;Situation.Stock2<0.5;;timeLastTillSow_POIS<15.5;;SowingDensity.seeds.m2._POIS<81.5;;MaxTillageDepth_POIS>=14.5;;timeSow1stHerbicide_POIS<139.25;;MaxTillageDepth_POIS<28.5;;MeanTillageDepth_POIS<14.9375;
331;80;0.353146970190298;b_HMmid>=0.1757715882;;TTplant<56.392701145;;Situation.Stock2<0.5;;timeLastTillSow_POIS>=33.5;;PeaFloweringTT>=190.637496;;PrimaryCropSowingDate_POIS<321.5;;FreqLeavingCutCropBiomass_POIS>=0.5;nbResidueShredding.Broyage._POIS>=0.;WheatVariety in {CEZANNE	VIRTUAL3};
105;43;0.351928829477951;b_HMmid<0.1757715882;;Situation.Stock2<0.5;;timeLastTillSow_POIS<15.5;;SowingDensity.seeds.m2._POIS<81.5;;MaxTillageDepth_POIS<14.5;;EfficacyDicot._COLZA>=0.9921875;
222;78;0.339016325418961;b_HMmid<0.1757715882;;Situation.Stock2<0.5;;timeLastTillSow_POIS<15.5;;SowingDensity.seeds.m2._POIS>=81.5;;Interrow.cm._POIS<22.5;;WheatVariety in {CEZANNE	VIRTUAL1	VIRTUAL4	VIRTUAL5	VIRTUAL7	VIRTUAL8};;max_width>=110.465919145;seedWeight<142.0569535;rootLength<59.633738195;r50<111.9361455;RGR<0.015555;se_LA>=1.4463314835;TTplant>=59.007908295;TTflo>=743.90623315;TTmat<590;max_height>=133.0999985;t0Cyl>=35.13068429;rateDepth>=12.585714;rateWidth>=4.1292855;rateCyl<0.1378226775;soilPen<0.8599251575;b_RBR>=0.867968293;tFrostMid3>=-22.25;SLAmid<163.1520463;SLAlate<87.2084948333333;LBRear…
51;412;0.335512617554715;b_HMmid<0.1757715882;;Situation.Stock2<0.5;;timeLastTillSow_POIS>=15.5;;mu_SLAearly<0.0423885515;seedWeight>=164.8037536;baseWaterPotential>=-2.225274058;baseTempGerm>=-0.4445761355;nonDormantMinimum.YOUNG_SEEDS.<0.9571494485;darknessReduction.YOUNG_SEEDS.<0.95;reductionDepth>=0.0008395;reductionSurface<0.523957025;shootLength<391.6295654;l50<59.593288395;lb<1.9672111765;…	VIRTUAL1	VIRTUAL4	VIRTUAL5	VIRTUAL9};
122;152;0.324030198358053;b_HMmid<0.1757715882;;Situation.Stock2>=0.5;;Interrow.cm._POIS<39.5;;nbTillageOtherThanPloughOrRoll_R<2.83204;;nbMultiHerbicides_BLE>=0.5;;WheatVariety in {CEZANNE	VIRTUAL10	VIRTUAL4	VIRTUAL5	VIRTUAL6};
667;89;0.31704697889281;b_HMmid>=0.1757715882;;TTplant<56.392701145;;Situation.Stock2<0.5;;timeLastTillSow_POIS>=33.5;;PeaFloweringTT>=190.637496;;PrimaryCropSowingDate_POIS>=321.5;;nbSuperficialTillage_POIS>=0.5;;timeLastTillSow_POIS<52.5;;WheatVariety in {VIRTUAL1	VIRTUAL5	VIRTUAL7};
197;96;0.316187333646139;b_HMmid<0.1757715882;;Situation.Stock2<0.5;;timeLastTillSow_POIS>=15.5;;mu_SLAearly>=0.0423885515;seedWeight<164.8037536;baseWaterPotential<-2.225274058;baseTempGerm<-0.4445761355;nonDormantMinimum.YOUNG_SEEDS.>=0.9571494485;darknessReduction.YOUNG_SEEDS.>=0.95;reductionDepth<0.0008395;reductionSurface>=0.523957025;shootLength>=391.6295654;l50>=59.593288395;lb>=1.96721117…	VIRTUAL10	VIRTUAL3	VIRTUAL4	VIRTUAL5	VIRTUAL6	VIRTUAL8};;nbMechWeeding_BLE>=4.5;
220;261;0.310585854409472;b_HMmid<0.1757715882;;Situation.Stock2<0.5;;timeLastTillSow_POIS<15.5;;SowingDensity.seeds.m2._POIS>=81.5;;Interrow.cm._POIS<22.5;;WheatVariety in {CAPHORN	ORVANTIS	VIRTUAL10	VIRTUAL2	VIRTUAL3	VIRTUAL6	VIRTUAL9};;MeanTillageDepth_POIS<11.0833335;
343;185;0.307389956597848;b_HMmid>=0.1757715882;;TTplant<56.392701145;;Situation.Stock2<0.5;;timeLastTillSow_POIS<33.5;;b_HMearly<0.178298592666667;se_LA>=0.5640330625;TTcot>=51.99;SLAmid<210.38633602;LBRmid>=0.7556809;HMmid<17.8634076892;WMmid>=23.730177475;b_WMmid>=0.5248693013;RLHlate>=0.5146842405;mu_SLAearly>=0.0904575;mu_SLAmid>=0.2434158;mu_SLAlate>=0.645346137333333;mu_LBRmid<-0.098787043…
202;444;0.303796937264781;b_HMmid<0.1757715882;;Situation.Stock2<0.5;;timeLastTillSow_POIS>=15.5;;mu_SLAearly<0.0423885515;seedWeight>=164.8037536;baseWaterPotential>=-2.225274058;baseTempGerm>=-0.4445761355;nonDormantMinimum.YOUNG_SEEDS.<0.9571494485;darknessReduction.YOUNG_SEEDS.<0.95;reductionDepth>=0.0008395;reductionSurface<0.523957025;shootLength<391.6295654;l50<59.593288395;lb<1.9672111765…	CEZANNE	VIRTUAL10	VIRTUAL2	VIRTUAL3	VIRTUAL6	VIRTUAL7	VIRTUAL8};;summerTillage_BLE<0.5;;timeHarvest1stTill_POIS>=8.5;nbTillageOtherThanPloughOrRoll_R<3.8315835;CropRotationLength_R>=2.5;Frequency_BLE<0.4164765;nbSuperficialTillage_BLE<1.5;nbMultiHerbicides_BLE<2.5;nbHerbDicotSup50_BLE<2.5;nbHerbDicotSup75_BLE<1.5;propSpeciesMortSup90_BLE<0.8653845;winterTillage_BLE<1.5;Frequency_COLZA>=0.0832955;Frequency_POIS<0.4164765;SowingDensity.seeds.m2._POIS<…
429;115;0.300184164714737;b_HMmid<0.1757715882;;Situation.Stock2<0.5;;timeLastTillSow_POIS<15.5;;SowingDensity.seeds.m2._POIS<81.5;;MaxTillageDepth_POIS>=14.5;;timeSow1stHerbicide_POIS<139.25;;MaxTillageDepth_POIS>=28.5;;EfficacyMonocot_POIS>=0.625;nbHerbMonocotSup75_POIS>=0.
198;111;0.299701807845082;b_HMmid<0.1757715882;;Situation.Stock2<0.5;;timeLastTillSow_POIS>=15.5;;mu_SLAearly>=0.0423885515;seedWeight<164.8037536;baseWaterPotential<-2.225274058;baseTempGerm<-0.4445761355;nonDormantMinimum.YOUNG_SEEDS.>=0.9571494485;darknessReduction.YOUNG_SEEDS.>=0.95;reductionDepth<0.0008395;reductionSurface>=0.523957025;shootLength>=391.6295654;l50>=59.593288395;lb>=1.9672111…	ORVANTIS	VIRTUAL2	VIRTUAL7	VIRTUAL9};;propWeededArea_BLE<0.8208865;MeanTillageDepth_POIS<12.0357145;timeLastTillSow_POIS>=26;timeSow1stMechWeeding_BLE<98.62
54;506;0.299005774123633;b_HMmid<0.1757715882;;Situation.Stock2<0.5;;timeLastTillSow_POIS<15.5;;SowingDensity.seeds.m2._POIS>=81.5;;Interrow.cm._POIS>=22.5;
177;178;0.294752407427901;b_HMmid>=0.1757715882;;TTplant<56.392701145;;Situation.Stock2>=0.5;;propSpeciesMortSup80_BLE>=0.1346155;;summerTillage_BLE>=0.5;;HMlate<40.9852686666667;seedWeight>=106.2633054;reductionDepth<0.0008590435;shootLength>=387.4743655;rootLength>=58.1509895;r50>=104.83384565;TTflo<908.2587432;TTmat>=564.40199695;max_width<112.75;SLAmid<243.8051362;LBRearly>=0.765381129833333;…
657;20;0.290760589864131;b_HMmid>=0.1757715882;;TTplant<56.392701145;;Situation.Stock2<0.5;;timeLastTillSow_POIS>=33.5;;PeaFloweringTT>=190.637496;;PrimaryCropSowingDate_POIS<321.5;;FreqLeavingCutCropBiomass_POIS<0.5;nbResidueShredding.Broyage._POIS<0.;SowingDensity.seeds.m2._POIS<114;;timeLastRollSow_BLE>=98;nbPloughing_R>=1.1661345;nbHerbicides_R<0.499772;nbInCropHerbicides_R<0.1665905;nbMechWe…
69;39;0.273199891529219;b_HMmid>=0.1757715882;;TTplant>=56.392701145;;Situation.Stock2<0.5;;shootDiameter>=2.35343356;seedWeight<111.5274796;baseWaterPotential>=-2.257274261;darknessReduction.YOUNG_SEEDS.>=1.04672033;l50>=60.799411195;lb<1.888118598;r50<106.25151605;beta<-4.180881315;C0surface<34.73551615;C0buried<36.35207227;g0<20.59760412;gb>=2.2435435105;k_coef>=0.8665380145;LA0<1.319691955;se…
337;30;0.265205109168746;b_HMmid>=0.1757715882;;TTplant<56.392701145;;Situation.Stock2<0.5;;timeLastTillSow_POIS<33.5;;b_HMearly<0.178298592666667;se_LA>=0.5640330625;TTcot>=51.99;SLAmid<210.38633602;LBRmid>=0.7556809;HMmid<17.8634076892;WMmid>=23.730177475;b_WMmid>=0.5248693013;RLHlate>=0.5146842405;mu_SLAearly>=0.0904575;mu_SLAmid>=0.2434158;mu_SLAlate>=0.645346137333333;mu_LBRmid<-0.0987870431…
387;94;0.256048844771744;b_HMmid<0.1757715882;;Situation.Stock2<0.5;;timeLastTillSow_POIS>=15.5;;mu_SLAearly>=0.0423885515;seedWeight<164.8037536;baseWaterPotential<-2.225274058;baseTempGerm<-0.4445761355;nonDormantMinimum.YOUNG_SEEDS.>=0.9571494485;darknessReduction.YOUNG_SEEDS.>=0.95;reductionDepth<0.0008395;reductionSurface>=0.523957025;shootLength>=391.6295654;l50>=59.593288395;lb>=1.96721117…
178;47;0.255608520572838;b_HMmid>=0.1757715882;;TTplant<56.392701145;;Situation.Stock2>=0.5;;propSpeciesMortSup80_BLE>=0.1346155;;summerTillage_BLE>=0.5;;HMlate>=40.9852686666667;seedWeight<106.2633054;reductionDepth>=0.0008590435;shootLength<387.4743655;rootLength<58.1509895;r50<104.83384565;TTflo>=908.2587432;TTmat<564.40199695;max_width>=112.75;SLAmid>=243.8051362;LBRearly<0.765381129833333;LB…
430;277;0.253336293453598;b_HMmid<0.1757715882;;Situation.Stock2<0.5;;timeLastTillSow_POIS<15.5;;SowingDensity.seeds.m2._POIS<81.5;;MaxTillageDepth_POIS>=14.5;;timeSow1stHerbicide_POIS<139.25;;MaxTillageDepth_POIS<28.5;;MeanTillageDepth_POIS>=14.9375;
2675;204;0.251908392837496;b_HMmid>=0.1757715882;;TTplant<56.392701145;;Situation.Stock2<0.5;;timeLastTillSow_POIS>=33.5;;PeaFloweringTT>=190.637496;;PrimaryCropSowingDate_POIS>=321.5;;nbSuperficialTillage_POIS<0.5;;propSpeciesMortSup80_COLZA>=0.5;nbHerbDicotSup75_COLZA>=0.5;EfficacyDicot._COLZA>=0.807008;WheatVariety in {CEZANNE	ORVANTIS	VIRTUAL1	VIRTUAL3	VIRTUAL4	VIRTUAL5	VIRTUAL6	VIRTUAL7	VIRTUAL8};;max_height<178.5;se_LA<0.7750165625;TTplant<51.99;TTflo>=535.5;tFrostMid1>=-13.75;tFrostMid2>=-18.75;tFrostMid3>=-23.75;SLAearly<334.557103666667;SLAmid>=173.87941142;HMearly<22.9454626666667;HMmid>=14.0973146892;b_HMearly>=0.104152926;b_HMmid>=0.2170792;WMmid<27.537358675;WMlate>=9.44500683333333;b_WMearly<0.543118;b_WMmid<0.5759722013;RLHmid>=0.4972834;RLHlate<0.531303907166667;b_RLH…
1402;153;0.250223669745551;b_HMmid>=0.1757715882;;TTplant<56.392701145;;Situation.Stock2<0.5;;timeLastTillSow_POIS<33.5;;b_HMearly>=0.178298592666667;se_LA<0.5640330625;TTcot<51.99;SLAmid>=210.38633602;LBRmid<0.7556809;HMmid>=17.8634076892;WMmid<23.730177475;b_WMmid<0.5248693013;RLHlate<0.5146842405;mu_SLAearly<0.0904575;mu_SLAmid<0.2434158;mu_SLAlate<0.645346137333333;mu_LBRmid>=-0.0987870431;mu…	CEZANNE	VIRTUAL1	VIRTUAL2	VIRTUAL3	VIRTUAL4	VIRTUAL7};;PrimaryCropSowingDate_BLE>=288.5;
71;155;0.247667703402222;b_HMmid>=0.1757715882;;TTplant>=56.392701145;;Situation.Stock2<0.5;;shootDiameter>=2.35343356;seedWeight<111.5274796;baseWaterPotential>=-2.257274261;darknessReduction.YOUNG_SEEDS.>=1.04672033;l50>=60.799411195;lb<1.888118598;r50<106.25151605;beta<-4.180881315;C0surface<34.73551615;C0buried<36.35207227;g0<20.59760412;gb>=2.2435435105;k_coef>=0.8665380145;LA0<1.319691955;s…
28;186;0.246506712501048;b_HMmid<0.1757715882;;Situation.Stock2>=0.5;;Interrow.cm._POIS>=39.5;;RowSowing.1or0._POIS>=0.5;SowingDepth.cm._POIS>=0.
699;786;0.239414270154358;b_HMmid>=0.1757715882;;TTplant<56.392701145;;Situation.Stock2<0.5;;timeLastTillSow_POIS<33.5;;b_HMearly>=0.178298592666667;se_LA<0.5640330625;TTcot<51.99;SLAmid>=210.38633602;LBRmid<0.7556809;HMmid>=17.8634076892;WMmid<23.730177475;b_WMmid<0.5248693013;RLHlate<0.5146842405;mu_SLAearly<0.0904575;mu_SLAmid<0.2434158;mu_SLAlate<0.645346137333333;mu_LBRmid>=-0.0987870431;mu_…
1547;277;0.23928196997208;b_HMmid<0.1757715882;;Situation.Stock2<0.5;;timeLastTillSow_POIS>=15.5;;mu_SLAearly>=0.0423885515;seedWeight<164.8037536;baseWaterPotential<-2.225274058;baseTempGerm<-0.4445761355;nonDormantMinimum.YOUNG_SEEDS.>=0.9571494485;darknessReduction.YOUNG_SEEDS.>=0.95;reductionDepth<0.0008395;reductionSurface>=0.523957025;shootLength>=391.6295654;l50>=59.593288395;lb>=1.9672111…
60;60;0.235652680961765;b_HMmid<0.1757715882;;Situation.Stock2>=0.5;;Interrow.cm._POIS<39.5;;nbTillageOtherThanPloughOrRoll_R<2.83204;;nbMultiHerbicides_BLE<0.5;
353;275;0.23233776826157;b_HMmid>=0.1757715882;;TTplant<56.392701145;;Situation.Stock2>=0.5;;propSpeciesMortSup80_BLE>=0.1346155;;summerTillage_BLE>=0.5;;HMlate<40.9852686666667;seedWeight>=106.2633054;reductionDepth<0.0008590435;shootLength>=387.4743655;rootLength>=58.1509895;r50>=104.83384565;TTflo<908.2587432;TTmat>=564.40199695;max_width<112.75;SLAmid<243.8051362;LBRearly>=0.765381129833333;L…
39;653;0.218974224372168;b_HMmid>=0.1757715882;;TTplant>=56.392701145;;Situation.Stock2>=0.5;;timeLastTillSow_POIS<38.5;;timeSow1stHerbicide_BLE<222.75;
393;233;0.217039077462041;b_HMmid<0.1757715882;;Situation.Stock2<0.5;;timeLastTillSow_POIS>=15.5;;mu_SLAearly>=0.0423885515;seedWeight<164.8037536;baseWaterPotential<-2.225274058;baseTempGerm<-0.4445761355;nonDormantMinimum.YOUNG_SEEDS.>=0.9571494485;darknessReduction.YOUNG_SEEDS.>=0.95;reductionDepth<0.0008395;reductionSurface>=0.523957025;shootLength>=391.6295654;l50>=59.593288395;lb>=1.9672111…	VIRTUAL10	VIRTUAL3	VIRTUAL4	VIRTUAL5	VIRTUAL6	VIRTUAL8};;nbMechWeeding_BLE<4.5;;summerTillage_POIS>=2.5;
341;312;0.216611014660417;b_HMmid>=0.1757715882;;TTplant<56.392701145;;Situation.Stock2<0.5;;timeLastTillSow_POIS<33.5;;b_HMearly<0.178298592666667;se_LA>=0.5640330625;TTcot>=51.99;SLAmid<210.38633602;LBRmid>=0.7556809;HMmid<17.8634076892;WMmid>=23.730177475;b_WMmid>=0.5248693013;RLHlate>=0.5146842405;mu_SLAearly>=0.0904575;mu_SLAmid>=0.2434158;mu_SLAlate>=0.645346137333333;mu_LBRmid<-0.098787043…	VIRTUAL10	VIRTUAL2	VIRTUAL3	VIRTUAL5	VIRTUAL7};
37;113;0.211451207964003;b_HMmid>=0.1757715882;;TTplant>=56.392701145;;Situation.Stock2>=0.5;;timeLastTillSow_POIS>=38.5;;WheatVariety in {CAPHORN	CEZANNE	VIRTUAL2};
200;765;0.210092621127933;b_HMmid<0.1757715882;;Situation.Stock2<0.5;;timeLastTillSow_POIS>=15.5;;mu_SLAearly<0.0423885515;seedWeight>=164.8037536;baseWaterPotential>=-2.225274058;baseTempGerm>=-0.4445761355;nonDormantMinimum.YOUNG_SEEDS.<0.9571494485;darknessReduction.YOUNG_SEEDS.<0.95;reductionDepth>=0.0008395;reductionSurface<0.523957025;shootLength<391.6295654;l50<59.593288395;lb<1.9672111765…	CEZANNE	VIRTUAL10	VIRTUAL2	VIRTUAL3	VIRTUAL6	VIRTUAL7	VIRTUAL8};;summerTillage_BLE>=0.5;;meanMechWeedSpeed.km.h._BLE<11.125;
670;19;0.20790497624806;b_HMmid>=0.1757715882;;TTplant<56.392701145;;Situation.Stock2<0.5;;timeLastTillSow_POIS>=33.5;;PeaFloweringTT>=190.637496;;PrimaryCropSowingDate_POIS>=321.5;;nbSuperficialTillage_POIS<0.5;;propSpeciesMortSup80_COLZA<0.5;nbHerbDicotSup75_COLZA<0.5;EfficacyDicot._COLZA<0.807008;EfficacyMonocot_POIS<0.9363005;nbPseudoRootOnlyHerbicides_R>=0.1665905;nbMultipleHerbicides_R<0.49…
390;160;0.190275391828179;b_HMmid<0.1757715882;;Situation.Stock2<0.5;;timeLastTillSow_POIS>=15.5;;mu_SLAearly>=0.0423885515;seedWeight<164.8037536;baseWaterPotential<-2.225274058;baseTempGerm<-0.4445761355;nonDormantMinimum.YOUNG_SEEDS.>=0.9571494485;darknessReduction.YOUNG_SEEDS.>=0.95;reductionDepth<0.0008395;reductionSurface>=0.523957025;shootLength>=391.6295654;l50>=59.593288395;lb>=1.9672111…
184;172;0.18860439522221;b_HMmid>=0.1757715882;;TTplant<56.392701145;;Situation.Stock2>=0.5;;propSpeciesMortSup80_BLE<0.1346155;;PrimaryCropSowingDate_POIS<391.5;;nbPseudorootHerbicides_COLZA<0.5;;WheatVariety in {CEZANNE	VIRTUAL10	VIRTUAL3	VIRTUAL4	VIRTUAL5	VIRTUAL6	VIRTUAL7	VIRTUAL8	VIRTUAL9};
700;209;0.181157173221636;b_HMmid>=0.1757715882;;TTplant<56.392701145;;Situation.Stock2<0.5;;timeLastTillSow_POIS<33.5;;b_HMearly>=0.178298592666667;se_LA<0.5640330625;TTcot<51.99;SLAmid>=210.38633602;LBRmid<0.7556809;HMmid>=17.8634076892;WMmid<23.730177475;b_WMmid<0.5248693013;RLHlate<0.5146842405;mu_SLAearly<0.0904575;mu_SLAmid<0.2434158;mu_SLAlate<0.645346137333333;mu_LBRmid>=-0.0987870431;mu_…	VIRTUAL10	VIRTUAL5	VIRTUAL8	VIRTUAL9};
2808;46;0.175626593495604;b_HMmid>=0.1757715882;;TTplant<56.392701145;;Situation.Stock2<0.5;;timeLastTillSow_POIS<33.5;;b_HMearly>=0.178298592666667;se_LA<0.5640330625;TTcot<51.99;SLAmid>=210.38633602;LBRmid<0.7556809;HMmid>=17.8634076892;WMmid<23.730177475;b_WMmid<0.5248693013;RLHlate<0.5146842405;mu_SLAearly<0.0904575;mu_SLAmid<0.2434158;mu_SLAlate<0.645346137333333;mu_LBRmid>=-0.0987870431;mu_…
339;873;0.167839523215225;b_HMmid>=0.1757715882;;TTplant<56.392701145;;Situation.Stock2<0.5;;timeLastTillSow_POIS<33.5;;b_HMearly<0.178298592666667;se_LA>=0.5640330625;TTcot>=51.99;SLAmid<210.38633602;LBRmid>=0.7556809;HMmid<17.8634076892;WMmid>=23.730177475;b_WMmid>=0.5248693013;RLHlate>=0.5146842405;mu_SLAearly>=0.0904575;mu_SLAmid>=0.2434158;mu_SLAlate>=0.645346137333333;mu_LBRmid<-0.098787043…
426;31;0.162386521244228;b_HMmid<0.1757715882;;Situation.Stock2<0.5;;timeLastTillSow_POIS<15.5;;SowingDensity.seeds.m2._POIS<81.5;;MaxTillageDepth_POIS>=14.5;;timeSow1stHerbicide_POIS>=139.25;;SowingDensity.seeds.m2._BLE<277;;timeHarvest1stTill_COLZA>=21;
666;223;0.161934098451864;b_HMmid>=0.1757715882;;TTplant<56.392701145;;Situation.Stock2<0.5;;timeLastTillSow_POIS>=33.5;;PeaFloweringTT>=190.637496;;PrimaryCropSowingDate_POIS>=321.5;;nbSuperficialTillage_POIS>=0.5;;timeLastTillSow_POIS<52.5;;WheatVariety in {CAPHORN	CEZANNE	VIRTUAL10	VIRTUAL3	VIRTUAL4	VIRTUAL6	VIRTUAL9};
173;182;0.161596897143647;b_HMmid>=0.1757715882;;TTplant<56.392701145;;Situation.Stock2<0.5;;timeLastTillSow_POIS<33.5;;b_HMearly>=0.178298592666667;se_LA<0.5640330625;TTcot<51.99;SLAmid>=210.38633602;LBRmid<0.7556809;HMmid>=17.8634076892;WMmid<23.730177475;b_WMmid<0.5248693013;RLHlate<0.5146842405;mu_SLAearly<0.0904575;mu_SLAmid<0.2434158;mu_SLAlate<0.645346137333333;mu_LBRmid>=-0.0987870431;mu_…
212;272;0.146627544641628;b_HMmid<0.1757715882;;Situation.Stock2<0.5;;timeLastTillSow_POIS<15.5;;SowingDensity.seeds.m2._POIS<81.5;;MaxTillageDepth_POIS>=14.5;;timeSow1stHerbicide_POIS>=139.25;;SowingDensity.seeds.m2._BLE>=277;
194;120;0.145035739795929;b_HMmid<0.1757715882;;Situation.Stock2<0.5;;timeLastTillSow_POIS>=15.5;;mu_SLAearly>=0.0423885515;seedWeight<164.8037536;baseWaterPotential<-2.225274058;baseTempGerm<-0.4445761355;nonDormantMinimum.YOUNG_SEEDS.>=0.9571494485;darknessReduction.YOUNG_SEEDS.>=0.95;reductionDepth<0.0008395;reductionSurface>=0.523957025;shootLength>=391.6295654;l50>=59.593288395;lb>=1.9672111…
2627;372;0.138825756013028;b_HMmid>=0.1757715882;;TTplant<56.392701145;;Situation.Stock2<0.5;;timeLastTillSow_POIS>=33.5;;PeaFloweringTT>=190.637496;;PrimaryCropSowingDate_POIS<321.5;;FreqLeavingCutCropBiomass_POIS<0.5;nbResidueShredding.Broyage._POIS<0.;SowingDensity.seeds.m2._POIS<114;;timeLastRollSow_BLE<98;nbPloughing_R<1.1661345;nbHerbicides_R>=0.499772;nbInCropHerbicides_R>=0.1665905;nbMech…
342;59;0.137116775978847;b_HMmid>=0.1757715882;;TTplant<56.392701145;;Situation.Stock2<0.5;;timeLastTillSow_POIS<33.5;;b_HMearly<0.178298592666667;se_LA>=0.5640330625;TTcot>=51.99;SLAmid<210.38633602;LBRmid>=0.7556809;HMmid<17.8634076892;WMmid>=23.730177475;b_WMmid>=0.5248693013;RLHlate>=0.5146842405;mu_SLAearly>=0.0904575;mu_SLAmid>=0.2434158;mu_SLAlate>=0.645346137333333;mu_LBRmid<-0.0987870431…
352;272;0.133852147435862;b_HMmid>=0.1757715882;;TTplant<56.392701145;;Situation.Stock2>=0.5;;propSpeciesMortSup80_BLE>=0.1346155;;summerTillage_BLE>=0.5;;HMlate<40.9852686666667;seedWeight>=106.2633054;reductionDepth<0.0008590435;shootLength>=387.4743655;rootLength>=58.1509895;r50>=104.83384565;TTflo<908.2587432;TTmat>=564.40199695;max_width<112.75;SLAmid<243.8051362;LBRearly>=0.765381129833333;…
104;347;0.129116677451958;b_HMmid<0.1757715882;;Situation.Stock2<0.5;;timeLastTillSow_POIS<15.5;;SowingDensity.seeds.m2._POIS<81.5;;MaxTillageDepth_POIS<14.5;;EfficacyDicot._COLZA<0.9921875;
275;874;0.128572400359054;b_HMmid>=0.1757715882;;TTplant>=56.392701145;;Situation.Stock2<0.5;;shootDiameter>=2.35343356;seedWeight<111.5274796;baseWaterPotential>=-2.257274261;darknessReduction.YOUNG_SEEDS.>=1.04672033;l50>=60.799411195;lb<1.888118598;r50<106.25151605;beta<-4.180881315;C0surface<34.73551615;C0buried<36.35207227;g0<20.59760412;gb>=2.2435435105;k_coef>=0.8665380145;LA0<1.319691955;…
340;304;0.125218784484983;b_HMmid>=0.1757715882;;TTplant<56.392701145;;Situation.Stock2<0.5;;timeLastTillSow_POIS<33.5;;b_HMearly<0.178298592666667;se_LA>=0.5640330625;TTcot>=51.99;SLAmid<210.38633602;LBRmid>=0.7556809;HMmid<17.8634076892;WMmid>=23.730177475;b_WMmid>=0.5248693013;RLHlate>=0.5146842405;mu_SLAearly>=0.0904575;mu_SLAmid>=0.2434158;mu_SLAlate>=0.645346137333333;mu_LBRmid<-0.098787043…	CEZANNE	VIRTUAL4	VIRTUAL6	VIRTUAL8};
1546;368;0.124376226693068;b_HMmid<0.1757715882;;Situation.Stock2<0.5;;timeLastTillSow_POIS>=15.5;;mu_SLAearly>=0.0423885515;seedWeight<164.8037536;baseWaterPotential<-2.225274058;baseTempGerm<-0.4445761355;nonDormantMinimum.YOUNG_SEEDS.>=0.9571494485;darknessReduction.YOUNG_SEEDS.>=0.95;reductionDepth<0.0008395;reductionSurface>=0.523957025;shootLength>=391.6295654;l50>=59.593288395;lb>=1.967211…
428;95;0.123248242276338;b_HMmid<0.1757715882;;Situation.Stock2<0.5;;timeLastTillSow_POIS<15.5;;SowingDensity.seeds.m2._POIS<81.5;;MaxTillageDepth_POIS>=14.5;;timeSow1stHerbicide_POIS<139.25;;MaxTillageDepth_POIS>=28.5;;EfficacyMonocot_POIS<0.625;nbHerbMonocotSup75_POIS<0.
330;176;0.122367273498624;b_HMmid>=0.1757715882;;TTplant<56.392701145;;Situation.Stock2<0.5;;timeLastTillSow_POIS>=33.5;;PeaFloweringTT>=190.637496;;PrimaryCropSowingDate_POIS<321.5;;FreqLeavingCutCropBiomass_POIS>=0.5;nbResidueShredding.Broyage._POIS>=0.;WheatVariety in {CAPHORN	VIRTUAL2	VIRTUAL4	VIRTUAL5	VIRTUAL6};
135;622;0.113429700707136;b_HMmid>=0.1757715882;;TTplant>=56.392701145;;Situation.Stock2<0.5;;shootDiameter<2.35343356;seedWeight>=111.5274796;baseWaterPotential<-2.257274261;darknessReduction.YOUNG_SEEDS.<1.04672033;l50<60.799411195;lb>=1.888118598;r50>=106.25151605;beta>=-4.180881315;C0surface>=34.73551615;C0buried>=36.35207227;g0>=20.59760412;gb<2.2435435105;k_coef<0.8665380145;LA0>=1.31969195…
338;883;0.105686416411632;b_HMmid>=0.1757715882;;TTplant<56.392701145;;Situation.Stock2<0.5;;timeLastTillSow_POIS<33.5;;b_HMearly<0.178298592666667;se_LA>=0.5640330625;TTcot>=51.99;SLAmid<210.38633602;LBRmid>=0.7556809;HMmid<17.8634076892;WMmid>=23.730177475;b_WMmid>=0.5248693013;RLHlate>=0.5146842405;mu_SLAearly>=0.0904575;mu_SLAmid>=0.2434158;mu_SLAlate>=0.645346137333333;mu_LBRmid<-0.098787043…
772;866;0.105543300423593;b_HMmid<0.1757715882;;Situation.Stock2<0.5;;timeLastTillSow_POIS>=15.5;;mu_SLAearly>=0.0423885515;seedWeight<164.8037536;baseWaterPotential<-2.225274058;baseTempGerm<-0.4445761355;nonDormantMinimum.YOUNG_SEEDS.>=0.9571494485;darknessReduction.YOUNG_SEEDS.>=0.95;reductionDepth<0.0008395;reductionSurface>=0.523957025;shootLength>=391.6295654;l50>=59.593288395;lb>=1.9672111…
2674;82;0.104311628630023;b_HMmid>=0.1757715882;;TTplant<56.392701145;;Situation.Stock2<0.5;;timeLastTillSow_POIS>=33.5;;PeaFloweringTT>=190.637496;;PrimaryCropSowingDate_POIS>=321.5;;nbSuperficialTillage_POIS<0.5;;propSpeciesMortSup80_COLZA>=0.5;nbHerbDicotSup75_COLZA>=0.5;EfficacyDicot._COLZA>=0.807008;WheatVariety in {CEZANNE	ORVANTIS	VIRTUAL1	VIRTUAL3	VIRTUAL4	VIRTUAL5	VIRTUAL6	VIRTUAL7	VIRTUAL8};;max_height<178.5;se_LA<0.7750165625;TTplant<51.99;TTflo>=535.5;tFrostMid1>=-13.75;tFrostMid2>=-18.75;tFrostMid3>=-23.75;SLAearly<334.557103666667;SLAmid>=173.87941142;HMearly<22.9454626666667;HMmid>=14.0973146892;b_HMearly>=0.104152926;b_HMmid>=0.2170792;WMmid<27.537358675;WMlate>=9.44500683333333;b_WMearly<0.543118;b_WMmid<0.5759722013;RLHmid>=0.4972834;RLHlate<0.531303907166667;b_RLH…
348;293;0.103213827449278;b_HMmid>=0.1757715882;;TTplant<56.392701145;;Situation.Stock2<0.5;;timeLastTillSow_POIS<33.5;;b_HMearly>=0.178298592666667;se_LA<0.5640330625;TTcot<51.99;SLAmid>=210.38633602;LBRmid<0.7556809;HMmid>=17.8634076892;WMmid<23.730177475;b_WMmid<0.5248693013;RLHlate<0.5146842405;mu_SLAearly<0.0904575;mu_SLAmid<0.2434158;mu_SLAlate<0.645346137333333;mu_LBRmid>=-0.0987870431;mu_…
392;148;0.101235743166062;b_HMmid<0.1757715882;;Situation.Stock2<0.5;;timeLastTillSow_POIS>=15.5;;mu_SLAearly>=0.0423885515;seedWeight<164.8037536;baseWaterPotential<-2.225274058;baseTempGerm<-0.4445761355;nonDormantMinimum.YOUNG_SEEDS.>=0.9571494485;darknessReduction.YOUNG_SEEDS.>=0.95;reductionDepth<0.0008395;reductionSurface>=0.523957025;shootLength>=391.6295654;l50>=59.593288395;lb>=1.9672111…	VIRTUAL10	VIRTUAL3	VIRTUAL4	VIRTUAL5	VIRTUAL6	VIRTUAL8};;nbMechWeeding_BLE<4.5;;summerTillage_POIS<2.5;
1336;113;0.100519676603695;b_HMmid>=0.1757715882;;TTplant<56.392701145;;Situation.Stock2<0.5;;timeLastTillSow_POIS>=33.5;;PeaFloweringTT>=190.637496;;PrimaryCropSowingDate_POIS>=321.5;;nbSuperficialTillage_POIS<0.5;;propSpeciesMortSup80_COLZA>=0.5;nbHerbDicotSup75_COLZA>=0.5;EfficacyDicot._COLZA>=0.807008;WheatVariety in {CEZANNE	ORVANTIS	VIRTUAL1	VIRTUAL3	VIRTUAL4	VIRTUAL5	VIRTUAL6	VIRTUAL7	VIRTUAL8};;max_height>=178.5;se_LA>=0.7750165625;TTplant>=51.99;TTflo<535.5;tFrostMid1<-13.75;tFrostMid2<-18.75;tFrostMid3<-23.75;SLAearly>=334.557103666667;SLAmid<173.87941142;HMearly>=22.9454626666667;HMmid<14.0973146892;b_HMearly<0.104152926;b_HMmid<0.2170792;WMmid>=27.537358675;WMlate<9.44500683333333;b_WMearly>=0.543118;b_WMmid>=0.5759722013;RLHmid<0.4972834;RLHlate>=0.531303907166667;b_RLHl…
36;395;0.0973835237597642;b_HMmid>=0.1757715882;;TTplant>=56.392701145;;Situation.Stock2>=0.5;;timeLastTillSow_POIS>=38.5;;WheatVariety in {ORVANTIS	VIRTUAL1	VIRTUAL10	VIRTUAL3	VIRTUAL4	VIRTUAL5	VIRTUAL6	VIRTUAL7	VIRTUAL8	VIRTUAL9};
332;782;0.0871174739583328;b_HMmid>=0.1757715882;;TTplant<56.392701145;;Situation.Stock2<0.5;;timeLastTillSow_POIS>=33.5;;PeaFloweringTT>=190.637496;;PrimaryCropSowingDate_POIS>=321.5;;nbSuperficialTillage_POIS>=0.5;;timeLastTillSow_POIS>=52.5;
192;535;0.0743423694573111;b_HMmid<0.1757715882;;Situation.Stock2<0.5;;timeLastTillSow_POIS>=15.5;;mu_SLAearly>=0.0423885515;seedWeight<164.8037536;baseWaterPotential<-2.225274058;baseTempGerm<-0.4445761355;nonDormantMinimum.YOUNG_SEEDS.>=0.9571494485;darknessReduction.YOUNG_SEEDS.>=0.95;reductionDepth<0.0008395;reductionSurface>=0.523957025;shootLength>=391.6295654;l50>=59.593288395;lb>=1.967211…
336;583;0.0727357434333748;b_HMmid>=0.1757715882;;TTplant<56.392701145;;Situation.Stock2<0.5;;timeLastTillSow_POIS<33.5;;b_HMearly<0.178298592666667;se_LA>=0.5640330625;TTcot>=51.99;SLAmid<210.38633602;LBRmid>=0.7556809;HMmid<17.8634076892;WMmid>=23.730177475;b_WMmid>=0.5248693013;RLHlate>=0.5146842405;mu_SLAearly>=0.0904575;mu_SLAmid>=0.2434158;mu_SLAlate>=0.645346137333333;mu_LBRmid<-0.09878704…
698;82;0.0715687621007158;b_HMmid>=0.1757715882;;TTplant<56.392701145;;Situation.Stock2<0.5;;timeLastTillSow_POIS<33.5;;b_HMearly>=0.178298592666667;se_LA<0.5640330625;TTcot<51.99;SLAmid>=210.38633602;LBRmid<0.7556809;HMmid>=17.8634076892;WMmid<23.730177475;b_WMmid<0.5248693013;RLHlate<0.5146842405;mu_SLAearly<0.0904575;mu_SLAmid<0.2434158;mu_SLAlate<0.645346137333333;mu_LBRmid>=-0.0987870431;mu_…
70;91;0.0707239973448509;b_HMmid>=0.1757715882;;TTplant>=56.392701145;;Situation.Stock2<0.5;;shootDiameter>=2.35343356;seedWeight<111.5274796;baseWaterPotential>=-2.257274261;darknessReduction.YOUNG_SEEDS.>=1.04672033;l50>=60.799411195;lb<1.888118598;r50<106.25151605;beta<-4.180881315;C0surface<34.73551615;C0buried<36.35207227;g0<20.59760412;gb>=2.2435435105;k_coef>=0.8665380145;LA0<1.319691955;s…
274;661;0.0683272951989904;b_HMmid>=0.1757715882;;TTplant>=56.392701145;;Situation.Stock2<0.5;;shootDiameter>=2.35343356;seedWeight<111.5274796;baseWaterPotential>=-2.257274261;darknessReduction.YOUNG_SEEDS.>=1.04672033;l50>=60.799411195;lb<1.888118598;r50<106.25151605;beta<-4.180881315;C0surface<34.73551615;C0buried<36.35207227;g0<20.59760412;gb>=2.2435435105;k_coef>=0.8665380145;LA0<1.319691955…
172;370;0.0640010743743592;b_HMmid>=0.1757715882;;TTplant<56.392701145;;Situation.Stock2<0.5;;timeLastTillSow_POIS<33.5;;b_HMearly>=0.178298592666667;se_LA<0.5640330625;TTcot<51.99;SLAmid>=210.38633602;LBRmid<0.7556809;HMmid>=17.8634076892;WMmid<23.730177475;b_WMmid<0.5248693013;RLHlate<0.5146842405;mu_SLAearly<0.0904575;mu_SLAmid<0.2434158;mu_SLAlate<0.645346137333333;mu_LBRmid>=-0.0987870431;mu…
134;2029;0.0639913540955875;b_HMmid>=0.1757715882;;TTplant>=56.392701145;;Situation.Stock2<0.5;;shootDiameter<2.35343356;seedWeight>=111.5274796;baseWaterPotential<-2.257274261;darknessReduction.YOUNG_SEEDS.<1.04672033;l50<60.799411195;lb>=1.888118598;r50>=106.25151605;beta>=-4.180881315;C0surface>=34.73551615;C0buried>=36.35207227;g0>=20.59760412;gb<2.2435435105;k_coef<0.8665380145;LA0>=1.319691…
136;1051;0.0620613438183219;b_HMmid>=0.1757715882;;TTplant>=56.392701145;;Situation.Stock2<0.5;;shootDiameter>=2.35343356;seedWeight<111.5274796;baseWaterPotential>=-2.257274261;darknessReduction.YOUNG_SEEDS.>=1.04672033;l50>=60.799411195;lb<1.888118598;r50<106.25151605;beta<-4.180881315;C0surface<34.73551615;C0buried<36.35207227;g0<20.59760412;gb>=2.2435435105;k_coef>=0.8665380145;LA0<1.31969195…
38;52;0.0603162465545554;b_HMmid>=0.1757715882;;TTplant>=56.392701145;;Situation.Stock2>=0.5;;timeLastTillSow_POIS<38.5;;timeSow1stHerbicide_BLE>=222.75;
2626;587;0.0598231536156258;b_HMmid>=0.1757715882;;TTplant<56.392701145;;Situation.Stock2<0.5;;timeLastTillSow_POIS>=33.5;;PeaFloweringTT>=190.637496;;PrimaryCropSowingDate_POIS<321.5;;FreqLeavingCutCropBiomass_POIS<0.5;nbResidueShredding.Broyage._POIS<0.;SowingDensity.seeds.m2._POIS<114;;timeLastRollSow_BLE<98;nbPloughing_R<1.1661345;nbHerbicides_R>=0.499772;nbInCropHerbicides_R>=0.1665905;nbMec…
1312;879;0.0461188152843262;b_HMmid>=0.1757715882;;TTplant<56.392701145;;Situation.Stock2<0.5;;timeLastTillSow_POIS>=33.5;;PeaFloweringTT>=190.637496;;PrimaryCropSowingDate_POIS<321.5;;FreqLeavingCutCropBiomass_POIS<0.5;nbResidueShredding.Broyage._POIS<0.;SowingDensity.seeds.m2._POIS<114;;timeLastRollSow_BLE<98;nbPloughing_R<1.1661345;nbHerbicides_R>=0.499772;nbInCropHerbicides_R>=0.1665905;nbMec…
66;1779;0.044100268107866;b_HMmid>=0.1757715882;;TTplant>=56.392701145;;Situation.Stock2<0.5;;shootDiameter<2.35343356;seedWeight>=111.5274796;baseWaterPotential<-2.257274261;darknessReduction.YOUNG_SEEDS.<1.04672033;l50<60.799411195;lb>=1.888118598;r50>=106.25151605;beta>=-4.180881315;C0surface>=34.73551615;C0buried>=36.35207227;g0>=20.59760412;gb<2.2435435105;k_coef<0.8665380145;LA0>=1.31969195…
40;1077;0.0371055548528029;b_HMmid>=0.1757715882;;TTplant<56.392701145;;Situation.Stock2<0.5;;timeLastTillSow_POIS>=33.5;;PeaFloweringTT<190.637496;
32;3709;0.0269613004629631;b_HMmid>=0.1757715882;;TTplant>=56.392701145;;Situation.Stock2<0.5;;shootDiameter<2.35343356;seedWeight>=111.5274796;baseWaterPotential<-2.257274261;darknessReduction.YOUNG_SEEDS.<1.04672033;l50<60.799411195;lb>=1.888118598;r50>=106.25151605;beta>=-4.180881315;C0surface>=34.73551615;C0buried>=36.35207227;g0>=20.59760412;gb<2.2435435105;k_coef<0.8665380145;LA0>=1.3196919…
