# Supplementary material for: Tracking Ideal Varieties and Cropping Techniques for Agroecological Weed Management: A Simulation-Based Study on Pea
Source: Front Plant Sci. 2022 Apr 4;13:809056. doi: 10.3389/fpls.2022.809056 (PMC9014269; doi:10.3389/fpls.2022.809056)
Supplement: Supplementary file 1 [file Data_Sheet_1.ZIP › AllBranches/Feuilles_EnergyYield_Winter_AnnualPea_WithHerbicide.csv]

idLeaf;n;MeanIndicator;
79;38;0.672585613232182;rateWidth>=4.1292855;rateDepth>=11.26416943;Situation.Stock2<0.5;;mu_LBRmid>=-0.1317415174;;timeLastTillSow_POIS<24.25;;meanMechWeedDepth.cm._R>=3.472222;;timeLastMechWeedingHarvest_COLZA<19;
37;40;0.559560170580518;rateWidth>=4.1292855;rateDepth>=11.26416943;Situation.Stock2<0.5;;mu_LBRmid>=-0.1317415174;;timeLastTillSow_POIS>=24.25;;meanMechWeedSpeed.km.h._BLE>=13.75;
15;264;0.500813393742151;rateWidth<4.1292855;rateDepth<11.26416943;Situation.Stock2>=0.5;;summerPlough_BLE>=0.5;
53;67;0.500425776223308;rateWidth<4.1292855;rateDepth<11.26416943;Situation.Stock2<0.5;;timeLastTillSow_POIS<14.5;;Interrow.cm._POIS>=25;;nbRootHerbicides_COLZA>=1.5;
623;89;0.4991169299193;rateWidth>=4.1292855;rateDepth>=11.26416943;Situation.Stock2<0.5;;mu_LBRmid>=-0.1317415174;;timeLastTillSow_POIS<24.25;;meanMechWeedDepth.cm._R<3.472222;;Interrow.cm._POIS<26.5;;WheatVariety in {CAPHORN	CEZANNE	VIRTUAL2	VIRTUAL3	VIRTUAL4	VIRTUAL5	VIRTUAL9};;nbNonSystemicHerbicides_BLE<1.5;;timeLastHerbicideHarvest_POIS<11.5;
29;91;0.493219298682584;rateWidth<4.1292855;rateDepth<11.26416943;Situation.Stock2>=0.5;;summerPlough_BLE<0.5;;WheatVariety in {VIRTUAL1	VIRTUAL4	VIRTUAL7};
591;98;0.49213322833762;rateWidth>=4.1292855;rateDepth>=11.26416943;Situation.Stock2<0.5;;mu_LBRmid>=-0.1317415174;;timeLastTillSow_POIS>=24.25;;meanMechWeedSpeed.km.h._BLE<13.75;;nbSuperficialTillage_POIS<0.5;;PeaFloweringTT>=309.237470625;;PrimaryCropSowingDate_POIS>=378.5;;nbHerbDicotSup50_COLZA<2.5;nbSystemicHerbicides_R<2.1656775;nbHerbicides_COLZA<3;nbIncropHerbicides_COLZA<2;nbHerbDicotSup…
93;63;0.490771000789829;rateWidth>=4.1292855;rateDepth>=11.26416943;Situation.Stock2>=0.5;;mu_LBRmid>=-0.1317415174;;timeLastHerbicideHarvest_POIS>=55;;Interrow.cm._POIS>=37.5;;RowSowing.1or0._POIS<0.5;SowingDepth.cm._POIS<0.
103;98;0.474031918900656;rateWidth<4.1292855;rateDepth<11.26416943;Situation.Stock2<0.5;;timeLastTillSow_POIS>=14.5;;seedWeight>=164.8037536;baseWaterPotential>=-2.225274058;baseTempGerm>=-0.4445761355;nonDormantMinimum.YOUNG_SEEDS.<0.9571494485;darknessReduction.YOUNG_SEEDS.<0.95;reductionDepth>=0.0007975;reductionSurface<0.523957025;shootLength<401.3406249;l50<59.593288395;lb<1.9672111765;rootL…
183;74;0.471707637175022;rateWidth>=4.1292855;rateDepth>=11.26416943;Situation.Stock2>=0.5;;mu_LBRmid>=-0.1317415174;;timeLastHerbicideHarvest_POIS<55;;WheatVariety in {CAPHORN	ORVANTIS	VIRTUAL1	VIRTUAL4	VIRTUAL7	VIRTUAL8	VIRTUAL9};;timeLastTillSow_BLE>=6;;harvestDate_COLZA<168;
191;314;0.452369015989144;rateWidth>=4.1292855;rateDepth>=11.26416943;Situation.Stock2>=0.5;;mu_LBRmid>=-0.1317415174;;timeLastHerbicideHarvest_POIS>=55;;Interrow.cm._POIS<37.5;;timeLastHerbicideHarvest_COLZA>=63;;SummerTillage_R<3.1652215;
111;360;0.447949318894261;rateWidth<4.1292855;rateDepth<11.26416943;Situation.Stock2<0.5;;timeLastTillSow_POIS<14.5;;Interrow.cm._POIS<25;;SowingDensity.seeds.m2._POIS>=81.5;;WheatVariety in {CEZANNE	VIRTUAL1	VIRTUAL3	VIRTUAL4	VIRTUAL7	VIRTUAL8};
1227;28;0.447432816156889;rateWidth>=4.1292855;rateDepth>=11.26416943;Situation.Stock2<0.5;;mu_LBRmid>=-0.1317415174;;timeLastTillSow_POIS<24.25;;meanMechWeedDepth.cm._R<3.472222;;Interrow.cm._POIS>=26.5;;RowSowing.1or0._POIS<0.5;SowingDepth.cm._POIS<0.;SowingDensity.seeds.m2._POIS<84.5;;EfficacyMonocot_POIS>=0.625;;harvestDate_COLZA<170.5;
197;22;0.446806896313609;rateWidth<4.1292855;rateDepth<11.26416943;Situation.Stock2<0.5;;timeLastTillSow_POIS>=14.5;;seedWeight<164.8037536;baseWaterPotential<-2.225274058;baseTempGerm<-0.4445761355;nonDormantMinimum.YOUNG_SEEDS.>=0.9571494485;darknessReduction.YOUNG_SEEDS.>=0.95;reductionDepth<0.0007975;reductionSurface>=0.523957025;shootLength>=401.3406249;l50>=59.593288395;lb>=1.9672111765;roo…
57;176;0.44136093597682;rateWidth<4.1292855;rateDepth<11.26416943;Situation.Stock2>=0.5;;summerPlough_BLE<0.5;;WheatVariety in {CAPHORN	CEZANNE	ORVANTIS	VIRTUAL10	VIRTUAL2	VIRTUAL5	VIRTUAL6	VIRTUAL8	VIRTUAL9};;timeHarvest1stTill_POIS<8.5;
1245;50;0.439437690719329;rateWidth>=4.1292855;rateDepth>=11.26416943;Situation.Stock2<0.5;;mu_LBRmid>=-0.1317415174;;timeLastTillSow_POIS<24.25;;meanMechWeedDepth.cm._R<3.472222;;Interrow.cm._POIS<26.5;;WheatVariety in {CAPHORN	CEZANNE	VIRTUAL2	VIRTUAL3	VIRTUAL4	VIRTUAL5	VIRTUAL9};;nbNonSystemicHerbicides_BLE<1.5;;timeLastHerbicideHarvest_POIS>=11.5;;propWeededArea_BLE>=0.734381;nbNonSystemicHerbicides_R<0.1665905;meanMechWeedSpeed.km.h._BLE>=10.65;winterPlough_BLE>=0.5;harvestDate_COLZA<168;nbMechWeeding_POIS>=4.
1177;20;0.40733466606043;rateWidth>=4.1292855;rateDepth>=11.26416943;Situation.Stock2<0.5;;mu_LBRmid>=-0.1317415174;;timeLastTillSow_POIS>=24.25;;meanMechWeedSpeed.km.h._BLE<13.75;;nbSuperficialTillage_POIS<0.5;;PeaFloweringTT>=309.237470625;;PrimaryCropSowingDate_POIS<378.5;;timeHarvest1stTill_BLE>=3.5;nbMultiHerbicides_BLE<1.5;harvestDate_BLE<212.;Interrow.cm._BLE<9.5;SowingDensity.seeds.m2._PO…
291;38;0.403610058891606;rateWidth>=4.1292855;rateDepth>=11.26416943;Situation.Stock2<0.5;;mu_LBRmid>=-0.1317415174;;timeLastTillSow_POIS>=24.25;;meanMechWeedSpeed.km.h._BLE<13.75;;nbSuperficialTillage_POIS>=0.5;;nbMechWeeding_POIS>=3.5;;timeHarvest1stTill_COLZA>=37.5;nbTillageOtherThanPloughOrRoll_R<2.1656775;nbMultipleHerbicides_R>=1.4993155;meanMechWeedDepth.cm._R<2.625;SummerTillage_R<1.66590…
2359;61;0.379532296197449;rateWidth>=4.1292855;rateDepth>=11.26416943;Situation.Stock2<0.5;;mu_LBRmid>=-0.1317415174;;timeLastTillSow_POIS>=24.25;;meanMechWeedSpeed.km.h._BLE<13.75;;nbSuperficialTillage_POIS<0.5;;PeaFloweringTT>=309.237470625;;PrimaryCropSowingDate_POIS<378.5;;timeHarvest1stTill_BLE<3.5;nbMultiHerbicides_BLE>=1.5;harvestDate_BLE>=212.;RowSowing.1or0._BLE<0.5;SowingDepth.cm._BLE<0…
99;96;0.378531079077991;rateWidth<4.1292855;rateDepth<11.26416943;Situation.Stock2<0.5;;timeLastTillSow_POIS>=14.5;;seedWeight<164.8037536;baseWaterPotential<-2.225274058;baseTempGerm<-0.4445761355;nonDormantMinimum.YOUNG_SEEDS.>=0.9571494485;darknessReduction.YOUNG_SEEDS.>=0.95;reductionDepth<0.0007975;reductionSurface>=0.523957025;shootLength>=401.3406249;l50>=59.593288395;lb>=1.9672111765;root…
157;129;0.365315594816236;rateWidth>=4.1292855;rateDepth>=11.26416943;Situation.Stock2<0.5;;mu_LBRmid>=-0.1317415174;;timeLastTillSow_POIS<24.25;;meanMechWeedDepth.cm._R>=3.472222;;timeLastMechWeedingHarvest_COLZA>=19;;EfficacyMonocot_BLE<0.996094;nbFoliarHerbicides_BLE<0.
109;317;0.358124268853469;rateWidth<4.1292855;rateDepth<11.26416943;Situation.Stock2<0.5;;timeLastTillSow_POIS<14.5;;Interrow.cm._POIS<25;;SowingDensity.seeds.m2._POIS<81.5;;SowingDensity.seeds.m2._COLZA>=63;
211;343;0.350695920621332;rateWidth<4.1292855;rateDepth<11.26416943;Situation.Stock2<0.5;;timeLastTillSow_POIS<14.5;;Interrow.cm._POIS>=25;;nbRootHerbicides_COLZA<1.5;;WheatVariety in {ORVANTIS	VIRTUAL1	VIRTUAL4	VIRTUAL6	VIRTUAL8	VIRTUAL9};;MeanTillageDepth_COLZA<12.375;
110;203;0.348347328475311;rateWidth<4.1292855;rateDepth<11.26416943;Situation.Stock2<0.5;;timeLastTillSow_POIS<14.5;;Interrow.cm._POIS<25;;SowingDensity.seeds.m2._POIS>=81.5;;WheatVariety in {CAPHORN	VIRTUAL2	VIRTUAL6	VIRTUAL9};
56;338;0.346703227724469;rateWidth<4.1292855;rateDepth<11.26416943;Situation.Stock2>=0.5;;summerPlough_BLE<0.5;;WheatVariety in {CAPHORN	CEZANNE	ORVANTIS	VIRTUAL10	VIRTUAL2	VIRTUAL5	VIRTUAL6	VIRTUAL8	VIRTUAL9};;timeHarvest1stTill_POIS>=8.5;
205;171;0.338199477112781;rateWidth<4.1292855;rateDepth<11.26416943;Situation.Stock2<0.5;;timeLastTillSow_POIS>=14.5;;seedWeight>=164.8037536;baseWaterPotential>=-2.225274058;baseTempGerm>=-0.4445761355;nonDormantMinimum.YOUNG_SEEDS.<0.9571494485;darknessReduction.YOUNG_SEEDS.<0.95;reductionDepth>=0.0007975;reductionSurface<0.523957025;shootLength<401.3406249;l50<59.593288395;lb<1.9672111765;root…
190;158;0.324703943116327;rateWidth>=4.1292855;rateDepth>=11.26416943;Situation.Stock2>=0.5;;mu_LBRmid>=-0.1317415174;;timeLastHerbicideHarvest_POIS>=55;;Interrow.cm._POIS<37.5;;timeLastHerbicideHarvest_COLZA>=63;;SummerTillage_R>=3.1652215;
217;173;0.324372872896477;rateWidth<4.1292855;rateDepth<11.26416943;Situation.Stock2<0.5;;timeLastTillSow_POIS<14.5;;Interrow.cm._POIS<25;;SowingDensity.seeds.m2._POIS<81.5;;SowingDensity.seeds.m2._COLZA<63;;MaxTillageDepth_POIS>=18.5;
305;68;0.323454389830902;rateWidth>=4.1292855;rateDepth>=11.26416943;Situation.Stock2<0.5;;mu_LBRmid>=-0.1317415174;;timeLastTillSow_POIS<24.25;;meanMechWeedDepth.cm._R<3.472222;;Interrow.cm._POIS>=26.5;;RowSowing.1or0._POIS>=0.5;SowingDepth.cm._POIS>=0.;propWeededArea_BLE>=0.7439755;
309;106;0.321094758380518;rateWidth>=4.1292855;rateDepth>=11.26416943;Situation.Stock2<0.5;;mu_LBRmid>=-0.1317415174;;timeLastTillSow_POIS<24.25;;meanMechWeedDepth.cm._R<3.472222;;Interrow.cm._POIS<26.5;;WheatVariety in {ORVANTIS	VIRTUAL1	VIRTUAL10	VIRTUAL6	VIRTUAL7	VIRTUAL8};;MeanTillageDepth_POIS>=17.3253965;
101;373;0.315922050091406;rateWidth<4.1292855;rateDepth<11.26416943;Situation.Stock2<0.5;;timeLastTillSow_POIS>=14.5;;seedWeight>=164.8037536;baseWaterPotential>=-2.225274058;baseTempGerm>=-0.4445761355;nonDormantMinimum.YOUNG_SEEDS.<0.9571494485;darknessReduction.YOUNG_SEEDS.<0.95;reductionDepth>=0.0007975;reductionSurface<0.523957025;shootLength<401.3406249;l50<59.593288395;lb<1.9672111765;root…
182;268;0.307944643892466;rateWidth>=4.1292855;rateDepth>=11.26416943;Situation.Stock2>=0.5;;mu_LBRmid>=-0.1317415174;;timeLastHerbicideHarvest_POIS<55;;WheatVariety in {CAPHORN	ORVANTIS	VIRTUAL1	VIRTUAL4	VIRTUAL7	VIRTUAL8	VIRTUAL9};;timeLastTillSow_BLE>=6;;harvestDate_COLZA>=168;
94;211;0.305636739072089;rateWidth>=4.1292855;rateDepth>=11.26416943;Situation.Stock2>=0.5;;mu_LBRmid>=-0.1317415174;;timeLastHerbicideHarvest_POIS>=55;;Interrow.cm._POIS<37.5;;timeLastHerbicideHarvest_COLZA<63;
201;214;0.304512865335561;rateWidth<4.1292855;rateDepth<11.26416943;Situation.Stock2<0.5;;timeLastTillSow_POIS>=14.5;;seedWeight>=164.8037536;baseWaterPotential>=-2.225274058;baseTempGerm>=-0.4445761355;nonDormantMinimum.YOUNG_SEEDS.<0.9571494485;darknessReduction.YOUNG_SEEDS.<0.95;reductionDepth>=0.0007975;reductionSurface<0.523957025;shootLength<401.3406249;l50<59.593288395;lb<1.9672111765;root…	VIRTUAL5	VIRTUAL9};
87;304;0.298709883517444;rateWidth>=4.1292855;rateDepth>=11.26416943;Situation.Stock2>=0.5;;mu_LBRmid<-0.1317415174;;timeLastTillSow_POIS<44.5;;timeSow1stHerbicide_COLZA>=72;;WheatVariety in {CAPHORN	ORVANTIS	VIRTUAL10	VIRTUAL3	VIRTUAL6};
615;330;0.293797273214458;rateWidth>=4.1292855;rateDepth>=11.26416943;Situation.Stock2<0.5;;mu_LBRmid>=-0.1317415174;;timeLastTillSow_POIS<24.25;;meanMechWeedDepth.cm._R<3.472222;;Interrow.cm._POIS>=26.5;;RowSowing.1or0._POIS<0.5;SowingDepth.cm._POIS<0.;SowingDensity.seeds.m2._POIS>=84.5;;WheatVariety in {ORVANTIS	VIRTUAL1	VIRTUAL4	VIRTUAL5	VIRTUAL7	VIRTUAL9};
293;21;0.275537756506575;rateWidth>=4.1292855;rateDepth>=11.26416943;Situation.Stock2<0.5;;mu_LBRmid>=-0.1317415174;;timeLastTillSow_POIS>=24.25;;meanMechWeedSpeed.km.h._BLE<13.75;;nbSuperficialTillage_POIS<0.5;;PeaFloweringTT<309.237470625;;WheatVariety in {VIRTUAL9};
1219;110;0.272591456911401;rateWidth>=4.1292855;rateDepth>=11.26416943;Situation.Stock2<0.5;;mu_LBRmid>=-0.1317415174;;timeLastTillSow_POIS<24.25;;meanMechWeedDepth.cm._R<3.472222;;Interrow.cm._POIS>=26.5;;RowSowing.1or0._POIS>=0.5;SowingDepth.cm._POIS>=0.;propWeededArea_BLE<0.7439755;;Situation.Rotation3>=0.5;Frequency_ORGE>=0.208238;nbIncropHerbicides_COLZA<2.5;nbHerbicides_COLZA<2.5;nbSystemic…
1244;490;0.266674512480389;rateWidth>=4.1292855;rateDepth>=11.26416943;Situation.Stock2<0.5;;mu_LBRmid>=-0.1317415174;;timeLastTillSow_POIS<24.25;;meanMechWeedDepth.cm._R<3.472222;;Interrow.cm._POIS<26.5;;WheatVariety in {CAPHORN	CEZANNE	VIRTUAL2	VIRTUAL3	VIRTUAL4	VIRTUAL5	VIRTUAL9};;nbNonSystemicHerbicides_BLE<1.5;;timeLastHerbicideHarvest_POIS>=11.5;;propWeededArea_BLE<0.734381;nbNonSystemicHerbicides_R>=0.1665905;meanMechWeedSpeed.km.h._BLE<10.65;winterPlough_BLE<0.5;harvestDate_COLZA>=168;nbMechWeeding_POIS<4.
143;243;0.264037810659388;rateWidth>=4.1292855;rateDepth>=11.26416943;Situation.Stock2<0.5;;mu_LBRmid<-0.1317415174;;LBRlate>=0.516032129666667;LA0<1.319691955;tPhoto3>=28.197049055;tFrostMid1<-14.22307497;b_WMmid>=0.3958476145;RLHearly<0.564194526666667;mu_SLAlate>=0.606863861666667;mu_LBRearly<-0.0420130411666667;mu_LBRlate<-0.100026606666667;mu_HMearly>=0.0846815995;mu_WMmid>=-0.058943422;Freq…	VIRTUAL10	VIRTUAL2	VIRTUAL3	VIRTUAL4	VIRTUAL5	VIRTUAL7	VIRTUAL8};;nbRolling_R>=0.583067;
210;303;0.263057967975923;rateWidth<4.1292855;rateDepth<11.26416943;Situation.Stock2<0.5;;timeLastTillSow_POIS<14.5;;Interrow.cm._POIS>=25;;nbRootHerbicides_COLZA<1.5;;WheatVariety in {ORVANTIS	VIRTUAL1	VIRTUAL4	VIRTUAL6	VIRTUAL8	VIRTUAL9};;MeanTillageDepth_COLZA>=12.375;
163;99;0.254819126589604;rateWidth>=4.1292855;rateDepth>=11.26416943;Situation.Stock2>=0.5;;mu_LBRmid<-0.1317415174;;timeLastTillSow_POIS>=44.5;;nbHerbDicotSup50_POIS<3.5;;mu_LBRearly<-0.0420130411666667;LA0<1.319691955;tPhoto3>=28.197049055;tFrostMid1<-14.22307497;LBRlate>=0.516032129666667;b_WMmid>=0.3958476145;RLHearly<0.564194526666667;mu_SLAlate>=0.606863861666667;mu_LBRlate<-0.1000266066666…	VIRTUAL2	VIRTUAL5	VIRTUAL7	VIRTUAL9};
2311;99;0.254794683647838;rateWidth>=4.1292855;rateDepth>=11.26416943;Situation.Stock2<0.5;;mu_LBRmid>=-0.1317415174;;timeLastTillSow_POIS>=24.25;;meanMechWeedSpeed.km.h._BLE<13.75;;nbSuperficialTillage_POIS>=0.5;;nbMechWeeding_POIS<3.5;;timeHarvest1stRoll_POIS>=15;;PeaFloweringTT>=657.691665666667;;nbHerbDicotSup75_POIS>=1.5;;timeLastHerbicideHarvest_POIS>=70;
41;79;0.254306047812175;rateWidth>=4.1292855;rateDepth>=11.26416943;Situation.Stock2>=0.5;;mu_LBRmid<-0.1317415174;;timeLastTillSow_POIS>=44.5;;nbHerbDicotSup50_POIS>=3.5;
285;118;0.248879559172983;rateWidth>=4.1292855;rateDepth>=11.26416943;Situation.Stock2<0.5;;mu_LBRmid<-0.1317415174;;LBRlate>=0.516032129666667;LA0<1.319691955;tPhoto3>=28.197049055;tFrostMid1<-14.22307497;b_WMmid>=0.3958476145;RLHearly<0.564194526666667;mu_SLAlate>=0.606863861666667;mu_LBRearly<-0.0420130411666667;mu_LBRlate<-0.100026606666667;mu_HMearly>=0.0846815995;mu_WMmid>=-0.058943422;Freq…	VIRTUAL10	VIRTUAL2	VIRTUAL3	VIRTUAL4	VIRTUAL5	VIRTUAL7	VIRTUAL8};;nbRolling_R<0.583067;;darknessReduction.YOUNG_SEEDS.<1.0272970835;seedWeight>=127.882923;baseWaterPotential<-2.2725635;baseTempGerm<-0.174641884;nonDormantMinimum.YOUNG_SEEDS.>=0.970748025;reductionDepth<0.00073492;reductionSurface<0.559147116;shootLength>=398.22623725;l50<60.799411195;lb>=1.9475;rootLength<63.345703;r50>=109.2232403;rb>=1.3268557045;beta>=-4.180881315;gamma<0.34004391…
579;129;0.241627273399632;rateWidth>=4.1292855;rateDepth>=11.26416943;Situation.Stock2<0.5;;mu_LBRmid>=-0.1317415174;;timeLastTillSow_POIS>=24.25;;meanMechWeedSpeed.km.h._BLE<13.75;;nbSuperficialTillage_POIS>=0.5;;nbMechWeeding_POIS<3.5;;timeHarvest1stRoll_POIS<15;;WheatVariety in {CAPHORN	VIRTUAL1	VIRTUAL7};
590;70;0.230649490951166;rateWidth>=4.1292855;rateDepth>=11.26416943;Situation.Stock2<0.5;;mu_LBRmid>=-0.1317415174;;timeLastTillSow_POIS>=24.25;;meanMechWeedSpeed.km.h._BLE<13.75;;nbSuperficialTillage_POIS<0.5;;PeaFloweringTT>=309.237470625;;PrimaryCropSowingDate_POIS>=378.5;;nbHerbDicotSup50_COLZA>=2.5;nbSystemicHerbicides_R>=2.1656775;nbHerbicides_COLZA>=3;nbIncropHerbicides_COLZA>=2;nbHerbDic…
195;261;0.227547610154923;rateWidth<4.1292855;rateDepth<11.26416943;Situation.Stock2<0.5;;timeLastTillSow_POIS>=14.5;;seedWeight<164.8037536;baseWaterPotential<-2.225274058;baseTempGerm<-0.4445761355;nonDormantMinimum.YOUNG_SEEDS.>=0.9571494485;darknessReduction.YOUNG_SEEDS.>=0.95;reductionDepth<0.0007975;reductionSurface>=0.523957025;shootLength>=401.3406249;l50>=59.593288395;lb>=1.9672111765;ro…
204;143;0.217788951882957;rateWidth<4.1292855;rateDepth<11.26416943;Situation.Stock2<0.5;;timeLastTillSow_POIS>=14.5;;seedWeight>=164.8037536;baseWaterPotential>=-2.225274058;baseTempGerm>=-0.4445761355;nonDormantMinimum.YOUNG_SEEDS.<0.9571494485;darknessReduction.YOUNG_SEEDS.<0.95;reductionDepth>=0.0007975;reductionSurface<0.523957025;shootLength<401.3406249;l50<59.593288395;lb<1.9672111765;root…
2353;208;0.217384325245207;rateWidth>=4.1292855;rateDepth>=11.26416943;Situation.Stock2<0.5;;mu_LBRmid>=-0.1317415174;;timeLastTillSow_POIS>=24.25;;meanMechWeedSpeed.km.h._BLE<13.75;;nbSuperficialTillage_POIS<0.5;;PeaFloweringTT>=309.237470625;;PrimaryCropSowingDate_POIS<378.5;;timeHarvest1stTill_BLE>=3.5;nbMultiHerbicides_BLE<1.5;harvestDate_BLE<212.;Interrow.cm._BLE>=9.5;SowingDensity.seeds.m2.…
1153;39;0.209084090006986;rateWidth>=4.1292855;rateDepth>=11.26416943;Situation.Stock2<0.5;;mu_LBRmid>=-0.1317415174;;timeLastTillSow_POIS>=24.25;;meanMechWeedSpeed.km.h._BLE<13.75;;nbSuperficialTillage_POIS>=0.5;;nbMechWeeding_POIS<3.5;;timeHarvest1stRoll_POIS>=15;;PeaFloweringTT<657.691665666667;;meanMechWeedSpeed.km.h._COLZA>=11.5;
559;315;0.208554312822211;rateWidth>=4.1292855;rateDepth>=11.26416943;Situation.Stock2<0.5;;mu_LBRmid<-0.1317415174;;LBRlate>=0.516032129666667;LA0<1.319691955;tPhoto3>=28.197049055;tFrostMid1<-14.22307497;b_WMmid>=0.3958476145;RLHearly<0.564194526666667;mu_SLAlate>=0.606863861666667;mu_LBRearly<-0.0420130411666667;mu_LBRlate<-0.100026606666667;mu_HMearly>=0.0846815995;mu_WMmid>=-0.058943422;Freq…
200;654;0.204919740812357;rateWidth<4.1292855;rateDepth<11.26416943;Situation.Stock2<0.5;;timeLastTillSow_POIS>=14.5;;seedWeight>=164.8037536;baseWaterPotential>=-2.225274058;baseTempGerm>=-0.4445761355;nonDormantMinimum.YOUNG_SEEDS.<0.9571494485;darknessReduction.YOUNG_SEEDS.<0.95;reductionDepth>=0.0007975;reductionSurface<0.523957025;shootLength<401.3406249;l50<59.593288395;lb<1.9672111765;root…	CEZANNE	VIRTUAL1	VIRTUAL10	VIRTUAL2	VIRTUAL3	VIRTUAL6	VIRTUAL7	VIRTUAL8};
86;325;0.202280946024075;rateWidth>=4.1292855;rateDepth>=11.26416943;Situation.Stock2>=0.5;;mu_LBRmid<-0.1317415174;;timeLastTillSow_POIS<44.5;;timeSow1stHerbicide_COLZA>=72;;WheatVariety in {CEZANNE	VIRTUAL1	VIRTUAL2	VIRTUAL4	VIRTUAL5	VIRTUAL7	VIRTUAL8	VIRTUAL9};
1226;595;0.1960416288818;rateWidth>=4.1292855;rateDepth>=11.26416943;Situation.Stock2<0.5;;mu_LBRmid>=-0.1317415174;;timeLastTillSow_POIS<24.25;;meanMechWeedDepth.cm._R<3.472222;;Interrow.cm._POIS>=26.5;;RowSowing.1or0._POIS<0.5;SowingDepth.cm._POIS<0.;SowingDensity.seeds.m2._POIS<84.5;;EfficacyMonocot_POIS>=0.625;;harvestDate_COLZA>=170.5;
2358;54;0.195239790753602;rateWidth>=4.1292855;rateDepth>=11.26416943;Situation.Stock2<0.5;;mu_LBRmid>=-0.1317415174;;timeLastTillSow_POIS>=24.25;;meanMechWeedSpeed.km.h._BLE<13.75;;nbSuperficialTillage_POIS<0.5;;PeaFloweringTT>=309.237470625;;PrimaryCropSowingDate_POIS<378.5;;timeHarvest1stTill_BLE<3.5;nbMultiHerbicides_BLE>=1.5;harvestDate_BLE>=212.;RowSowing.1or0._BLE<0.5;SowingDepth.cm._BLE<0…
290;116;0.190415860158154;rateWidth>=4.1292855;rateDepth>=11.26416943;Situation.Stock2<0.5;;mu_LBRmid>=-0.1317415174;;timeLastTillSow_POIS>=24.25;;meanMechWeedSpeed.km.h._BLE<13.75;;nbSuperficialTillage_POIS>=0.5;;nbMechWeeding_POIS>=3.5;;timeHarvest1stTill_COLZA<37.5;nbTillageOtherThanPloughOrRoll_R>=2.1656775;nbMultipleHerbicides_R<1.4993155;meanMechWeedDepth.cm._R>=2.625;SummerTillage_R>=1.665…
104;185;0.189840399153719;rateWidth<4.1292855;rateDepth<11.26416943;Situation.Stock2<0.5;;timeLastTillSow_POIS<14.5;;Interrow.cm._POIS>=25;;nbRootHerbicides_COLZA<1.5;;WheatVariety in {CEZANNE	VIRTUAL10	VIRTUAL2	VIRTUAL3	VIRTUAL5	VIRTUAL7};
92;153;0.189381800924988;rateWidth>=4.1292855;rateDepth>=11.26416943;Situation.Stock2>=0.5;;mu_LBRmid>=-0.1317415174;;timeLastHerbicideHarvest_POIS>=55;;Interrow.cm._POIS>=37.5;;RowSowing.1or0._POIS>=0.5;SowingDepth.cm._POIS>=0.
90;116;0.18530685174024;rateWidth>=4.1292855;rateDepth>=11.26416943;Situation.Stock2>=0.5;;mu_LBRmid>=-0.1317415174;;timeLastHerbicideHarvest_POIS<55;;WheatVariety in {CAPHORN	ORVANTIS	VIRTUAL1	VIRTUAL4	VIRTUAL7	VIRTUAL8	VIRTUAL9};;timeLastTillSow_BLE<6;
196;459;0.183626135719632;rateWidth<4.1292855;rateDepth<11.26416943;Situation.Stock2<0.5;;timeLastTillSow_POIS>=14.5;;seedWeight<164.8037536;baseWaterPotential<-2.225274058;baseTempGerm<-0.4445761355;nonDormantMinimum.YOUNG_SEEDS.>=0.9571494485;darknessReduction.YOUNG_SEEDS.>=0.95;reductionDepth<0.0007975;reductionSurface>=0.523957025;shootLength>=401.3406249;l50>=59.593288395;lb>=1.9672111765;ro…
141;127;0.173771914652175;rateWidth>=4.1292855;rateDepth>=11.26416943;Situation.Stock2<0.5;;mu_LBRmid<-0.1317415174;;LBRlate>=0.516032129666667;LA0<1.319691955;tPhoto3>=28.197049055;tFrostMid1<-14.22307497;b_WMmid>=0.3958476145;RLHearly<0.564194526666667;mu_SLAlate>=0.606863861666667;mu_LBRearly<-0.0420130411666667;mu_LBRlate<-0.100026606666667;mu_HMearly>=0.0846815995;mu_WMmid>=-0.058943422;Freq…	CEZANNE	VIRTUAL1	VIRTUAL6	VIRTUAL9};;MeanTillageDepth_BLE>=12.5;
1117;367;0.167125358939498;rateWidth>=4.1292855;rateDepth>=11.26416943;Situation.Stock2<0.5;;mu_LBRmid<-0.1317415174;;LBRlate>=0.516032129666667;LA0<1.319691955;tPhoto3>=28.197049055;tFrostMid1<-14.22307497;b_WMmid>=0.3958476145;RLHearly<0.564194526666667;mu_SLAlate>=0.606863861666667;mu_LBRearly<-0.0420130411666667;mu_LBRlate<-0.100026606666667;mu_HMearly>=0.0846815995;mu_WMmid>=-0.058943422;Fre…
42;381;0.166182172360848;rateWidth>=4.1292855;rateDepth>=11.26416943;Situation.Stock2>=0.5;;mu_LBRmid<-0.1317415174;;timeLastTillSow_POIS<44.5;;timeSow1stHerbicide_COLZA<72;
310;183;0.162390994904819;rateWidth>=4.1292855;rateDepth>=11.26416943;Situation.Stock2<0.5;;mu_LBRmid>=-0.1317415174;;timeLastTillSow_POIS<24.25;;meanMechWeedDepth.cm._R<3.472222;;Interrow.cm._POIS<26.5;;WheatVariety in {CAPHORN	CEZANNE	VIRTUAL2	VIRTUAL3	VIRTUAL4	VIRTUAL5	VIRTUAL9};;nbNonSystemicHerbicides_BLE>=1.5;
614;169;0.160576710193971;rateWidth>=4.1292855;rateDepth>=11.26416943;Situation.Stock2<0.5;;mu_LBRmid>=-0.1317415174;;timeLastTillSow_POIS<24.25;;meanMechWeedDepth.cm._R<3.472222;;Interrow.cm._POIS>=26.5;;RowSowing.1or0._POIS<0.5;SowingDepth.cm._POIS<0.;SowingDensity.seeds.m2._POIS>=84.5;;WheatVariety in {CEZANNE	VIRTUAL10	VIRTUAL3	VIRTUAL8};
44;198;0.152066878581107;rateWidth>=4.1292855;rateDepth>=11.26416943;Situation.Stock2>=0.5;;mu_LBRmid>=-0.1317415174;;timeLastHerbicideHarvest_POIS<55;;WheatVariety in {CEZANNE	VIRTUAL10	VIRTUAL3	VIRTUAL5	VIRTUAL6};
1217;247;0.14817106137621;rateWidth>=4.1292855;rateDepth>=11.26416943;Situation.Stock2<0.5;;mu_LBRmid>=-0.1317415174;;timeLastTillSow_POIS<24.25;;meanMechWeedDepth.cm._R<3.472222;;Interrow.cm._POIS>=26.5;;RowSowing.1or0._POIS>=0.5;SowingDepth.cm._POIS>=0.;propWeededArea_BLE<0.7439755;;Situation.Rotation3<0.5;Frequency_ORGE<0.208238;SummerTillage_R>=3.081926;
308;606;0.147785383796659;rateWidth>=4.1292855;rateDepth>=11.26416943;Situation.Stock2<0.5;;mu_LBRmid>=-0.1317415174;;timeLastTillSow_POIS<24.25;;meanMechWeedDepth.cm._R<3.472222;;Interrow.cm._POIS<26.5;;WheatVariety in {ORVANTIS	VIRTUAL1	VIRTUAL10	VIRTUAL6	VIRTUAL7	VIRTUAL8};;MeanTillageDepth_POIS<17.3253965;
194;188;0.133380416158801;rateWidth<4.1292855;rateDepth<11.26416943;Situation.Stock2<0.5;;timeLastTillSow_POIS>=14.5;;seedWeight<164.8037536;baseWaterPotential<-2.225274058;baseTempGerm<-0.4445761355;nonDormantMinimum.YOUNG_SEEDS.>=0.9571494485;darknessReduction.YOUNG_SEEDS.>=0.95;reductionDepth<0.0007975;reductionSurface>=0.523957025;shootLength>=401.3406249;l50>=59.593288395;lb>=1.9672111765;ro…
2352;581;0.125744996425884;rateWidth>=4.1292855;rateDepth>=11.26416943;Situation.Stock2<0.5;;mu_LBRmid>=-0.1317415174;;timeLastTillSow_POIS>=24.25;;meanMechWeedSpeed.km.h._BLE<13.75;;nbSuperficialTillage_POIS<0.5;;PeaFloweringTT>=309.237470625;;PrimaryCropSowingDate_POIS<378.5;;timeHarvest1stTill_BLE>=3.5;nbMultiHerbicides_BLE<1.5;harvestDate_BLE<212.;Interrow.cm._BLE>=9.5;SowingDensity.seeds.m2.…
156;22;0.123467413359418;rateWidth>=4.1292855;rateDepth>=11.26416943;Situation.Stock2<0.5;;mu_LBRmid>=-0.1317415174;;timeLastTillSow_POIS<24.25;;meanMechWeedDepth.cm._R>=3.472222;;timeLastMechWeedingHarvest_COLZA>=19;;EfficacyMonocot_BLE>=0.996094;nbFoliarHerbicides_BLE>=0.
2310;267;0.121690882849779;rateWidth>=4.1292855;rateDepth>=11.26416943;Situation.Stock2<0.5;;mu_LBRmid>=-0.1317415174;;timeLastTillSow_POIS>=24.25;;meanMechWeedSpeed.km.h._BLE<13.75;;nbSuperficialTillage_POIS>=0.5;;nbMechWeeding_POIS<3.5;;timeHarvest1stRoll_POIS>=15;;PeaFloweringTT>=657.691665666667;;nbHerbDicotSup75_POIS>=1.5;;timeLastHerbicideHarvest_POIS<70;
216;83;0.117602614215168;rateWidth<4.1292855;rateDepth<11.26416943;Situation.Stock2<0.5;;timeLastTillSow_POIS<14.5;;Interrow.cm._POIS<25;;SowingDensity.seeds.m2._POIS<81.5;;SowingDensity.seeds.m2._COLZA<63;;MaxTillageDepth_POIS<18.5;
612;356;0.11578322512065;rateWidth>=4.1292855;rateDepth>=11.26416943;Situation.Stock2<0.5;;mu_LBRmid>=-0.1317415174;;timeLastTillSow_POIS<24.25;;meanMechWeedDepth.cm._R<3.472222;;Interrow.cm._POIS>=26.5;;RowSowing.1or0._POIS<0.5;SowingDepth.cm._POIS<0.;SowingDensity.seeds.m2._POIS<84.5;;EfficacyMonocot_POIS<0.625;
162;87;0.108096598157686;rateWidth>=4.1292855;rateDepth>=11.26416943;Situation.Stock2>=0.5;;mu_LBRmid<-0.1317415174;;timeLastTillSow_POIS>=44.5;;nbHerbDicotSup50_POIS<3.5;;mu_LBRearly<-0.0420130411666667;LA0<1.319691955;tPhoto3>=28.197049055;tFrostMid1<-14.22307497;LBRlate>=0.516032129666667;b_WMmid>=0.3958476145;RLHearly<0.564194526666667;mu_SLAlate>=0.606863861666667;mu_LBRlate<-0.1000266066666…	VIRTUAL1	VIRTUAL10	VIRTUAL3	VIRTUAL6};
96;519;0.0922946515178774;rateWidth<4.1292855;rateDepth<11.26416943;Situation.Stock2<0.5;;timeLastTillSow_POIS>=14.5;;seedWeight<164.8037536;baseWaterPotential<-2.225274058;baseTempGerm<-0.4445761355;nonDormantMinimum.YOUNG_SEEDS.>=0.9571494485;darknessReduction.YOUNG_SEEDS.>=0.95;reductionDepth<0.0007975;reductionSurface>=0.523957025;shootLength>=401.3406249;l50>=59.593288395;lb>=1.9672111765;ro…
80;334;0.090635799836788;rateWidth>=4.1292855;rateDepth>=11.26416943;Situation.Stock2>=0.5;;mu_LBRmid<-0.1317415174;;timeLastTillSow_POIS>=44.5;;nbHerbDicotSup50_POIS<3.5;;mu_LBRearly>=-0.0420130411666667;LA0>=1.319691955;tPhoto3<28.197049055;tFrostMid1>=-14.22307497;LBRlate<0.516032129666667;b_WMmid<0.3958476145;RLHearly>=0.564194526666667;mu_SLAlate<0.606863861666667;mu_LBRlate>=-0.100026606666…
137;777;0.0894664471438828;rateWidth>=4.1292855;rateDepth>=11.26416943;Situation.Stock2<0.5;;mu_LBRmid<-0.1317415174;;LBRlate>=0.516032129666667;LA0<1.319691955;tPhoto3>=28.197049055;tFrostMid1<-14.22307497;b_WMmid>=0.3958476145;RLHearly<0.564194526666667;mu_SLAlate>=0.606863861666667;mu_LBRearly<-0.0420130411666667;mu_LBRlate<-0.100026606666667;mu_HMearly>=0.0846815995;mu_WMmid>=-0.058943422;Fre…
1218;49;0.0885445330184182;rateWidth>=4.1292855;rateDepth>=11.26416943;Situation.Stock2<0.5;;mu_LBRmid>=-0.1317415174;;timeLastTillSow_POIS<24.25;;meanMechWeedDepth.cm._R<3.472222;;Interrow.cm._POIS>=26.5;;RowSowing.1or0._POIS>=0.5;SowingDepth.cm._POIS>=0.;propWeededArea_BLE<0.7439755;;Situation.Rotation3>=0.5;Frequency_ORGE>=0.208238;nbIncropHerbicides_COLZA>=2.5;nbHerbicides_COLZA>=2.5;nbSystem…
1116;375;0.0843007115726746;rateWidth>=4.1292855;rateDepth>=11.26416943;Situation.Stock2<0.5;;mu_LBRmid<-0.1317415174;;LBRlate>=0.516032129666667;LA0<1.319691955;tPhoto3>=28.197049055;tFrostMid1<-14.22307497;b_WMmid>=0.3958476145;RLHearly<0.564194526666667;mu_SLAlate>=0.606863861666667;mu_LBRearly<-0.0420130411666667;mu_LBRlate<-0.100026606666667;mu_HMearly>=0.0846815995;mu_WMmid>=-0.058943422;Fr…
1154;1381;0.0792718283663861;rateWidth>=4.1292855;rateDepth>=11.26416943;Situation.Stock2<0.5;;mu_LBRmid>=-0.1317415174;;timeLastTillSow_POIS>=24.25;;meanMechWeedSpeed.km.h._BLE<13.75;;nbSuperficialTillage_POIS>=0.5;;nbMechWeeding_POIS<3.5;;timeHarvest1stRoll_POIS>=15;;PeaFloweringTT>=657.691665666667;;nbHerbDicotSup75_POIS<1.5;
284;216;0.0787792378001097;rateWidth>=4.1292855;rateDepth>=11.26416943;Situation.Stock2<0.5;;mu_LBRmid<-0.1317415174;;LBRlate>=0.516032129666667;LA0<1.319691955;tPhoto3>=28.197049055;tFrostMid1<-14.22307497;b_WMmid>=0.3958476145;RLHearly<0.564194526666667;mu_SLAlate>=0.606863861666667;mu_LBRearly<-0.0420130411666667;mu_LBRlate<-0.100026606666667;mu_HMearly>=0.0846815995;mu_WMmid>=-0.058943422;Fre…	VIRTUAL10	VIRTUAL2	VIRTUAL3	VIRTUAL4	VIRTUAL5	VIRTUAL7	VIRTUAL8};;nbRolling_R<0.583067;;darknessReduction.YOUNG_SEEDS.>=1.0272970835;seedWeight<127.882923;baseWaterPotential>=-2.2725635;baseTempGerm>=-0.174641884;nonDormantMinimum.YOUNG_SEEDS.<0.970748025;reductionDepth>=0.00073492;reductionSurface>=0.559147116;shootLength<398.22623725;l50>=60.799411195;lb<1.9475;rootLength>=63.345703;r50<109.2232403;rb<1.3268557045;beta<-4.180881315;gamma>=0.3400439…
1216;572;0.0709719374269902;rateWidth>=4.1292855;rateDepth>=11.26416943;Situation.Stock2<0.5;;mu_LBRmid>=-0.1317415174;;timeLastTillSow_POIS<24.25;;meanMechWeedDepth.cm._R<3.472222;;Interrow.cm._POIS>=26.5;;RowSowing.1or0._POIS>=0.5;SowingDepth.cm._POIS>=0.;propWeededArea_BLE<0.7439755;;Situation.Rotation3<0.5;Frequency_ORGE<0.208238;SummerTillage_R<3.081926;
278;357;0.0682142247364955;rateWidth>=4.1292855;rateDepth>=11.26416943;Situation.Stock2<0.5;;mu_LBRmid<-0.1317415174;;LBRlate>=0.516032129666667;LA0<1.319691955;tPhoto3>=28.197049055;tFrostMid1<-14.22307497;b_WMmid>=0.3958476145;RLHearly<0.564194526666667;mu_SLAlate>=0.606863861666667;mu_LBRearly<-0.0420130411666667;mu_LBRlate<-0.100026606666667;mu_HMearly>=0.0846815995;mu_WMmid>=-0.058943422;Fre…
138;710;0.0672598907674286;rateWidth>=4.1292855;rateDepth>=11.26416943;Situation.Stock2<0.5;;mu_LBRmid<-0.1317415174;;LBRlate>=0.516032129666667;LA0<1.319691955;tPhoto3>=28.197049055;tFrostMid1<-14.22307497;b_WMmid>=0.3958476145;RLHearly<0.564194526666667;mu_SLAlate>=0.606863861666667;mu_LBRearly<-0.0420130411666667;mu_LBRlate<-0.100026606666667;mu_HMearly>=0.0846815995;mu_WMmid>=-0.058943422;Fre…
33;3658;0.0619973888823229;rateWidth>=4.1292855;rateDepth>=11.26416943;Situation.Stock2<0.5;;mu_LBRmid<-0.1317415174;;LBRlate<0.516032129666667;LA0>=1.319691955;tPhoto3<28.197049055;tFrostMid1>=-14.22307497;b_WMmid<0.3958476145;RLHearly>=0.564194526666667;mu_SLAlate<0.606863861666667;mu_LBRearly>=-0.0420130411666667;mu_LBRlate>=-0.100026606666667;mu_HMearly<0.0846815995;mu_WMmid<-0.058943422;PeaF…
578;142;0.0619899424437497;rateWidth>=4.1292855;rateDepth>=11.26416943;Situation.Stock2<0.5;;mu_LBRmid>=-0.1317415174;;timeLastTillSow_POIS>=24.25;;meanMechWeedSpeed.km.h._BLE<13.75;;nbSuperficialTillage_POIS>=0.5;;nbMechWeeding_POIS<3.5;;timeHarvest1stRoll_POIS<15;;WheatVariety in {ORVANTIS	VIRTUAL10	VIRTUAL2	VIRTUAL3	VIRTUAL4	VIRTUAL5	VIRTUAL6	VIRTUAL8	VIRTUAL9};
140;250;0.0521310253138163;rateWidth>=4.1292855;rateDepth>=11.26416943;Situation.Stock2<0.5;;mu_LBRmid<-0.1317415174;;LBRlate>=0.516032129666667;LA0<1.319691955;tPhoto3>=28.197049055;tFrostMid1<-14.22307497;b_WMmid>=0.3958476145;RLHearly<0.564194526666667;mu_SLAlate>=0.606863861666667;mu_LBRearly<-0.0420130411666667;mu_LBRlate<-0.100026606666667;mu_HMearly>=0.0846815995;mu_WMmid>=-0.058943422;Fre…	CEZANNE	VIRTUAL1	VIRTUAL6	VIRTUAL9};;MeanTillageDepth_BLE<12.5;
136;1074;0.0406006707165744;rateWidth>=4.1292855;rateDepth>=11.26416943;Situation.Stock2<0.5;;mu_LBRmid<-0.1317415174;;LBRlate>=0.516032129666667;LA0<1.319691955;tPhoto3>=28.197049055;tFrostMid1<-14.22307497;b_WMmid>=0.3958476145;RLHearly<0.564194526666667;mu_SLAlate>=0.606863861666667;mu_LBRearly<-0.0420130411666667;mu_LBRlate<-0.100026606666667;mu_HMearly>=0.0846815995;mu_WMmid>=-0.058943422;Fr…
1178;50;0.0379146329215311;rateWidth>=4.1292855;rateDepth>=11.26416943;Situation.Stock2<0.5;;mu_LBRmid>=-0.1317415174;;timeLastTillSow_POIS>=24.25;;meanMechWeedSpeed.km.h._BLE<13.75;;nbSuperficialTillage_POIS<0.5;;PeaFloweringTT>=309.237470625;;PrimaryCropSowingDate_POIS<378.5;;timeHarvest1stTill_BLE<3.5;nbMultiHerbicides_BLE>=1.5;harvestDate_BLE>=212.;RowSowing.1or0._BLE>=0.5;SowingDepth.cm._BLE…
1152;1086;0.0377368843658502;rateWidth>=4.1292855;rateDepth>=11.26416943;Situation.Stock2<0.5;;mu_LBRmid>=-0.1317415174;;timeLastTillSow_POIS>=24.25;;meanMechWeedSpeed.km.h._BLE<13.75;;nbSuperficialTillage_POIS>=0.5;;nbMechWeeding_POIS<3.5;;timeHarvest1stRoll_POIS>=15;;PeaFloweringTT<657.691665666667;;meanMechWeedSpeed.km.h._COLZA<11.5;
292;290;0.0372422912271109;rateWidth>=4.1292855;rateDepth>=11.26416943;Situation.Stock2<0.5;;mu_LBRmid>=-0.1317415174;;timeLastTillSow_POIS>=24.25;;meanMechWeedSpeed.km.h._BLE<13.75;;nbSuperficialTillage_POIS<0.5;;PeaFloweringTT<309.237470625;;WheatVariety in {CAPHORN	CEZANNE	ORVANTIS	VIRTUAL1	VIRTUAL10	VIRTUAL2	VIRTUAL3	VIRTUAL4	VIRTUAL6	VIRTUAL7	VIRTUAL8};
32;3453;0.0264829888479079;rateWidth>=4.1292855;rateDepth>=11.26416943;Situation.Stock2<0.5;;mu_LBRmid<-0.1317415174;;LBRlate<0.516032129666667;LA0>=1.319691955;tPhoto3<28.197049055;tFrostMid1>=-14.22307497;b_WMmid<0.3958476145;RLHearly>=0.564194526666667;mu_SLAlate<0.606863861666667;mu_LBRearly>=-0.0420130411666667;mu_LBRlate>=-0.100026606666667;mu_HMearly<0.0846815995;mu_WMmid<-0.058943422;PeaF…
