# Supplementary material for: Tracking Ideal Varieties and Cropping Techniques for Agroecological Weed Management: A Simulation-Based Study on Pea
Source: Front Plant Sci. 2022 Apr 4;13:809056. doi: 10.3389/fpls.2022.809056 (PMC9014269; doi:10.3389/fpls.2022.809056)
Supplement: Supplementary file 1 [file Data_Sheet_1.ZIP › AllBranches/Feuilles_EnergyYield_Winter_Rotation.csv]

idLeaf;n;MeanIndicator;
95;10;0.825350892466041;Situation.Stock2<0.5;;rateWidth<4.1292855;rateDepth<11.26416943;timeLastTillSow_POIS<24.5;;timeLastTillSow_BLE<10.5;;WinterTillage_R<0.124943;;nbHerbMonocotSup50_POIS>=1.5;PrimaryCropSowingDate_BLE<261;timeLastTillSow_BLE<5;MeanTillageDepth_POIS>=11.763889;MaxTillageDepth_POIS>=22.5;nbHerbicides_POIS>=2.5;nbSystemicHerbicides_POIS>=1.5;nbRootHerbicides_POIS>=0.5;nbIncropHe…
159;11;0.733148289951151;Situation.Stock2<0.5;;rateWidth>=4.1292855;rateDepth>=11.26416943;b_WMmid>=0.3630135298;;timeLastTillSow_POIS<28.5;;Interrow.cm._BLE<24.5;;PrimaryCropSowingDate_POIS>=407;;PeaFloweringTT>=459.4166845;
127;20;0.644403014950596;Situation.Stock2>=0.5;;b_HMmid<0.1757715882;;timeLastTillSow_BLE<21;;timeLastHerbicideHarvest_POIS>=12;;timeLastPloughSow_BLE>=20.5;;timeHarvest1stTill_BLE<5;
3007;20;0.597957480218035;Situation.Stock2<0.5;;rateWidth<4.1292855;rateDepth<11.26416943;timeLastTillSow_POIS<24.5;;timeLastTillSow_BLE<10.5;;WinterTillage_R>=0.124943;;timeSow1stMechWeeding_COLZA<151.125;;MaxTillageDepth_COLZA>=10.5;MeanTillageDepth_COLZA>=6.333333;MaxTillageDepth_POIS>=19.5;;propSpeciesMortSup80_BLE>=0.5;;timeSow1stHerbicide_COLZA<55;PrimaryCropSowingDate_POIS<30;SummerTillage…
111;25;0.574135244711413;Situation.Stock2>=0.5;;b_HMmid>=0.1757715882;;harvestDate_BLE>=183.5;;SowingDepth.cm._BLE<0.5;RowSowing.1or0._BLE<0.;timeHarvest1stRoll_POIS<18;;nbRolling_POIS>=0.5;
126;100;0.51776563103465;Situation.Stock2>=0.5;;b_HMmid<0.1757715882;;timeLastTillSow_BLE<21;;timeLastHerbicideHarvest_POIS>=12;;timeLastPloughSow_BLE>=20.5;;timeHarvest1stTill_BLE>=5;
623;34;0.504336361202568;Situation.Stock2<0.5;;rateWidth>=4.1292855;rateDepth>=11.26416943;b_WMmid>=0.3630135298;;timeLastTillSow_POIS<28.5;;Interrow.cm._BLE>=24.5;;harvestDate_BLE>=177.5;;b_HMearly>=0.402963335;PrimaryCropSowingDate_POIS>=355.5;seedWeight>=172.125;reductionDepth<0.00063;shootLength>=431.16322325;rootLength>=65.401482;r50>=119.151375;RGR>=0.03198;Epsi_b>=3.4613773215;k_coef<0.825…
439;65;0.502038578146964;Situation.Stock2>=0.5;;b_HMmid>=0.1757715882;;harvestDate_BLE>=183.5;;SowingDepth.cm._BLE<0.5;RowSowing.1or0._BLE<0.;timeHarvest1stRoll_POIS>=18;;timeSow1stHerbicide_POIS>=67.5;;timeHarvest1stTill_COLZA<12;;MeanTillageDepth_COLZA<16.9;
29;35;0.49683652289272;Situation.Stock2>=0.5;;b_HMmid<0.1757715882;;timeLastTillSow_BLE>=21;;Interrow.cm._POIS<15.5;
125;90;0.488966590822498;Situation.Stock2>=0.5;;b_HMmid<0.1757715882;;timeLastTillSow_BLE<21;;timeLastHerbicideHarvest_POIS>=12;;timeLastPloughSow_BLE<20.5;;Interrow.cm._POIS<39.5;
631;15;0.481720769520422;Situation.Stock2<0.5;;rateWidth>=4.1292855;rateDepth>=11.26416943;b_WMmid>=0.3630135298;;timeLastTillSow_POIS<28.5;;Interrow.cm._BLE<24.5;;PrimaryCropSowingDate_POIS<407;;timeLastTillSow_BLE<17.5;;SummerTillage_R>=3.873231;;timeLastPloughSow_POIS>=84;nbTillageOtherThanPloughOrRoll_R>=6.497033
73;10;0.478327524108953;Situation.Stock2<0.5;;rateWidth>=4.1292855;rateDepth>=11.26416943;b_WMmid>=0.3630135298;;timeLastTillSow_POIS>=28.5;;harvestDate_BLE<211.5;;SummerPlough_R>=1.41602;
25;15;0.476150929025621;Situation.Stock2>=0.5;;b_HMmid>=0.1757715882;;harvestDate_BLE<183.5;;SowingDensity.seeds.m2._COLZA>=93.5;
107;25;0.475307219505783;Situation.Stock2>=0.5;;b_HMmid>=0.1757715882;;harvestDate_BLE>=183.5;;SowingDepth.cm._BLE>=0.5;RowSowing.1or0._BLE>=0.;nbRootHerbicides_POIS<0.5;;MeanTillageDepth_COLZA<9.625;
94;10;0.46573397551458;Situation.Stock2<0.5;;rateWidth<4.1292855;rateDepth<11.26416943;timeLastTillSow_POIS<24.5;;timeLastTillSow_BLE<10.5;;WinterTillage_R<0.124943;;nbHerbMonocotSup50_POIS<1.5;PrimaryCropSowingDate_BLE>=261;timeLastTillSow_BLE>=5;MeanTillageDepth_POIS<11.763889;MaxTillageDepth_POIS<22.5;nbHerbicides_POIS<2.5;nbSystemicHerbicides_POIS<1.5;nbRootHerbicides_POIS<0.5;nbIncropHerbici…
303;25;0.460843093211364;Situation.Stock2<0.5;;rateWidth>=4.1292855;rateDepth>=11.26416943;b_WMmid>=0.3630135298;;timeLastTillSow_POIS>=28.5;;harvestDate_BLE>=211.5;;Interrow.cm._BLE<34.5;;TTflo>=863.2587432;reductionDepth>=0.0007959635;RGR<0.014861;b_WMlate<0.321599333333333;RLHmid>=0.516120393;PrimaryCropSowingDate_BLE<275;
1207;10;0.453518695351836;Situation.Stock2<0.5;;rateWidth>=4.1292855;rateDepth>=11.26416943;b_WMmid>=0.3630135298;;timeLastTillSow_POIS>=28.5;;harvestDate_BLE>=211.5;;Interrow.cm._BLE<34.5;;TTflo<863.2587432;reductionDepth<0.0007959635;RGR>=0.014861;b_WMlate>=0.321599333333333;RLHmid<0.516120393;timeLastHerbicideHarvest_BLE<225.375;;timeLastHerbicideHarvest_BLE>=82.5;;nbHerbMonocotSup75_COLZA>=1.…
185;20;0.445791341230756;Situation.Stock2<0.5;;rateWidth<4.1292855;rateDepth<11.26416943;timeLastTillSow_POIS<24.5;;timeLastTillSow_BLE<10.5;;WinterTillage_R>=0.124943;;timeSow1stMechWeeding_COLZA>=151.125;;Interrow.cm._BLE<14;nbHerbicides_R>=2.582154;nbSystemicHerbicides_R>=1.1661345;nbInCropHerbicides_R>=2.582154;nbFoliarOnlyHerbicides_R>=0.4997715;nbHerbicides_BLE>=1.5;nbIncropHerbicides_BLE>=…
217;15;0.44541918603385;Situation.Stock2>=0.5;;b_HMmid>=0.1757715882;;harvestDate_BLE>=183.5;;SowingDepth.cm._BLE<0.5;RowSowing.1or0._BLE<0.;timeHarvest1stRoll_POIS>=18;;timeSow1stHerbicide_POIS<67.5;;maxTillageDepth_R>=27.5;
221;50;0.445127056509325;Situation.Stock2>=0.5;;b_HMmid>=0.1757715882;;harvestDate_BLE>=183.5;;SowingDepth.cm._BLE<0.5;RowSowing.1or0._BLE<0.;timeHarvest1stRoll_POIS<18;;nbRolling_POIS<0.5;;timeLastTillSow_BLE<12;
115;45;0.443774482124377;Situation.Stock2>=0.5;;b_HMmid<0.1757715882;;timeLastTillSow_BLE>=21;;Interrow.cm._POIS>=15.5;;nbShreddingFallow.Broyage._R>=0.1665905;;nbHerbicides_POIS<2.5;nbIncropHerbicides_POIS<2.
363;10;0.442428063327985;Situation.Stock2<0.5;;rateWidth<4.1292855;rateDepth<11.26416943;timeLastTillSow_POIS<24.5;;timeLastTillSow_BLE>=10.5;;MeanTillageDepth_POIS>=6.925;;timeLastTillSow_POIS>=9.5;;timeHarvest1stPlough_POIS<67;;SowingDensity.seeds.m2._POIS>=94.5;
437;20;0.441438415131796;Situation.Stock2>=0.5;;b_HMmid>=0.1757715882;;harvestDate_BLE>=183.5;;SowingDepth.cm._BLE<0.5;RowSowing.1or0._BLE<0.;timeHarvest1stRoll_POIS>=18;;timeSow1stHerbicide_POIS>=67.5;;timeHarvest1stTill_COLZA>=12;;PrimaryCropSowingDate_BLE>=276;
665;10;0.438492267896427;Situation.Stock2<0.5;;rateWidth<4.1292855;rateDepth<11.26416943;timeLastTillSow_POIS>=24.5;;harvestDate_BLE<224.5;;tFrostMid1>=-9.75;seedWeight>=164.8037536;baseWaterPotential>=-2.225274058;baseTempGerm>=-0.4445761355;nonDormantMinimum.YOUNG_SEEDS.<0.9571494485;darknessReduction.YOUNG_SEEDS.<0.95;reductionDepth>=0.0007975;reductionSurface<0.523957025;shootLength<401.34062…
3006;25;0.438422551338719;Situation.Stock2<0.5;;rateWidth<4.1292855;rateDepth<11.26416943;timeLastTillSow_POIS<24.5;;timeLastTillSow_BLE<10.5;;WinterTillage_R>=0.124943;;timeSow1stMechWeeding_COLZA<151.125;;MaxTillageDepth_COLZA>=10.5;MeanTillageDepth_COLZA>=6.333333;MaxTillageDepth_POIS>=19.5;;propSpeciesMortSup80_BLE>=0.5;;timeSow1stHerbicide_COLZA<55;PrimaryCropSowingDate_POIS<30;SummerTillage…
18511;10;0.435729562128755;Situation.Stock2<0.5;;rateWidth>=4.1292855;rateDepth>=11.26416943;b_WMmid>=0.3630135298;;timeLastTillSow_POIS>=28.5;;harvestDate_BLE<211.5;;SummerPlough_R<1.41602;;timeLastTillSow_BLE>=18.5;;Situation.Rotation1<0.5;CropRotationLength_R>=2.5;Frequency_BLE<0.4164765;Frequency_COLZA>=0.0832955;Frequency_POIS<0.416476;timeLastPloughSow_BLE<87.5;;timeLastHerbicideHarvest_COL…
1243;16;0.429339259590585;Situation.Stock2<0.5;;rateWidth>=4.1292855;rateDepth>=11.26416943;b_WMmid>=0.3630135298;;timeLastTillSow_POIS<28.5;;Interrow.cm._BLE>=24.5;;harvestDate_BLE>=177.5;;b_HMearly>=0.402963335;PrimaryCropSowingDate_POIS>=355.5;seedWeight>=172.125;reductionDepth<0.00063;shootLength>=431.16322325;rootLength>=65.401482;r50>=119.151375;RGR>=0.03198;Epsi_b>=3.4613773215;k_coef<0.82…
2523;55;0.422705952094004;Situation.Stock2<0.5;;rateWidth>=4.1292855;rateDepth>=11.26416943;b_WMmid>=0.3630135298;;timeLastTillSow_POIS<28.5;;Interrow.cm._BLE<24.5;;PrimaryCropSowingDate_POIS<407;;timeLastTillSow_BLE<17.5;;SummerTillage_R>=3.873231;;timeLastPloughSow_POIS<84;nbTillageOtherThanPloughOrRoll_R<6.497033;timeHarvest1stTill_COLZA<20.5;;harvestDate_BLE>=167.5;Frequency_COLZA>=0.2915335;…
627;15;0.422576824508199;Situation.Stock2<0.5;;rateWidth>=4.1292855;rateDepth>=11.26416943;b_WMmid>=0.3630135298;;timeLastTillSow_POIS<28.5;;Interrow.cm._BLE<24.5;;PrimaryCropSowingDate_POIS<407;;timeLastTillSow_BLE>=17.5;;nbMechWeeding_R>=2.4988585;;SowingDensity.seeds.m2._BLE<152.5;
1167;15;0.417427403699806;Situation.Stock2<0.5;;rateWidth>=4.1292855;rateDepth>=11.26416943;b_WMmid>=0.3630135298;;timeLastTillSow_POIS>=28.5;;harvestDate_BLE<211.5;;SummerPlough_R<1.41602;;timeLastTillSow_BLE<18.5;;bRolling_POIS<0.5;;PrimaryCropSowingDate_BLE<255.5;;Frequency_BLE>=0.4164765;CropRotationLength_R<2.5;Frequency_COLZA<0.0832955;Frequency_POIS>=0.4164765;Situation.Rotation1>=0.
335;20;0.416561466471542;Situation.Stock2<0.5;;rateWidth<4.1292855;rateDepth<11.26416943;timeLastTillSow_POIS>=24.5;;harvestDate_BLE<224.5;;tFrostMid1>=-9.75;seedWeight>=164.8037536;baseWaterPotential>=-2.225274058;baseTempGerm>=-0.4445761355;nonDormantMinimum.YOUNG_SEEDS.<0.9571494485;darknessReduction.YOUNG_SEEDS.<0.95;reductionDepth>=0.0007975;reductionSurface<0.523957025;shootLength<401.34062…
21;25;0.415829306568168;Situation.Stock2<0.5;;rateWidth<4.1292855;rateDepth<11.26416943;timeLastTillSow_POIS>=24.5;;harvestDate_BLE>=224.5;
1502;60;0.411986538437621;Situation.Stock2<0.5;;rateWidth<4.1292855;rateDepth<11.26416943;timeLastTillSow_POIS<24.5;;timeLastTillSow_BLE<10.5;;WinterTillage_R>=0.124943;;timeSow1stMechWeeding_COLZA<151.125;;MaxTillageDepth_COLZA>=10.5;MeanTillageDepth_COLZA>=6.333333;MaxTillageDepth_POIS>=19.5;;propSpeciesMortSup80_BLE>=0.5;;timeSow1stHerbicide_COLZA>=55;PrimaryCropSowingDate_POIS>=30
367;40;0.411850896452613;Situation.Stock2<0.5;;rateWidth<4.1292855;rateDepth<11.26416943;timeLastTillSow_POIS<24.5;;timeLastTillSow_BLE>=10.5;;MeanTillageDepth_POIS>=6.925;;timeLastTillSow_POIS<9.5;;summerTillage_POIS<6.5;;SowingDensity.seeds.m2._POIS>=96.5;
81;10;0.409492759672907;Situation.Stock2<0.5;;rateWidth<4.1292855;rateDepth<11.26416943;timeLastTillSow_POIS>=24.5;;harvestDate_BLE<224.5;;tFrostMid1<-9.75;seedWeight<164.8037536;baseWaterPotential<-2.225274058;baseTempGerm<-0.4445761355;nonDormantMinimum.YOUNG_SEEDS.>=0.9571494485;darknessReduction.YOUNG_SEEDS.>=0.95;reductionDepth<0.0007975;reductionSurface>=0.523957025;shootLength>=401.3406249…
105;20;0.407176328412115;Situation.Stock2>=0.5;;b_HMmid>=0.1757715882;;harvestDate_BLE>=183.5;;SowingDepth.cm._BLE>=0.5;RowSowing.1or0._BLE>=0.;nbRootHerbicides_POIS>=0.5;;timeSow1stHerbicide_POIS<17.5;
1499;40;0.405619617242969;Situation.Stock2<0.5;;rateWidth<4.1292855;rateDepth<11.26416943;timeLastTillSow_POIS<24.5;;timeLastTillSow_BLE<10.5;;WinterTillage_R>=0.124943;;timeSow1stMechWeeding_COLZA<151.125;;MaxTillageDepth_COLZA>=10.5;MeanTillageDepth_COLZA>=6.333333;MaxTillageDepth_POIS<19.5;;timeLastTillSow_BLE>=2.5;;nbHerbMonocotSup50_BLE<0.5;EfficacyMonocot_BLE<0.2
615;15;0.394605589178314;Situation.Stock2<0.5;;rateWidth>=4.1292855;rateDepth>=11.26416943;b_WMmid>=0.3630135298;;timeLastTillSow_POIS<28.5;;Interrow.cm._BLE>=24.5;;harvestDate_BLE<177.5;;Interrow.cm._POIS<27;;timeSow1stHerbicide_BLE>=88.125;;MeanTillageDepth_POIS>=13.4375;
2475;32;0.388722389036571;Situation.Stock2<0.5;;rateWidth>=4.1292855;rateDepth>=11.26416943;b_WMmid>=0.3630135298;;timeLastTillSow_POIS<28.5;;Interrow.cm._BLE>=24.5;;harvestDate_BLE>=177.5;;b_HMearly<0.402963335;PrimaryCropSowingDate_POIS<355.5;seedWeight<172.125;reductionDepth>=0.00063;shootLength<431.16322325;rootLength<65.401482;r50<119.151375;RGR<0.03198;Epsi_b<3.4613773215;k_coef>=0.825;LA0>…
1163;15;0.384607367202432;Situation.Stock2<0.5;;rateWidth>=4.1292855;rateDepth>=11.26416943;b_WMmid>=0.3630135298;;timeLastTillSow_POIS>=28.5;;harvestDate_BLE<211.5;;SummerPlough_R<1.41602;;timeLastTillSow_BLE<18.5;;bRolling_POIS>=0.5;;propWeededArea_BLE>=0.804895;;b_WMearly>=0.4549031675;nbPseudoRootOnlyHerbicides_R<0.249886;nbMechWeeding_R>=0.6663625;CropRotationLength_R>=2.5;Frequency_BLE<0.41…
158;9;0.384529230397287;Situation.Stock2<0.5;;rateWidth>=4.1292855;rateDepth>=11.26416943;b_WMmid>=0.3630135298;;timeLastTillSow_POIS<28.5;;Interrow.cm._BLE<24.5;;PrimaryCropSowingDate_POIS>=407;;PeaFloweringTT<459.4166845;
619;25;0.379969992761114;Situation.Stock2<0.5;;rateWidth>=4.1292855;rateDepth>=11.26416943;b_WMmid>=0.3630135298;;timeLastTillSow_POIS<28.5;;Interrow.cm._BLE>=24.5;;harvestDate_BLE>=177.5;;b_HMearly<0.402963335;PrimaryCropSowingDate_POIS<355.5;seedWeight<172.125;reductionDepth>=0.00063;shootLength<431.16322325;rootLength<65.401482;r50<119.151375;RGR<0.03198;Epsi_b<3.4613773215;k_coef>=0.825;LA0>=…
1157;10;0.373676754564539;Situation.Stock2<0.5;;rateWidth>=4.1292855;rateDepth>=11.26416943;b_WMmid>=0.3630135298;;timeLastTillSow_POIS>=28.5;;harvestDate_BLE<211.5;;SummerPlough_R<1.41602;;timeLastTillSow_BLE>=18.5;;Situation.Rotation1<0.5;CropRotationLength_R>=2.5;Frequency_BLE<0.4164765;Frequency_COLZA>=0.0832955;Frequency_POIS<0.416476;timeLastPloughSow_BLE<87.5;;timeLastHerbicideHarvest_COLZ…
67;10;0.373375779708491;Situation.Stock2<0.5;;rateWidth>=4.1292855;rateDepth>=11.26416943;b_WMmid<0.3630135298;;timeLastTillSow_BLE>=15.5;;Situation.Rotation1<0.5;CropRotationLength_R>=2.5;Frequency_BLE<0.4164765;Frequency_COLZA>=0.0832955;Frequency_POIS<0.416476;nbNonSystemicHerbicides_BLE>=3.5;
438;15;0.371976988273656;Situation.Stock2>=0.5;;b_HMmid>=0.1757715882;;harvestDate_BLE>=183.5;;SowingDepth.cm._BLE<0.5;RowSowing.1or0._BLE<0.;timeHarvest1stRoll_POIS>=18;;timeSow1stHerbicide_POIS>=67.5;;timeHarvest1stTill_COLZA<12;;MeanTillageDepth_COLZA>=16.9;
71;38;0.371953043756783;Situation.Stock2<0.5;;rateWidth>=4.1292855;rateDepth>=11.26416943;b_WMmid<0.3630135298;;timeLastTillSow_BLE<15.5;;Interrow.cm._BLE<20.5;;PeaFloweringTT<547.34996275;
331;16;0.367874861232561;Situation.Stock2<0.5;;rateWidth<4.1292855;rateDepth<11.26416943;timeLastTillSow_POIS>=24.5;;harvestDate_BLE<224.5;;tFrostMid1>=-9.75;seedWeight>=164.8037536;baseWaterPotential>=-2.225274058;baseTempGerm>=-0.4445761355;nonDormantMinimum.YOUNG_SEEDS.<0.9571494485;darknessReduction.YOUNG_SEEDS.<0.95;reductionDepth>=0.0007975;reductionSurface<0.523957025;shootLength<401.34062…
1259;45;0.357543761916017;Situation.Stock2<0.5;;rateWidth>=4.1292855;rateDepth>=11.26416943;b_WMmid>=0.3630135298;;timeLastTillSow_POIS<28.5;;Interrow.cm._BLE<24.5;;PrimaryCropSowingDate_POIS<407;;timeLastTillSow_BLE<17.5;;SummerTillage_R<3.873231;;SowingDensity.seeds.m2._BLE<318;;MeanTillageDepth_TOURNESOL>=10.2;timeLastTillSow_BLE<1.5;PrimaryCropSowingDate_COLZA<230.5;harvestDate_COLZA<188.5;ti…
617;15;0.354744553146634;Situation.Stock2<0.5;;rateWidth>=4.1292855;rateDepth>=11.26416943;b_WMmid>=0.3630135298;;timeLastTillSow_POIS<28.5;;Interrow.cm._BLE>=24.5;;harvestDate_BLE>=177.5;;b_HMearly<0.402963335;PrimaryCropSowingDate_POIS<355.5;seedWeight<172.125;reductionDepth>=0.00063;shootLength<431.16322325;rootLength<65.401482;r50<119.151375;RGR<0.03198;Epsi_b<3.4613773215;k_coef>=0.825;LA0>=…
213;130;0.35443399095785;Situation.Stock2>=0.5;;b_HMmid>=0.1757715882;;harvestDate_BLE>=183.5;;SowingDepth.cm._BLE>=0.5;RowSowing.1or0._BLE>=0.;nbRootHerbicides_POIS<0.5;;MeanTillageDepth_COLZA>=9.625;;timeLastTillSow_BLE<43.5;
79127;25;0.350464867534501;Situation.Stock2<0.5;;rateWidth>=4.1292855;rateDepth>=11.26416943;b_WMmid>=0.3630135298;;timeLastTillSow_POIS<28.5;;Interrow.cm._BLE>=24.5;;harvestDate_BLE>=177.5;;b_HMearly<0.402963335;PrimaryCropSowingDate_POIS<355.5;seedWeight<172.125;reductionDepth>=0.00063;shootLength<431.16322325;rootLength<65.401482;r50<119.151375;RGR<0.03198;Epsi_b<3.4613773215;k_coef>=0.825;LA0…
39567;45;0.348761374254032;Situation.Stock2<0.5;;rateWidth>=4.1292855;rateDepth>=11.26416943;b_WMmid>=0.3630135298;;timeLastTillSow_POIS<28.5;;Interrow.cm._BLE>=24.5;;harvestDate_BLE>=177.5;;b_HMearly<0.402963335;PrimaryCropSowingDate_POIS<355.5;seedWeight<172.125;reductionDepth>=0.00063;shootLength<431.16322325;rootLength<65.401482;r50<119.151375;RGR<0.03198;Epsi_b<3.4613773215;k_coef>=0.825;LA0…
321;10;0.345756613357903;Situation.Stock2<0.5;;rateWidth<4.1292855;rateDepth<11.26416943;timeLastTillSow_POIS>=24.5;;harvestDate_BLE<224.5;;tFrostMid1<-9.75;seedWeight<164.8037536;baseWaterPotential<-2.225274058;baseTempGerm<-0.4445761355;nonDormantMinimum.YOUNG_SEEDS.>=0.9571494485;darknessReduction.YOUNG_SEEDS.>=0.95;reductionDepth<0.0007975;reductionSurface>=0.523957025;shootLength>=401.340624…
4947;20;0.344276436379266;Situation.Stock2<0.5;;rateWidth>=4.1292855;rateDepth>=11.26416943;b_WMmid>=0.3630135298;;timeLastTillSow_POIS<28.5;;Interrow.cm._BLE>=24.5;;harvestDate_BLE>=177.5;;b_HMearly<0.402963335;PrimaryCropSowingDate_POIS<355.5;seedWeight<172.125;reductionDepth>=0.00063;shootLength<431.16322325;rootLength<65.401482;r50<119.151375;RGR<0.03198;Epsi_b<3.4613773215;k_coef>=0.825;LA0>…
667;52;0.343531177825115;Situation.Stock2<0.5;;rateWidth<4.1292855;rateDepth<11.26416943;timeLastTillSow_POIS>=24.5;;harvestDate_BLE<224.5;;tFrostMid1>=-9.75;seedWeight>=164.8037536;baseWaterPotential>=-2.225274058;baseTempGerm>=-0.4445761355;nonDormantMinimum.YOUNG_SEEDS.<0.9571494485;darknessReduction.YOUNG_SEEDS.<0.95;reductionDepth>=0.0007975;reductionSurface<0.523957025;shootLength<401.34062…
733;148;0.343203033961698;Situation.Stock2<0.5;;rateWidth<4.1292855;rateDepth<11.26416943;timeLastTillSow_POIS<24.5;;timeLastTillSow_BLE>=10.5;;MeanTillageDepth_POIS>=6.925;;timeLastTillSow_POIS<9.5;;summerTillage_POIS<6.5;;SowingDensity.seeds.m2._POIS<96.5;;PeaFloweringTT>=740.433306375;
220;30;0.342986324527911;Situation.Stock2>=0.5;;b_HMmid>=0.1757715882;;harvestDate_BLE>=183.5;;SowingDepth.cm._BLE<0.5;RowSowing.1or0._BLE<0.;timeHarvest1stRoll_POIS<18;;nbRolling_POIS<0.5;;timeLastTillSow_BLE>=12;
2517;60;0.341885835683772;Situation.Stock2<0.5;;rateWidth>=4.1292855;rateDepth>=11.26416943;b_WMmid>=0.3630135298;;timeLastTillSow_POIS<28.5;;Interrow.cm._BLE<24.5;;PrimaryCropSowingDate_POIS<407;;timeLastTillSow_BLE<17.5;;SummerTillage_R<3.873231;;SowingDensity.seeds.m2._BLE<318;;MeanTillageDepth_TOURNESOL<10.2;timeLastTillSow_BLE>=1.5;PrimaryCropSowingDate_COLZA>=230.5;harvestDate_COLZA>=188.5;…
361;15;0.334183629924518;Situation.Stock2<0.5;;rateWidth<4.1292855;rateDepth<11.26416943;timeLastTillSow_POIS<24.5;;timeLastTillSow_BLE>=10.5;;MeanTillageDepth_POIS>=6.925;;timeLastTillSow_POIS>=9.5;;timeHarvest1stPlough_POIS>=67;;SummerPlough_R<0.1665905;
279;60;0.329965483762913;Situation.Stock2<0.5;;rateWidth>=4.1292855;rateDepth>=11.26416943;b_WMmid<0.3630135298;;timeLastTillSow_BLE<15.5;;Interrow.cm._BLE>=20.5;;SowingDepth.cm._BLE<0.5;RowSowing.1or0._BLE<0.;summerPlough_BLE>=0.5;;nbRolling_R<0.0832955;
124;15;0.327690111251048;Situation.Stock2>=0.5;;b_HMmid<0.1757715882;;timeLastTillSow_BLE<21;;timeLastHerbicideHarvest_POIS>=12;;timeLastPloughSow_BLE<20.5;;Interrow.cm._POIS>=39.5;
30;20;0.326824406631647;Situation.Stock2>=0.5;;b_HMmid<0.1757715882;;timeLastTillSow_BLE<21;;timeLastHerbicideHarvest_POIS<12;
114;25;0.324856848000205;Situation.Stock2>=0.5;;b_HMmid<0.1757715882;;timeLastTillSow_BLE>=21;;Interrow.cm._POIS>=15.5;;nbShreddingFallow.Broyage._R>=0.1665905;;nbHerbicides_POIS>=2.5;nbIncropHerbicides_POIS>=2.
750;60;0.324766312668394;Situation.Stock2<0.5;;rateWidth<4.1292855;rateDepth<11.26416943;timeLastTillSow_POIS<24.5;;timeLastTillSow_BLE<10.5;;WinterTillage_R>=0.124943;;timeSow1stMechWeeding_COLZA<151.125;;MaxTillageDepth_COLZA>=10.5;MeanTillageDepth_COLZA>=6.333333;MaxTillageDepth_POIS>=19.5;;propSpeciesMortSup80_BLE<0.5;
302;55;0.323551189463884;Situation.Stock2<0.5;;rateWidth>=4.1292855;rateDepth>=11.26416943;b_WMmid>=0.3630135298;;timeLastTillSow_POIS>=28.5;;harvestDate_BLE>=211.5;;Interrow.cm._BLE<34.5;;TTflo>=863.2587432;reductionDepth>=0.0007959635;RGR<0.014861;b_WMlate<0.321599333333333;RLHmid>=0.516120393;PrimaryCropSowingDate_BLE>=275;
1498;90;0.318643694272302;Situation.Stock2<0.5;;rateWidth<4.1292855;rateDepth<11.26416943;timeLastTillSow_POIS<24.5;;timeLastTillSow_BLE<10.5;;WinterTillage_R>=0.124943;;timeSow1stMechWeeding_COLZA<151.125;;MaxTillageDepth_COLZA>=10.5;MeanTillageDepth_COLZA>=6.333333;MaxTillageDepth_POIS<19.5;;timeLastTillSow_BLE>=2.5;;nbHerbMonocotSup50_BLE>=0.5;EfficacyMonocot_BLE>=0.2
436;30;0.310039303569848;Situation.Stock2>=0.5;;b_HMmid>=0.1757715882;;harvestDate_BLE>=183.5;;SowingDepth.cm._BLE<0.5;RowSowing.1or0._BLE<0.;timeHarvest1stRoll_POIS>=18;;timeSow1stHerbicide_POIS>=67.5;;timeHarvest1stTill_COLZA>=12;;PrimaryCropSowingDate_BLE<276;
19721;10;0.309708372432959;Situation.Stock2<0.5;;rateWidth>=4.1292855;rateDepth>=11.26416943;b_WMmid>=0.3630135298;;timeLastTillSow_POIS<28.5;;Interrow.cm._BLE>=24.5;;harvestDate_BLE>=177.5;;b_HMearly<0.402963335;PrimaryCropSowingDate_POIS<355.5;seedWeight<172.125;reductionDepth>=0.00063;shootLength<431.16322325;rootLength<65.401482;r50<119.151375;RGR<0.03198;Epsi_b<3.4613773215;k_coef>=0.825;LA0…
297;20;0.308828797581004;Situation.Stock2<0.5;;rateWidth>=4.1292855;rateDepth>=11.26416943;b_WMmid>=0.3630135298;;timeLastTillSow_POIS>=28.5;;harvestDate_BLE>=211.5;;Interrow.cm._BLE>=34.5;;nbInCropHerbicides_R>=1.41602;;nbShreddingFallow.Broyage._R>=0.832953;
216;75;0.308663935420824;Situation.Stock2>=0.5;;b_HMmid>=0.1757715882;;harvestDate_BLE>=183.5;;SowingDepth.cm._BLE<0.5;RowSowing.1or0._BLE<0.;timeHarvest1stRoll_POIS>=18;;timeSow1stHerbicide_POIS<67.5;;maxTillageDepth_R<27.5;
2331;15;0.307372090806287;Situation.Stock2<0.5;;rateWidth>=4.1292855;rateDepth>=11.26416943;b_WMmid>=0.3630135298;;timeLastTillSow_POIS>=28.5;;harvestDate_BLE<211.5;;SummerPlough_R<1.41602;;timeLastTillSow_BLE<18.5;;bRolling_POIS<0.5;;PrimaryCropSowingDate_BLE>=255.5;;PrimaryCropSowingDate_COLZA<267;;timeLastTillSow_COLZA<0.5;
369;40;0.30660013970719;Situation.Stock2<0.5;;rateWidth<4.1292855;rateDepth<11.26416943;timeLastTillSow_POIS<24.5;;timeLastTillSow_BLE<10.5;;WinterTillage_R>=0.124943;;timeSow1stMechWeeding_COLZA>=151.125;;Interrow.cm._BLE>=14;nbHerbicides_R<2.582154;nbSystemicHerbicides_R<1.1661345;nbInCropHerbicides_R<2.582154;nbFoliarOnlyHerbicides_R<0.4997715;nbHerbicides_BLE<1.5;nbIncropHerbicides_BLE<1.5;nb…
141;20;0.304063913496552;Situation.Stock2<0.5;;rateWidth>=4.1292855;rateDepth>=11.26416943;b_WMmid<0.3630135298;;timeLastTillSow_BLE<15.5;;Interrow.cm._BLE<20.5;;PeaFloweringTT>=547.34996275;;timeLastPloughSow_POIS<14.5;SummerTillage_R>=4.5812415;nbPloughing_POIS>=1.
19723;25;0.304016495969051;Situation.Stock2<0.5;;rateWidth>=4.1292855;rateDepth>=11.26416943;b_WMmid>=0.3630135298;;timeLastTillSow_POIS<28.5;;Interrow.cm._BLE>=24.5;;harvestDate_BLE>=177.5;;b_HMearly<0.402963335;PrimaryCropSowingDate_POIS<355.5;seedWeight<172.125;reductionDepth>=0.00063;shootLength<431.16322325;rootLength<65.401482;r50<119.151375;RGR<0.03198;Epsi_b<3.4613773215;k_coef>=0.825;LA0…
365;15;0.301216902714678;Situation.Stock2<0.5;;rateWidth<4.1292855;rateDepth<11.26416943;timeLastTillSow_POIS<24.5;;timeLastTillSow_BLE>=10.5;;MeanTillageDepth_POIS>=6.925;;timeLastTillSow_POIS<9.5;;summerTillage_POIS>=6.5;;nbFoliarHerbicides_POIS>=0.5;nbMultipleHerbicides_R>=0.9162485;MeanTillageDepth_COLZA>=15.8;nbSystemicHerbicides_POIS>=1.5;nbHerbMonocotSup50_POIS>=1.
79133;120;0.295537899123322;Situation.Stock2<0.5;;rateWidth>=4.1292855;rateDepth>=11.26416943;b_WMmid>=0.3630135298;;timeLastTillSow_POIS<28.5;;Interrow.cm._BLE>=24.5;;harvestDate_BLE>=177.5;;b_HMearly<0.402963335;PrimaryCropSowingDate_POIS<355.5;seedWeight<172.125;reductionDepth>=0.00063;shootLength<431.16322325;rootLength<65.401482;r50<119.151375;RGR<0.03198;Epsi_b<3.4613773215;k_coef>=0.825;LA…
275;15;0.295315502232104;Situation.Stock2<0.5;;rateWidth>=4.1292855;rateDepth>=11.26416943;b_WMmid<0.3630135298;;timeLastTillSow_BLE<15.5;;Interrow.cm._BLE>=20.5;;SowingDepth.cm._BLE>=0.5;RowSowing.1or0._BLE>=0.;CropRotationLength_R>=2.5;Frequency_BLE<0.4164765;Frequency_COLZA>=0.0832955;Frequency_POIS<0.4164765;Situation.Rotation1<0.;SowingDensity.seeds.m2._BLE>=458.5;
725;70;0.294071134521767;Situation.Stock2<0.5;;rateWidth<4.1292855;rateDepth<11.26416943;timeLastTillSow_POIS<24.5;;timeLastTillSow_BLE>=10.5;;MeanTillageDepth_POIS>=6.925;;timeLastTillSow_POIS>=9.5;;timeHarvest1stPlough_POIS<67;;SowingDensity.seeds.m2._POIS<94.5;;nbPloughing_POIS>=0.5;summerPlough_POIS>=0.
334;75;0.293450199366145;Situation.Stock2<0.5;;rateWidth<4.1292855;rateDepth<11.26416943;timeLastTillSow_POIS>=24.5;;harvestDate_BLE<224.5;;tFrostMid1>=-9.75;seedWeight>=164.8037536;baseWaterPotential>=-2.225274058;baseTempGerm>=-0.4445761355;nonDormantMinimum.YOUNG_SEEDS.<0.9571494485;darknessReduction.YOUNG_SEEDS.<0.95;reductionDepth>=0.0007975;reductionSurface<0.523957025;shootLength<401.34062…
1159;30;0.292876670352342;Situation.Stock2<0.5;;rateWidth>=4.1292855;rateDepth>=11.26416943;b_WMmid>=0.3630135298;;timeLastTillSow_POIS>=28.5;;harvestDate_BLE<211.5;;SummerPlough_R<1.41602;;timeLastTillSow_BLE>=18.5;;Situation.Rotation1<0.5;CropRotationLength_R>=2.5;Frequency_BLE<0.4164765;Frequency_COLZA>=0.0832955;Frequency_POIS<0.416476;timeLastPloughSow_BLE>=87.5;;nbHerbMonocotSup50_COLZA<1.5;
56;55;0.292643104121121;Situation.Stock2>=0.5;;b_HMmid<0.1757715882;;timeLastTillSow_BLE>=21;;Interrow.cm._POIS>=15.5;;nbShreddingFallow.Broyage._R<0.1665905;
4935;70;0.291243678508273;Situation.Stock2<0.5;;rateWidth>=4.1292855;rateDepth>=11.26416943;b_WMmid>=0.3630135298;;timeLastTillSow_POIS<28.5;;Interrow.cm._BLE>=24.5;;harvestDate_BLE>=177.5;;b_HMearly<0.402963335;PrimaryCropSowingDate_POIS<355.5;seedWeight<172.125;reductionDepth>=0.00063;shootLength<431.16322325;rootLength<65.401482;r50<119.151375;RGR<0.03198;Epsi_b<3.4613773215;k_coef>=0.825;LA0>…
4931;30;0.289933473836929;Situation.Stock2<0.5;;rateWidth>=4.1292855;rateDepth>=11.26416943;b_WMmid>=0.3630135298;;timeLastTillSow_POIS<28.5;;Interrow.cm._BLE>=24.5;;harvestDate_BLE>=177.5;;b_HMearly<0.402963335;PrimaryCropSowingDate_POIS<355.5;seedWeight<172.125;reductionDepth>=0.00063;shootLength<431.16322325;rootLength<65.401482;r50<119.151375;RGR<0.03198;Epsi_b<3.4613773215;k_coef>=0.825;LA0>…
149;35;0.286884221236877;Situation.Stock2<0.5;;rateWidth>=4.1292855;rateDepth>=11.26416943;b_WMmid>=0.3630135298;;timeLastTillSow_POIS>=28.5;;harvestDate_BLE>=211.5;;Interrow.cm._BLE>=34.5;;nbInCropHerbicides_R<1.41602;
555;60;0.283713295613208;Situation.Stock2<0.5;;rateWidth>=4.1292855;rateDepth>=11.26416943;b_WMmid<0.3630135298;;timeLastTillSow_BLE<15.5;;Interrow.cm._BLE>=20.5;;SowingDepth.cm._BLE<0.5;RowSowing.1or0._BLE<0.;summerPlough_BLE<0.5;;maxTillageDepth_R>=27.5;;nbPseudoRootOnlyHerbicides_R>=0.4164765;
24;225;0.281744866899814;Situation.Stock2>=0.5;;b_HMmid>=0.1757715882;;harvestDate_BLE<183.5;;SowingDensity.seeds.m2._COLZA<93.5;
133;25;0.276093403074988;Situation.Stock2<0.5;;rateWidth>=4.1292855;rateDepth>=11.26416943;b_WMmid<0.3630135298;;timeLastTillSow_BLE>=15.5;;Situation.Rotation1<0.5;CropRotationLength_R>=2.5;Frequency_BLE<0.4164765;Frequency_COLZA>=0.0832955;Frequency_POIS<0.416476;nbNonSystemicHerbicides_BLE<3.5;;nbHerbicides_R>=3.8315835;
622;15;0.271481333874482;Situation.Stock2<0.5;;rateWidth>=4.1292855;rateDepth>=11.26416943;b_WMmid>=0.3630135298;;timeLastTillSow_POIS<28.5;;Interrow.cm._BLE>=24.5;;harvestDate_BLE>=177.5;;b_HMearly>=0.402963335;PrimaryCropSowingDate_POIS>=355.5;seedWeight>=172.125;reductionDepth<0.00063;shootLength>=431.16322325;rootLength>=65.401482;r50>=119.151375;RGR>=0.03198;Epsi_b>=3.4613773215;k_coef<0.825…
39561;40;0.262798118834066;Situation.Stock2<0.5;;rateWidth>=4.1292855;rateDepth>=11.26416943;b_WMmid>=0.3630135298;;timeLastTillSow_POIS<28.5;;Interrow.cm._BLE>=24.5;;harvestDate_BLE>=177.5;;b_HMearly<0.402963335;PrimaryCropSowingDate_POIS<355.5;seedWeight<172.125;reductionDepth>=0.00063;shootLength<431.16322325;rootLength<65.401482;r50<119.151375;RGR<0.03198;Epsi_b<3.4613773215;k_coef>=0.825;LA0…
626;30;0.261507885797952;Situation.Stock2<0.5;;rateWidth>=4.1292855;rateDepth>=11.26416943;b_WMmid>=0.3630135298;;timeLastTillSow_POIS<28.5;;Interrow.cm._BLE<24.5;;PrimaryCropSowingDate_POIS<407;;timeLastTillSow_BLE>=17.5;;nbMechWeeding_R>=2.4988585;;SowingDensity.seeds.m2._BLE>=152.5;
1257;40;0.259338876557964;Situation.Stock2<0.5;;rateWidth>=4.1292855;rateDepth>=11.26416943;b_WMmid>=0.3630135298;;timeLastTillSow_POIS<28.5;;Interrow.cm._BLE<24.5;;PrimaryCropSowingDate_POIS<407;;timeLastTillSow_BLE<17.5;;SummerTillage_R<3.873231;;SowingDensity.seeds.m2._BLE>=318;;RLHmid>=0.5161203937;reductionDepth>=0.0007959635;RGR<0.014861;TTflo>=863.2587432;b_WMlate<0.32159933333333
732;42;0.258418081861079;Situation.Stock2<0.5;;rateWidth<4.1292855;rateDepth<11.26416943;timeLastTillSow_POIS<24.5;;timeLastTillSow_BLE>=10.5;;MeanTillageDepth_POIS>=6.925;;timeLastTillSow_POIS<9.5;;summerTillage_POIS<6.5;;SowingDensity.seeds.m2._POIS<96.5;;PeaFloweringTT<740.433306375;
666;59;0.257246240701006;Situation.Stock2<0.5;;rateWidth<4.1292855;rateDepth<11.26416943;timeLastTillSow_POIS>=24.5;;harvestDate_BLE<224.5;;tFrostMid1>=-9.75;seedWeight>=164.8037536;baseWaterPotential>=-2.225274058;baseTempGerm>=-0.4445761355;nonDormantMinimum.YOUNG_SEEDS.<0.9571494485;darknessReduction.YOUNG_SEEDS.<0.95;reductionDepth>=0.0007975;reductionSurface<0.523957025;shootLength<401.34062…
79125;170;0.256887383355721;Situation.Stock2<0.5;;rateWidth>=4.1292855;rateDepth>=11.26416943;b_WMmid>=0.3630135298;;timeLastTillSow_POIS<28.5;;Interrow.cm._BLE>=24.5;;harvestDate_BLE>=177.5;;b_HMearly<0.402963335;PrimaryCropSowingDate_POIS<355.5;seedWeight<172.125;reductionDepth>=0.00063;shootLength<431.16322325;rootLength<65.401482;r50<119.151375;RGR<0.03198;Epsi_b<3.4613773215;k_coef>=0.825;LA…
2329;10;0.253952510139404;Situation.Stock2<0.5;;rateWidth>=4.1292855;rateDepth>=11.26416943;b_WMmid>=0.3630135298;;timeLastTillSow_POIS>=28.5;;harvestDate_BLE<211.5;;SummerPlough_R<1.41602;;timeLastTillSow_BLE<18.5;;bRolling_POIS<0.5;;PrimaryCropSowingDate_BLE>=255.5;;PrimaryCropSowingDate_COLZA>=267;;nbHerbDicotSup50_BLE>=2.5;nbFoliarHerbicides_BLE>=0.5;MeanTillageDepth_POIS>=20.14285
161;105;0.252071751682233;Situation.Stock2<0.5;;rateWidth<4.1292855;rateDepth<11.26416943;timeLastTillSow_POIS>=24.5;;harvestDate_BLE<224.5;;tFrostMid1<-9.75;seedWeight<164.8037536;baseWaterPotential<-2.225274058;baseTempGerm<-0.4445761355;nonDormantMinimum.YOUNG_SEEDS.>=0.9571494485;darknessReduction.YOUNG_SEEDS.>=0.95;reductionDepth<0.0007975;reductionSurface>=0.523957025;shootLength>=401.34062…
1260;30;0.251975292896157;Situation.Stock2<0.5;;rateWidth>=4.1292855;rateDepth>=11.26416943;b_WMmid>=0.3630135298;;timeLastTillSow_POIS<28.5;;Interrow.cm._BLE<24.5;;PrimaryCropSowingDate_POIS<407;;timeLastTillSow_BLE<17.5;;SummerTillage_R>=3.873231;;timeLastPloughSow_POIS<84;nbTillageOtherThanPloughOrRoll_R<6.497033;timeHarvest1stTill_COLZA>=20.5;
18510;70;0.248319468177182;Situation.Stock2<0.5;;rateWidth>=4.1292855;rateDepth>=11.26416943;b_WMmid>=0.3630135298;;timeLastTillSow_POIS>=28.5;;harvestDate_BLE<211.5;;SummerPlough_R<1.41602;;timeLastTillSow_BLE>=18.5;;Situation.Rotation1<0.5;CropRotationLength_R>=2.5;Frequency_BLE<0.4164765;Frequency_COLZA>=0.0832955;Frequency_POIS<0.416476;timeLastPloughSow_BLE<87.5;;timeLastHerbicideHarvest_COL…
748;45;0.246619830281403;Situation.Stock2<0.5;;rateWidth<4.1292855;rateDepth<11.26416943;timeLastTillSow_POIS<24.5;;timeLastTillSow_BLE<10.5;;WinterTillage_R>=0.124943;;timeSow1stMechWeeding_COLZA<151.125;;MaxTillageDepth_COLZA>=10.5;MeanTillageDepth_COLZA>=6.333333;MaxTillageDepth_POIS<19.5;;timeLastTillSow_BLE<2.5;
65;10;0.246567916094255;Situation.Stock2<0.5;;rateWidth>=4.1292855;rateDepth>=11.26416943;b_WMmid<0.3630135298;;timeLastTillSow_BLE>=15.5;;Situation.Rotation1>=0.5;CropRotationLength_R<2.5;Frequency_BLE>=0.4164765;Frequency_COLZA<0.0832955;Frequency_POIS>=0.416476;nbResidueShredding.Broyage._BLE>=1.5;FreqLeavingCutCropBiomass_BLE>=1.
1206;40;0.243739492647118;Situation.Stock2<0.5;;rateWidth>=4.1292855;rateDepth>=11.26416943;b_WMmid>=0.3630135298;;timeLastTillSow_POIS>=28.5;;harvestDate_BLE>=211.5;;Interrow.cm._BLE<34.5;;TTflo<863.2587432;reductionDepth<0.0007959635;RGR>=0.014861;b_WMlate>=0.321599333333333;RLHmid<0.516120393;timeLastHerbicideHarvest_BLE<225.375;;timeLastHerbicideHarvest_BLE>=82.5;;nbHerbMonocotSup75_COLZA<1.5…
104;80;0.239435306247124;Situation.Stock2>=0.5;;b_HMmid>=0.1757715882;;harvestDate_BLE>=183.5;;SowingDepth.cm._BLE>=0.5;RowSowing.1or0._BLE>=0.;nbRootHerbicides_POIS>=0.5;;timeSow1stHerbicide_POIS>=17.5;
2522;10;0.239057471489872;Situation.Stock2<0.5;;rateWidth>=4.1292855;rateDepth>=11.26416943;b_WMmid>=0.3630135298;;timeLastTillSow_POIS<28.5;;Interrow.cm._BLE<24.5;;PrimaryCropSowingDate_POIS<407;;timeLastTillSow_BLE<17.5;;SummerTillage_R>=3.873231;;timeLastPloughSow_POIS<84;nbTillageOtherThanPloughOrRoll_R<6.497033;timeHarvest1stTill_COLZA<20.5;;harvestDate_BLE<167.5;Frequency_COLZA<0.2915335;So…
531;40;0.236912362732056;Situation.Stock2<0.5;;rateWidth>=4.1292855;rateDepth>=11.26416943;b_WMmid<0.3630135298;;timeLastTillSow_BLE>=15.5;;Situation.Rotation1<0.5;CropRotationLength_R>=2.5;Frequency_BLE<0.4164765;Frequency_COLZA>=0.0832955;Frequency_POIS<0.416476;nbNonSystemicHerbicides_BLE<3.5;;nbHerbicides_R<3.8315835;;MeanTillageDepth_COLZA>=12.3666665;;MeanTillageDepth_BLE<1;MaxTillageDepth_…
614;65;0.236154218802574;Situation.Stock2<0.5;;rateWidth>=4.1292855;rateDepth>=11.26416943;b_WMmid>=0.3630135298;;timeLastTillSow_POIS<28.5;;Interrow.cm._BLE>=24.5;;harvestDate_BLE<177.5;;Interrow.cm._POIS<27;;timeSow1stHerbicide_BLE>=88.125;;MeanTillageDepth_POIS<13.4375;
1161;20;0.235907175240119;Situation.Stock2<0.5;;rateWidth>=4.1292855;rateDepth>=11.26416943;b_WMmid>=0.3630135298;;timeLastTillSow_POIS>=28.5;;harvestDate_BLE<211.5;;SummerPlough_R<1.41602;;timeLastTillSow_BLE<18.5;;bRolling_POIS>=0.5;;propWeededArea_BLE<0.804895;;nbShreddingFallow.Broyage._R>=0.70801;
305;30;0.230303769647825;Situation.Stock2<0.5;;rateWidth>=4.1292855;rateDepth>=11.26416943;b_WMmid>=0.3630135298;;timeLastTillSow_POIS<28.5;;Interrow.cm._BLE>=24.5;;harvestDate_BLE<177.5;;Interrow.cm._POIS>=27;;Interrow.cm._POIS>=50.5;
1166;85;0.226079377871718;Situation.Stock2<0.5;;rateWidth>=4.1292855;rateDepth>=11.26416943;b_WMmid>=0.3630135298;;timeLastTillSow_POIS>=28.5;;harvestDate_BLE<211.5;;SummerPlough_R<1.41602;;timeLastTillSow_BLE<18.5;;bRolling_POIS<0.5;;PrimaryCropSowingDate_BLE<255.5;;Frequency_BLE<0.4164765;CropRotationLength_R>=2.5;Frequency_COLZA>=0.0832955;Frequency_POIS<0.4164765;Situation.Rotation1<0.
1242;35;0.22519414864145;Situation.Stock2<0.5;;rateWidth>=4.1292855;rateDepth>=11.26416943;b_WMmid>=0.3630135298;;timeLastTillSow_POIS<28.5;;Interrow.cm._BLE>=24.5;;harvestDate_BLE>=177.5;;b_HMearly>=0.402963335;PrimaryCropSowingDate_POIS>=355.5;seedWeight>=172.125;reductionDepth<0.00063;shootLength>=431.16322325;rootLength>=65.401482;r50>=119.151375;RGR>=0.03198;Epsi_b>=3.4613773215;k_coef<0.825…
259;15;0.224940257766966;Situation.Stock2<0.5;;rateWidth>=4.1292855;rateDepth>=11.26416943;b_WMmid<0.3630135298;;timeLastTillSow_BLE>=15.5;;Situation.Rotation1>=0.5;CropRotationLength_R<2.5;Frequency_BLE>=0.4164765;Frequency_COLZA<0.0832955;Frequency_POIS>=0.416476;nbResidueShredding.Broyage._BLE<1.5;FreqLeavingCutCropBiomass_BLE<1.;timeLastTillSow_BLE<21.5;;harvestDate_BLE>=199.5;
602;85;0.224514147967083;Situation.Stock2<0.5;;rateWidth>=4.1292855;rateDepth>=11.26416943;b_WMmid>=0.3630135298;;timeLastTillSow_POIS>=28.5;;harvestDate_BLE>=211.5;;Interrow.cm._BLE<34.5;;TTflo<863.2587432;reductionDepth<0.0007959635;RGR>=0.014861;b_WMlate>=0.321599333333333;RLHmid<0.516120393;timeLastHerbicideHarvest_BLE<225.375;;timeLastHerbicideHarvest_BLE<82.5;
593;75;0.218868812405405;Situation.Stock2<0.5;;rateWidth>=4.1292855;rateDepth>=11.26416943;b_WMmid>=0.3630135298;;timeLastTillSow_POIS>=28.5;;harvestDate_BLE>=211.5;;Interrow.cm._BLE>=34.5;;nbInCropHerbicides_R>=1.41602;;nbShreddingFallow.Broyage._R<0.832953;;PrimaryCropSowingDate_COLZA>=258.5;
620;90;0.21766393133601;Situation.Stock2<0.5;;rateWidth>=4.1292855;rateDepth>=11.26416943;b_WMmid>=0.3630135298;;timeLastTillSow_POIS<28.5;;Interrow.cm._BLE>=24.5;;harvestDate_BLE>=177.5;;b_HMearly>=0.402963335;PrimaryCropSowingDate_POIS>=355.5;seedWeight>=172.125;reductionDepth<0.00063;shootLength>=431.16322325;rootLength>=65.401482;r50>=119.151375;RGR>=0.03198;Epsi_b>=3.4613773215;k_coef<0.825;…
212;15;0.211193715188661;Situation.Stock2>=0.5;;b_HMmid>=0.1757715882;;harvestDate_BLE>=183.5;;SowingDepth.cm._BLE>=0.5;RowSowing.1or0._BLE>=0.;nbRootHerbicides_POIS<0.5;;MeanTillageDepth_COLZA>=9.625;;timeLastTillSow_BLE>=43.5;
186;40;0.211138555827379;Situation.Stock2<0.5;;rateWidth<4.1292855;rateDepth<11.26416943;timeLastTillSow_POIS<24.5;;timeLastTillSow_BLE<10.5;;WinterTillage_R>=0.124943;;timeSow1stMechWeeding_COLZA<151.125;;MaxTillageDepth_COLZA<10.5;MeanTillageDepth_COLZA<6.333333
330;35;0.210272631309754;Situation.Stock2<0.5;;rateWidth<4.1292855;rateDepth<11.26416943;timeLastTillSow_POIS>=24.5;;harvestDate_BLE<224.5;;tFrostMid1>=-9.75;seedWeight>=164.8037536;baseWaterPotential>=-2.225274058;baseTempGerm>=-0.4445761355;nonDormantMinimum.YOUNG_SEEDS.<0.9571494485;darknessReduction.YOUNG_SEEDS.<0.95;reductionDepth>=0.0007975;reductionSurface<0.523957025;shootLength<401.34062…
664;110;0.209668536585507;Situation.Stock2<0.5;;rateWidth<4.1292855;rateDepth<11.26416943;timeLastTillSow_POIS>=24.5;;harvestDate_BLE<224.5;;tFrostMid1>=-9.75;seedWeight>=164.8037536;baseWaterPotential>=-2.225274058;baseTempGerm>=-0.4445761355;nonDormantMinimum.YOUNG_SEEDS.<0.9571494485;darknessReduction.YOUNG_SEEDS.<0.95;reductionDepth>=0.0007975;reductionSurface<0.523957025;shootLength<401.3406…
724;75;0.208634152873619;Situation.Stock2<0.5;;rateWidth<4.1292855;rateDepth<11.26416943;timeLastTillSow_POIS<24.5;;timeLastTillSow_BLE>=10.5;;MeanTillageDepth_POIS>=6.925;;timeLastTillSow_POIS>=9.5;;timeHarvest1stPlough_POIS<67;;SowingDensity.seeds.m2._POIS<94.5;;nbPloughing_POIS<0.5;summerPlough_POIS<0.
79126;25;0.205543187023255;Situation.Stock2<0.5;;rateWidth>=4.1292855;rateDepth>=11.26416943;b_WMmid>=0.3630135298;;timeLastTillSow_POIS<28.5;;Interrow.cm._BLE>=24.5;;harvestDate_BLE>=177.5;;b_HMearly<0.402963335;PrimaryCropSowingDate_POIS<355.5;seedWeight<172.125;reductionDepth>=0.00063;shootLength<431.16322325;rootLength<65.401482;r50<119.151375;RGR<0.03198;Epsi_b<3.4613773215;k_coef>=0.825;LA0…
553;45;0.205036796783996;Situation.Stock2<0.5;;rateWidth>=4.1292855;rateDepth>=11.26416943;b_WMmid<0.3630135298;;timeLastTillSow_BLE<15.5;;Interrow.cm._BLE>=20.5;;SowingDepth.cm._BLE<0.5;RowSowing.1or0._BLE<0.;summerPlough_BLE<0.5;;maxTillageDepth_R<27.5;;nbTillageOtherThanPloughOrRoll_R>=5.205956;
79132;30;0.202474510706408;Situation.Stock2<0.5;;rateWidth>=4.1292855;rateDepth>=11.26416943;b_WMmid>=0.3630135298;;timeLastTillSow_POIS<28.5;;Interrow.cm._BLE>=24.5;;harvestDate_BLE>=177.5;;b_HMearly<0.402963335;PrimaryCropSowingDate_POIS<355.5;seedWeight<172.125;reductionDepth>=0.00063;shootLength<431.16322325;rootLength<65.401482;r50<119.151375;RGR<0.03198;Epsi_b<3.4613773215;k_coef>=0.825;LA0…
278;45;0.201503818895109;Situation.Stock2<0.5;;rateWidth>=4.1292855;rateDepth>=11.26416943;b_WMmid<0.3630135298;;timeLastTillSow_BLE<15.5;;Interrow.cm._BLE>=20.5;;SowingDepth.cm._BLE<0.5;RowSowing.1or0._BLE<0.;summerPlough_BLE>=0.5;;nbRolling_R>=0.0832955;
140;157;0.192833414721978;Situation.Stock2<0.5;;rateWidth>=4.1292855;rateDepth>=11.26416943;b_WMmid<0.3630135298;;timeLastTillSow_BLE<15.5;;Interrow.cm._BLE<20.5;;PeaFloweringTT>=547.34996275;;timeLastPloughSow_POIS>=14.5;SummerTillage_R<4.5812415;nbPloughing_POIS<1.
4944;245;0.192793839375718;Situation.Stock2<0.5;;rateWidth>=4.1292855;rateDepth>=11.26416943;b_WMmid>=0.3630135298;;timeLastTillSow_POIS<28.5;;Interrow.cm._BLE>=24.5;;harvestDate_BLE>=177.5;;b_HMearly<0.402963335;PrimaryCropSowingDate_POIS<355.5;seedWeight<172.125;reductionDepth>=0.00063;shootLength<431.16322325;rootLength<65.401482;r50<119.151375;RGR<0.03198;Epsi_b<3.4613773215;k_coef>=0.825;LA0…
2474;13;0.191151077023218;Situation.Stock2<0.5;;rateWidth>=4.1292855;rateDepth>=11.26416943;b_WMmid>=0.3630135298;;timeLastTillSow_POIS<28.5;;Interrow.cm._BLE>=24.5;;harvestDate_BLE>=177.5;;b_HMearly<0.402963335;PrimaryCropSowingDate_POIS<355.5;seedWeight<172.125;reductionDepth>=0.00063;shootLength<431.16322325;rootLength<65.401482;r50<119.151375;RGR<0.03198;Epsi_b<3.4613773215;k_coef>=0.825;LA0>…
4946;90;0.190492396033029;Situation.Stock2<0.5;;rateWidth>=4.1292855;rateDepth>=11.26416943;b_WMmid>=0.3630135298;;timeLastTillSow_POIS<28.5;;Interrow.cm._BLE>=24.5;;harvestDate_BLE>=177.5;;b_HMearly<0.402963335;PrimaryCropSowingDate_POIS<355.5;seedWeight<172.125;reductionDepth>=0.00063;shootLength<431.16322325;rootLength<65.401482;r50<119.151375;RGR<0.03198;Epsi_b<3.4613773215;k_coef>=0.825;LA0>…
549;165;0.190378052640874;Situation.Stock2<0.5;;rateWidth>=4.1292855;rateDepth>=11.26416943;b_WMmid<0.3630135298;;timeLastTillSow_BLE<15.5;;Interrow.cm._BLE>=20.5;;SowingDepth.cm._BLE>=0.5;RowSowing.1or0._BLE>=0.;CropRotationLength_R>=2.5;Frequency_BLE<0.4164765;Frequency_COLZA>=0.0832955;Frequency_POIS<0.4164765;Situation.Rotation1<0.;SowingDensity.seeds.m2._BLE<458.5;;timeSow1stMechWeeding_POIS…
554;55;0.190044174279275;Situation.Stock2<0.5;;rateWidth>=4.1292855;rateDepth>=11.26416943;b_WMmid<0.3630135298;;timeLastTillSow_BLE<15.5;;Interrow.cm._BLE>=20.5;;SowingDepth.cm._BLE<0.5;RowSowing.1or0._BLE<0.;summerPlough_BLE<0.5;;maxTillageDepth_R>=27.5;;nbPseudoRootOnlyHerbicides_R<0.4164765;
19782;45;0.189827425745168;Situation.Stock2<0.5;;rateWidth>=4.1292855;rateDepth>=11.26416943;b_WMmid>=0.3630135298;;timeLastTillSow_POIS<28.5;;Interrow.cm._BLE>=24.5;;harvestDate_BLE>=177.5;;b_HMearly<0.402963335;PrimaryCropSowingDate_POIS<355.5;seedWeight<172.125;reductionDepth>=0.00063;shootLength<431.16322325;rootLength<65.401482;r50<119.151375;RGR<0.03198;Epsi_b<3.4613773215;k_coef>=0.825;LA0…
2516;35;0.18957537824568;Situation.Stock2<0.5;;rateWidth>=4.1292855;rateDepth>=11.26416943;b_WMmid>=0.3630135298;;timeLastTillSow_POIS<28.5;;Interrow.cm._BLE<24.5;;PrimaryCropSowingDate_POIS<407;;timeLastTillSow_BLE<17.5;;SummerTillage_R<3.873231;;SowingDensity.seeds.m2._BLE<318;;MeanTillageDepth_TOURNESOL<10.2;timeLastTillSow_BLE>=1.5;PrimaryCropSowingDate_COLZA>=230.5;harvestDate_COLZA>=188.5;t…
2330;435;0.1801937352131;Situation.Stock2<0.5;;rateWidth>=4.1292855;rateDepth>=11.26416943;b_WMmid>=0.3630135298;;timeLastTillSow_POIS>=28.5;;harvestDate_BLE<211.5;;SummerPlough_R<1.41602;;timeLastTillSow_BLE<18.5;;bRolling_POIS<0.5;;PrimaryCropSowingDate_BLE>=255.5;;PrimaryCropSowingDate_COLZA<267;;timeLastTillSow_COLZA>=0.5;
19722;35;0.179814238475611;Situation.Stock2<0.5;;rateWidth>=4.1292855;rateDepth>=11.26416943;b_WMmid>=0.3630135298;;timeLastTillSow_POIS<28.5;;Interrow.cm._BLE>=24.5;;harvestDate_BLE>=177.5;;b_HMearly<0.402963335;PrimaryCropSowingDate_POIS<355.5;seedWeight<172.125;reductionDepth>=0.00063;shootLength<431.16322325;rootLength<65.401482;r50<119.151375;RGR<0.03198;Epsi_b<3.4613773215;k_coef>=0.825;LA0…
368;30;0.174389085255243;Situation.Stock2<0.5;;rateWidth<4.1292855;rateDepth<11.26416943;timeLastTillSow_POIS<24.5;;timeLastTillSow_BLE<10.5;;WinterTillage_R>=0.124943;;timeSow1stMechWeeding_COLZA>=151.125;;Interrow.cm._BLE>=14;nbHerbicides_R<2.582154;nbSystemicHerbicides_R<1.1661345;nbInCropHerbicides_R<2.582154;nbFoliarOnlyHerbicides_R<0.4997715;nbHerbicides_BLE<1.5;nbIncropHerbicides_BLE<1.5;n…
320;265;0.171824150071476;Situation.Stock2<0.5;;rateWidth<4.1292855;rateDepth<11.26416943;timeLastTillSow_POIS>=24.5;;harvestDate_BLE<224.5;;tFrostMid1<-9.75;seedWeight<164.8037536;baseWaterPotential<-2.225274058;baseTempGerm<-0.4445761355;nonDormantMinimum.YOUNG_SEEDS.>=0.9571494485;darknessReduction.YOUNG_SEEDS.>=0.95;reductionDepth<0.0007975;reductionSurface>=0.523957025;shootLength>=401.34062…
2466;50;0.166490631354098;Situation.Stock2<0.5;;rateWidth>=4.1292855;rateDepth>=11.26416943;b_WMmid>=0.3630135298;;timeLastTillSow_POIS<28.5;;Interrow.cm._BLE>=24.5;;harvestDate_BLE>=177.5;;b_HMearly<0.402963335;PrimaryCropSowingDate_POIS<355.5;seedWeight<172.125;reductionDepth>=0.00063;shootLength<431.16322325;rootLength<65.401482;r50<119.151375;RGR<0.03198;Epsi_b<3.4613773215;k_coef>=0.825;LA0>…
1256;70;0.165814815998011;Situation.Stock2<0.5;;rateWidth>=4.1292855;rateDepth>=11.26416943;b_WMmid>=0.3630135298;;timeLastTillSow_POIS<28.5;;Interrow.cm._BLE<24.5;;PrimaryCropSowingDate_POIS<407;;timeLastTillSow_BLE<17.5;;SummerTillage_R<3.873231;;SowingDensity.seeds.m2._BLE>=318;;RLHmid<0.5161203937;reductionDepth<0.0007959635;RGR>=0.014861;TTflo<863.2587432;b_WMlate>=0.32159933333333
44;50;0.165310594499094;Situation.Stock2<0.5;;rateWidth<4.1292855;rateDepth<11.26416943;timeLastTillSow_POIS<24.5;;timeLastTillSow_BLE>=10.5;;MeanTillageDepth_POIS<6.925;
312;173;0.163952699194779;Situation.Stock2<0.5;;rateWidth>=4.1292855;rateDepth>=11.26416943;b_WMmid>=0.3630135298;;timeLastTillSow_POIS<28.5;;Interrow.cm._BLE<24.5;;PrimaryCropSowingDate_POIS<407;;timeLastTillSow_BLE>=17.5;;nbMechWeeding_R<2.4988585;
360;35;0.162321341403069;Situation.Stock2<0.5;;rateWidth<4.1292855;rateDepth<11.26416943;timeLastTillSow_POIS<24.5;;timeLastTillSow_BLE>=10.5;;MeanTillageDepth_POIS>=6.925;;timeLastTillSow_POIS>=9.5;;timeHarvest1stPlough_POIS>=67;;SummerPlough_R>=0.1665905;
306;100;0.161530726552418;Situation.Stock2<0.5;;rateWidth>=4.1292855;rateDepth>=11.26416943;b_WMmid>=0.3630135298;;timeLastTillSow_POIS<28.5;;Interrow.cm._BLE>=24.5;;harvestDate_BLE<177.5;;Interrow.cm._POIS<27;;timeSow1stHerbicide_BLE<88.125;
39560;120;0.158556574311576;Situation.Stock2<0.5;;rateWidth>=4.1292855;rateDepth>=11.26416943;b_WMmid>=0.3630135298;;timeLastTillSow_POIS<28.5;;Interrow.cm._BLE>=24.5;;harvestDate_BLE>=177.5;;b_HMearly<0.402963335;PrimaryCropSowingDate_POIS<355.5;seedWeight<172.125;reductionDepth>=0.00063;shootLength<431.16322325;rootLength<65.401482;r50<119.151375;RGR<0.03198;Epsi_b<3.4613773215;k_coef>=0.825;LA…
592;210;0.156255863067072;Situation.Stock2<0.5;;rateWidth>=4.1292855;rateDepth>=11.26416943;b_WMmid>=0.3630135298;;timeLastTillSow_POIS>=28.5;;harvestDate_BLE>=211.5;;Interrow.cm._BLE>=34.5;;nbInCropHerbicides_R>=1.41602;;nbShreddingFallow.Broyage._R<0.832953;;PrimaryCropSowingDate_COLZA<258.5;
164;59;0.155483148810877;Situation.Stock2<0.5;;rateWidth<4.1292855;rateDepth<11.26416943;timeLastTillSow_POIS>=24.5;;harvestDate_BLE<224.5;;tFrostMid1>=-9.75;seedWeight>=164.8037536;baseWaterPotential>=-2.225274058;baseTempGerm>=-0.4445761355;nonDormantMinimum.YOUNG_SEEDS.<0.9571494485;darknessReduction.YOUNG_SEEDS.<0.95;reductionDepth>=0.0007975;reductionSurface<0.523957025;shootLength<401.34062…
609;250;0.154666026035212;Situation.Stock2<0.5;;rateWidth>=4.1292855;rateDepth>=11.26416943;b_WMmid>=0.3630135298;;timeLastTillSow_POIS<28.5;;Interrow.cm._BLE>=24.5;;harvestDate_BLE<177.5;;Interrow.cm._POIS>=27;;Interrow.cm._POIS<50.5;;Frequency_COLZA>=0.0832955;CropRotationLength_R>=2.5;Frequency_BLE<0.4164765;Frequency_POIS<0.4164765;Situation.Rotation1<0.
19720;210;0.151513674098699;Situation.Stock2<0.5;;rateWidth>=4.1292855;rateDepth>=11.26416943;b_WMmid>=0.3630135298;;timeLastTillSow_POIS<28.5;;Interrow.cm._BLE>=24.5;;harvestDate_BLE>=177.5;;b_HMearly<0.402963335;PrimaryCropSowingDate_POIS<355.5;seedWeight<172.125;reductionDepth>=0.00063;shootLength<431.16322325;rootLength<65.401482;r50<119.151375;RGR<0.03198;Epsi_b<3.4613773215;k_coef>=0.825;LA…
4626;315;0.151503690579927;Situation.Stock2<0.5;;rateWidth>=4.1292855;rateDepth>=11.26416943;b_WMmid>=0.3630135298;;timeLastTillSow_POIS>=28.5;;harvestDate_BLE<211.5;;SummerPlough_R<1.41602;;timeLastTillSow_BLE>=18.5;;Situation.Rotation1<0.5;CropRotationLength_R>=2.5;Frequency_BLE<0.4164765;Frequency_COLZA>=0.0832955;Frequency_POIS<0.416476;timeLastPloughSow_BLE<87.5;;timeLastHerbicideHarvest_COL…
530;315;0.149072116022559;Situation.Stock2<0.5;;rateWidth>=4.1292855;rateDepth>=11.26416943;b_WMmid<0.3630135298;;timeLastTillSow_BLE>=15.5;;Situation.Rotation1<0.5;CropRotationLength_R>=2.5;Frequency_BLE<0.4164765;Frequency_COLZA>=0.0832955;Frequency_POIS<0.416476;nbNonSystemicHerbicides_BLE<3.5;;nbHerbicides_R<3.8315835;;MeanTillageDepth_COLZA>=12.3666665;;MeanTillageDepth_BLE>=1;MaxTillageDept…
548;350;0.141632491663252;Situation.Stock2<0.5;;rateWidth>=4.1292855;rateDepth>=11.26416943;b_WMmid<0.3630135298;;timeLastTillSow_BLE<15.5;;Interrow.cm._BLE>=20.5;;SowingDepth.cm._BLE>=0.5;RowSowing.1or0._BLE>=0.;CropRotationLength_R>=2.5;Frequency_BLE<0.4164765;Frequency_COLZA>=0.0832955;Frequency_POIS<0.4164765;Situation.Rotation1<0.;SowingDensity.seeds.m2._BLE<458.5;;timeSow1stMechWeeding_POIS…
4934;10;0.140629742092365;Situation.Stock2<0.5;;rateWidth>=4.1292855;rateDepth>=11.26416943;b_WMmid>=0.3630135298;;timeLastTillSow_POIS<28.5;;Interrow.cm._BLE>=24.5;;harvestDate_BLE>=177.5;;b_HMearly<0.402963335;PrimaryCropSowingDate_POIS<355.5;seedWeight<172.125;reductionDepth>=0.00063;shootLength<431.16322325;rootLength<65.401482;r50<119.151375;RGR<0.03198;Epsi_b<3.4613773215;k_coef>=0.825;LA0>…
364;20;0.138302233286785;Situation.Stock2<0.5;;rateWidth<4.1292855;rateDepth<11.26416943;timeLastTillSow_POIS<24.5;;timeLastTillSow_BLE>=10.5;;MeanTillageDepth_POIS>=6.925;;timeLastTillSow_POIS<9.5;;summerTillage_POIS>=6.5;;nbFoliarHerbicides_POIS<0.5;nbMultipleHerbicides_R<0.9162485;MeanTillageDepth_COLZA<15.8;nbSystemicHerbicides_POIS<1.5;nbHerbMonocotSup50_POIS<1.
79124;30;0.135444312356213;Situation.Stock2<0.5;;rateWidth>=4.1292855;rateDepth>=11.26416943;b_WMmid>=0.3630135298;;timeLastTillSow_POIS<28.5;;Interrow.cm._BLE>=24.5;;harvestDate_BLE>=177.5;;b_HMearly<0.402963335;PrimaryCropSowingDate_POIS<355.5;seedWeight<172.125;reductionDepth>=0.00063;shootLength<431.16322325;rootLength<65.401482;r50<119.151375;RGR<0.03198;Epsi_b<3.4613773215;k_coef>=0.825;LA0…
1158;50;0.128963019879394;Situation.Stock2<0.5;;rateWidth>=4.1292855;rateDepth>=11.26416943;b_WMmid>=0.3630135298;;timeLastTillSow_POIS>=28.5;;harvestDate_BLE<211.5;;SummerPlough_R<1.41602;;timeLastTillSow_BLE>=18.5;;Situation.Rotation1<0.5;CropRotationLength_R>=2.5;Frequency_BLE<0.4164765;Frequency_COLZA>=0.0832955;Frequency_POIS<0.416476;timeLastPloughSow_BLE>=87.5;;nbHerbMonocotSup50_COLZA>=1.…
2312;440;0.128856404033198;Situation.Stock2<0.5;;rateWidth>=4.1292855;rateDepth>=11.26416943;b_WMmid>=0.3630135298;;timeLastTillSow_POIS>=28.5;;harvestDate_BLE<211.5;;SummerPlough_R<1.41602;;timeLastTillSow_BLE>=18.5;;Situation.Rotation1<0.5;CropRotationLength_R>=2.5;Frequency_BLE<0.4164765;Frequency_COLZA>=0.0832955;Frequency_POIS<0.416476;timeLastPloughSow_BLE<87.5;;timeLastHerbicideHarvest_COL…
1160;85;0.124761180903143;Situation.Stock2<0.5;;rateWidth>=4.1292855;rateDepth>=11.26416943;b_WMmid>=0.3630135298;;timeLastTillSow_POIS>=28.5;;harvestDate_BLE<211.5;;SummerPlough_R<1.41602;;timeLastTillSow_BLE<18.5;;bRolling_POIS>=0.5;;propWeededArea_BLE<0.804895;;nbShreddingFallow.Broyage._R<0.70801;
264;775;0.122838529896769;Situation.Stock2<0.5;;rateWidth>=4.1292855;rateDepth>=11.26416943;b_WMmid<0.3630135298;;timeLastTillSow_BLE>=15.5;;Situation.Rotation1<0.5;CropRotationLength_R>=2.5;Frequency_BLE<0.4164765;Frequency_COLZA>=0.0832955;Frequency_POIS<0.416476;nbNonSystemicHerbicides_BLE<3.5;;nbHerbicides_R<3.8315835;;MeanTillageDepth_COLZA<12.3666665;
300;20;0.120972461382726;Situation.Stock2<0.5;;rateWidth>=4.1292855;rateDepth>=11.26416943;b_WMmid>=0.3630135298;;timeLastTillSow_POIS>=28.5;;harvestDate_BLE>=211.5;;Interrow.cm._BLE<34.5;;TTflo<863.2587432;reductionDepth<0.0007959635;RGR>=0.014861;b_WMlate>=0.321599333333333;RLHmid<0.516120393;timeLastHerbicideHarvest_BLE>=225.375;
552;156;0.120405769528715;Situation.Stock2<0.5;;rateWidth>=4.1292855;rateDepth>=11.26416943;b_WMmid<0.3630135298;;timeLastTillSow_BLE<15.5;;Interrow.cm._BLE>=20.5;;SowingDepth.cm._BLE<0.5;RowSowing.1or0._BLE<0.;summerPlough_BLE<0.5;;maxTillageDepth_R<27.5;;nbTillageOtherThanPloughOrRoll_R<5.205956;
2464;100;0.11657054920701;Situation.Stock2<0.5;;rateWidth>=4.1292855;rateDepth>=11.26416943;b_WMmid>=0.3630135298;;timeLastTillSow_POIS<28.5;;Interrow.cm._BLE>=24.5;;harvestDate_BLE>=177.5;;b_HMearly<0.402963335;PrimaryCropSowingDate_POIS<355.5;seedWeight<172.125;reductionDepth>=0.00063;shootLength<431.16322325;rootLength<65.401482;r50<119.151375;RGR<0.03198;Epsi_b<3.4613773215;k_coef>=0.825;LA0>…
9254;30;0.107065766640787;Situation.Stock2<0.5;;rateWidth>=4.1292855;rateDepth>=11.26416943;b_WMmid>=0.3630135298;;timeLastTillSow_POIS>=28.5;;harvestDate_BLE<211.5;;SummerPlough_R<1.41602;;timeLastTillSow_BLE>=18.5;;Situation.Rotation1<0.5;CropRotationLength_R>=2.5;Frequency_BLE<0.4164765;Frequency_COLZA>=0.0832955;Frequency_POIS<0.416476;timeLastPloughSow_BLE<87.5;;timeLastHerbicideHarvest_COLZ…
2328;55;0.093664829271294;Situation.Stock2<0.5;;rateWidth>=4.1292855;rateDepth>=11.26416943;b_WMmid>=0.3630135298;;timeLastTillSow_POIS>=28.5;;harvestDate_BLE<211.5;;SummerPlough_R<1.41602;;timeLastTillSow_BLE<18.5;;bRolling_POIS<0.5;;PrimaryCropSowingDate_BLE>=255.5;;PrimaryCropSowingDate_COLZA>=267;;nbHerbDicotSup50_BLE<2.5;nbFoliarHerbicides_BLE<0.5;MeanTillageDepth_POIS<20.14285
258;40;0.0834976386476275;Situation.Stock2<0.5;;rateWidth>=4.1292855;rateDepth>=11.26416943;b_WMmid<0.3630135298;;timeLastTillSow_BLE>=15.5;;Situation.Rotation1>=0.5;CropRotationLength_R<2.5;Frequency_BLE>=0.4164765;Frequency_COLZA<0.0832955;Frequency_POIS>=0.416476;nbResidueShredding.Broyage._BLE<1.5;FreqLeavingCutCropBiomass_BLE<1.;timeLastTillSow_BLE<21.5;;harvestDate_BLE<199.5;
608;40;0.0777705756081392;Situation.Stock2<0.5;;rateWidth>=4.1292855;rateDepth>=11.26416943;b_WMmid>=0.3630135298;;timeLastTillSow_POIS<28.5;;Interrow.cm._BLE>=24.5;;harvestDate_BLE<177.5;;Interrow.cm._POIS>=27;;Interrow.cm._POIS<50.5;;Frequency_COLZA<0.0832955;CropRotationLength_R<2.5;Frequency_BLE>=0.4164765;Frequency_POIS>=0.4164765;Situation.Rotation1>=0.
288;105;0.0710148046341142;Situation.Stock2<0.5;;rateWidth>=4.1292855;rateDepth>=11.26416943;b_WMmid>=0.3630135298;;timeLastTillSow_POIS>=28.5;;harvestDate_BLE<211.5;;SummerPlough_R<1.41602;;timeLastTillSow_BLE>=18.5;;Situation.Rotation1>=0.5;CropRotationLength_R<2.5;Frequency_BLE>=0.4164765;Frequency_COLZA<0.0832955;Frequency_POIS>=0.416476
1162;11;0.0634249192975669;Situation.Stock2<0.5;;rateWidth>=4.1292855;rateDepth>=11.26416943;b_WMmid>=0.3630135298;;timeLastTillSow_POIS>=28.5;;harvestDate_BLE<211.5;;SummerPlough_R<1.41602;;timeLastTillSow_BLE<18.5;;bRolling_POIS>=0.5;;propWeededArea_BLE>=0.804895;;b_WMearly<0.4549031675;nbPseudoRootOnlyHerbicides_R>=0.249886;nbMechWeeding_R<0.6663625;CropRotationLength_R<2.5;Frequency_BLE>=0.41…
136;90;0.0593261306801129;Situation.Stock2<0.5;;rateWidth>=4.1292855;rateDepth>=11.26416943;b_WMmid<0.3630135298;;timeLastTillSow_BLE<15.5;;Interrow.cm._BLE>=20.5;;SowingDepth.cm._BLE>=0.5;RowSowing.1or0._BLE>=0.;CropRotationLength_R<2.5;Frequency_BLE>=0.4164765;Frequency_COLZA<0.0832955;Frequency_POIS>=0.4164765;Situation.Rotation1>=0.
128;145;0.0560449867223294;Situation.Stock2<0.5;;rateWidth>=4.1292855;rateDepth>=11.26416943;b_WMmid<0.3630135298;;timeLastTillSow_BLE>=15.5;;Situation.Rotation1>=0.5;CropRotationLength_R<2.5;Frequency_BLE>=0.4164765;Frequency_COLZA<0.0832955;Frequency_POIS>=0.416476;nbResidueShredding.Broyage._BLE<1.5;FreqLeavingCutCropBiomass_BLE<1.;timeLastTillSow_BLE>=21.5;
