# Supplementary material for: Tracking Ideal Varieties and Cropping Techniques for Agroecological Weed Management: A Simulation-Based Study on Pea
Source: Front Plant Sci. 2022 Apr 4;13:809056. doi: 10.3389/fpls.2022.809056 (PMC9014269; doi:10.3389/fpls.2022.809056)
Supplement: Supplementary file 1 [file Data_Sheet_1.ZIP › AllBranches/Feuilles_FieldInfestation_Spring_AnnualPea.csv]

idLeaf;n;MeanIndicator;
95;564;0.976460248667923;Situation.Stock2<0.5;;timeLastTillSow_POIS<48.75;;nbMechWeeding_R>=1.1661345;;Interrow.cm._COLZA<72.5;;maxTillageDepth_R>=18.5;;LBRlate>=0.571033333333333;reductionDepth<0.000601853;rootLength>=64.346210645;r50>=120.8242683;Emax>=296.49886695;rateWidth>=5.876623818;RBR<0.173880918;SLAearly<183.0921405;SLAmid<165.6574235;LBRearly<0.747827906666667;LBRmid<0.7588053666;HMear…
7;2266;0.969140413606586;Situation.Stock2>=0.5;;timeLastTillSow_POIS<103.25;
93;141;0.957499344451254;Situation.Stock2<0.5;;timeLastTillSow_POIS<48.75;;nbMechWeeding_R>=1.1661345;;Interrow.cm._COLZA<72.5;;maxTillageDepth_R<18.5;;WheatVariety in {CAPHORN	CEZANNE	ORVANTIS	VIRTUAL10};
543;97;0.954760615485688;Situation.Stock2<0.5;;timeLastTillSow_POIS>=48.75;;MaxTillageDepth_POIS>=2.5;MeanTillageDepth_POIS>=2.;nbMechWeeding_R<1.4993155;;timeHarvest1stTill_POIS<62;;PrimaryCropSowingDate_POIS<407.5;;SowingDensity.seeds.m2._BLE>=123.5;;harvestDate_COLZA<217.5;nbNonSystemicHerbicides_R<2.332268;nbNonSystemicHerbicides_BLE<3.;FreqLeavingCutCropBiomass_POIS>=1.5;nbResidueShredding.B…
287;404;0.948234703821266;Situation.Stock2<0.5;;timeLastTillSow_POIS>=48.75;;MaxTillageDepth_POIS>=2.5;MeanTillageDepth_POIS>=2.;nbMechWeeding_R>=1.4993155;;Interrow.cm._POIS>=6.5;;timeSow1stMechWeeding_POIS<60.5;;SummerTillage_R>=2.4988585;;timeLastTillSow_POIS<135.75;
683;120;0.944810807300564;Situation.Stock2<0.5;;timeLastTillSow_POIS<48.75;;nbMechWeeding_R<1.1661345;;timeLastTillSow_POIS<26.25;;max_height>=134.9960158;baseTempGerm<0.4051053115;lb>=2.094516716;WMmid<19.722074549;b_RLHlate>=2.961685145;mu_LBRmid<-0.0869931426;mu_HMmid<0.263056698;FreqLeavingCutCropBiomass_POIS<2.5;nbResidueShredding.Broyage._POIS<2.;WheatVariety in {VIRTUAL10	VIRTUAL2	VIRTUAL3	VIRTUAL8	VIRTUAL9};;nbMultipleHerbicides_R>=1.2077815;;summerTillage_POIS>=1.5;
1055;97;0.940393885098851;Situation.Stock2<0.5;;timeLastTillSow_POIS>=48.75;;MaxTillageDepth_POIS>=2.5;MeanTillageDepth_POIS>=2.;nbMechWeeding_R<1.4993155;;timeHarvest1stTill_POIS>=62;;harvestDate_BLE<195.5;;PrimaryCropSowingDate_BLE<320;;WheatVariety in {CAPHORN	CEZANNE	ORVANTIS	VIRTUAL10	VIRTUAL3	VIRTUAL4	VIRTUAL5	VIRTUAL6	VIRTUAL7	VIRTUAL9};;propSpeciesMortSup80_POIS>=0.8653845;propSpeciesMortSup90_POIS>=0.865384;l50>=60.399711145;reductionSurface>=0.544781227;C0buried<37.104928145;shootDiameter<2.1480383465;gb<2.440097006;t0Cyl<29.30467689;b_RBR>=0.799236558;tFrostEarly3<-12.1141788625;tFrostMid1<-9.613857197;tFrostLate3<-4.0462658915;SLAmid>=182.42614799;HMlate>=33.2238891666667;mu_LBRearly<-0.012747085166666
173;315;0.938151138171947;Situation.Stock2<0.5;;timeLastTillSow_POIS<48.75;;nbMechWeeding_R<1.1661345;;timeLastTillSow_POIS<26.25;;max_height<134.9960158;baseTempGerm>=0.4051053115;lb<2.094516716;WMmid>=19.722074549;b_RLHlate<2.961685145;mu_LBRmid>=-0.0869931426;mu_HMmid>=0.263056698;SLAmid>=165.6574235;reductionDepth>=0.000601853;shootLength<425.6018531;rootLength<63.432701;r50<118.8783305;g0>=1…
663;85;0.936719753173887;Situation.Stock2<0.5;;timeLastTillSow_POIS<48.75;;nbMechWeeding_R<1.1661345;;timeLastTillSow_POIS>=26.25;;timeSow1stHerbicide_COLZA>=8.5;;nbTillageOtherThanPloughOrRoll_R<6.122204;;nbMultipleHerbicides_R>=0.124943;;MeanTillageDepth_POIS>=8.9166665;;FreqLeavingCutCropBiomass_POIS>=1.5;nbResidueShredding.Broyage._POIS>=1.
19;1656;0.934824815960144;Situation.Stock2<0.5;;timeLastTillSow_POIS>=48.75;;MaxTillageDepth_POIS<2.5;MeanTillageDepth_POIS<2.;PrimaryCropSowingDate_POIS<424.5;
87;865;0.934390473318502;Situation.Stock2<0.5;;timeLastTillSow_POIS<48.75;;nbMechWeeding_R<1.1661345;;timeLastTillSow_POIS<26.25;;max_height<134.9960158;baseTempGerm>=0.4051053115;lb<2.094516716;WMmid>=19.722074549;b_RLHlate<2.961685145;mu_LBRmid>=-0.0869931426;mu_HMmid>=0.263056698;SLAmid<165.6574235;reductionDepth<0.000601853;shootLength>=425.6018531;rootLength>=63.432701;r50>=118.8783305;g0<16…
285;88;0.933666644734637;Situation.Stock2<0.5;;timeLastTillSow_POIS>=48.75;;MaxTillageDepth_POIS>=2.5;MeanTillageDepth_POIS>=2.;nbMechWeeding_R>=1.4993155;;Interrow.cm._POIS>=6.5;;timeSow1stMechWeeding_POIS<60.5;;SummerTillage_R<2.4988585;;WheatVariety in {CAPHORN	VIRTUAL1	VIRTUAL7};
379;2165;0.933259848530884;Situation.Stock2<0.5;;timeLastTillSow_POIS<48.75;;nbMechWeeding_R>=1.1661345;;Interrow.cm._COLZA<72.5;;maxTillageDepth_R>=18.5;;LBRlate<0.571033333333333;reductionDepth>=0.000601853;rootLength<64.346210645;r50<120.8242683;Emax<296.49886695;rateWidth<5.876623818;RBR>=0.173880918;SLAearly>=183.0921405;SLAmid>=165.6574235;LBRearly>=0.747827906666667;LBRmid>=0.7588053666;HM…
2169;66;0.932890135486142;Situation.Stock2<0.5;;timeLastTillSow_POIS>=48.75;;MaxTillageDepth_POIS>=2.5;MeanTillageDepth_POIS>=2.;nbMechWeeding_R<1.4993155;;timeHarvest1stTill_POIS<62;;PrimaryCropSowingDate_POIS<407.5;;SowingDensity.seeds.m2._BLE>=123.5;;harvestDate_COLZA<217.5;nbNonSystemicHerbicides_R<2.332268;nbNonSystemicHerbicides_BLE<3.;FreqLeavingCutCropBiomass_POIS<1.5;nbResidueShredding.B…
6;465;0.932143181907971;Situation.Stock2>=0.5;;timeLastTillSow_POIS>=103.25;
1379;93;0.927947549519029;Situation.Stock2<0.5;;timeLastTillSow_POIS<48.75;;nbMechWeeding_R<1.1661345;;timeLastTillSow_POIS<26.25;;max_height<134.9960158;baseTempGerm>=0.4051053115;lb<2.094516716;WMmid>=19.722074549;b_RLHlate<2.961685145;mu_LBRmid>=-0.0869931426;mu_HMmid>=0.263056698;SLAmid>=165.6574235;reductionDepth>=0.000601853;shootLength<425.6018531;rootLength<63.432701;r50<118.8783305;g0>=1…	ORVANTIS	VIRTUAL2	VIRTUAL5};
83;265;0.912899918911948;Situation.Stock2<0.5;;timeLastTillSow_POIS<48.75;;nbMechWeeding_R<1.1661345;;timeLastTillSow_POIS>=26.25;;timeSow1stHerbicide_COLZA>=8.5;;nbTillageOtherThanPloughOrRoll_R>=6.122204;
345;463;0.90836283875392;Situation.Stock2<0.5;;timeLastTillSow_POIS<48.75;;nbMechWeeding_R<1.1661345;;timeLastTillSow_POIS<26.25;;max_height<134.9960158;baseTempGerm>=0.4051053115;lb<2.094516716;WMmid>=19.722074549;b_RLHlate<2.961685145;mu_LBRmid>=-0.0869931426;mu_HMmid>=0.263056698;SLAmid>=165.6574235;reductionDepth>=0.000601853;shootLength<425.6018531;rootLength<63.432701;r50<118.8783305;g0>=16…
1085;318;0.903137886468104;Situation.Stock2<0.5;;timeLastTillSow_POIS>=48.75;;MaxTillageDepth_POIS>=2.5;MeanTillageDepth_POIS>=2.;nbMechWeeding_R<1.4993155;;timeHarvest1stTill_POIS<62;;PrimaryCropSowingDate_POIS<407.5;;SowingDensity.seeds.m2._BLE>=123.5;;harvestDate_COLZA<217.5;nbNonSystemicHerbicides_R<2.332268;nbNonSystemicHerbicides_BLE<3.;FreqLeavingCutCropBiomass_POIS<1.5;nbResidueShredding.…
45;94;0.902203700423132;Situation.Stock2<0.5;;timeLastTillSow_POIS<48.75;;nbMechWeeding_R>=1.1661345;;Interrow.cm._COLZA>=72.5;;WheatVariety in {CEZANNE	VIRTUAL1	VIRTUAL10};
2143;229;0.901198925610262;Situation.Stock2<0.5;;timeLastTillSow_POIS>=48.75;;MaxTillageDepth_POIS>=2.5;MeanTillageDepth_POIS>=2.;nbMechWeeding_R<1.4993155;;timeHarvest1stTill_POIS<62;;PrimaryCropSowingDate_POIS>=407.5;;PrimaryCropSowingDate_BLE<271.5;;timeLastRollSow_BLE<48;maxTillageDepth_R>=16.5;nbShreddingFallow.Broyage._R<0.9162485;nbHerbMonocotSup50_BLE>=0.5;EfficacyMonocot_BLE>=0.25;nbResi…
18;1712;0.894691969693916;Situation.Stock2<0.5;;timeLastTillSow_POIS>=48.75;;MaxTillageDepth_POIS<2.5;MeanTillageDepth_POIS<2.;PrimaryCropSowingDate_POIS>=424.5;
141;110;0.892008426228136;Situation.Stock2<0.5;;timeLastTillSow_POIS>=48.75;;MaxTillageDepth_POIS>=2.5;MeanTillageDepth_POIS>=2.;nbMechWeeding_R>=1.4993155;;Interrow.cm._POIS>=6.5;;timeSow1stMechWeeding_POIS>=60.5;;nbMechWeeding_BLE>=3.5;
286;267;0.884521004810443;Situation.Stock2<0.5;;timeLastTillSow_POIS>=48.75;;MaxTillageDepth_POIS>=2.5;MeanTillageDepth_POIS>=2.;nbMechWeeding_R>=1.4993155;;Interrow.cm._POIS>=6.5;;timeSow1stMechWeeding_POIS<60.5;;SummerTillage_R>=2.4988585;;timeLastTillSow_POIS>=135.75;
2755;85;0.884339050051856;Situation.Stock2<0.5;;timeLastTillSow_POIS<48.75;;nbMechWeeding_R<1.1661345;;timeLastTillSow_POIS<26.25;;max_height<134.9960158;baseTempGerm>=0.4051053115;lb<2.094516716;WMmid>=19.722074549;b_RLHlate<2.961685145;mu_LBRmid>=-0.0869931426;mu_HMmid>=0.263056698;SLAmid>=165.6574235;reductionDepth>=0.000601853;shootLength<425.6018531;rootLength<63.432701;r50<118.8783305;g0>=1…	VIRTUAL1	VIRTUAL10};
10599;315;0.879511521509264;Situation.Stock2<0.5;;timeLastTillSow_POIS<48.75;;nbMechWeeding_R<1.1661345;;timeLastTillSow_POIS>=26.25;;timeSow1stHerbicide_COLZA>=8.5;;nbTillageOtherThanPloughOrRoll_R<6.122204;;nbMultipleHerbicides_R>=0.124943;;MeanTillageDepth_POIS>=8.9166665;;FreqLeavingCutCropBiomass_POIS<1.5;nbResidueShredding.Broyage._POIS<1.;nbHerbDicotSup75_POIS<1.5;;nbNonSystemicHerbicides_…	VIRTUAL3	VIRTUAL4	VIRTUAL5	VIRTUAL6};;nbMultiHerbicides_BLE<1.5;
10911;184;0.877337746850803;Situation.Stock2<0.5;;timeLastTillSow_POIS<48.75;;nbMechWeeding_R<1.1661345;;timeLastTillSow_POIS<26.25;;max_height>=134.9960158;baseTempGerm<0.4051053115;lb>=2.094516716;WMmid<19.722074549;b_RLHlate>=2.961685145;mu_LBRmid<-0.0869931426;mu_HMmid<0.263056698;FreqLeavingCutCropBiomass_POIS<2.5;nbResidueShredding.Broyage._POIS<2.;WheatVariety in {VIRTUAL10	VIRTUAL2	VIRTUAL3	VIRTUAL8	VIRTUAL9};;nbMultipleHerbicides_R<1.2077815;;nbHerbDicotSup75_COLZA<1.5;;SummerTillage_R<4.373003;;Interrow.cm._ORGE>=16;nbSystemicHerbicides_R>=0.583067;PrimaryCropSowingDate_POIS<447.;SowingDensity.seeds.m2._POIS>=32.5;;harvestDate_BLE<183;
1325;319;0.876812918749526;Situation.Stock2<0.5;;timeLastTillSow_POIS<48.75;;nbMechWeeding_R<1.1661345;;timeLastTillSow_POIS>=26.25;;timeSow1stHerbicide_COLZA>=8.5;;nbTillageOtherThanPloughOrRoll_R<6.122204;;nbMultipleHerbicides_R>=0.124943;;MeanTillageDepth_POIS>=8.9166665;;FreqLeavingCutCropBiomass_POIS<1.5;nbResidueShredding.Broyage._POIS<1.;nbHerbDicotSup75_POIS>=1.5;
1323;70;0.873716103298363;Situation.Stock2<0.5;;timeLastTillSow_POIS<48.75;;nbMechWeeding_R<1.1661345;;timeLastTillSow_POIS>=26.25;;timeSow1stHerbicide_COLZA>=8.5;;nbTillageOtherThanPloughOrRoll_R<6.122204;;nbMultipleHerbicides_R>=0.124943;;MeanTillageDepth_POIS<8.9166665;;timeLastHerbicideHarvest_ORGE<201.5;nbTillageOtherThanPloughOrRoll_R>=2.373916;nbRolling_R<0.624715;maxTillageDepth_R>=17;nbH…
569;253;0.871478877022761;Situation.Stock2<0.5;;timeLastTillSow_POIS>=48.75;;MaxTillageDepth_POIS>=2.5;MeanTillageDepth_POIS>=2.;nbMechWeeding_R>=1.4993155;;Interrow.cm._POIS>=6.5;;timeSow1stMechWeeding_POIS<60.5;;SummerTillage_R<2.4988585;;WheatVariety in {CEZANNE	ORVANTIS	VIRTUAL10	VIRTUAL2	VIRTUAL3	VIRTUAL4	VIRTUAL5	VIRTUAL6};;meanMechWeedSpeed.km.h._BLE<8.45;
343;1547;0.869634120415121;Situation.Stock2<0.5;;timeLastTillSow_POIS<48.75;;nbMechWeeding_R<1.1661345;;timeLastTillSow_POIS<26.25;;max_height>=134.9960158;baseTempGerm<0.4051053115;lb>=2.094516716;WMmid<19.722074549;b_RLHlate>=2.961685145;mu_LBRmid<-0.0869931426;mu_HMmid<0.263056698;FreqLeavingCutCropBiomass_POIS<2.5;nbResidueShredding.Broyage._POIS<2.;WheatVariety in {CAPHORN	CEZANNE	ORVANTIS	VIRTUAL1	VIRTUAL4	VIRTUAL5	VIRTUAL6	VIRTUAL7};;timeLastHerbicideHarvest_POIS>=4.5;
185;333;0.869243950082105;Situation.Stock2<0.5;;timeLastTillSow_POIS<48.75;;nbMechWeeding_R>=1.1661345;;Interrow.cm._COLZA<72.5;;maxTillageDepth_R<18.5;;WheatVariety in {VIRTUAL1	VIRTUAL2	VIRTUAL3	VIRTUAL4	VIRTUAL5	VIRTUAL6	VIRTUAL8	VIRTUAL9};;winterTillage_POIS<5.5;
188;154;0.856920510818508;Situation.Stock2<0.5;;timeLastTillSow_POIS<48.75;;nbMechWeeding_R>=1.1661345;;Interrow.cm._COLZA<72.5;;maxTillageDepth_R>=18.5;;LBRlate<0.571033333333333;reductionDepth>=0.000601853;rootLength<64.346210645;r50<120.8242683;Emax<296.49886695;rateWidth<5.876623818;RBR>=0.173880918;SLAearly>=183.0921405;SLAmid>=165.6574235;LBRearly>=0.747827906666667;LBRmid>=0.7588053666;HMe…
2141;231;0.854623024233355;Situation.Stock2<0.5;;timeLastTillSow_POIS>=48.75;;MaxTillageDepth_POIS>=2.5;MeanTillageDepth_POIS>=2.;nbMechWeeding_R<1.4993155;;timeHarvest1stTill_POIS<62;;PrimaryCropSowingDate_POIS>=407.5;;PrimaryCropSowingDate_BLE<271.5;;timeLastRollSow_BLE<48;maxTillageDepth_R>=16.5;nbShreddingFallow.Broyage._R<0.9162485;nbHerbMonocotSup50_BLE>=0.5;EfficacyMonocot_BLE>=0.25;nbResi…
682;152;0.841919985587779;Situation.Stock2<0.5;;timeLastTillSow_POIS<48.75;;nbMechWeeding_R<1.1661345;;timeLastTillSow_POIS<26.25;;max_height>=134.9960158;baseTempGerm<0.4051053115;lb>=2.094516716;WMmid<19.722074549;b_RLHlate>=2.961685145;mu_LBRmid<-0.0869931426;mu_HMmid<0.263056698;FreqLeavingCutCropBiomass_POIS<2.5;nbResidueShredding.Broyage._POIS<2.;WheatVariety in {VIRTUAL10	VIRTUAL2	VIRTUAL3	VIRTUAL8	VIRTUAL9};;nbMultipleHerbicides_R>=1.2077815;;summerTillage_POIS<1.5;
69;43;0.841447546998894;Situation.Stock2<0.5;;timeLastTillSow_POIS>=48.75;;MaxTillageDepth_POIS>=2.5;MeanTillageDepth_POIS>=2.;nbMechWeeding_R>=1.4993155;;Interrow.cm._POIS<6.5;;nbPloughing_COLZA<0.5;summerPlough_COLZA<0.5;PrimaryCropSowingDate_POIS<450;timeLastTillSow_POIS<99.75;soilPen<0.9635992545;HMlate>=23.292578165;b_HMlate<0.27728256;b_WMmid<0.4342173421;mu_HMearly>=0.0769056493333333;mu_R…
2168;456;0.838427344105926;Situation.Stock2<0.5;;timeLastTillSow_POIS>=48.75;;MaxTillageDepth_POIS>=2.5;MeanTillageDepth_POIS>=2.;nbMechWeeding_R<1.4993155;;timeHarvest1stTill_POIS<62;;PrimaryCropSowingDate_POIS<407.5;;SowingDensity.seeds.m2._BLE>=123.5;;harvestDate_COLZA<217.5;nbNonSystemicHerbicides_R<2.332268;nbNonSystemicHerbicides_BLE<3.;FreqLeavingCutCropBiomass_POIS<1.5;nbResidueShredding.…
2753;26;0.833092305055916;Situation.Stock2<0.5;;timeLastTillSow_POIS<48.75;;nbMechWeeding_R<1.1661345;;timeLastTillSow_POIS<26.25;;max_height<134.9960158;baseTempGerm>=0.4051053115;lb<2.094516716;WMmid>=19.722074549;b_RLHlate<2.961685145;mu_LBRmid>=-0.0869931426;mu_HMmid>=0.263056698;SLAmid>=165.6574235;reductionDepth>=0.000601853;shootLength<425.6018531;rootLength<63.432701;r50<118.8783305;g0>=1…
531;348;0.829324223130454;Situation.Stock2<0.5;;timeLastTillSow_POIS>=48.75;;MaxTillageDepth_POIS>=2.5;MeanTillageDepth_POIS>=2.;nbMechWeeding_R<1.4993155;;timeHarvest1stTill_POIS<62;;PrimaryCropSowingDate_POIS>=407.5;;PrimaryCropSowingDate_BLE>=271.5;;mu_HMearly>=0.107988482666667;g50<29.85614015;LBRmid<0.7797501279;b_HMlate<0.27019620816666;WheatVariety in {CEZANNE	VIRTUAL1	VIRTUAL10	VIRTUAL2	VIRTUAL3	VIRTUAL4	VIRTUAL6	VIRTUAL7};
10597;430;0.823458194233794;Situation.Stock2<0.5;;timeLastTillSow_POIS<48.75;;nbMechWeeding_R<1.1661345;;timeLastTillSow_POIS>=26.25;;timeSow1stHerbicide_COLZA>=8.5;;nbTillageOtherThanPloughOrRoll_R<6.122204;;nbMultipleHerbicides_R>=0.124943;;MeanTillageDepth_POIS>=8.9166665;;FreqLeavingCutCropBiomass_POIS<1.5;nbResidueShredding.Broyage._POIS<1.;nbHerbDicotSup75_POIS<1.5;;nbNonSystemicHerbicides_…	ORVANTIS	VIRTUAL1	VIRTUAL10	VIRTUAL2	VIRTUAL7	VIRTUAL8	VIRTUAL9};;nbSystemicHerbicides_COLZA>=0.5;
378;36;0.818093089628634;Situation.Stock2<0.5;;timeLastTillSow_POIS<48.75;;nbMechWeeding_R>=1.1661345;;Interrow.cm._COLZA<72.5;;maxTillageDepth_R>=18.5;;LBRlate<0.571033333333333;reductionDepth>=0.000601853;rootLength<64.346210645;r50<120.8242683;Emax<296.49886695;rateWidth<5.876623818;RBR>=0.173880918;SLAearly>=183.0921405;SLAmid>=165.6574235;LBRearly>=0.747827906666667;LBRmid>=0.7588053666;HMea…
140;373;0.813644555313226;Situation.Stock2<0.5;;timeLastTillSow_POIS>=48.75;;MaxTillageDepth_POIS>=2.5;MeanTillageDepth_POIS>=2.;nbMechWeeding_R>=1.4993155;;Interrow.cm._POIS>=6.5;;timeSow1stMechWeeding_POIS>=60.5;;nbMechWeeding_BLE<3.5;
10910;328;0.810245234742782;Situation.Stock2<0.5;;timeLastTillSow_POIS<48.75;;nbMechWeeding_R<1.1661345;;timeLastTillSow_POIS<26.25;;max_height>=134.9960158;baseTempGerm<0.4051053115;lb>=2.094516716;WMmid<19.722074549;b_RLHlate>=2.961685145;mu_LBRmid<-0.0869931426;mu_HMmid<0.263056698;FreqLeavingCutCropBiomass_POIS<2.5;nbResidueShredding.Broyage._POIS<2.;WheatVariety in {VIRTUAL10	VIRTUAL2	VIRTUAL3	VIRTUAL8	VIRTUAL9};;nbMultipleHerbicides_R<1.2077815;;nbHerbDicotSup75_COLZA<1.5;;SummerTillage_R<4.373003;;Interrow.cm._ORGE>=16;nbSystemicHerbicides_R>=0.583067;PrimaryCropSowingDate_POIS<447.;SowingDensity.seeds.m2._POIS>=32.5;;harvestDate_BLE>=183;
1378;66;0.809462138627807;Situation.Stock2<0.5;;timeLastTillSow_POIS<48.75;;nbMechWeeding_R<1.1661345;;timeLastTillSow_POIS<26.25;;max_height<134.9960158;baseTempGerm>=0.4051053115;lb<2.094516716;WMmid>=19.722074549;b_RLHlate<2.961685145;mu_LBRmid>=-0.0869931426;mu_HMmid>=0.263056698;SLAmid>=165.6574235;reductionDepth>=0.000601853;shootLength<425.6018531;rootLength<63.432701;r50<118.8783305;g0>=1…	VIRTUAL7	VIRTUAL8};
1053;255;0.799646491284223;Situation.Stock2<0.5;;timeLastTillSow_POIS>=48.75;;MaxTillageDepth_POIS>=2.5;MeanTillageDepth_POIS>=2.;nbMechWeeding_R<1.4993155;;timeHarvest1stTill_POIS>=62;;harvestDate_BLE<195.5;;PrimaryCropSowingDate_BLE<320;;WheatVariety in {CAPHORN	CEZANNE	ORVANTIS	VIRTUAL10	VIRTUAL3	VIRTUAL4	VIRTUAL5	VIRTUAL6	VIRTUAL7	VIRTUAL9};;propSpeciesMortSup80_POIS<0.8653845;propSpeciesMortSup90_POIS<0.865384;timeSow1stHerbicide_BLE<105.75;
5453;306;0.799280812484238;Situation.Stock2<0.5;;timeLastTillSow_POIS<48.75;;nbMechWeeding_R<1.1661345;;timeLastTillSow_POIS<26.25;;max_height>=134.9960158;baseTempGerm<0.4051053115;lb>=2.094516716;WMmid<19.722074549;b_RLHlate>=2.961685145;mu_LBRmid<-0.0869931426;mu_HMmid<0.263056698;FreqLeavingCutCropBiomass_POIS<2.5;nbResidueShredding.Broyage._POIS<2.;WheatVariety in {VIRTUAL10	VIRTUAL2	VIRTUAL3	VIRTUAL8	VIRTUAL9};;nbMultipleHerbicides_R<1.2077815;;nbHerbDicotSup75_COLZA<1.5;;SummerTillage_R<4.373003;;Interrow.cm._ORGE<16;nbSystemicHerbicides_R<0.583067;PrimaryCropSowingDate_POIS>=447.;MeanTillageDepth_POIS>=8.7410715;
2754;200;0.793158872256132;Situation.Stock2<0.5;;timeLastTillSow_POIS<48.75;;nbMechWeeding_R<1.1661345;;timeLastTillSow_POIS<26.25;;max_height<134.9960158;baseTempGerm>=0.4051053115;lb<2.094516716;WMmid>=19.722074549;b_RLHlate<2.961685145;mu_LBRmid>=-0.0869931426;mu_HMmid>=0.263056698;SLAmid>=165.6574235;reductionDepth>=0.000601853;shootLength<425.6018531;rootLength<63.432701;r50<118.8783305;g0>=…	VIRTUAL3	VIRTUAL4	VIRTUAL5	VIRTUAL9};
1054;148;0.792113106014686;Situation.Stock2<0.5;;timeLastTillSow_POIS>=48.75;;MaxTillageDepth_POIS>=2.5;MeanTillageDepth_POIS>=2.;nbMechWeeding_R<1.4993155;;timeHarvest1stTill_POIS>=62;;harvestDate_BLE<195.5;;PrimaryCropSowingDate_BLE<320;;WheatVariety in {CAPHORN	CEZANNE	ORVANTIS	VIRTUAL10	VIRTUAL3	VIRTUAL4	VIRTUAL5	VIRTUAL6	VIRTUAL7	VIRTUAL9};;propSpeciesMortSup80_POIS>=0.8653845;propSpeciesMortSup90_POIS>=0.865384;l50<60.399711145;reductionSurface<0.544781227;C0buried>=37.104928145;shootDiameter>=2.1480383465;gb>=2.440097006;t0Cyl>=29.30467689;b_RBR<0.799236558;tFrostEarly3>=-12.1141788625;tFrostMid1>=-9.613857197;tFrostLate3>=-4.0462658915;SLAmid<182.42614799;HMlate<33.2238891666667;mu_LBRearly>=-0.012747085166666
2119;204;0.792037598849914;Situation.Stock2<0.5;;timeLastTillSow_POIS>=48.75;;MaxTillageDepth_POIS>=2.5;MeanTillageDepth_POIS>=2.;nbMechWeeding_R<1.4993155;;timeHarvest1stTill_POIS<62;;PrimaryCropSowingDate_POIS>=407.5;;PrimaryCropSowingDate_BLE>=271.5;;mu_HMearly<0.107988482666667;g50>=29.85614015;LBRmid>=0.7797501279;b_HMlate>=0.27019620816666;WinterPlough_R<0.2915335;;timeHarvest1stTill_COLZA<…	VIRTUAL1	VIRTUAL2	VIRTUAL3	VIRTUAL6};
568;137;0.791059226684696;Situation.Stock2<0.5;;timeLastTillSow_POIS>=48.75;;MaxTillageDepth_POIS>=2.5;MeanTillageDepth_POIS>=2.;nbMechWeeding_R>=1.4993155;;Interrow.cm._POIS>=6.5;;timeSow1stMechWeeding_POIS<60.5;;SummerTillage_R<2.4988585;;WheatVariety in {CEZANNE	ORVANTIS	VIRTUAL10	VIRTUAL2	VIRTUAL3	VIRTUAL4	VIRTUAL5	VIRTUAL6};;meanMechWeedSpeed.km.h._BLE>=8.45;
10598;124;0.78966083014175;Situation.Stock2<0.5;;timeLastTillSow_POIS<48.75;;nbMechWeeding_R<1.1661345;;timeLastTillSow_POIS>=26.25;;timeSow1stHerbicide_COLZA>=8.5;;nbTillageOtherThanPloughOrRoll_R<6.122204;;nbMultipleHerbicides_R>=0.124943;;MeanTillageDepth_POIS>=8.9166665;;FreqLeavingCutCropBiomass_POIS<1.5;nbResidueShredding.Broyage._POIS<1.;nbHerbDicotSup75_POIS<1.5;;nbNonSystemicHerbicides_P…	VIRTUAL3	VIRTUAL4	VIRTUAL5	VIRTUAL6};;nbMultiHerbicides_BLE>=1.5;
2117;45;0.784390080609762;Situation.Stock2<0.5;;timeLastTillSow_POIS>=48.75;;MaxTillageDepth_POIS>=2.5;MeanTillageDepth_POIS>=2.;nbMechWeeding_R<1.4993155;;timeHarvest1stTill_POIS<62;;PrimaryCropSowingDate_POIS>=407.5;;PrimaryCropSowingDate_BLE>=271.5;;mu_HMearly<0.107988482666667;g50>=29.85614015;LBRmid>=0.7797501279;b_HMlate>=0.27019620816666;WinterPlough_R<0.2915335;;timeHarvest1stTill_COLZA>=…
2645;176;0.784007189519074;Situation.Stock2<0.5;;timeLastTillSow_POIS<48.75;;nbMechWeeding_R<1.1661345;;timeLastTillSow_POIS>=26.25;;timeSow1stHerbicide_COLZA>=8.5;;nbTillageOtherThanPloughOrRoll_R<6.122204;;nbMultipleHerbicides_R>=0.124943;;MeanTillageDepth_POIS<8.9166665;;timeLastHerbicideHarvest_ORGE<201.5;nbTillageOtherThanPloughOrRoll_R>=2.373916;nbRolling_R<0.624715;maxTillageDepth_R>=17;nb…
1061;185;0.773906432688508;Situation.Stock2<0.5;;timeLastTillSow_POIS>=48.75;;MaxTillageDepth_POIS>=2.5;MeanTillageDepth_POIS>=2.;nbMechWeeding_R<1.4993155;;timeHarvest1stTill_POIS<62;;PrimaryCropSowingDate_POIS>=407.5;;PrimaryCropSowingDate_BLE>=271.5;;mu_HMearly>=0.107988482666667;g50<29.85614015;LBRmid<0.7797501279;b_HMlate<0.27019620816666;WheatVariety in {CAPHORN	ORVANTIS	VIRTUAL5	VIRTUAL8};;nbNonSystemicHerbicides_BLE<1.5;nbHerbDicotSup50_BLE<1.
44;80;0.771888098878131;Situation.Stock2<0.5;;timeLastTillSow_POIS<48.75;;nbMechWeeding_R>=1.1661345;;Interrow.cm._COLZA>=72.5;;WheatVariety in {CAPHORN	VIRTUAL4	VIRTUAL7	VIRTUAL9};
534;144;0.768601103099028;Situation.Stock2<0.5;;timeLastTillSow_POIS>=48.75;;MaxTillageDepth_POIS>=2.5;MeanTillageDepth_POIS>=2.;nbMechWeeding_R<1.4993155;;timeHarvest1stTill_POIS<62;;PrimaryCropSowingDate_POIS>=407.5;;PrimaryCropSowingDate_BLE<271.5;;timeLastRollSow_BLE<48;maxTillageDepth_R>=16.5;nbShreddingFallow.Broyage._R<0.9162485;nbHerbMonocotSup50_BLE>=0.5;EfficacyMonocot_BLE>=0.25;nbResid…
259;221;0.763120978129271;Situation.Stock2<0.5;;timeLastTillSow_POIS>=48.75;;MaxTillageDepth_POIS>=2.5;MeanTillageDepth_POIS>=2.;nbMechWeeding_R<1.4993155;;timeHarvest1stTill_POIS>=62;;harvestDate_BLE>=195.5;;WheatVariety in {VIRTUAL1	VIRTUAL4	VIRTUAL6	VIRTUAL8};;harvestDate_ORGE<213.5;nbPloughing_R<0.583067;nbHerbicides_R<2.582154;nbNonSystemicHerbicides_R<1.41602;nbInCropHerbicides_R<2.582154;nbShreddingFallow.Broyage._R<0.583067;nbResidueShredding.Broyage._BLE<2.5;FreqLeavingCutCropBiomass_BLE<2.5;timeLastHerbicideHarvest_BLE>=13.5;nbPloughing_COLZA<1.5;nbHerbDicotSup75_COLZA<1.5;summerPlough_COLZA<1.5;PrimaryCropSowingDate_POIS<463.5;MeanTi…
1027;55;0.762722920689883;Situation.Stock2<0.5;;timeLastTillSow_POIS>=48.75;;MaxTillageDepth_POIS>=2.5;MeanTillageDepth_POIS>=2.;nbMechWeeding_R<1.4993155;;timeHarvest1stTill_POIS>=62;;harvestDate_BLE>=195.5;;WheatVariety in {CAPHORN	CEZANNE	ORVANTIS	VIRTUAL10	VIRTUAL2	VIRTUAL3	VIRTUAL5	VIRTUAL9};;nbSuperficialTillage_POIS<2.5;;nbHerbMonocotSup75_COLZA<1.5;;PrimaryCropSowingDate_BLE<274;
342;101;0.761688220419309;Situation.Stock2<0.5;;timeLastTillSow_POIS<48.75;;nbMechWeeding_R<1.1661345;;timeLastTillSow_POIS<26.25;;max_height>=134.9960158;baseTempGerm<0.4051053115;lb>=2.094516716;WMmid<19.722074549;b_RLHlate>=2.961685145;mu_LBRmid<-0.0869931426;mu_HMmid<0.263056698;FreqLeavingCutCropBiomass_POIS<2.5;nbResidueShredding.Broyage._POIS<2.;WheatVariety in {CAPHORN	CEZANNE	ORVANTIS	VIRTUAL1	VIRTUAL4	VIRTUAL5	VIRTUAL6	VIRTUAL7};;timeLastHerbicideHarvest_POIS<4.5;
2142;80;0.759404320471569;Situation.Stock2<0.5;;timeLastTillSow_POIS>=48.75;;MaxTillageDepth_POIS>=2.5;MeanTillageDepth_POIS>=2.;nbMechWeeding_R<1.4993155;;timeHarvest1stTill_POIS<62;;PrimaryCropSowingDate_POIS>=407.5;;PrimaryCropSowingDate_BLE<271.5;;timeLastRollSow_BLE<48;maxTillageDepth_R>=16.5;nbShreddingFallow.Broyage._R<0.9162485;nbHerbMonocotSup50_BLE>=0.5;EfficacyMonocot_BLE>=0.25;nbResid…
1321;30;0.751535043074128;Situation.Stock2<0.5;;timeLastTillSow_POIS<48.75;;nbMechWeeding_R<1.1661345;;timeLastTillSow_POIS>=26.25;;timeSow1stHerbicide_COLZA>=8.5;;nbTillageOtherThanPloughOrRoll_R<6.122204;;nbMultipleHerbicides_R>=0.124943;;MeanTillageDepth_POIS<8.9166665;;timeLastHerbicideHarvest_ORGE>=201.5;nbTillageOtherThanPloughOrRoll_R<2.373916;nbRolling_R>=0.624715;maxTillageDepth_R<17;nbH…
2648;219;0.749568433282741;Situation.Stock2<0.5;;timeLastTillSow_POIS<48.75;;nbMechWeeding_R<1.1661345;;timeLastTillSow_POIS>=26.25;;timeSow1stHerbicide_COLZA>=8.5;;nbTillageOtherThanPloughOrRoll_R<6.122204;;nbMultipleHerbicides_R>=0.124943;;MeanTillageDepth_POIS>=8.9166665;;FreqLeavingCutCropBiomass_POIS<1.5;nbResidueShredding.Broyage._POIS<1.;nbHerbDicotSup75_POIS<1.5;;nbNonSystemicHerbicides_P…
5454;96;0.747953774324117;Situation.Stock2<0.5;;timeLastTillSow_POIS<48.75;;nbMechWeeding_R<1.1661345;;timeLastTillSow_POIS<26.25;;max_height>=134.9960158;baseTempGerm<0.4051053115;lb>=2.094516716;WMmid<19.722074549;b_RLHlate>=2.961685145;mu_LBRmid<-0.0869931426;mu_HMmid<0.263056698;FreqLeavingCutCropBiomass_POIS<2.5;nbResidueShredding.Broyage._POIS<2.;WheatVariety in {VIRTUAL10	VIRTUAL2	VIRTUAL3	VIRTUAL8	VIRTUAL9};;nbMultipleHerbicides_R<1.2077815;;nbHerbDicotSup75_COLZA<1.5;;SummerTillage_R<4.373003;;Interrow.cm._ORGE>=16;nbSystemicHerbicides_R>=0.583067;PrimaryCropSowingDate_POIS<447.;SowingDensity.seeds.m2._POIS<32.5;
10596;207;0.747802972080669;Situation.Stock2<0.5;;timeLastTillSow_POIS<48.75;;nbMechWeeding_R<1.1661345;;timeLastTillSow_POIS>=26.25;;timeSow1stHerbicide_COLZA>=8.5;;nbTillageOtherThanPloughOrRoll_R<6.122204;;nbMultipleHerbicides_R>=0.124943;;MeanTillageDepth_POIS>=8.9166665;;FreqLeavingCutCropBiomass_POIS<1.5;nbResidueShredding.Broyage._POIS<1.;nbHerbDicotSup75_POIS<1.5;;nbNonSystemicHerbicides_…	ORVANTIS	VIRTUAL1	VIRTUAL10	VIRTUAL2	VIRTUAL7	VIRTUAL8	VIRTUAL9};;nbSystemicHerbicides_COLZA<0.5;
329;80;0.740866719249813;Situation.Stock2<0.5;;timeLastTillSow_POIS<48.75;;nbMechWeeding_R<1.1661345;;timeLastTillSow_POIS>=26.25;;timeSow1stHerbicide_COLZA>=8.5;;nbTillageOtherThanPloughOrRoll_R<6.122204;;nbMultipleHerbicides_R<0.124943;;rateDepth<14.85078498;PrimaryCropSowingDate_BLE>=322;propSpeciesMortSup80_BLE>=0.3653845;propSpeciesMortSup90_BLE>=0.3653845;PrimaryCropSowingDate_POIS<439;nbHe…
184;39;0.728349021586042;Situation.Stock2<0.5;;timeLastTillSow_POIS<48.75;;nbMechWeeding_R>=1.1661345;;Interrow.cm._COLZA<72.5;;maxTillageDepth_R<18.5;;WheatVariety in {VIRTUAL1	VIRTUAL2	VIRTUAL3	VIRTUAL4	VIRTUAL5	VIRTUAL6	VIRTUAL8	VIRTUAL9};;winterTillage_POIS>=5.5;
81;50;0.725447008836694;Situation.Stock2<0.5;;timeLastTillSow_POIS<48.75;;nbMechWeeding_R<1.1661345;;timeLastTillSow_POIS>=26.25;;timeSow1stHerbicide_COLZA<8.5;;WheatVariety in {VIRTUAL2	VIRTUAL8};nbTillageOtherThanPloughOrRoll_R<5.1643085;nbPloughing_R<0.9162485;nbRolling_R>=0.249886;maxTillageDepth_R<28;nbHerbicides_R>=2.0823825;nbSystemicHerbicides_R>=1.082839;nbInCropHerbicides_R>=2.0823825;nbPseudoRootOnlyHerbicides_R<0.583067;nbMultipleHerbicides_R>=0.916248;nbShreddingFallow.Broyage._R>=0.1665905;SummerTillage_R<2.9153355;SummerPlough_R<0.583067;PrimaryCropSowingDate_BLE<3…
257;161;0.724211507356662;Situation.Stock2<0.5;;timeLastTillSow_POIS>=48.75;;MaxTillageDepth_POIS>=2.5;MeanTillageDepth_POIS>=2.;nbMechWeeding_R<1.4993155;;timeHarvest1stTill_POIS>=62;;harvestDate_BLE>=195.5;;WheatVariety in {CAPHORN	CEZANNE	ORVANTIS	VIRTUAL10	VIRTUAL2	VIRTUAL3	VIRTUAL5	VIRTUAL9};;nbSuperficialTillage_POIS>=2.5;
1052;210;0.721877703078789;Situation.Stock2<0.5;;timeLastTillSow_POIS>=48.75;;MaxTillageDepth_POIS>=2.5;MeanTillageDepth_POIS>=2.;nbMechWeeding_R<1.4993155;;timeHarvest1stTill_POIS>=62;;harvestDate_BLE<195.5;;PrimaryCropSowingDate_BLE<320;;WheatVariety in {CAPHORN	CEZANNE	ORVANTIS	VIRTUAL10	VIRTUAL3	VIRTUAL4	VIRTUAL5	VIRTUAL6	VIRTUAL7	VIRTUAL9};;propSpeciesMortSup80_POIS<0.8653845;propSpeciesMortSup90_POIS<0.865384;timeSow1stHerbicide_BLE>=105.75;
2118;205;0.701188987870852;Situation.Stock2<0.5;;timeLastTillSow_POIS>=48.75;;MaxTillageDepth_POIS>=2.5;MeanTillageDepth_POIS>=2.;nbMechWeeding_R<1.4993155;;timeHarvest1stTill_POIS<62;;PrimaryCropSowingDate_POIS>=407.5;;PrimaryCropSowingDate_BLE>=271.5;;mu_HMearly<0.107988482666667;g50>=29.85614015;LBRmid>=0.7797501279;b_HMlate>=0.27019620816666;WinterPlough_R<0.2915335;;timeHarvest1stTill_COLZA<…	VIRTUAL10	VIRTUAL4	VIRTUAL8	VIRTUAL9};
270;26;0.686621114625733;Situation.Stock2<0.5;;timeLastTillSow_POIS>=48.75;;MaxTillageDepth_POIS>=2.5;MeanTillageDepth_POIS>=2.;nbMechWeeding_R<1.4993155;;timeHarvest1stTill_POIS<62;;PrimaryCropSowingDate_POIS<407.5;;SowingDensity.seeds.m2._BLE>=123.5;;harvestDate_COLZA>=217.5;nbNonSystemicHerbicides_R>=2.332268;nbNonSystemicHerbicides_BLE>=3.
1057;30;0.685783024633183;Situation.Stock2<0.5;;timeLastTillSow_POIS>=48.75;;MaxTillageDepth_POIS>=2.5;MeanTillageDepth_POIS>=2.;nbMechWeeding_R<1.4993155;;timeHarvest1stTill_POIS<62;;PrimaryCropSowingDate_POIS>=407.5;;PrimaryCropSowingDate_BLE>=271.5;;mu_HMearly<0.107988482666667;g50>=29.85614015;LBRmid>=0.7797501279;b_HMlate>=0.27019620816666;WinterPlough_R>=0.2915335;;MaxTillageDepth_BLE>=20.5…
680;110;0.671132324035996;Situation.Stock2<0.5;;timeLastTillSow_POIS<48.75;;nbMechWeeding_R<1.1661345;;timeLastTillSow_POIS<26.25;;max_height>=134.9960158;baseTempGerm<0.4051053115;lb>=2.094516716;WMmid<19.722074549;b_RLHlate>=2.961685145;mu_LBRmid<-0.0869931426;mu_HMmid<0.263056698;FreqLeavingCutCropBiomass_POIS<2.5;nbResidueShredding.Broyage._POIS<2.;WheatVariety in {VIRTUAL10	VIRTUAL2	VIRTUAL3	VIRTUAL8	VIRTUAL9};;nbMultipleHerbicides_R<1.2077815;;nbHerbDicotSup75_COLZA>=1.5;
1060;117;0.667061270811262;Situation.Stock2<0.5;;timeLastTillSow_POIS>=48.75;;MaxTillageDepth_POIS>=2.5;MeanTillageDepth_POIS>=2.;nbMechWeeding_R<1.4993155;;timeHarvest1stTill_POIS<62;;PrimaryCropSowingDate_POIS>=407.5;;PrimaryCropSowingDate_BLE>=271.5;;mu_HMearly>=0.107988482666667;g50<29.85614015;LBRmid<0.7797501279;b_HMlate<0.27019620816666;WheatVariety in {CAPHORN	ORVANTIS	VIRTUAL5	VIRTUAL8};;nbNonSystemicHerbicides_BLE>=1.5;nbHerbDicotSup50_BLE>=1.
262;155;0.666437848533279;Situation.Stock2<0.5;;timeLastTillSow_POIS>=48.75;;MaxTillageDepth_POIS>=2.5;MeanTillageDepth_POIS>=2.;nbMechWeeding_R<1.4993155;;timeHarvest1stTill_POIS>=62;;harvestDate_BLE<195.5;;PrimaryCropSowingDate_BLE<320;;WheatVariety in {VIRTUAL1	VIRTUAL2};
2140;30;0.659497178683364;Situation.Stock2<0.5;;timeLastTillSow_POIS>=48.75;;MaxTillageDepth_POIS>=2.5;MeanTillageDepth_POIS>=2.;nbMechWeeding_R<1.4993155;;timeHarvest1stTill_POIS<62;;PrimaryCropSowingDate_POIS>=407.5;;PrimaryCropSowingDate_BLE<271.5;;timeLastRollSow_BLE<48;maxTillageDepth_R>=16.5;nbShreddingFallow.Broyage._R<0.9162485;nbHerbMonocotSup50_BLE>=0.5;EfficacyMonocot_BLE>=0.25;nbResid…
2053;168;0.658182099619038;Situation.Stock2<0.5;;timeLastTillSow_POIS>=48.75;;MaxTillageDepth_POIS>=2.5;MeanTillageDepth_POIS>=2.;nbMechWeeding_R<1.4993155;;timeHarvest1stTill_POIS>=62;;harvestDate_BLE>=195.5;;WheatVariety in {CAPHORN	CEZANNE	ORVANTIS	VIRTUAL10	VIRTUAL2	VIRTUAL3	VIRTUAL5	VIRTUAL9};;nbSuperficialTillage_POIS<2.5;;nbHerbMonocotSup75_COLZA<1.5;;PrimaryCropSowingDate_BLE>=274;;PrimaryCropSowingDate_BLE>=311;
2644;138;0.655402412724577;Situation.Stock2<0.5;;timeLastTillSow_POIS<48.75;;nbMechWeeding_R<1.1661345;;timeLastTillSow_POIS>=26.25;;timeSow1stHerbicide_COLZA>=8.5;;nbTillageOtherThanPloughOrRoll_R<6.122204;;nbMultipleHerbicides_R>=0.124943;;MeanTillageDepth_POIS<8.9166665;;timeLastHerbicideHarvest_ORGE<201.5;nbTillageOtherThanPloughOrRoll_R>=2.373916;nbRolling_R<0.624715;maxTillageDepth_R>=17;nb…
261;121;0.648242985340017;Situation.Stock2<0.5;;timeLastTillSow_POIS>=48.75;;MaxTillageDepth_POIS>=2.5;MeanTillageDepth_POIS>=2.;nbMechWeeding_R<1.4993155;;timeHarvest1stTill_POIS>=62;;harvestDate_BLE<195.5;;PrimaryCropSowingDate_BLE>=320;;nbRootOnlyHerbicides_R>=0.0832955;nbSystemicHerbicides_R>=0.4997715;nbNonSystemicHerbicides_R<1.4993155;PrimaryCropSowingDate_BLE<327.5;nbSuperficialTillage_BL…
2752;45;0.641425386337906;Situation.Stock2<0.5;;timeLastTillSow_POIS<48.75;;nbMechWeeding_R<1.1661345;;timeLastTillSow_POIS<26.25;;max_height<134.9960158;baseTempGerm>=0.4051053115;lb<2.094516716;WMmid>=19.722074549;b_RLHlate<2.961685145;mu_LBRmid>=-0.0869931426;mu_HMmid>=0.263056698;SLAmid>=165.6574235;reductionDepth>=0.000601853;shootLength<425.6018531;rootLength<63.432701;r50<118.8783305;g0>=1…
1362;68;0.638840975162418;Situation.Stock2<0.5;;timeLastTillSow_POIS<48.75;;nbMechWeeding_R<1.1661345;;timeLastTillSow_POIS<26.25;;max_height>=134.9960158;baseTempGerm<0.4051053115;lb>=2.094516716;WMmid<19.722074549;b_RLHlate>=2.961685145;mu_LBRmid<-0.0869931426;mu_HMmid<0.263056698;FreqLeavingCutCropBiomass_POIS<2.5;nbResidueShredding.Broyage._POIS<2.;WheatVariety in {VIRTUAL10	VIRTUAL2	VIRTUAL3	VIRTUAL8	VIRTUAL9};;nbMultipleHerbicides_R<1.2077815;;nbHerbDicotSup75_COLZA<1.5;;SummerTillage_R>=4.373003;
5452;45;0.626263594947743;Situation.Stock2<0.5;;timeLastTillSow_POIS<48.75;;nbMechWeeding_R<1.1661345;;timeLastTillSow_POIS<26.25;;max_height>=134.9960158;baseTempGerm<0.4051053115;lb>=2.094516716;WMmid<19.722074549;b_RLHlate>=2.961685145;mu_LBRmid<-0.0869931426;mu_HMmid<0.263056698;FreqLeavingCutCropBiomass_POIS<2.5;nbResidueShredding.Broyage._POIS<2.;WheatVariety in {VIRTUAL10	VIRTUAL2	VIRTUAL3	VIRTUAL8	VIRTUAL9};;nbMultipleHerbicides_R<1.2077815;;nbHerbDicotSup75_COLZA<1.5;;SummerTillage_R<4.373003;;Interrow.cm._ORGE<16;nbSystemicHerbicides_R<0.583067;PrimaryCropSowingDate_POIS>=447.;MeanTillageDepth_POIS<8.7410715;
2116;169;0.611055064212788;Situation.Stock2<0.5;;timeLastTillSow_POIS>=48.75;;MaxTillageDepth_POIS>=2.5;MeanTillageDepth_POIS>=2.;nbMechWeeding_R<1.4993155;;timeHarvest1stTill_POIS<62;;PrimaryCropSowingDate_POIS>=407.5;;PrimaryCropSowingDate_BLE>=271.5;;mu_HMearly<0.107988482666667;g50>=29.85614015;LBRmid>=0.7797501279;b_HMlate>=0.27019620816666;WinterPlough_R<0.2915335;;timeHarvest1stTill_COLZA>…
328;70;0.601301058395449;Situation.Stock2<0.5;;timeLastTillSow_POIS<48.75;;nbMechWeeding_R<1.1661345;;timeLastTillSow_POIS>=26.25;;timeSow1stHerbicide_COLZA>=8.5;;nbTillageOtherThanPloughOrRoll_R<6.122204;;nbMultipleHerbicides_R<0.124943;;rateDepth>=14.85078498;PrimaryCropSowingDate_BLE<322;propSpeciesMortSup80_BLE<0.3653845;propSpeciesMortSup90_BLE<0.3653845;PrimaryCropSowingDate_POIS>=439;nbHer…
68;40;0.597669459962709;Situation.Stock2<0.5;;timeLastTillSow_POIS>=48.75;;MaxTillageDepth_POIS>=2.5;MeanTillageDepth_POIS>=2.;nbMechWeeding_R>=1.4993155;;Interrow.cm._POIS<6.5;;nbPloughing_COLZA>=0.5;summerPlough_COLZA>=0.5;PrimaryCropSowingDate_POIS>=450;timeLastTillSow_POIS>=99.75;soilPen>=0.9635992545;HMlate<23.292578165;b_HMlate>=0.27728256;b_WMmid>=0.4342173421;mu_HMearly<0.0769056493333333…
266;30;0.561749313402595;Situation.Stock2<0.5;;timeLastTillSow_POIS>=48.75;;MaxTillageDepth_POIS>=2.5;MeanTillageDepth_POIS>=2.;nbMechWeeding_R<1.4993155;;timeHarvest1stTill_POIS<62;;PrimaryCropSowingDate_POIS>=407.5;;PrimaryCropSowingDate_BLE<271.5;;timeLastRollSow_BLE>=48;maxTillageDepth_R<16.5;nbShreddingFallow.Broyage._R>=0.9162485;nbHerbMonocotSup50_BLE<0.5;EfficacyMonocot_BLE<0.25;nbResidue…
2052;254;0.553226273961968;Situation.Stock2<0.5;;timeLastTillSow_POIS>=48.75;;MaxTillageDepth_POIS>=2.5;MeanTillageDepth_POIS>=2.;nbMechWeeding_R<1.4993155;;timeHarvest1stTill_POIS>=62;;harvestDate_BLE>=195.5;;WheatVariety in {CAPHORN	CEZANNE	ORVANTIS	VIRTUAL10	VIRTUAL2	VIRTUAL3	VIRTUAL5	VIRTUAL9};;nbSuperficialTillage_POIS<2.5;;nbHerbMonocotSup75_COLZA<1.5;;PrimaryCropSowingDate_BLE>=274;;PrimaryCropSowingDate_BLE<311;
84;30;0.548175702341365;Situation.Stock2<0.5;;timeLastTillSow_POIS<48.75;;nbMechWeeding_R<1.1661345;;timeLastTillSow_POIS<26.25;;max_height>=134.9960158;baseTempGerm<0.4051053115;lb>=2.094516716;WMmid<19.722074549;b_RLHlate>=2.961685145;mu_LBRmid<-0.0869931426;mu_HMmid<0.263056698;FreqLeavingCutCropBiomass_POIS>=2.5;nbResidueShredding.Broyage._POIS>=2.
1056;92;0.537457062359988;Situation.Stock2<0.5;;timeLastTillSow_POIS>=48.75;;MaxTillageDepth_POIS>=2.5;MeanTillageDepth_POIS>=2.;nbMechWeeding_R<1.4993155;;timeHarvest1stTill_POIS<62;;PrimaryCropSowingDate_POIS>=407.5;;PrimaryCropSowingDate_BLE>=271.5;;mu_HMearly<0.107988482666667;g50>=29.85614015;LBRmid>=0.7797501279;b_HMlate>=0.27019620816666;WinterPlough_R>=0.2915335;;MaxTillageDepth_BLE<20.5;…
134;30;0.521000365069749;Situation.Stock2<0.5;;timeLastTillSow_POIS>=48.75;;MaxTillageDepth_POIS>=2.5;MeanTillageDepth_POIS>=2.;nbMechWeeding_R<1.4993155;;timeHarvest1stTill_POIS<62;;PrimaryCropSowingDate_POIS<407.5;;SowingDensity.seeds.m2._BLE<123.5;
260;38;0.507177358508132;Situation.Stock2<0.5;;timeLastTillSow_POIS>=48.75;;MaxTillageDepth_POIS>=2.5;MeanTillageDepth_POIS>=2.;nbMechWeeding_R<1.4993155;;timeHarvest1stTill_POIS>=62;;harvestDate_BLE<195.5;;PrimaryCropSowingDate_BLE>=320;;nbRootOnlyHerbicides_R<0.0832955;nbSystemicHerbicides_R<0.4997715;nbNonSystemicHerbicides_R>=1.4993155;PrimaryCropSowingDate_BLE>=327.5;nbSuperficialTillage_BLE…
80;40;0.489846365256261;Situation.Stock2<0.5;;timeLastTillSow_POIS<48.75;;nbMechWeeding_R<1.1661345;;timeLastTillSow_POIS>=26.25;;timeSow1stHerbicide_COLZA<8.5;;WheatVariety in {VIRTUAL1};nbTillageOtherThanPloughOrRoll_R>=5.1643085;nbPloughing_R>=0.9162485;nbRolling_R<0.249886;maxTillageDepth_R>=28;nbHerbicides_R<2.0823825;nbSystemicHerbicides_R<1.082839;nbInCropHerbicides_R<2.0823825;nbPseudoRoo…
512;238;0.488829291464422;Situation.Stock2<0.5;;timeLastTillSow_POIS>=48.75;;MaxTillageDepth_POIS>=2.5;MeanTillageDepth_POIS>=2.;nbMechWeeding_R<1.4993155;;timeHarvest1stTill_POIS>=62;;harvestDate_BLE>=195.5;;WheatVariety in {CAPHORN	CEZANNE	ORVANTIS	VIRTUAL10	VIRTUAL2	VIRTUAL3	VIRTUAL5	VIRTUAL9};;nbSuperficialTillage_POIS<2.5;;nbHerbMonocotSup75_COLZA>=1.5;
258;10;0.418765041018046;Situation.Stock2<0.5;;timeLastTillSow_POIS>=48.75;;MaxTillageDepth_POIS>=2.5;MeanTillageDepth_POIS>=2.;nbMechWeeding_R<1.4993155;;timeHarvest1stTill_POIS>=62;;harvestDate_BLE>=195.5;;WheatVariety in {VIRTUAL1	VIRTUAL4	VIRTUAL6	VIRTUAL8};;harvestDate_ORGE>=213.5;nbPloughing_R>=0.583067;nbHerbicides_R>=2.582154;nbNonSystemicHerbicides_R>=1.41602;nbInCropHerbicides_R>=2.582154;nbShreddingFallow.Broyage._R>=0.583067;nbResidueShredding.Broyage._BLE>=2.5;FreqLeavingCutCropBiomass_BLE>=2.5;timeLastHerbicideHarvest_BLE<13.5;nbPloughing_COLZA>=1.5;nbHerbDicotSup75_COLZA>=1.5;summerPlough_COLZA>=1.5;PrimaryCropSowingDate_POIS>=4…
1320;15;0.417140049222026;Situation.Stock2<0.5;;timeLastTillSow_POIS<48.75;;nbMechWeeding_R<1.1661345;;timeLastTillSow_POIS>=26.25;;timeSow1stHerbicide_COLZA>=8.5;;nbTillageOtherThanPloughOrRoll_R<6.122204;;nbMultipleHerbicides_R>=0.124943;;MeanTillageDepth_POIS<8.9166665;;timeLastHerbicideHarvest_ORGE>=201.5;nbTillageOtherThanPloughOrRoll_R<2.373916;nbRolling_R>=0.624715;maxTillageDepth_R<17;nbH…
