# Supplementary material for: Tracking Ideal Varieties and Cropping Techniques for Agroecological Weed Management: A Simulation-Based Study on Pea
Source: Front Plant Sci. 2022 Apr 4;13:809056. doi: 10.3389/fpls.2022.809056 (PMC9014269; doi:10.3389/fpls.2022.809056)
Supplement: Supplementary file 1 [file Data_Sheet_1.ZIP › AllBranches/Feuilles_FieldInfestation_Spring_Rotation.csv]

idLeaf;n;MeanIndicator;
947;10;0.989970965073106;Frequency_COLZA>=0.2082385;;Situation.Stock1<0.5;;Situation.Stock2<0.5;;Situation.Reference<0.5;;Frequency_BLE>=0.2915335;CropRotationLength_R<3.5;Frequency_COLZA>=0.2915335;Frequency_POIS>=0.2915335;Frequency_ORGE<0.124943;Situation.Rotation3<0.;timeLastTillSow_POIS>=73.75;;MeanTillageDepth_POIS>=6.25;;Interrow.cm._BLE<26;;nbMultiHerbicides_COLZA>=1.5;
111;15;0.967502062573608;Frequency_COLZA>=0.2082385;;Situation.Stock1>=0.5;;timeLastTillSow_POIS<51.625;;PeaFloweringTT<154.866913625;;nbSystemicHerbicides_R>=0.4997715;;timeHarvest1stTill_POIS<11.5;
3839;210;0.954706137433337;Frequency_COLZA>=0.2082385;;Situation.Stock1<0.5;;Situation.Stock2<0.5;;Situation.Reference<0.5;;Frequency_BLE>=0.2915335;CropRotationLength_R<3.5;Frequency_COLZA>=0.2915335;Frequency_POIS>=0.2915335;Frequency_ORGE<0.124943;Situation.Rotation3<0.;timeLastTillSow_POIS<73.75;;Interrow.cm._COLZA<72.5;;timeLastTillSow_COLZA<4.5;;MaxTillageDepth_BLE>=7;MeanTillageDepth_BLE>=…
7657;25;0.953981261005398;Frequency_COLZA>=0.2082385;;Situation.Stock1<0.5;;Situation.Stock2<0.5;;Situation.Reference<0.5;;Frequency_BLE>=0.2915335;CropRotationLength_R<3.5;Frequency_COLZA>=0.2915335;Frequency_POIS>=0.2915335;Frequency_ORGE<0.124943;Situation.Rotation3<0.;timeLastTillSow_POIS<73.75;;Interrow.cm._COLZA<72.5;;timeLastTillSow_COLZA>=4.5;;nbMechWeeding_R>=1.4993155;;b_HMmid<0.2651615…
15;760;0.953838171622946;Frequency_COLZA>=0.2082385;;Situation.Stock1<0.5;;Situation.Stock2>=0.5;
175;20;0.946437827095991;Frequency_COLZA<0.2082385;;timeLastTillSow_POIS<48.75;;PeaFloweringTT>=274.158902666667;;nbHerbMonocotSup50_BLE>=1.5;;mu_LBRmid>=-0.0869931426;baseTempGerm>=0.4051053115;lb<2.094516716;max_height<134.9960158;WMmid>=19.722074549;b_RLHlate<2.961685145;mu_HMmid>=0.263056698;timeLastTillSow_POIS<27.25;;SowingDensity.seeds.m2._BLE<314.5;
461;16;0.931424772023733;Frequency_COLZA>=0.2082385;;Situation.Stock1<0.5;;Situation.Stock2<0.5;;Situation.Reference>=0.5;;timeLastTillSow_POIS<22.5;;timeLastTillSow_COLZA<12.5;;PeaFloweringTT>=476.174988;;nbTillageOtherThanPloughOrRoll_R>=5.1643085;
211;15;0.931146915984681;Frequency_COLZA>=0.2082385;;Situation.Stock1>=0.5;;timeLastTillSow_POIS<51.625;;PeaFloweringTT>=154.866913625;;MaxTillageDepth_COLZA<23.5;;nbShreddingFallow.Broyage._R>=0.4997715;;SowingDensity.seeds.m2._POIS<34.5;
3831;190;0.926406705035653;Frequency_COLZA>=0.2082385;;Situation.Stock1<0.5;;Situation.Stock2<0.5;;Situation.Reference<0.5;;Frequency_BLE>=0.2915335;CropRotationLength_R<3.5;Frequency_COLZA>=0.2915335;Frequency_POIS>=0.2915335;Frequency_ORGE<0.124943;Situation.Rotation3<0.;timeLastTillSow_POIS<73.75;;Interrow.cm._COLZA<72.5;;timeLastTillSow_COLZA>=4.5;;nbMechWeeding_R>=1.4993155;;b_HMmid>=0.26516…
3837;120;0.919824557265442;Frequency_COLZA>=0.2082385;;Situation.Stock1<0.5;;Situation.Stock2<0.5;;Situation.Reference<0.5;;Frequency_BLE>=0.2915335;CropRotationLength_R<3.5;Frequency_COLZA>=0.2915335;Frequency_POIS>=0.2915335;Frequency_ORGE<0.124943;Situation.Rotation3<0.;timeLastTillSow_POIS<73.75;;Interrow.cm._COLZA<72.5;;timeLastTillSow_COLZA<4.5;;MaxTillageDepth_BLE>=7;MeanTillageDepth_BLE>=…
61251;39;0.91146877889591;Frequency_COLZA>=0.2082385;;Situation.Stock1<0.5;;Situation.Stock2<0.5;;Situation.Reference<0.5;;Frequency_BLE>=0.2915335;CropRotationLength_R<3.5;Frequency_COLZA>=0.2915335;Frequency_POIS>=0.2915335;Frequency_ORGE<0.124943;Situation.Rotation3<0.;timeLastTillSow_POIS<73.75;;Interrow.cm._COLZA<72.5;;timeLastTillSow_COLZA>=4.5;;nbMechWeeding_R>=1.4993155;;b_HMmid<0.2651615…
3829;170;0.907734438890979;Frequency_COLZA>=0.2082385;;Situation.Stock1<0.5;;Situation.Stock2<0.5;;Situation.Reference<0.5;;Frequency_BLE>=0.2915335;CropRotationLength_R<3.5;Frequency_COLZA>=0.2915335;Frequency_POIS>=0.2915335;Frequency_ORGE<0.124943;Situation.Rotation3<0.;timeLastTillSow_POIS<73.75;;Interrow.cm._COLZA<72.5;;timeLastTillSow_COLZA>=4.5;;nbMechWeeding_R>=1.4993155;;b_HMmid<0.265161…
107;43;0.90146843951217;Frequency_COLZA>=0.2082385;;Situation.Stock1>=0.5;;timeLastTillSow_POIS<51.625;;PeaFloweringTT>=154.866913625;;MaxTillageDepth_COLZA>=23.5;;nbNonSystemicHerbicides_R>=0.832953;
911;35;0.899657218050122;Frequency_COLZA>=0.2082385;;Situation.Stock1<0.5;;Situation.Stock2<0.5;;Situation.Reference>=0.5;;timeLastTillSow_POIS>=22.5;;nbNonSystemicHerbicides_R<1.8324965;;timeLastPloughSow_BLE<57.5;;SowingDensity.seeds.m2._POIS>=61.5;;timeLastTillSow_POIS<43.5;
231;107;0.897210960380968;Frequency_COLZA>=0.2082385;;Situation.Stock1<0.5;;Situation.Stock2<0.5;;Situation.Reference>=0.5;;timeLastTillSow_POIS<22.5;;timeLastTillSow_COLZA<12.5;;PeaFloweringTT<476.174988;
443;42;0.894810407254192;Frequency_COLZA>=0.2082385;;Situation.Stock1>=0.5;;timeLastTillSow_POIS<51.625;;PeaFloweringTT<154.866913625;;nbSystemicHerbicides_R>=0.4997715;;timeHarvest1stTill_POIS>=11.5;;MeanTillageDepth_POIS>=9.75;;summerTillage_COLZA>=1.5;nbSuperficialTillage_COLZA>=1.
15313;95;0.890086542363365;Frequency_COLZA>=0.2082385;;Situation.Stock1<0.5;;Situation.Stock2<0.5;;Situation.Reference<0.5;;Frequency_BLE>=0.2915335;CropRotationLength_R<3.5;Frequency_COLZA>=0.2915335;Frequency_POIS>=0.2915335;Frequency_ORGE<0.124943;Situation.Rotation3<0.;timeLastTillSow_POIS<73.75;;Interrow.cm._COLZA<72.5;;timeLastTillSow_COLZA>=4.5;;nbMechWeeding_R>=1.4993155;;b_HMmid<0.265161…
943;115;0.888584035376472;Frequency_COLZA>=0.2082385;;Situation.Stock1<0.5;;Situation.Stock2<0.5;;Situation.Reference<0.5;;Frequency_BLE<0.2915335;CropRotationLength_R>=3.5;Frequency_COLZA<0.2915335;Frequency_POIS<0.2915335;Frequency_ORGE>=0.124943;Situation.Rotation3>=0.;PrimaryCropSowingDate_ORGE<308.5;;MeanTillageDepth_BLE>=14.9;;SowingDensity.seeds.m2._ORGE<472;;MeanTillageDepth_COLZA<16.5;
237;840;0.885682796935569;Frequency_COLZA>=0.2082385;;Situation.Stock1<0.5;;Situation.Stock2<0.5;;Situation.Reference<0.5;;Frequency_BLE>=0.2915335;CropRotationLength_R<3.5;Frequency_COLZA>=0.2915335;Frequency_POIS>=0.2915335;Frequency_ORGE<0.124943;Situation.Rotation3<0.;timeLastTillSow_POIS>=73.75;;MeanTillageDepth_POIS<6.25;
3838;35;0.883108118558071;Frequency_COLZA>=0.2082385;;Situation.Stock1<0.5;;Situation.Stock2<0.5;;Situation.Reference<0.5;;Frequency_BLE>=0.2915335;CropRotationLength_R<3.5;Frequency_COLZA>=0.2915335;Frequency_POIS>=0.2915335;Frequency_ORGE<0.124943;Situation.Rotation3<0.;timeLastTillSow_POIS<73.75;;Interrow.cm._COLZA<72.5;;timeLastTillSow_COLZA<4.5;;MaxTillageDepth_BLE>=7;MeanTillageDepth_BLE>=6…
1893;60;0.877265603880194;Frequency_COLZA>=0.2082385;;Situation.Stock1<0.5;;Situation.Stock2<0.5;;Situation.Reference<0.5;;Frequency_BLE>=0.2915335;CropRotationLength_R<3.5;Frequency_COLZA>=0.2915335;Frequency_POIS>=0.2915335;Frequency_ORGE<0.124943;Situation.Rotation3<0.;timeLastTillSow_POIS>=73.75;;MeanTillageDepth_POIS>=6.25;;Interrow.cm._BLE<26;;nbMultiHerbicides_COLZA<1.5;;harvestDate_BLE<18…
167;13;0.876135853157495;Frequency_COLZA<0.2082385;;timeLastTillSow_POIS<48.75;;PeaFloweringTT>=274.158902666667;;nbHerbMonocotSup50_BLE<1.5;;timeSow1stHerbicide_BLE<260.25;;timeHarvest1stRoll_BLE>=59;;PeaFloweringTT<901.97492975;
1599;15;0.875244501927227;Frequency_COLZA>=0.2082385;;Situation.Stock1>=0.5;;timeLastTillSow_POIS>=51.625;;SummerTillage_R<4.1647645;;nbNonSystemicHerbicides_R<1.8324965;;MaxTillageDepth_COLZA>=5.5;;timeHarvest1stTill_BLE<41;;nbNonSystemicHerbicides_POIS<1.5;;rateDepth>=13.58862754;r50>=116.8388426;b_HMearly>=0.28594024933333;SowingDensity.seeds.m2._POIS>=89;
47;51;0.874454508829432;Frequency_COLZA<0.2082385;;timeLastTillSow_POIS<48.75;;PeaFloweringTT<274.158902666667;;timeSow1stHerbicide_BLE>=64.25;;PrimaryCropSowingDate_POIS>=449.5;
907;45;0.873448360512308;Frequency_COLZA>=0.2082385;;Situation.Stock1<0.5;;Situation.Stock2<0.5;;Situation.Reference>=0.5;;timeLastTillSow_POIS>=22.5;;nbNonSystemicHerbicides_R<1.8324965;;timeLastPloughSow_BLE>=57.5;;summerPlough_BLE<1.5;nbPloughing_R<0.4997715;SummerPlough_R<0.4997715;nbPloughing_BLE<1.;nbSuperficialTillage_COLZA>=5.5;summerTillage_COLZA>=5.
25;25;0.866212431845492;Frequency_COLZA>=0.2082385;;Situation.Stock1>=0.5;;timeLastTillSow_POIS>=51.625;;SummerTillage_R>=4.1647645;
7255;35;0.859829391654558;Frequency_COLZA>=0.2082385;;Situation.Stock1<0.5;;Situation.Stock2<0.5;;Situation.Reference>=0.5;;timeLastTillSow_POIS>=22.5;;nbNonSystemicHerbicides_R<1.8324965;;timeLastPloughSow_BLE>=57.5;;summerPlough_BLE<1.5;nbPloughing_R<0.4997715;SummerPlough_R<0.4997715;nbPloughing_BLE<1.;nbSuperficialTillage_COLZA<5.5;summerTillage_COLZA<5.;PrimaryCropSowingDate_COLZA<271.5;;red…
93;32;0.859547893861791;Frequency_COLZA<0.2082385;;timeLastTillSow_POIS<48.75;;PeaFloweringTT<274.158902666667;;timeSow1stHerbicide_BLE>=64.25;;PrimaryCropSowingDate_POIS<449.5;;PrimaryCropSowingDate_BLE>=320;
1913;30;0.85898368906695;Frequency_COLZA>=0.2082385;;Situation.Stock1<0.5;;Situation.Stock2<0.5;;Situation.Reference<0.5;;Frequency_BLE>=0.2915335;CropRotationLength_R<3.5;Frequency_COLZA>=0.2915335;Frequency_POIS>=0.2915335;Frequency_ORGE<0.124943;Situation.Rotation3<0.;timeLastTillSow_POIS<73.75;;Interrow.cm._COLZA<72.5;;timeLastTillSow_COLZA>=4.5;;nbMechWeeding_R<1.4993155;;meanMechWeedDepth.c…
171;15;0.855739146850517;Frequency_COLZA<0.2082385;;timeLastTillSow_POIS<48.75;;PeaFloweringTT>=274.158902666667;;nbHerbMonocotSup50_BLE>=1.5;;mu_LBRmid<-0.0869931426;baseTempGerm<0.4051053115;lb>=2.094516716;max_height>=134.9960158;WMmid<19.722074549;b_RLHlate>=2.961685145;mu_HMmid<0.263056698;SowingDensity.seeds.m2._POIS<101.5;;harvestDate_BLE>=219;
477;30;0.848299884684376;Frequency_COLZA>=0.2082385;;Situation.Stock1<0.5;;Situation.Stock2<0.5;;Situation.Reference<0.5;;Frequency_BLE>=0.2915335;CropRotationLength_R<3.5;Frequency_COLZA>=0.2915335;Frequency_POIS>=0.2915335;Frequency_ORGE<0.124943;Situation.Rotation3<0.;timeLastTillSow_POIS<73.75;;Interrow.cm._COLZA>=72.5;;timeLastPloughSow_BLE<18;maxTillageDepth_R>=24;MeanTillageDepth_BLE>=13.2…
1891;55;0.847940447914019;Frequency_COLZA>=0.2082385;;Situation.Stock1<0.5;;Situation.Stock2<0.5;;Situation.Reference<0.5;;Frequency_BLE>=0.2915335;CropRotationLength_R<3.5;Frequency_COLZA>=0.2915335;Frequency_POIS>=0.2915335;Frequency_ORGE<0.124943;Situation.Rotation3<0.;timeLastTillSow_POIS>=73.75;;MeanTillageDepth_POIS>=6.25;;Interrow.cm._BLE>=26;;timeHarvest1stManure_COLZA>=18.5;Interrow.cm._…
213;10;0.845221381080197;Frequency_COLZA>=0.2082385;;Situation.Stock1>=0.5;;timeLastTillSow_POIS<51.625;;PeaFloweringTT>=154.866913625;;MaxTillageDepth_COLZA>=23.5;;nbNonSystemicHerbicides_R<0.832953;;maxTillageDepth_R<26.5;timeLastHerbicideHarvest_BLE>=86;SowingDensity.seeds.m2._POIS>=7
469;160;0.843101227552105;Frequency_COLZA>=0.2082385;;Situation.Stock1<0.5;;Situation.Stock2<0.5;;Situation.Reference<0.5;;Frequency_BLE<0.2915335;CropRotationLength_R>=3.5;Frequency_COLZA<0.2915335;Frequency_POIS<0.2915335;Frequency_ORGE>=0.124943;Situation.Rotation3>=0.;PrimaryCropSowingDate_ORGE<308.5;;MeanTillageDepth_BLE<14.9;;nbSystemicHerbicides_BLE>=1.5;
3836;30;0.841235249222977;Frequency_COLZA>=0.2082385;;Situation.Stock1<0.5;;Situation.Stock2<0.5;;Situation.Reference<0.5;;Frequency_BLE>=0.2915335;CropRotationLength_R<3.5;Frequency_COLZA>=0.2915335;Frequency_POIS>=0.2915335;Frequency_ORGE<0.124943;Situation.Rotation3<0.;timeLastTillSow_POIS<73.75;;Interrow.cm._COLZA<72.5;;timeLastTillSow_COLZA<4.5;;MaxTillageDepth_BLE>=7;MeanTillageDepth_BLE>=6…
19;35;0.840798410473513;Frequency_COLZA<0.2082385;;timeLastTillSow_POIS>=48.75;;nbHerbicides_R>=1.1661345;nbInCropHerbicides_R>=1.166134;nbHerbMonocotSup75_BLE>=2.5;
3751;170;0.839395731001113;Frequency_COLZA>=0.2082385;;Situation.Stock1<0.5;;Situation.Stock2<0.5;;Situation.Reference<0.5;;Frequency_BLE<0.2915335;CropRotationLength_R>=3.5;Frequency_COLZA<0.2915335;Frequency_POIS<0.2915335;Frequency_ORGE>=0.124943;Situation.Rotation3>=0.;PrimaryCropSowingDate_ORGE<308.5;;MeanTillageDepth_BLE<14.9;;nbSystemicHerbicides_BLE<1.5;;PrimaryCropSowingDate_COLZA<255.5;…
958;40;0.837744738552096;Frequency_COLZA>=0.2082385;;Situation.Stock1<0.5;;Situation.Stock2<0.5;;Situation.Reference<0.5;;Frequency_BLE>=0.2915335;CropRotationLength_R<3.5;Frequency_COLZA>=0.2915335;Frequency_POIS>=0.2915335;Frequency_ORGE<0.124943;Situation.Rotation3<0.;timeLastTillSow_POIS<73.75;;Interrow.cm._COLZA<72.5;;timeLastTillSow_COLZA<4.5;;MaxTillageDepth_BLE<7;MeanTillageDepth_BLE<6.
3749;15;0.835897593966855;Frequency_COLZA>=0.2082385;;Situation.Stock1<0.5;;Situation.Stock2<0.5;;Situation.Reference<0.5;;Frequency_BLE<0.2915335;CropRotationLength_R>=3.5;Frequency_COLZA<0.2915335;Frequency_POIS<0.2915335;Frequency_ORGE>=0.124943;Situation.Rotation3>=0.;PrimaryCropSowingDate_ORGE<308.5;;MeanTillageDepth_BLE<14.9;;nbSystemicHerbicides_BLE<1.5;;PrimaryCropSowingDate_COLZA<255.5;;…
174;60;0.829940898898007;Frequency_COLZA<0.2082385;;timeLastTillSow_POIS<48.75;;PeaFloweringTT>=274.158902666667;;nbHerbMonocotSup50_BLE>=1.5;;mu_LBRmid>=-0.0869931426;baseTempGerm>=0.4051053115;lb<2.094516716;max_height<134.9960158;WMmid>=19.722074549;b_RLHlate<2.961685145;mu_HMmid>=0.263056698;timeLastTillSow_POIS<27.25;;SowingDensity.seeds.m2._BLE>=314.5;
421;20;0.829564131794559;Frequency_COLZA>=0.2082385;;Situation.Stock1>=0.5;;timeLastTillSow_POIS<51.625;;PeaFloweringTT>=154.866913625;;MaxTillageDepth_COLZA<23.5;;nbShreddingFallow.Broyage._R>=0.4997715;;SowingDensity.seeds.m2._POIS>=34.5;;nbSystemicHerbicides_R>=1.1661345;
29019;60;0.827334399338006;Frequency_COLZA>=0.2082385;;Situation.Stock1<0.5;;Situation.Stock2<0.5;;Situation.Reference>=0.5;;timeLastTillSow_POIS>=22.5;;nbNonSystemicHerbicides_R<1.8324965;;timeLastPloughSow_BLE>=57.5;;summerPlough_BLE<1.5;nbPloughing_R<0.4997715;SummerPlough_R<0.4997715;nbPloughing_BLE<1.;nbSuperficialTillage_COLZA<5.5;summerTillage_COLZA<5.;PrimaryCropSowingDate_COLZA<271.5;;re…
942;45;0.826837592783325;Frequency_COLZA>=0.2082385;;Situation.Stock1<0.5;;Situation.Stock2<0.5;;Situation.Reference<0.5;;Frequency_BLE<0.2915335;CropRotationLength_R>=3.5;Frequency_COLZA<0.2915335;Frequency_POIS<0.2915335;Frequency_ORGE>=0.124943;Situation.Rotation3>=0.;PrimaryCropSowingDate_ORGE<308.5;;MeanTillageDepth_BLE>=14.9;;SowingDensity.seeds.m2._ORGE<472;;MeanTillageDepth_COLZA>=16.5;
605;20;0.82483156094937;Frequency_COLZA<0.2082385;;timeLastTillSow_POIS>=48.75;;nbHerbicides_R>=1.1661345;nbInCropHerbicides_R>=1.166134;nbHerbMonocotSup75_BLE<2.5;;nbHerbDicotSup75_BLE<2.5;;timeLastRollSow_BLE<21.5;;nbPseudoRootOnlyHerbicides_R<0.9162485;;Interrow.cm._POIS>=17;maxTillageDepth_R>=23;nbHerbicides_R<2.3322685;nbInCropHerbicides_R<2.3322685;nbRootOnlyHerbicides_R<0.4164765;CropRotat…
303;20;0.824512279921461;Frequency_COLZA<0.2082385;;timeLastTillSow_POIS>=48.75;;nbHerbicides_R>=1.1661345;nbInCropHerbicides_R>=1.166134;nbHerbMonocotSup75_BLE<2.5;;nbHerbDicotSup75_BLE<2.5;;timeLastRollSow_BLE<21.5;;nbPseudoRootOnlyHerbicides_R<0.9162485;;Interrow.cm._POIS<17;maxTillageDepth_R<23;nbHerbicides_R>=2.3322685;nbInCropHerbicides_R>=2.3322685;nbRootOnlyHerbicides_R>=0.4164765;CropRot…
229;70;0.816952321376034;Frequency_COLZA>=0.2082385;;Situation.Stock1<0.5;;Situation.Stock2<0.5;;Situation.Reference>=0.5;;timeLastTillSow_POIS<22.5;;timeLastTillSow_COLZA>=12.5;;SowingDensity.seeds.m2._POIS>=37.5;
233;50;0.815324419585553;Frequency_COLZA>=0.2082385;;Situation.Stock1<0.5;;Situation.Stock2<0.5;;Situation.Reference<0.5;;Frequency_BLE<0.2915335;CropRotationLength_R>=3.5;Frequency_COLZA<0.2915335;Frequency_POIS<0.2915335;Frequency_ORGE>=0.124943;Situation.Rotation3>=0.;PrimaryCropSowingDate_ORGE>=308.5;;timeLastTillSow_POIS<34;
442;34;0.810697439276542;Frequency_COLZA>=0.2082385;;Situation.Stock1>=0.5;;timeLastTillSow_POIS<51.625;;PeaFloweringTT<154.866913625;;nbSystemicHerbicides_R>=0.4997715;;timeHarvest1stTill_POIS>=11.5;;MeanTillageDepth_POIS>=9.75;;summerTillage_COLZA<1.5;nbSuperficialTillage_COLZA<1.
909;20;0.802299713380476;Frequency_COLZA>=0.2082385;;Situation.Stock1<0.5;;Situation.Stock2<0.5;;Situation.Reference>=0.5;;timeLastTillSow_POIS>=22.5;;nbNonSystemicHerbicides_R<1.8324965;;timeLastPloughSow_BLE<57.5;;SowingDensity.seeds.m2._POIS<61.5;;timeSow1stHerbicide_POIS>=51.5;
30624;136;0.801612737577533;Frequency_COLZA>=0.2082385;;Situation.Stock1<0.5;;Situation.Stock2<0.5;;Situation.Reference<0.5;;Frequency_BLE>=0.2915335;CropRotationLength_R<3.5;Frequency_COLZA>=0.2915335;Frequency_POIS>=0.2915335;Frequency_ORGE<0.124943;Situation.Rotation3<0.;timeLastTillSow_POIS<73.75;;Interrow.cm._COLZA<72.5;;timeLastTillSow_COLZA>=4.5;;nbMechWeeding_R>=1.4993155;;b_HMmid<0.26516…
1889;50;0.799652070752952;Frequency_COLZA>=0.2082385;;Situation.Stock1<0.5;;Situation.Stock2<0.5;;Situation.Reference<0.5;;Frequency_BLE>=0.2915335;CropRotationLength_R<3.5;Frequency_COLZA>=0.2915335;Frequency_POIS>=0.2915335;Frequency_ORGE<0.124943;Situation.Rotation3<0.;timeLastTillSow_POIS>=73.75;;MeanTillageDepth_POIS>=6.25;;Interrow.cm._BLE>=26;;timeHarvest1stManure_COLZA<18.5;Interrow.cm._B…
7501;15;0.799431193189586;Frequency_COLZA>=0.2082385;;Situation.Stock1<0.5;;Situation.Stock2<0.5;;Situation.Reference<0.5;;Frequency_BLE<0.2915335;CropRotationLength_R>=3.5;Frequency_COLZA<0.2915335;Frequency_POIS<0.2915335;Frequency_ORGE>=0.124943;Situation.Rotation3>=0.;PrimaryCropSowingDate_ORGE<308.5;;MeanTillageDepth_BLE<14.9;;nbSystemicHerbicides_BLE<1.5;;PrimaryCropSowingDate_COLZA<255.5;;…
1892;45;0.79927062896452;Frequency_COLZA>=0.2082385;;Situation.Stock1<0.5;;Situation.Stock2<0.5;;Situation.Reference<0.5;;Frequency_BLE>=0.2915335;CropRotationLength_R<3.5;Frequency_COLZA>=0.2915335;Frequency_POIS>=0.2915335;Frequency_ORGE<0.124943;Situation.Rotation3<0.;timeLastTillSow_POIS>=73.75;;MeanTillageDepth_POIS>=6.25;;Interrow.cm._BLE<26;;nbMultiHerbicides_COLZA<1.5;;harvestDate_BLE>=18…
460;57;0.799054965951862;Frequency_COLZA>=0.2082385;;Situation.Stock1<0.5;;Situation.Stock2<0.5;;Situation.Reference>=0.5;;timeLastTillSow_POIS<22.5;;timeLastTillSow_COLZA<12.5;;PeaFloweringTT>=476.174988;;nbTillageOtherThanPloughOrRoll_R<5.1643085;
2397;10;0.79601683180035;Frequency_COLZA<0.2082385;;timeLastTillSow_POIS>=48.75;;nbHerbicides_R>=1.1661345;nbInCropHerbicides_R>=1.166134;nbHerbMonocotSup75_BLE<2.5;;nbHerbDicotSup75_BLE<2.5;;timeLastRollSow_BLE>=21.5;;bRolling_BLE<0.5;;maxTillageDepth_R>=13;;timeHarvest1stTill_BLE>=7.5;;timeSow1stHerbicide_TOURNESOL>=91.5;;WinterTillage_R<1.4993155;PrimaryCropSowingDate_POIS<412;nbNonSystemicHer…
61250;15;0.794430754601628;Frequency_COLZA>=0.2082385;;Situation.Stock1<0.5;;Situation.Stock2<0.5;;Situation.Reference<0.5;;Frequency_BLE>=0.2915335;CropRotationLength_R<3.5;Frequency_COLZA>=0.2915335;Frequency_POIS>=0.2915335;Frequency_ORGE<0.124943;Situation.Rotation3<0.;timeLastTillSow_POIS<73.75;;Interrow.cm._COLZA<72.5;;timeLastTillSow_COLZA>=4.5;;nbMechWeeding_R>=1.4993155;;b_HMmid<0.265161…
910;40;0.793058565964825;Frequency_COLZA>=0.2082385;;Situation.Stock1<0.5;;Situation.Stock2<0.5;;Situation.Reference>=0.5;;timeLastTillSow_POIS>=22.5;;nbNonSystemicHerbicides_R<1.8324965;;timeLastPloughSow_BLE<57.5;;SowingDensity.seeds.m2._POIS>=61.5;;timeLastTillSow_POIS>=43.5;
3830;10;0.789999755023309;Frequency_COLZA>=0.2082385;;Situation.Stock1<0.5;;Situation.Stock2<0.5;;Situation.Reference<0.5;;Frequency_BLE>=0.2915335;CropRotationLength_R<3.5;Frequency_COLZA>=0.2915335;Frequency_POIS>=0.2915335;Frequency_ORGE<0.124943;Situation.Rotation3<0.;timeLastTillSow_POIS<73.75;;Interrow.cm._COLZA<72.5;;timeLastTillSow_COLZA>=4.5;;nbMechWeeding_R>=1.4993155;;b_HMmid>=0.265161…
331;56;0.785810445257798;Frequency_COLZA<0.2082385;;timeLastTillSow_POIS<48.75;;PeaFloweringTT>=274.158902666667;;nbHerbMonocotSup50_BLE<1.5;;timeSow1stHerbicide_BLE<260.25;;timeHarvest1stRoll_BLE<59;;SowingDensity.seeds.m2._BLE<229.5;;timeHarvest1stTill_BLE<14.5;
2399;135;0.782223754164857;Frequency_COLZA<0.2082385;;timeLastTillSow_POIS>=48.75;;nbHerbicides_R>=1.1661345;nbInCropHerbicides_R>=1.166134;nbHerbMonocotSup75_BLE<2.5;;nbHerbDicotSup75_BLE<2.5;;timeLastRollSow_BLE>=21.5;;bRolling_BLE<0.5;;maxTillageDepth_R>=13;;timeHarvest1stTill_BLE>=7.5;;timeSow1stHerbicide_TOURNESOL<91.5;;maxTillageDepth_R>=18.5;
7253;30;0.77591478150924;Frequency_COLZA>=0.2082385;;Situation.Stock1<0.5;;Situation.Stock2<0.5;;Situation.Reference>=0.5;;timeLastTillSow_POIS>=22.5;;nbNonSystemicHerbicides_R<1.8324965;;timeLastPloughSow_BLE>=57.5;;summerPlough_BLE<1.5;nbPloughing_R<0.4997715;SummerPlough_R<0.4997715;nbPloughing_BLE<1.;nbSuperficialTillage_COLZA<5.5;summerTillage_COLZA<5.;PrimaryCropSowingDate_COLZA<271.5;;redu…
465;20;0.775159462233597;Frequency_COLZA>=0.2082385;;Situation.Stock1<0.5;;Situation.Stock2<0.5;;Situation.Reference<0.5;;Frequency_BLE<0.2915335;CropRotationLength_R>=3.5;Frequency_COLZA<0.2915335;Frequency_POIS<0.2915335;Frequency_ORGE>=0.124943;Situation.Rotation3>=0.;PrimaryCropSowingDate_ORGE>=308.5;;timeLastTillSow_POIS>=34;;PrimaryCropSowingDate_ORGE>=326.5;
1890;45;0.773339314545838;Frequency_COLZA>=0.2082385;;Situation.Stock1<0.5;;Situation.Stock2<0.5;;Situation.Reference<0.5;;Frequency_BLE>=0.2915335;CropRotationLength_R<3.5;Frequency_COLZA>=0.2915335;Frequency_POIS>=0.2915335;Frequency_ORGE<0.124943;Situation.Rotation3<0.;timeLastTillSow_POIS>=73.75;;MeanTillageDepth_POIS>=6.25;;Interrow.cm._BLE>=26;;timeHarvest1stManure_COLZA>=18.5;Interrow.cm._…
92;95;0.77097963398731;Frequency_COLZA<0.2082385;;timeLastTillSow_POIS<48.75;;PeaFloweringTT<274.158902666667;;timeSow1stHerbicide_BLE>=64.25;;PrimaryCropSowingDate_POIS<449.5;;PrimaryCropSowingDate_BLE<320;
209;55;0.770778006119355;Frequency_COLZA>=0.2082385;;Situation.Stock1>=0.5;;timeLastTillSow_POIS<51.625;;PeaFloweringTT>=154.866913625;;MaxTillageDepth_COLZA<23.5;;nbShreddingFallow.Broyage._R<0.4997715;;timeLastTillSow_COLZA<4.5;
1315;29;0.764124226569919;Frequency_COLZA<0.2082385;;timeLastTillSow_POIS<48.75;;PeaFloweringTT>=274.158902666667;;nbHerbMonocotSup50_BLE<1.5;;timeSow1stHerbicide_BLE<260.25;;timeHarvest1stRoll_BLE<59;;SowingDensity.seeds.m2._BLE>=229.5;;WinterPlough_R<0.0832955;;harvestDate_BLE<190.5;;nbMultiHerbicides_POIS<1.5;
3195;30;0.761986177756908;Frequency_COLZA>=0.2082385;;Situation.Stock1>=0.5;;timeLastTillSow_POIS>=51.625;;SummerTillage_R<4.1647645;;nbNonSystemicHerbicides_R<1.8324965;;MaxTillageDepth_COLZA>=5.5;;timeHarvest1stTill_BLE<41;;nbNonSystemicHerbicides_POIS<1.5;;rateDepth<13.58862754;r50<116.8388426;b_HMearly<0.28594024933333;MeanTillageDepth_BLE>=10;;EfficacyDicot._BLE<0.96875;
29018;45;0.756377930461689;Frequency_COLZA>=0.2082385;;Situation.Stock1<0.5;;Situation.Stock2<0.5;;Situation.Reference>=0.5;;timeLastTillSow_POIS>=22.5;;nbNonSystemicHerbicides_R<1.8324965;;timeLastPloughSow_BLE>=57.5;;summerPlough_BLE<1.5;nbPloughing_R<0.4997715;SummerPlough_R<0.4997715;nbPloughing_BLE<1.;nbSuperficialTillage_COLZA<5.5;summerTillage_COLZA<5.;PrimaryCropSowingDate_COLZA<271.5;;re…
341;67;0.750300284115427;Frequency_COLZA<0.2082385;;timeLastTillSow_POIS<48.75;;PeaFloweringTT>=274.158902666667;;nbHerbMonocotSup50_BLE>=1.5;;mu_LBRmid<-0.0869931426;baseTempGerm<0.4051053115;lb>=2.094516716;max_height>=134.9960158;WMmid<19.722074549;b_RLHlate>=2.961685145;mu_HMmid<0.263056698;SowingDensity.seeds.m2._POIS<101.5;;harvestDate_BLE<219;;timeSow1stHerbicide_POIS>=32.5;
595;40;0.745049485911803;Frequency_COLZA<0.2082385;;timeLastTillSow_POIS>=48.75;;nbHerbicides_R>=1.1661345;nbInCropHerbicides_R>=1.166134;nbHerbMonocotSup75_BLE<2.5;;nbHerbDicotSup75_BLE<2.5;;timeLastRollSow_BLE>=21.5;;bRolling_BLE>=0.5;;SowingDensity.seeds.m2._BLE>=255;;timeSow1stHerbicide_BLE<172.25;nbPseudoRootOnlyHerbicides_R>=0.083295
220;14;0.744256706359023;Frequency_COLZA>=0.2082385;;Situation.Stock1>=0.5;;timeLastTillSow_POIS<51.625;;PeaFloweringTT<154.866913625;;nbSystemicHerbicides_R>=0.4997715;;timeHarvest1stTill_POIS>=11.5;;MeanTillageDepth_POIS<9.75;
22;106;0.743369012415824;Frequency_COLZA<0.2082385;;timeLastTillSow_POIS<48.75;;PeaFloweringTT<274.158902666667;;timeSow1stHerbicide_BLE<64.25;
835;59;0.741748669580002;Frequency_COLZA>=0.2082385;;Situation.Stock1>=0.5;;timeLastTillSow_POIS<51.625;;PeaFloweringTT>=154.866913625;;MaxTillageDepth_COLZA<23.5;;nbShreddingFallow.Broyage._R<0.4997715;;timeLastTillSow_COLZA>=4.5;;SowingDensity.seeds.m2._POIS>=42.5;;MeanTillageDepth_POIS>=9.5833335;
659;96;0.741468847729318;Frequency_COLZA<0.2082385;;timeLastTillSow_POIS<48.75;;PeaFloweringTT>=274.158902666667;;nbHerbMonocotSup50_BLE<1.5;;timeSow1stHerbicide_BLE<260.25;;timeHarvest1stRoll_BLE<59;;SowingDensity.seeds.m2._BLE>=229.5;;WinterPlough_R>=0.0832955;;timeHarvest1stTill_POIS<99;
1598;55;0.740349353502748;Frequency_COLZA>=0.2082385;;Situation.Stock1>=0.5;;timeLastTillSow_POIS>=51.625;;SummerTillage_R<4.1647645;;nbNonSystemicHerbicides_R<1.8324965;;MaxTillageDepth_COLZA>=5.5;;timeHarvest1stTill_BLE<41;;nbNonSystemicHerbicides_POIS<1.5;;rateDepth>=13.58862754;r50>=116.8388426;b_HMearly>=0.28594024933333;SowingDensity.seeds.m2._POIS<89;
35;15;0.733267017654505;Frequency_COLZA<0.2082385;;timeLastTillSow_POIS>=48.75;;nbHerbicides_R<1.1661345;nbInCropHerbicides_R<1.166134;winterPlough_POIS<0.5;;mu_HMearly>=0.1277441185;seedWeight<152.699521;baseTempGerm<-0.28061743;nonDormantMinimum.YOUNG_SEEDS.<0.9358840755;shootLength<410.79123985;lb>=2.188690426;beta>=-4.0114952285;betaCompacted<0.806725345;g50<29.85614015;k_coef>=0.86235064;bas…
1912;25;0.731742790613408;Frequency_COLZA>=0.2082385;;Situation.Stock1<0.5;;Situation.Stock2<0.5;;Situation.Reference<0.5;;Frequency_BLE>=0.2915335;CropRotationLength_R<3.5;Frequency_COLZA>=0.2915335;Frequency_POIS>=0.2915335;Frequency_ORGE<0.124943;Situation.Rotation3<0.;timeLastTillSow_POIS<73.75;;Interrow.cm._COLZA<72.5;;timeLastTillSow_COLZA>=4.5;;nbMechWeeding_R<1.4993155;;meanMechWeedDepth.…
476;25;0.72834320260371;Frequency_COLZA>=0.2082385;;Situation.Stock1<0.5;;Situation.Stock2<0.5;;Situation.Reference<0.5;;Frequency_BLE>=0.2915335;CropRotationLength_R<3.5;Frequency_COLZA>=0.2915335;Frequency_POIS>=0.2915335;Frequency_ORGE<0.124943;Situation.Rotation3<0.;timeLastTillSow_POIS<73.75;;Interrow.cm._COLZA>=72.5;;timeLastPloughSow_BLE>=18;maxTillageDepth_R<24;MeanTillageDepth_BLE<13.25;…
14508;75;0.728197742924589;Frequency_COLZA>=0.2082385;;Situation.Stock1<0.5;;Situation.Stock2<0.5;;Situation.Reference>=0.5;;timeLastTillSow_POIS>=22.5;;nbNonSystemicHerbicides_R<1.8324965;;timeLastPloughSow_BLE>=57.5;;summerPlough_BLE<1.5;nbPloughing_R<0.4997715;SummerPlough_R<0.4997715;nbPloughing_BLE<1.;nbSuperficialTillage_COLZA<5.5;summerTillage_COLZA<5.;PrimaryCropSowingDate_COLZA<271.5;;re…
225;10;0.727427346945595;Frequency_COLZA>=0.2082385;;Situation.Stock1<0.5;;Situation.Stock2<0.5;;Situation.Reference>=0.5;;timeLastTillSow_POIS>=22.5;;nbNonSystemicHerbicides_R>=1.8324965;;nbSystemicHerbicides_COLZA>=0.5;nbTillageOtherThanPloughOrRoll_R>=3.1652215;SummerTillage_R>=2.83204;summerTillage_BLE>=2.5;timeSow1stHerbicide_BLE<24;timeHarvest1stTill_COLZA>=12;SowingDepth.cm._POIS>=3.5;nbSu…
330;65;0.722019746556986;Frequency_COLZA<0.2082385;;timeLastTillSow_POIS<48.75;;PeaFloweringTT>=274.158902666667;;nbHerbMonocotSup50_BLE<1.5;;timeSow1stHerbicide_BLE<260.25;;timeHarvest1stRoll_BLE<59;;SowingDensity.seeds.m2._BLE<229.5;;timeHarvest1stTill_BLE>=14.5;
3748;55;0.720487693907249;Frequency_COLZA>=0.2082385;;Situation.Stock1<0.5;;Situation.Stock2<0.5;;Situation.Reference<0.5;;Frequency_BLE<0.2915335;CropRotationLength_R>=3.5;Frequency_COLZA<0.2915335;Frequency_POIS<0.2915335;Frequency_ORGE>=0.124943;Situation.Rotation3>=0.;PrimaryCropSowingDate_ORGE<308.5;;MeanTillageDepth_BLE<14.9;;nbSystemicHerbicides_BLE<1.5;;PrimaryCropSowingDate_COLZA<255.5;;…
86;42;0.720016675268047;Frequency_COLZA<0.2082385;;timeLastTillSow_POIS<48.75;;PeaFloweringTT>=274.158902666667;;nbHerbMonocotSup50_BLE>=1.5;;mu_LBRmid>=-0.0869931426;baseTempGerm>=0.4051053115;lb<2.094516716;max_height<134.9960158;WMmid>=19.722074549;b_RLHlate<2.961685145;mu_HMmid>=0.263056698;timeLastTillSow_POIS>=27.25;
936;65;0.718684883943227;Frequency_COLZA>=0.2082385;;Situation.Stock1<0.5;;Situation.Stock2<0.5;;Situation.Reference<0.5;;Frequency_BLE<0.2915335;CropRotationLength_R>=3.5;Frequency_COLZA<0.2915335;Frequency_POIS<0.2915335;Frequency_ORGE>=0.124943;Situation.Rotation3>=0.;PrimaryCropSowingDate_ORGE<308.5;;MeanTillageDepth_BLE<14.9;;nbSystemicHerbicides_BLE<1.5;;PrimaryCropSowingDate_COLZA>=255.5;
604;45;0.713356246581107;Frequency_COLZA<0.2082385;;timeLastTillSow_POIS>=48.75;;nbHerbicides_R>=1.1661345;nbInCropHerbicides_R>=1.166134;nbHerbMonocotSup75_BLE<2.5;;nbHerbDicotSup75_BLE<2.5;;timeLastRollSow_BLE<21.5;;nbPseudoRootOnlyHerbicides_R<0.9162485;;Interrow.cm._POIS>=17;maxTillageDepth_R>=23;nbHerbicides_R<2.3322685;nbInCropHerbicides_R<2.3322685;nbRootOnlyHerbicides_R<0.4164765;CropRota…
470;10;0.711382037025699;Frequency_COLZA>=0.2082385;;Situation.Stock1<0.5;;Situation.Stock2<0.5;;Situation.Reference<0.5;;Frequency_BLE<0.2915335;CropRotationLength_R>=3.5;Frequency_COLZA<0.2915335;Frequency_POIS<0.2915335;Frequency_ORGE>=0.124943;Situation.Rotation3>=0.;PrimaryCropSowingDate_ORGE<308.5;;MeanTillageDepth_BLE>=14.9;;SowingDensity.seeds.m2._ORGE>=472;
797;10;0.702035103182131;Frequency_COLZA>=0.2082385;;Situation.Stock1>=0.5;;timeLastTillSow_POIS>=51.625;;SummerTillage_R<4.1647645;;nbNonSystemicHerbicides_R<1.8324965;;MaxTillageDepth_COLZA>=5.5;;timeHarvest1stTill_BLE<41;;nbNonSystemicHerbicides_POIS>=1.5;;nbPloughing_R<0.832953;nbFoliarOnlyHerbicides_R<0.1665905;WinterTillage_R>=0.6663625;nbSystemicHerbicides_BLE<0.5;timeLastTillSow_BLE>=15;n…
420;19;0.697173015132331;Frequency_COLZA>=0.2082385;;Situation.Stock1>=0.5;;timeLastTillSow_POIS<51.625;;PeaFloweringTT>=154.866913625;;MaxTillageDepth_COLZA<23.5;;nbShreddingFallow.Broyage._R>=0.4997715;;SowingDensity.seeds.m2._POIS>=34.5;;nbSystemicHerbicides_R<1.1661345;
598;110;0.693034365282665;Frequency_COLZA<0.2082385;;timeLastTillSow_POIS>=48.75;;nbHerbicides_R>=1.1661345;nbInCropHerbicides_R>=1.166134;nbHerbMonocotSup75_BLE<2.5;;nbHerbDicotSup75_BLE<2.5;;timeLastRollSow_BLE>=21.5;;bRolling_BLE<0.5;;maxTillageDepth_R>=13;;timeHarvest1stTill_BLE<7.5;
1888;25;0.689196733817462;Frequency_COLZA>=0.2082385;;Situation.Stock1<0.5;;Situation.Stock2<0.5;;Situation.Reference<0.5;;Frequency_BLE>=0.2915335;CropRotationLength_R<3.5;Frequency_COLZA>=0.2915335;Frequency_POIS>=0.2915335;Frequency_ORGE<0.124943;Situation.Rotation3<0.;timeLastTillSow_POIS>=73.75;;MeanTillageDepth_POIS>=6.25;;Interrow.cm._BLE>=26;;timeHarvest1stManure_COLZA<18.5;Interrow.cm._B…
212;20;0.675202352964426;Frequency_COLZA>=0.2082385;;Situation.Stock1>=0.5;;timeLastTillSow_POIS<51.625;;PeaFloweringTT>=154.866913625;;MaxTillageDepth_COLZA>=23.5;;nbNonSystemicHerbicides_R<0.832953;;maxTillageDepth_R>=26.5;timeLastHerbicideHarvest_BLE<86;SowingDensity.seeds.m2._POIS<7
54;19;0.672520528338407;Frequency_COLZA>=0.2082385;;Situation.Stock1>=0.5;;timeLastTillSow_POIS<51.625;;PeaFloweringTT<154.866913625;;nbSystemicHerbicides_R<0.4997715;
3194;50;0.67224150419971;Frequency_COLZA>=0.2082385;;Situation.Stock1>=0.5;;timeLastTillSow_POIS>=51.625;;SummerTillage_R<4.1647645;;nbNonSystemicHerbicides_R<1.8324965;;MaxTillageDepth_COLZA>=5.5;;timeHarvest1stTill_BLE<41;;nbNonSystemicHerbicides_POIS<1.5;;rateDepth<13.58862754;r50<116.8388426;b_HMearly<0.28594024933333;MeanTillageDepth_BLE>=10;;EfficacyDicot._BLE>=0.96875;
1313;40;0.665420232092921;Frequency_COLZA<0.2082385;;timeLastTillSow_POIS<48.75;;PeaFloweringTT>=274.158902666667;;nbHerbMonocotSup50_BLE<1.5;;timeSow1stHerbicide_BLE<260.25;;timeHarvest1stRoll_BLE<59;;SowingDensity.seeds.m2._BLE>=229.5;;WinterPlough_R<0.0832955;;harvestDate_BLE>=190.5;;nbHerbMonocotSup75_POIS<0.5;
7500;15;0.663588141102421;Frequency_COLZA>=0.2082385;;Situation.Stock1<0.5;;Situation.Stock2<0.5;;Situation.Reference<0.5;;Frequency_BLE<0.2915335;CropRotationLength_R>=3.5;Frequency_COLZA<0.2915335;Frequency_POIS<0.2915335;Frequency_ORGE>=0.124943;Situation.Rotation3>=0.;PrimaryCropSowingDate_ORGE<308.5;;MeanTillageDepth_BLE<14.9;;nbSystemicHerbicides_BLE<1.5;;PrimaryCropSowingDate_COLZA<255.5;;…
2396;20;0.662414147783472;Frequency_COLZA<0.2082385;;timeLastTillSow_POIS>=48.75;;nbHerbicides_R>=1.1661345;nbInCropHerbicides_R>=1.166134;nbHerbMonocotSup75_BLE<2.5;;nbHerbDicotSup75_BLE<2.5;;timeLastRollSow_BLE>=21.5;;bRolling_BLE<0.5;;maxTillageDepth_R>=13;;timeHarvest1stTill_BLE>=7.5;;timeSow1stHerbicide_TOURNESOL>=91.5;;WinterTillage_R>=1.4993155;PrimaryCropSowingDate_POIS>=412;nbNonSystemic…
908;30;0.658094967647055;Frequency_COLZA>=0.2082385;;Situation.Stock1<0.5;;Situation.Stock2<0.5;;Situation.Reference>=0.5;;timeLastTillSow_POIS>=22.5;;nbNonSystemicHerbicides_R<1.8324965;;timeLastPloughSow_BLE<57.5;;SowingDensity.seeds.m2._POIS<61.5;;timeSow1stHerbicide_POIS<51.5;
658;25;0.655616266974889;Frequency_COLZA<0.2082385;;timeLastTillSow_POIS<48.75;;PeaFloweringTT>=274.158902666667;;nbHerbMonocotSup50_BLE<1.5;;timeSow1stHerbicide_BLE<260.25;;timeHarvest1stRoll_BLE<59;;SowingDensity.seeds.m2._BLE>=229.5;;WinterPlough_R>=0.0832955;;timeHarvest1stTill_POIS>=99;
833;30;0.654625188957798;Frequency_COLZA>=0.2082385;;Situation.Stock1>=0.5;;timeLastTillSow_POIS<51.625;;PeaFloweringTT>=154.866913625;;MaxTillageDepth_COLZA<23.5;;nbShreddingFallow.Broyage._R<0.4997715;;timeLastTillSow_COLZA>=4.5;;SowingDensity.seeds.m2._POIS<42.5;;SLAmid<190.12665464;baseTempGerm>=-0.4462603735;darknessReduction.YOUNG_SEEDS.>=0.972875018;r50<116.8388426;gamma>=0.333185309;se_LA…
228;15;0.653780232792203;Frequency_COLZA>=0.2082385;;Situation.Stock1<0.5;;Situation.Stock2<0.5;;Situation.Reference>=0.5;;timeLastTillSow_POIS<22.5;;timeLastTillSow_COLZA>=12.5;;SowingDensity.seeds.m2._POIS<37.5;
166;7;0.648606350314925;Frequency_COLZA<0.2082385;;timeLastTillSow_POIS<48.75;;PeaFloweringTT>=274.158902666667;;nbHerbMonocotSup50_BLE<1.5;;timeSow1stHerbicide_BLE<260.25;;timeHarvest1stRoll_BLE>=59;;PeaFloweringTT>=901.97492975;
2398;10;0.639300063218215;Frequency_COLZA<0.2082385;;timeLastTillSow_POIS>=48.75;;nbHerbicides_R>=1.1661345;nbInCropHerbicides_R>=1.166134;nbHerbMonocotSup75_BLE<2.5;;nbHerbDicotSup75_BLE<2.5;;timeLastRollSow_BLE>=21.5;;bRolling_BLE<0.5;;maxTillageDepth_R>=13;;timeHarvest1stTill_BLE>=7.5;;timeSow1stHerbicide_TOURNESOL<91.5;;maxTillageDepth_R<18.5;
340;21;0.638961252136548;Frequency_COLZA<0.2082385;;timeLastTillSow_POIS<48.75;;PeaFloweringTT>=274.158902666667;;nbHerbMonocotSup50_BLE>=1.5;;mu_LBRmid<-0.0869931426;baseTempGerm<0.4051053115;lb>=2.094516716;max_height>=134.9960158;WMmid<19.722074549;b_RLHlate>=2.961685145;mu_HMmid<0.263056698;SowingDensity.seeds.m2._POIS<101.5;;harvestDate_BLE<219;;timeSow1stHerbicide_POIS<32.5;
834;30;0.637746601267097;Frequency_COLZA>=0.2082385;;Situation.Stock1>=0.5;;timeLastTillSow_POIS<51.625;;PeaFloweringTT>=154.866913625;;MaxTillageDepth_COLZA<23.5;;nbShreddingFallow.Broyage._R<0.4997715;;timeLastTillSow_COLZA>=4.5;;SowingDensity.seeds.m2._POIS>=42.5;;MeanTillageDepth_POIS<9.5833335;
1314;10;0.62353423440683;Frequency_COLZA<0.2082385;;timeLastTillSow_POIS<48.75;;PeaFloweringTT>=274.158902666667;;nbHerbMonocotSup50_BLE<1.5;;timeSow1stHerbicide_BLE<260.25;;timeHarvest1stRoll_BLE<59;;SowingDensity.seeds.m2._BLE>=229.5;;WinterPlough_R<0.0832955;;harvestDate_BLE<190.5;;nbMultiHerbicides_POIS>=1.5;
464;50;0.616557770586068;Frequency_COLZA>=0.2082385;;Situation.Stock1<0.5;;Situation.Stock2<0.5;;Situation.Reference<0.5;;Frequency_BLE<0.2915335;CropRotationLength_R>=3.5;Frequency_COLZA<0.2915335;Frequency_POIS<0.2915335;Frequency_ORGE>=0.124943;Situation.Rotation3>=0.;PrimaryCropSowingDate_ORGE>=308.5;;timeLastTillSow_POIS>=34;;PrimaryCropSowingDate_ORGE<326.5;
7252;25;0.614323518555076;Frequency_COLZA>=0.2082385;;Situation.Stock1<0.5;;Situation.Stock2<0.5;;Situation.Reference>=0.5;;timeLastTillSow_POIS>=22.5;;nbNonSystemicHerbicides_R<1.8324965;;timeLastPloughSow_BLE>=57.5;;summerPlough_BLE<1.5;nbPloughing_R<0.4997715;SummerPlough_R<0.4997715;nbPloughing_BLE<1.;nbSuperficialTillage_COLZA<5.5;summerTillage_COLZA<5.;PrimaryCropSowingDate_COLZA<271.5;;red…
198;60;0.61380365165554;Frequency_COLZA>=0.2082385;;Situation.Stock1>=0.5;;timeLastTillSow_POIS>=51.625;;SummerTillage_R<4.1647645;;nbNonSystemicHerbicides_R<1.8324965;;MaxTillageDepth_COLZA>=5.5;;timeHarvest1stTill_BLE>=41;
593;15;0.613773923864793;Frequency_COLZA<0.2082385;;timeLastTillSow_POIS>=48.75;;nbHerbicides_R>=1.1661345;nbInCropHerbicides_R>=1.166134;nbHerbMonocotSup75_BLE<2.5;;nbHerbDicotSup75_BLE<2.5;;timeLastRollSow_BLE>=21.5;;bRolling_BLE>=0.5;;SowingDensity.seeds.m2._BLE<255;;timeLastRollSow_BLE>=55;nbMultipleHerbicides_R>=0.6663625;SowingDensity.seeds.m2._BLE<176.5;nbSystemicHerbicides_BLE<1.5;nbHerbi…
1812;15;0.602230171628479;Frequency_COLZA>=0.2082385;;Situation.Stock1<0.5;;Situation.Stock2<0.5;;Situation.Reference>=0.5;;timeLastTillSow_POIS>=22.5;;nbNonSystemicHerbicides_R<1.8324965;;timeLastPloughSow_BLE>=57.5;;summerPlough_BLE<1.5;nbPloughing_R<0.4997715;SummerPlough_R<0.4997715;nbPloughing_BLE<1.;nbSuperficialTillage_COLZA<5.5;summerTillage_COLZA<5.;PrimaryCropSowingDate_COLZA>=271.5;
1312;53;0.572543584635066;Frequency_COLZA<0.2082385;;timeLastTillSow_POIS<48.75;;PeaFloweringTT>=274.158902666667;;nbHerbMonocotSup50_BLE<1.5;;timeSow1stHerbicide_BLE<260.25;;timeHarvest1stRoll_BLE<59;;SowingDensity.seeds.m2._BLE>=229.5;;WinterPlough_R<0.0832955;;harvestDate_BLE>=190.5;;nbHerbMonocotSup75_POIS>=0.5;
84;12;0.55973159271972;Frequency_COLZA<0.2082385;;timeLastTillSow_POIS<48.75;;PeaFloweringTT>=274.158902666667;;nbHerbMonocotSup50_BLE>=1.5;;mu_LBRmid<-0.0869931426;baseTempGerm<0.4051053115;lb>=2.094516716;max_height>=134.9960158;WMmid<19.722074549;b_RLHlate>=2.961685145;mu_HMmid<0.263056698;SowingDensity.seeds.m2._POIS>=101.5;
298;15;0.557390292602635;Frequency_COLZA<0.2082385;;timeLastTillSow_POIS>=48.75;;nbHerbicides_R>=1.1661345;nbInCropHerbicides_R>=1.166134;nbHerbMonocotSup75_BLE<2.5;;nbHerbDicotSup75_BLE<2.5;;timeLastRollSow_BLE>=21.5;;bRolling_BLE<0.5;;maxTillageDepth_R<13;
796;15;0.556384204403535;Frequency_COLZA>=0.2082385;;Situation.Stock1>=0.5;;timeLastTillSow_POIS>=51.625;;SummerTillage_R<4.1647645;;nbNonSystemicHerbicides_R<1.8324965;;MaxTillageDepth_COLZA>=5.5;;timeHarvest1stTill_BLE<41;;nbNonSystemicHerbicides_POIS>=1.5;;nbPloughing_R>=0.832953;nbFoliarOnlyHerbicides_R>=0.1665905;WinterTillage_R<0.6663625;nbSystemicHerbicides_BLE>=0.5;timeLastTillSow_BLE<15;…
1596;10;0.549242048841669;Frequency_COLZA>=0.2082385;;Situation.Stock1>=0.5;;timeLastTillSow_POIS>=51.625;;SummerTillage_R<4.1647645;;nbNonSystemicHerbicides_R<1.8324965;;MaxTillageDepth_COLZA>=5.5;;timeHarvest1stTill_BLE<41;;nbNonSystemicHerbicides_POIS<1.5;;rateDepth<13.58862754;r50<116.8388426;b_HMearly<0.28594024933333;MeanTillageDepth_BLE<10;
594;10;0.545037071433918;Frequency_COLZA<0.2082385;;timeLastTillSow_POIS>=48.75;;nbHerbicides_R>=1.1661345;nbInCropHerbicides_R>=1.166134;nbHerbMonocotSup75_BLE<2.5;;nbHerbDicotSup75_BLE<2.5;;timeLastRollSow_BLE>=21.5;;bRolling_BLE>=0.5;;SowingDensity.seeds.m2._BLE>=255;;timeSow1stHerbicide_BLE>=172.25;nbPseudoRootOnlyHerbicides_R<0.083295
150;15;0.542157535615676;Frequency_COLZA<0.2082385;;timeLastTillSow_POIS>=48.75;;nbHerbicides_R>=1.1661345;nbInCropHerbicides_R>=1.166134;nbHerbMonocotSup75_BLE<2.5;;nbHerbDicotSup75_BLE<2.5;;timeLastRollSow_BLE<21.5;;nbPseudoRootOnlyHerbicides_R>=0.9162485;
98;20;0.538137161856023;Frequency_COLZA>=0.2082385;;Situation.Stock1>=0.5;;timeLastTillSow_POIS>=51.625;;SummerTillage_R<4.1647645;;nbNonSystemicHerbicides_R<1.8324965;;MaxTillageDepth_COLZA<5.5;
452;10;0.519647813600583;Frequency_COLZA>=0.2082385;;Situation.Stock1<0.5;;Situation.Stock2<0.5;;Situation.Reference>=0.5;;timeLastTillSow_POIS>=22.5;;nbNonSystemicHerbicides_R<1.8324965;;timeLastPloughSow_BLE>=57.5;;summerPlough_BLE>=1.5;nbPloughing_R>=0.4997715;SummerPlough_R>=0.4997715;nbPloughing_BLE>=1.
224;20;0.515052071441567;Frequency_COLZA>=0.2082385;;Situation.Stock1<0.5;;Situation.Stock2<0.5;;Situation.Reference>=0.5;;timeLastTillSow_POIS>=22.5;;nbNonSystemicHerbicides_R>=1.8324965;;nbSystemicHerbicides_COLZA<0.5;nbTillageOtherThanPloughOrRoll_R<3.1652215;SummerTillage_R<2.83204;summerTillage_BLE<2.5;timeSow1stHerbicide_BLE>=24;timeHarvest1stTill_COLZA<12;SowingDepth.cm._POIS<3.5;nbSuperfi…
48;25;0.509327832471188;Frequency_COLZA>=0.2082385;;Situation.Stock1>=0.5;;timeLastTillSow_POIS>=51.625;;SummerTillage_R<4.1647645;;nbNonSystemicHerbicides_R>=1.8324965;
34;30;0.508304243274756;Frequency_COLZA<0.2082385;;timeLastTillSow_POIS>=48.75;;nbHerbicides_R<1.1661345;nbInCropHerbicides_R<1.166134;winterPlough_POIS<0.5;;mu_HMearly<0.1277441185;seedWeight>=152.699521;baseTempGerm>=-0.28061743;nonDormantMinimum.YOUNG_SEEDS.>=0.9358840755;shootLength>=410.79123985;lb<2.188690426;beta<-4.0114952285;betaCompacted>=0.806725345;g50>=29.85614015;k_coef<0.86235064;b…
36;20;0.505514825408211;Frequency_COLZA<0.2082385;;timeLastTillSow_POIS>=48.75;;nbHerbicides_R>=1.1661345;nbInCropHerbicides_R>=1.166134;nbHerbMonocotSup75_BLE<2.5;;nbHerbDicotSup75_BLE>=2.5;
832;20;0.489074687576783;Frequency_COLZA>=0.2082385;;Situation.Stock1>=0.5;;timeLastTillSow_POIS<51.625;;PeaFloweringTT>=154.866913625;;MaxTillageDepth_COLZA<23.5;;nbShreddingFallow.Broyage._R<0.4997715;;timeLastTillSow_COLZA>=4.5;;SowingDensity.seeds.m2._POIS<42.5;;SLAmid>=190.12665464;baseTempGerm<-0.4462603735;darknessReduction.YOUNG_SEEDS.<0.972875018;r50>=116.8388426;gamma<0.333185309;se_LA<…
40;10;0.487687760267886;Frequency_COLZA<0.2082385;;timeLastTillSow_POIS<48.75;;PeaFloweringTT>=274.158902666667;;nbHerbMonocotSup50_BLE<1.5;;timeSow1stHerbicide_BLE>=260.25;
592;15;0.393271957867064;Frequency_COLZA<0.2082385;;timeLastTillSow_POIS>=48.75;;nbHerbicides_R>=1.1661345;nbInCropHerbicides_R>=1.166134;nbHerbMonocotSup75_BLE<2.5;;nbHerbDicotSup75_BLE<2.5;;timeLastRollSow_BLE>=21.5;;bRolling_BLE>=0.5;;SowingDensity.seeds.m2._BLE<255;;timeLastRollSow_BLE<55;nbMultipleHerbicides_R<0.6663625;SowingDensity.seeds.m2._BLE>=176.5;nbSystemicHerbicides_BLE>=1.5;nbHerbi…
16;10;0.184337339297264;Frequency_COLZA<0.2082385;;timeLastTillSow_POIS>=48.75;;nbHerbicides_R<1.1661345;nbInCropHerbicides_R<1.166134;winterPlough_POIS>=0.5;
