# Supplementary material for: Tracking Ideal Varieties and Cropping Techniques for Agroecological Weed Management: A Simulation-Based Study on Pea
Source: Front Plant Sci. 2022 Apr 4;13:809056. doi: 10.3389/fpls.2022.809056 (PMC9014269; doi:10.3389/fpls.2022.809056)
Supplement: Supplementary file 1 [file Data_Sheet_1.ZIP › AllBranches/Feuilles_FieldInfestation_Winter_AnnualPea.csv]

idLeaf;n;MeanIndicator;
7;2668;0.971961087230038;Situation.Stock2>=0.5;;timeLastTillSow_POIS<40.5;
2541;64;0.957348889959001;Situation.Stock2<0.5;;nbFallowHerbicides_BLE<0.5;;nbMechWeeding_R>=1.1661345;;timeHarvest1stRoll_POIS<154.125;;nbMechWeeding_POIS>=1.5;;Interrow.cm._POIS>=8.5;;timeLastTillSow_POIS>=26.5;;propWeededArea_POIS>=0.47988;;timeHarvest1stTill_POIS<73;;harvestDate_BLE>=198.5;;WheatVariety in {VIRTUAL6	VIRTUAL8};
1119;216;0.957293118169472;Situation.Stock2<0.5;;nbFallowHerbicides_BLE<0.5;;nbMechWeeding_R<1.1661345;;EfficacyMonocot_POIS>=0.625;;timeLastTillSow_POIS>=24.25;;timeHarvest1stPlough_POIS<168;maxTillageDepth_R>=15.;nbMultiHerbicides_COLZA<0.5;;nbResidueShredding.Broyage._POIS>=0.5;FreqLeavingCutCropBiomass_POIS>=0.;nbRootHerbicides_COLZA<1.5;nbPseudoRootOnlyHerbicides_R<0.9162485;nbIrrigation_R<1…	VIRTUAL1	VIRTUAL3	VIRTUAL6	VIRTUAL7	VIRTUAL8};
2221;86;0.950136304576999;Situation.Stock2<0.5;;nbFallowHerbicides_BLE<0.5;;nbMechWeeding_R<1.1661345;;EfficacyMonocot_POIS>=0.625;;timeLastTillSow_POIS>=24.25;;timeHarvest1stPlough_POIS<168;maxTillageDepth_R>=15.;nbMultiHerbicides_COLZA>=0.5;;Situation.Stock1<0.5;;harvestDate_BLE<172.5;;timeHarvest1stRoll_POIS<89.5;;PrimaryCropSowingDate_POIS<289.5;
6;1365;0.948796051980747;Situation.Stock2>=0.5;;timeLastTillSow_POIS>=40.5;
639;1938;0.941820658158535;Situation.Stock2<0.5;;nbFallowHerbicides_BLE<0.5;;nbMechWeeding_R>=1.1661345;;timeHarvest1stRoll_POIS<154.125;;nbMechWeeding_POIS>=1.5;;Interrow.cm._POIS>=8.5;;timeLastTillSow_POIS<26.5;;meanMechWeedSpeed.km.h._POIS>=6.9;;timeSow1stMechWeeding_COLZA<279.25;
543;299;0.930021613996861;Situation.Stock2<0.5;;nbFallowHerbicides_BLE<0.5;;nbMechWeeding_R<1.1661345;;EfficacyMonocot_POIS<0.625;;harvestDate_BLE<187.5;;nbSuperficialTillage_POIS>=3.5;;mu_HMearly<0.0761163635;;timeSow1stHerbicide_BLE<127;;WheatVariety in {CEZANNE	ORVANTIS	VIRTUAL1	VIRTUAL10	VIRTUAL3	VIRTUAL4	VIRTUAL8};
575;701;0.927701741901936;Situation.Stock2<0.5;;nbFallowHerbicides_BLE<0.5;;nbMechWeeding_R<1.1661345;;EfficacyMonocot_POIS>=0.625;;timeLastTillSow_POIS<24.25;;PrimaryCropSowingDate_COLZA<237.5;;CropRotationLength_R>=2.5;Frequency_BLE<0.4164765;Frequency_COLZA>=0.0832955;Frequency_POIS<0.4164765;Situation.Rotation1<0.;MeanTillageDepth_COLZA>=11.3666665;;WheatVariety in {CAPHORN	CEZANNE	VIRTUAL2	VIRTUAL4	VIRTUAL7	VIRTUAL8};
1271;741;0.926480031871737;Situation.Stock2<0.5;;nbFallowHerbicides_BLE<0.5;;nbMechWeeding_R>=1.1661345;;timeHarvest1stRoll_POIS<154.125;;nbMechWeeding_POIS>=1.5;;Interrow.cm._POIS>=8.5;;timeLastTillSow_POIS>=26.5;;propWeededArea_POIS>=0.47988;;timeHarvest1stTill_POIS<73;;harvestDate_BLE<198.5;
5;3857;0.925158539320937;Situation.Stock2<0.5;;nbFallowHerbicides_BLE>=0.5;
157;207;0.925023883245597;Situation.Stock2<0.5;;nbFallowHerbicides_BLE<0.5;;nbMechWeeding_R>=1.1661345;;timeHarvest1stRoll_POIS<154.125;;nbMechWeeding_POIS>=1.5;;Interrow.cm._POIS<8.5;;mu_LBRmid>=-0.0987870431;
77;455;0.922543801686;Situation.Stock2<0.5;;nbFallowHerbicides_BLE<0.5;;nbMechWeeding_R>=1.1661345;;timeHarvest1stRoll_POIS<154.125;;nbMechWeeding_POIS<1.5;;timeLastTillSow_POIS<5.5;
153;319;0.916629864371625;Situation.Stock2<0.5;;nbFallowHerbicides_BLE<0.5;;nbMechWeeding_R>=1.1661345;;timeHarvest1stRoll_POIS<154.125;;nbMechWeeding_POIS<1.5;;timeLastTillSow_POIS>=5.5;;SowingDensity.seeds.m2._COLZA<35.5;
567;645;0.914709513105854;Situation.Stock2<0.5;;nbFallowHerbicides_BLE<0.5;;nbMechWeeding_R<1.1661345;;EfficacyMonocot_POIS>=0.625;;timeLastTillSow_POIS<24.25;;PrimaryCropSowingDate_COLZA>=237.5;;Interrow.cm._BLE<31.5;;mu_LBRearly<-0.00496516666666667;;timeSow1stHerbicide_POIS<72;
267;130;0.911573991458628;Situation.Stock2<0.5;;nbFallowHerbicides_BLE<0.5;;nbMechWeeding_R<1.1661345;;EfficacyMonocot_POIS<0.625;;harvestDate_BLE<187.5;;nbSuperficialTillage_POIS<3.5;;SowingDepth.cm._COLZA>=1.5;;WheatVariety in {CAPHORN	VIRTUAL10	VIRTUAL5};
318;822;0.907668014310525;Situation.Stock2<0.5;;nbFallowHerbicides_BLE<0.5;;nbMechWeeding_R>=1.1661345;;timeHarvest1stRoll_POIS<154.125;;nbMechWeeding_POIS>=1.5;;Interrow.cm._POIS>=8.5;;timeLastTillSow_POIS<26.5;;meanMechWeedSpeed.km.h._POIS<6.9;
35467;69;0.906471283819266;Situation.Stock2<0.5;;nbFallowHerbicides_BLE<0.5;;nbMechWeeding_R<1.1661345;;EfficacyMonocot_POIS>=0.625;;timeLastTillSow_POIS>=24.25;;timeHarvest1stPlough_POIS<168;maxTillageDepth_R>=15.;nbMultiHerbicides_COLZA>=0.5;;Situation.Stock1<0.5;;harvestDate_BLE>=172.5;;timeSow1stIrrigation_POIS<119;maxTillageDepth_R>=24.5;PrimaryCropSowingDate_POIS>=355.5;SowingDensity.seeds.…
541;93;0.905609378557663;Situation.Stock2<0.5;;nbFallowHerbicides_BLE<0.5;;nbMechWeeding_R<1.1661345;;EfficacyMonocot_POIS<0.625;;harvestDate_BLE<187.5;;nbSuperficialTillage_POIS>=3.5;;mu_HMearly<0.0761163635;;timeSow1stHerbicide_BLE>=127;;nbNonSystemicHerbicides_POIS<0.5;nbRolling_R<0.416476
2267;306;0.902630377817608;Situation.Stock2<0.5;;nbFallowHerbicides_BLE<0.5;;nbMechWeeding_R<1.1661345;;EfficacyMonocot_POIS>=0.625;;timeLastTillSow_POIS<24.25;;PrimaryCropSowingDate_COLZA>=237.5;;Interrow.cm._BLE<31.5;;mu_LBRearly<-0.00496516666666667;;timeSow1stHerbicide_POIS>=72;;nbPseudoRootOnlyHerbicides_R<0.70801;;WheatVariety in {CEZANNE	ORVANTIS	VIRTUAL10	VIRTUAL3	VIRTUAL4	VIRTUAL6	VIRTUAL8};
1147;697;0.901000603592478;Situation.Stock2<0.5;;nbFallowHerbicides_BLE<0.5;;nbMechWeeding_R<1.1661345;;EfficacyMonocot_POIS>=0.625;;timeLastTillSow_POIS<24.25;;PrimaryCropSowingDate_COLZA<237.5;;CropRotationLength_R>=2.5;Frequency_BLE<0.4164765;Frequency_COLZA>=0.0832955;Frequency_POIS<0.4164765;Situation.Rotation1<0.;MeanTillageDepth_COLZA<11.3666665;;WheatVariety in {CAPHORN	CEZANNE	ORVANTIS	VIRTUAL1	VIRTUAL3	VIRTUAL5	VIRTUAL6	VIRTUAL8	VIRTUAL9};;PrimaryCropSowingDate_COLZA>=210.5;
531;60;0.898507933373766;Situation.Stock2<0.5;;nbFallowHerbicides_BLE<0.5;;nbMechWeeding_R<1.1661345;;EfficacyMonocot_POIS<0.625;;harvestDate_BLE<187.5;;nbSuperficialTillage_POIS<3.5;;SowingDepth.cm._COLZA<1.5;;Interrow.cm._BLE>=66.5;;RowSowing.1or0._BLE>=0.5;nbRolling_R<0.124943;nbNonSystemicHerbicides_R<0.749658;SowingDepth.cm._BLE>=1.5;nbHerbDicotSup75_BLE<0.5;MaxTillageDepth_POIS>=1
8879;195;0.895157062527273;Situation.Stock2<0.5;;nbFallowHerbicides_BLE<0.5;;nbMechWeeding_R<1.1661345;;EfficacyMonocot_POIS>=0.625;;timeLastTillSow_POIS>=24.25;;timeHarvest1stPlough_POIS<168;maxTillageDepth_R>=15.;nbMultiHerbicides_COLZA>=0.5;;Situation.Stock1<0.5;;harvestDate_BLE>=172.5;;timeSow1stIrrigation_POIS>=119;maxTillageDepth_R<24.5;PrimaryCropSowingDate_POIS<355.5;SowingDensity.seeds.m…
37;22;0.895093007501717;Situation.Stock2<0.5;;nbFallowHerbicides_BLE<0.5;;nbMechWeeding_R>=1.1661345;;timeHarvest1stRoll_POIS>=154.125;;mu_LBRearly<-0.0206465;nbTillageOtherThanPloughOrRoll_R<7.329986;nbPloughing_R>=0.1665905;nbRolling_R<0.4997715;maxTillageDepth_R<28;propWeededArea_R<0.765875;nbManure_R<0.6663625;WinterTillage_R<1.8324965;SummerTillage_R<5.4974895;SummerPlough_R>=0.1665905;Prima…
275;232;0.89347929581264;Situation.Stock2<0.5;;nbFallowHerbicides_BLE<0.5;;nbMechWeeding_R<1.1661345;;EfficacyMonocot_POIS>=0.625;;timeLastTillSow_POIS>=24.25;;timeHarvest1stPlough_POIS>=168;maxTillageDepth_R<15.;PrimaryCropSowingDate_POIS<422;;MeanTillageDepth_BLE>=7.75;
2243;187;0.892960911467146;Situation.Stock2<0.5;;nbFallowHerbicides_BLE<0.5;;nbMechWeeding_R<1.1661345;;EfficacyMonocot_POIS>=0.625;;timeLastTillSow_POIS<24.25;;PrimaryCropSowingDate_COLZA>=237.5;;Interrow.cm._BLE>=31.5;;SowingDensity.seeds.m2._POIS<82.5;;timeHarvest1stRoll_BLE>=35.5;;nbHerbicides_POIS>=2.5;nbIncropHerbicides_POIS>=2.;nbSystemicHerbicides_BLE>=1.5;
1111;162;0.892705699382939;Situation.Stock2<0.5;;nbFallowHerbicides_BLE<0.5;;nbMechWeeding_R<1.1661345;;EfficacyMonocot_POIS>=0.625;;timeLastTillSow_POIS>=24.25;;timeHarvest1stPlough_POIS<168;maxTillageDepth_R>=15.;nbMultiHerbicides_COLZA>=0.5;;Situation.Stock1<0.5;;harvestDate_BLE<172.5;;timeHarvest1stRoll_POIS>=89.5;
563;605;0.891383794991766;Situation.Stock2<0.5;;nbFallowHerbicides_BLE<0.5;;nbMechWeeding_R<1.1661345;;EfficacyMonocot_POIS>=0.625;;timeLastTillSow_POIS<24.25;;PrimaryCropSowingDate_COLZA>=237.5;;Interrow.cm._BLE>=31.5;;SowingDensity.seeds.m2._POIS>=82.5;;timeLastHerbicideHarvest_BLE<133.5;
313;154;0.889888577681582;Situation.Stock2<0.5;;nbFallowHerbicides_BLE<0.5;;nbMechWeeding_R>=1.1661345;;timeHarvest1stRoll_POIS<154.125;;nbMechWeeding_POIS>=1.5;;Interrow.cm._POIS<8.5;;mu_LBRmid<-0.0987870431;;propWeededArea_BLE<0.7261515;
269;182;0.882653724131518;Situation.Stock2<0.5;;nbFallowHerbicides_BLE<0.5;;nbMechWeeding_R<1.1661345;;EfficacyMonocot_POIS<0.625;;harvestDate_BLE<187.5;;nbSuperficialTillage_POIS>=3.5;;mu_HMearly>=0.0761163635;;nbFoliarOnlyHerbicides_R>=0.2082385;
2247;518;0.882116973734132;Situation.Stock2<0.5;;nbFallowHerbicides_BLE<0.5;;nbMechWeeding_R<1.1661345;;EfficacyMonocot_POIS>=0.625;;timeLastTillSow_POIS<24.25;;PrimaryCropSowingDate_COLZA>=237.5;;Interrow.cm._BLE>=31.5;;SowingDensity.seeds.m2._POIS<82.5;;timeHarvest1stRoll_BLE<35.5;;MaxTillageDepth_BLE>=15.5;;nbShreddingFallow.Broyage._R<0.583067;
557;436;0.879347450255298;Situation.Stock2<0.5;;nbFallowHerbicides_BLE<0.5;;nbMechWeeding_R<1.1661345;;EfficacyMonocot_POIS>=0.625;;timeLastTillSow_POIS>=24.25;;timeHarvest1stPlough_POIS<168;maxTillageDepth_R>=15.;nbMultiHerbicides_COLZA<0.5;;nbResidueShredding.Broyage._POIS<0.5;FreqLeavingCutCropBiomass_POIS<0.;MeanTillageDepth_COLZA>=12.0833335;
574;403;0.876309382042003;Situation.Stock2<0.5;;nbFallowHerbicides_BLE<0.5;;nbMechWeeding_R<1.1661345;;EfficacyMonocot_POIS>=0.625;;timeLastTillSow_POIS<24.25;;PrimaryCropSowingDate_COLZA<237.5;;CropRotationLength_R>=2.5;Frequency_BLE<0.4164765;Frequency_COLZA>=0.0832955;Frequency_POIS<0.4164765;Situation.Rotation1<0.;MeanTillageDepth_COLZA>=11.3666665;;WheatVariety in {ORVANTIS	VIRTUAL1	VIRTUAL10	VIRTUAL3	VIRTUAL5	VIRTUAL6	VIRTUAL9};
285;61;0.875360483095065;Situation.Stock2<0.5;;nbFallowHerbicides_BLE<0.5;;nbMechWeeding_R<1.1661345;;EfficacyMonocot_POIS>=0.625;;timeLastTillSow_POIS<24.25;;PrimaryCropSowingDate_COLZA<237.5;;CropRotationLength_R<2.5;Frequency_BLE>=0.4164765;Frequency_COLZA<0.0832955;Frequency_POIS>=0.4164765;Situation.Rotation1>=0.;tFrostLate3>=-3.7238268175;darknessReduction.YOUNG_SEEDS.<0.9839639535;C0surfac…
634;254;0.873977091374946;Situation.Stock2<0.5;;nbFallowHerbicides_BLE<0.5;;nbMechWeeding_R>=1.1661345;;timeHarvest1stRoll_POIS<154.125;;nbMechWeeding_POIS>=1.5;;Interrow.cm._POIS>=8.5;;timeLastTillSow_POIS>=26.5;;propWeededArea_POIS>=0.47988;;timeHarvest1stTill_POIS>=73;
1118;111;0.872876340932383;Situation.Stock2<0.5;;nbFallowHerbicides_BLE<0.5;;nbMechWeeding_R<1.1661345;;EfficacyMonocot_POIS>=0.625;;timeLastTillSow_POIS>=24.25;;timeHarvest1stPlough_POIS<168;maxTillageDepth_R>=15.;nbMultiHerbicides_COLZA<0.5;;nbResidueShredding.Broyage._POIS>=0.5;FreqLeavingCutCropBiomass_POIS>=0.;nbRootHerbicides_COLZA<1.5;nbPseudoRootOnlyHerbicides_R<0.9162485;nbIrrigation_R<1…	ORVANTIS	VIRTUAL4	VIRTUAL5	VIRTUAL9};
638;86;0.872641968467455;Situation.Stock2<0.5;;nbFallowHerbicides_BLE<0.5;;nbMechWeeding_R>=1.1661345;;timeHarvest1stRoll_POIS<154.125;;nbMechWeeding_POIS>=1.5;;Interrow.cm._POIS>=8.5;;timeLastTillSow_POIS<26.5;;meanMechWeedSpeed.km.h._POIS>=6.9;;timeSow1stMechWeeding_COLZA>=279.25;
2540;354;0.870036259261119;Situation.Stock2<0.5;;nbFallowHerbicides_BLE<0.5;;nbMechWeeding_R>=1.1661345;;timeHarvest1stRoll_POIS<154.125;;nbMechWeeding_POIS>=1.5;;Interrow.cm._POIS>=8.5;;timeLastTillSow_POIS>=26.5;;propWeededArea_POIS>=0.47988;;timeHarvest1stTill_POIS<73;;harvestDate_BLE>=198.5;;WheatVariety in {CAPHORN	CEZANNE	VIRTUAL1	VIRTUAL10	VIRTUAL2	VIRTUAL3	VIRTUAL4	VIRTUAL7};
1051;295;0.867479300763793;Situation.Stock2<0.5;;nbFallowHerbicides_BLE<0.5;;nbMechWeeding_R<1.1661345;;EfficacyMonocot_POIS<0.625;;harvestDate_BLE>=187.5;;timeHarvest1stTill_POIS<65.5;;timeSow1stHerbicide_POIS>=99;;timeLastPloughSow_POIS<53;;SummerTillage_R<2.7487445;;maxTillageDepth_R<23;
4435;636;0.863301145926543;Situation.Stock2<0.5;;nbFallowHerbicides_BLE<0.5;;nbMechWeeding_R<1.1661345;;EfficacyMonocot_POIS>=0.625;;timeLastTillSow_POIS>=24.25;;timeHarvest1stPlough_POIS<168;maxTillageDepth_R>=15.;nbMultiHerbicides_COLZA>=0.5;;Situation.Stock1<0.5;;harvestDate_BLE>=172.5;;timeSow1stIrrigation_POIS<119;maxTillageDepth_R>=24.5;PrimaryCropSowingDate_POIS>=355.5;SowingDensity.seeds.…
152;1299;0.862480191940357;Situation.Stock2<0.5;;nbFallowHerbicides_BLE<0.5;;nbMechWeeding_R>=1.1661345;;timeHarvest1stRoll_POIS<154.125;;nbMechWeeding_POIS<1.5;;timeLastTillSow_POIS>=5.5;;SowingDensity.seeds.m2._COLZA>=35.5;
17735;230;0.858301452452378;Situation.Stock2<0.5;;nbFallowHerbicides_BLE<0.5;;nbMechWeeding_R<1.1661345;;EfficacyMonocot_POIS>=0.625;;timeLastTillSow_POIS>=24.25;;timeHarvest1stPlough_POIS<168;maxTillageDepth_R>=15.;nbMultiHerbicides_COLZA>=0.5;;Situation.Stock1<0.5;;harvestDate_BLE>=172.5;;timeSow1stIrrigation_POIS<119;maxTillageDepth_R>=24.5;PrimaryCropSowingDate_POIS>=355.5;SowingDensity.seeds…
263;488;0.855061109416881;Situation.Stock2<0.5;;nbFallowHerbicides_BLE<0.5;;nbMechWeeding_R<1.1661345;;EfficacyMonocot_POIS<0.625;;harvestDate_BLE>=187.5;;timeHarvest1stTill_POIS<65.5;;timeSow1stHerbicide_POIS>=99;;timeLastPloughSow_POIS>=53;
259;181;0.851723728599233;Situation.Stock2<0.5;;nbFallowHerbicides_BLE<0.5;;nbMechWeeding_R<1.1661345;;EfficacyMonocot_POIS<0.625;;harvestDate_BLE>=187.5;;timeHarvest1stTill_POIS>=65.5;;nbSuperficialTillage_BLE>=4.5;;timeSow1stHerbicide_POIS>=31;
2220;401;0.850102327028113;Situation.Stock2<0.5;;nbFallowHerbicides_BLE<0.5;;nbMechWeeding_R<1.1661345;;EfficacyMonocot_POIS>=0.625;;timeLastTillSow_POIS>=24.25;;timeHarvest1stPlough_POIS<168;maxTillageDepth_R>=15.;nbMultiHerbicides_COLZA>=0.5;;Situation.Stock1<0.5;;harvestDate_BLE<172.5;;timeHarvest1stRoll_POIS<89.5;;PrimaryCropSowingDate_POIS>=289.5;
1146;159;0.844265456165564;Situation.Stock2<0.5;;nbFallowHerbicides_BLE<0.5;;nbMechWeeding_R<1.1661345;;EfficacyMonocot_POIS>=0.625;;timeLastTillSow_POIS<24.25;;PrimaryCropSowingDate_COLZA<237.5;;CropRotationLength_R>=2.5;Frequency_BLE<0.4164765;Frequency_COLZA>=0.0832955;Frequency_POIS<0.4164765;Situation.Rotation1<0.;MeanTillageDepth_COLZA<11.3666665;;WheatVariety in {CAPHORN	CEZANNE	ORVANTIS	VIRTUAL1	VIRTUAL3	VIRTUAL5	VIRTUAL6	VIRTUAL8	VIRTUAL9};;PrimaryCropSowingDate_COLZA<210.5;
565;516;0.843843871709514;Situation.Stock2<0.5;;nbFallowHerbicides_BLE<0.5;;nbMechWeeding_R<1.1661345;;EfficacyMonocot_POIS>=0.625;;timeLastTillSow_POIS<24.25;;PrimaryCropSowingDate_COLZA>=237.5;;Interrow.cm._BLE<31.5;;mu_LBRearly>=-0.00496516666666667;;timeHarvest1stTill_BLE>=4.5;
1145;266;0.843423593650048;Situation.Stock2<0.5;;nbFallowHerbicides_BLE<0.5;;nbMechWeeding_R<1.1661345;;EfficacyMonocot_POIS>=0.625;;timeLastTillSow_POIS<24.25;;PrimaryCropSowingDate_COLZA<237.5;;CropRotationLength_R>=2.5;Frequency_BLE<0.4164765;Frequency_COLZA>=0.0832955;Frequency_POIS<0.4164765;Situation.Rotation1<0.;MeanTillageDepth_COLZA<11.3666665;;WheatVariety in {VIRTUAL10	VIRTUAL2	VIRTUAL4	VIRTUAL7};;Situation.Stock1<0.5;
562;315;0.840610580979206;Situation.Stock2<0.5;;nbFallowHerbicides_BLE<0.5;;nbMechWeeding_R<1.1661345;;EfficacyMonocot_POIS>=0.625;;timeLastTillSow_POIS<24.25;;PrimaryCropSowingDate_COLZA>=237.5;;Interrow.cm._BLE>=31.5;;SowingDensity.seeds.m2._POIS>=82.5;;timeLastHerbicideHarvest_BLE>=133.5;
8878;354;0.839468915753593;Situation.Stock2<0.5;;nbFallowHerbicides_BLE<0.5;;nbMechWeeding_R<1.1661345;;EfficacyMonocot_POIS>=0.625;;timeLastTillSow_POIS>=24.25;;timeHarvest1stPlough_POIS<168;maxTillageDepth_R>=15.;nbMultiHerbicides_COLZA>=0.5;;Situation.Stock1<0.5;;harvestDate_BLE>=172.5;;timeSow1stIrrigation_POIS>=119;maxTillageDepth_R<24.5;PrimaryCropSowingDate_POIS<355.5;SowingDensity.seeds.m…
529;232;0.835691676992243;Situation.Stock2<0.5;;nbFallowHerbicides_BLE<0.5;;nbMechWeeding_R<1.1661345;;EfficacyMonocot_POIS<0.625;;harvestDate_BLE<187.5;;nbSuperficialTillage_POIS<3.5;;SowingDepth.cm._COLZA<1.5;;Interrow.cm._BLE<66.5;;WheatVariety in {CAPHORN	CEZANNE	VIRTUAL1	VIRTUAL10	VIRTUAL2	VIRTUAL3	VIRTUAL7};
542;84;0.833878026507812;Situation.Stock2<0.5;;nbFallowHerbicides_BLE<0.5;;nbMechWeeding_R<1.1661345;;EfficacyMonocot_POIS<0.625;;harvestDate_BLE<187.5;;nbSuperficialTillage_POIS>=3.5;;mu_HMearly<0.0761163635;;timeSow1stHerbicide_BLE<127;;WheatVariety in {VIRTUAL5	VIRTUAL6	VIRTUAL7};
537;217;0.832784146813862;Situation.Stock2<0.5;;nbFallowHerbicides_BLE<0.5;;nbMechWeeding_R<1.1661345;;EfficacyMonocot_POIS<0.625;;harvestDate_BLE<187.5;;nbSuperficialTillage_POIS>=3.5;;mu_HMearly>=0.0761163635;;nbFoliarOnlyHerbicides_R<0.2082385;;WheatVariety in {CAPHORN	VIRTUAL1	VIRTUAL2	VIRTUAL3	VIRTUAL5	VIRTUAL6	VIRTUAL7};
273;50;0.831613970475193;Situation.Stock2<0.5;;nbFallowHerbicides_BLE<0.5;;nbMechWeeding_R<1.1661345;;EfficacyMonocot_POIS>=0.625;;timeLastTillSow_POIS>=24.25;;timeHarvest1stPlough_POIS>=168;maxTillageDepth_R<15.;PrimaryCropSowingDate_POIS>=422;;nbMultiHerbicides_POIS>=0.5;nbHerbicides_R>=2.332268;nbSystemicHerbicides_R>=1.4993155;nbRootOnlyHerbicides_R>=0.583067;nbMultipleHerbicides_R>=0.749658;…
2266;198;0.830992996846129;Situation.Stock2<0.5;;nbFallowHerbicides_BLE<0.5;;nbMechWeeding_R<1.1661345;;EfficacyMonocot_POIS>=0.625;;timeLastTillSow_POIS<24.25;;PrimaryCropSowingDate_COLZA>=237.5;;Interrow.cm._BLE<31.5;;mu_LBRearly<-0.00496516666666667;;timeSow1stHerbicide_POIS>=72;;nbPseudoRootOnlyHerbicides_R<0.70801;;WheatVariety in {CAPHORN	VIRTUAL1	VIRTUAL5	VIRTUAL7	VIRTUAL9};
1045;197;0.829869678397831;Situation.Stock2<0.5;;nbFallowHerbicides_BLE<0.5;;nbMechWeeding_R<1.1661345;;EfficacyMonocot_POIS<0.625;;harvestDate_BLE>=187.5;;timeHarvest1stTill_POIS<65.5;;timeSow1stHerbicide_POIS<99;;mu_RLHearly>=-0.0340241578333333;baseWaterPotential>=-2.383283208;baseTempGerm<0.6412621;reductionSurface<0.586147116;l50>=57.820316545;rb>=1.2578557045;shootDiameter>=2.09;Epsi_b>=3.0…
1107;336;0.829265271403695;Situation.Stock2<0.5;;nbFallowHerbicides_BLE<0.5;;nbMechWeeding_R<1.1661345;;EfficacyMonocot_POIS>=0.625;;timeLastTillSow_POIS>=24.25;;timeHarvest1stPlough_POIS<168;maxTillageDepth_R>=15.;nbMultiHerbicides_COLZA>=0.5;;Situation.Stock1>=0.5;;timeLastHerbicideHarvest_POIS>=48.5;;WMearly>=29.2547653333333;
2242;272;0.824058473349218;Situation.Stock2<0.5;;nbFallowHerbicides_BLE<0.5;;nbMechWeeding_R<1.1661345;;EfficacyMonocot_POIS>=0.625;;timeLastTillSow_POIS<24.25;;PrimaryCropSowingDate_COLZA>=237.5;;Interrow.cm._BLE>=31.5;;SowingDensity.seeds.m2._POIS<82.5;;timeHarvest1stRoll_BLE>=35.5;;nbHerbicides_POIS>=2.5;nbIncropHerbicides_POIS>=2.;nbSystemicHerbicides_BLE<1.5;
274;259;0.82319850710661;Situation.Stock2<0.5;;nbFallowHerbicides_BLE<0.5;;nbMechWeeding_R<1.1661345;;EfficacyMonocot_POIS>=0.625;;timeLastTillSow_POIS>=24.25;;timeHarvest1stPlough_POIS>=168;maxTillageDepth_R<15.;PrimaryCropSowingDate_POIS<422;;MeanTillageDepth_BLE<7.75;
523;426;0.822829031331629;Situation.Stock2<0.5;;nbFallowHerbicides_BLE<0.5;;nbMechWeeding_R<1.1661345;;EfficacyMonocot_POIS<0.625;;harvestDate_BLE>=187.5;;timeHarvest1stTill_POIS<65.5;;timeSow1stHerbicide_POIS<99;;mu_RLHearly>=-0.0340241578333333;baseWaterPotential>=-2.383283208;baseTempGerm<0.6412621;reductionSurface<0.586147116;l50>=57.820316545;rb>=1.2578557045;shootDiameter>=2.09;Epsi_b>=3.06…
312;175;0.821018358987125;Situation.Stock2<0.5;;nbFallowHerbicides_BLE<0.5;;nbMechWeeding_R>=1.1661345;;timeHarvest1stRoll_POIS<154.125;;nbMechWeeding_POIS>=1.5;;Interrow.cm._POIS<8.5;;mu_LBRmid<-0.0987870431;;propWeededArea_BLE>=0.7261515;
266;491;0.819974216926051;Situation.Stock2<0.5;;nbFallowHerbicides_BLE<0.5;;nbMechWeeding_R<1.1661345;;EfficacyMonocot_POIS<0.625;;harvestDate_BLE<187.5;;nbSuperficialTillage_POIS<3.5;;SowingDepth.cm._COLZA>=1.5;;WheatVariety in {CEZANNE	ORVANTIS	VIRTUAL1	VIRTUAL2	VIRTUAL3	VIRTUAL4	VIRTUAL6	VIRTUAL8	VIRTUAL9};
540;110;0.813827599408449;Situation.Stock2<0.5;;nbFallowHerbicides_BLE<0.5;;nbMechWeeding_R<1.1661345;;EfficacyMonocot_POIS<0.625;;harvestDate_BLE<187.5;;nbSuperficialTillage_POIS>=3.5;;mu_HMearly<0.0761163635;;timeSow1stHerbicide_BLE>=127;;nbNonSystemicHerbicides_POIS>=0.5;nbRolling_R>=0.416476
2245;236;0.81257725433249;Situation.Stock2<0.5;;nbFallowHerbicides_BLE<0.5;;nbMechWeeding_R<1.1661345;;EfficacyMonocot_POIS>=0.625;;timeLastTillSow_POIS<24.25;;PrimaryCropSowingDate_COLZA>=237.5;;Interrow.cm._BLE>=31.5;;SowingDensity.seeds.m2._POIS<82.5;;timeHarvest1stRoll_BLE<35.5;;MaxTillageDepth_BLE<15.5;;nbRootOnlyHerbicides_R<0.583067;
4438;311;0.809768612393738;Situation.Stock2<0.5;;nbFallowHerbicides_BLE<0.5;;nbMechWeeding_R<1.1661345;;EfficacyMonocot_POIS>=0.625;;timeLastTillSow_POIS>=24.25;;timeHarvest1stPlough_POIS<168;maxTillageDepth_R>=15.;nbMultiHerbicides_COLZA>=0.5;;Situation.Stock1<0.5;;harvestDate_BLE>=172.5;;timeSow1stIrrigation_POIS>=119;maxTillageDepth_R<24.5;PrimaryCropSowingDate_POIS<355.5;SowingDensity.seeds.m…
1113;178;0.808731132166249;Situation.Stock2<0.5;;nbFallowHerbicides_BLE<0.5;;nbMechWeeding_R<1.1661345;;EfficacyMonocot_POIS>=0.625;;timeLastTillSow_POIS>=24.25;;timeHarvest1stPlough_POIS<168;maxTillageDepth_R>=15.;nbMultiHerbicides_COLZA<0.5;;nbResidueShredding.Broyage._POIS<0.5;FreqLeavingCutCropBiomass_POIS<0.;MeanTillageDepth_COLZA<12.0833335;;timeLastTillSow_COLZA<11.5;WinterTillage_R<1.0828…
1057;129;0.807469363601177;Situation.Stock2<0.5;;nbFallowHerbicides_BLE<0.5;;nbMechWeeding_R<1.1661345;;EfficacyMonocot_POIS<0.625;;harvestDate_BLE<187.5;;nbSuperficialTillage_POIS<3.5;;SowingDepth.cm._COLZA<1.5;;Interrow.cm._BLE<66.5;;WheatVariety in {ORVANTIS	VIRTUAL4	VIRTUAL5	VIRTUAL6	VIRTUAL9};;PrimaryCropSowingDate_COLZA>=244.5;
521;34;0.806480570435734;Situation.Stock2<0.5;;nbFallowHerbicides_BLE<0.5;;nbMechWeeding_R<1.1661345;;EfficacyMonocot_POIS<0.625;;harvestDate_BLE>=187.5;;timeHarvest1stTill_POIS<65.5;;timeSow1stHerbicide_POIS<99;;mu_RLHearly<-0.0340241578333333;baseWaterPotential<-2.383283208;baseTempGerm>=0.6412621;reductionSurface>=0.586147116;l50<57.820316545;rb<1.2578557045;shootDiameter<2.09;Epsi_b<3.0666630…
1050;293;0.803905381227543;Situation.Stock2<0.5;;nbFallowHerbicides_BLE<0.5;;nbMechWeeding_R<1.1661345;;EfficacyMonocot_POIS<0.625;;harvestDate_BLE>=187.5;;timeHarvest1stTill_POIS<65.5;;timeSow1stHerbicide_POIS>=99;;timeLastPloughSow_POIS<53;;SummerTillage_R<2.7487445;;maxTillageDepth_R>=23;
2241;489;0.803850996270994;Situation.Stock2<0.5;;nbFallowHerbicides_BLE<0.5;;nbMechWeeding_R<1.1661345;;EfficacyMonocot_POIS>=0.625;;timeLastTillSow_POIS<24.25;;PrimaryCropSowingDate_COLZA>=237.5;;Interrow.cm._BLE>=31.5;;SowingDensity.seeds.m2._POIS<82.5;;timeHarvest1stRoll_BLE>=35.5;;nbHerbicides_POIS<2.5;nbIncropHerbicides_POIS<2.;PrimaryCropSowingDate_COLZA>=243;
2246;149;0.795816689652691;Situation.Stock2<0.5;;nbFallowHerbicides_BLE<0.5;;nbMechWeeding_R<1.1661345;;EfficacyMonocot_POIS>=0.625;;timeLastTillSow_POIS<24.25;;PrimaryCropSowingDate_COLZA>=237.5;;Interrow.cm._BLE>=31.5;;SowingDensity.seeds.m2._POIS<82.5;;timeHarvest1stRoll_BLE<35.5;;MaxTillageDepth_BLE>=15.5;;nbShreddingFallow.Broyage._R>=0.583067;
35466;104;0.789390958170993;Situation.Stock2<0.5;;nbFallowHerbicides_BLE<0.5;;nbMechWeeding_R<1.1661345;;EfficacyMonocot_POIS>=0.625;;timeLastTillSow_POIS>=24.25;;timeHarvest1stPlough_POIS<168;maxTillageDepth_R>=15.;nbMultiHerbicides_COLZA>=0.5;;Situation.Stock1<0.5;;harvestDate_BLE>=172.5;;timeSow1stIrrigation_POIS<119;maxTillageDepth_R>=24.5;PrimaryCropSowingDate_POIS>=355.5;SowingDensity.seeds…
284;443;0.789319459521183;Situation.Stock2<0.5;;nbFallowHerbicides_BLE<0.5;;nbMechWeeding_R<1.1661345;;EfficacyMonocot_POIS>=0.625;;timeLastTillSow_POIS<24.25;;PrimaryCropSowingDate_COLZA<237.5;;CropRotationLength_R<2.5;Frequency_BLE>=0.4164765;Frequency_COLZA<0.0832955;Frequency_POIS>=0.4164765;Situation.Rotation1>=0.;tFrostLate3<-3.7238268175;darknessReduction.YOUNG_SEEDS.>=0.9839639535;C0surfa…
4434;138;0.787968864809593;Situation.Stock2<0.5;;nbFallowHerbicides_BLE<0.5;;nbMechWeeding_R<1.1661345;;EfficacyMonocot_POIS>=0.625;;timeLastTillSow_POIS>=24.25;;timeHarvest1stPlough_POIS<168;maxTillageDepth_R>=15.;nbMultiHerbicides_COLZA>=0.5;;Situation.Stock1<0.5;;harvestDate_BLE>=172.5;;timeSow1stIrrigation_POIS<119;maxTillageDepth_R>=24.5;PrimaryCropSowingDate_POIS>=355.5;SowingDensity.seeds.…
1132;90;0.787768312800123;Situation.Stock2<0.5;;nbFallowHerbicides_BLE<0.5;;nbMechWeeding_R<1.1661345;;EfficacyMonocot_POIS>=0.625;;timeLastTillSow_POIS<24.25;;PrimaryCropSowingDate_COLZA>=237.5;;Interrow.cm._BLE<31.5;;mu_LBRearly<-0.00496516666666667;;timeSow1stHerbicide_POIS>=72;;nbPseudoRootOnlyHerbicides_R>=0.70801;
1049;710;0.781024279397478;Situation.Stock2<0.5;;nbFallowHerbicides_BLE<0.5;;nbMechWeeding_R<1.1661345;;EfficacyMonocot_POIS<0.625;;harvestDate_BLE>=187.5;;timeHarvest1stTill_POIS<65.5;;timeSow1stHerbicide_POIS>=99;;timeLastPloughSow_POIS<53;;SummerTillage_R>=2.7487445;;nbSuperficialTillage_BLE<9.5;
257;93;0.779337935316479;Situation.Stock2<0.5;;nbFallowHerbicides_BLE<0.5;;nbMechWeeding_R<1.1661345;;EfficacyMonocot_POIS<0.625;;harvestDate_BLE>=187.5;;timeHarvest1stTill_POIS>=65.5;;nbSuperficialTillage_BLE<4.5;;nbHerbDicotSup50_POIS>=1.5;nbHerbicides_POIS>=1.5;nbIncropHerbicides_POIS>=1.
1105;287;0.774661775040177;Situation.Stock2<0.5;;nbFallowHerbicides_BLE<0.5;;nbMechWeeding_R<1.1661345;;EfficacyMonocot_POIS>=0.625;;timeLastTillSow_POIS>=24.25;;timeHarvest1stPlough_POIS<168;maxTillageDepth_R>=15.;nbMultiHerbicides_COLZA>=0.5;;Situation.Stock1>=0.5;;timeLastHerbicideHarvest_POIS<48.5;;SowingDensity.seeds.m2._COLZA>=39.5;
1144;103;0.771066752401812;Situation.Stock2<0.5;;nbFallowHerbicides_BLE<0.5;;nbMechWeeding_R<1.1661345;;EfficacyMonocot_POIS>=0.625;;timeLastTillSow_POIS<24.25;;PrimaryCropSowingDate_COLZA<237.5;;CropRotationLength_R>=2.5;Frequency_BLE<0.4164765;Frequency_COLZA>=0.0832955;Frequency_POIS<0.4164765;Situation.Rotation1<0.;MeanTillageDepth_COLZA<11.3666665;;WheatVariety in {VIRTUAL10	VIRTUAL2	VIRTUAL4	VIRTUAL7};;Situation.Stock1>=0.5;
1027;81;0.767861562663288;Situation.Stock2<0.5;;nbFallowHerbicides_BLE<0.5;;nbMechWeeding_R<1.1661345;;EfficacyMonocot_POIS<0.625;;harvestDate_BLE>=187.5;;timeHarvest1stTill_POIS>=65.5;;nbSuperficialTillage_BLE<4.5;;nbHerbDicotSup50_POIS<1.5;nbHerbicides_POIS<1.5;nbIncropHerbicides_POIS<1.;mu_RLHlate>=0.0848725538333333;PrimaryCropSowingDate_POIS<332.5;rootLength<63.46277071;rateWidth<5.609946370…
1106;114;0.760143122211232;Situation.Stock2<0.5;;nbFallowHerbicides_BLE<0.5;;nbMechWeeding_R<1.1661345;;EfficacyMonocot_POIS>=0.625;;timeLastTillSow_POIS>=24.25;;timeHarvest1stPlough_POIS<168;maxTillageDepth_R>=15.;nbMultiHerbicides_COLZA>=0.5;;Situation.Stock1>=0.5;;timeLastHerbicideHarvest_POIS>=48.5;;WMearly<29.2547653333333;
35465;140;0.75149571136575;Situation.Stock2<0.5;;nbFallowHerbicides_BLE<0.5;;nbMechWeeding_R<1.1661345;;EfficacyMonocot_POIS>=0.625;;timeLastTillSow_POIS>=24.25;;timeHarvest1stPlough_POIS<168;maxTillageDepth_R>=15.;nbMultiHerbicides_COLZA>=0.5;;Situation.Stock1<0.5;;harvestDate_BLE>=172.5;;timeSow1stIrrigation_POIS<119;maxTillageDepth_R>=24.5;PrimaryCropSowingDate_POIS>=355.5;SowingDensity.seeds.…
536;93;0.751448045162635;Situation.Stock2<0.5;;nbFallowHerbicides_BLE<0.5;;nbMechWeeding_R<1.1661345;;EfficacyMonocot_POIS<0.625;;harvestDate_BLE<187.5;;nbSuperficialTillage_POIS>=3.5;;mu_HMearly>=0.0761163635;;nbFoliarOnlyHerbicides_R<0.2082385;;WheatVariety in {CEZANNE	ORVANTIS	VIRTUAL9};
2089;538;0.750259373861565;Situation.Stock2<0.5;;nbFallowHerbicides_BLE<0.5;;nbMechWeeding_R<1.1661345;;EfficacyMonocot_POIS<0.625;;harvestDate_BLE>=187.5;;timeHarvest1stTill_POIS<65.5;;timeSow1stHerbicide_POIS<99;;mu_RLHearly>=-0.0340241578333333;baseWaterPotential>=-2.383283208;baseTempGerm<0.6412621;reductionSurface<0.586147116;l50>=57.820316545;rb>=1.2578557045;shootDiameter>=2.09;Epsi_b>=3.0…
2218;88;0.748120525357644;Situation.Stock2<0.5;;nbFallowHerbicides_BLE<0.5;;nbMechWeeding_R<1.1661345;;EfficacyMonocot_POIS>=0.625;;timeLastTillSow_POIS>=24.25;;timeHarvest1stPlough_POIS<168;maxTillageDepth_R>=15.;nbMultiHerbicides_COLZA>=0.5;;Situation.Stock1<0.5;;harvestDate_BLE>=172.5;;timeSow1stIrrigation_POIS>=119;maxTillageDepth_R<24.5;PrimaryCropSowingDate_POIS<355.5;SowingDensity.seeds.m2…
316;19;0.743859715596234;Situation.Stock2<0.5;;nbFallowHerbicides_BLE<0.5;;nbMechWeeding_R>=1.1661345;;timeHarvest1stRoll_POIS<154.125;;nbMechWeeding_POIS>=1.5;;Interrow.cm._POIS>=8.5;;timeLastTillSow_POIS>=26.5;;propWeededArea_POIS<0.47988;
2240;125;0.736731943218103;Situation.Stock2<0.5;;nbFallowHerbicides_BLE<0.5;;nbMechWeeding_R<1.1661345;;EfficacyMonocot_POIS>=0.625;;timeLastTillSow_POIS<24.25;;PrimaryCropSowingDate_COLZA>=237.5;;Interrow.cm._BLE>=31.5;;SowingDensity.seeds.m2._POIS<82.5;;timeHarvest1stRoll_BLE>=35.5;;nbHerbicides_POIS<2.5;nbIncropHerbicides_POIS<2.;PrimaryCropSowingDate_COLZA<243;
17734;61;0.72076012440019;Situation.Stock2<0.5;;nbFallowHerbicides_BLE<0.5;;nbMechWeeding_R<1.1661345;;EfficacyMonocot_POIS>=0.625;;timeLastTillSow_POIS>=24.25;;timeHarvest1stPlough_POIS<168;maxTillageDepth_R>=15.;nbMultiHerbicides_COLZA>=0.5;;Situation.Stock1<0.5;;harvestDate_BLE>=172.5;;timeSow1stIrrigation_POIS<119;maxTillageDepth_R>=24.5;PrimaryCropSowingDate_POIS>=355.5;SowingDensity.seeds.m…
258;54;0.719962877436882;Situation.Stock2<0.5;;nbFallowHerbicides_BLE<0.5;;nbMechWeeding_R<1.1661345;;EfficacyMonocot_POIS<0.625;;harvestDate_BLE>=187.5;;timeHarvest1stTill_POIS>=65.5;;nbSuperficialTillage_BLE>=4.5;;timeSow1stHerbicide_POIS<31;
564;101;0.711412546835525;Situation.Stock2<0.5;;nbFallowHerbicides_BLE<0.5;;nbMechWeeding_R<1.1661345;;EfficacyMonocot_POIS>=0.625;;timeLastTillSow_POIS<24.25;;PrimaryCropSowingDate_COLZA>=237.5;;Interrow.cm._BLE<31.5;;mu_LBRearly>=-0.00496516666666667;;timeHarvest1stTill_BLE<4.5;
1056;200;0.708593180900293;Situation.Stock2<0.5;;nbFallowHerbicides_BLE<0.5;;nbMechWeeding_R<1.1661345;;EfficacyMonocot_POIS<0.625;;harvestDate_BLE<187.5;;nbSuperficialTillage_POIS<3.5;;SowingDepth.cm._COLZA<1.5;;Interrow.cm._BLE<66.5;;WheatVariety in {ORVANTIS	VIRTUAL4	VIRTUAL5	VIRTUAL6	VIRTUAL9};;PrimaryCropSowingDate_COLZA<244.5;
530;69;0.705682093499289;Situation.Stock2<0.5;;nbFallowHerbicides_BLE<0.5;;nbMechWeeding_R<1.1661345;;EfficacyMonocot_POIS<0.625;;harvestDate_BLE<187.5;;nbSuperficialTillage_POIS<3.5;;SowingDepth.cm._COLZA<1.5;;Interrow.cm._BLE>=66.5;;RowSowing.1or0._BLE<0.5;nbRolling_R>=0.124943;nbNonSystemicHerbicides_R>=0.749658;SowingDepth.cm._BLE<1.5;nbHerbDicotSup75_BLE>=0.5;MaxTillageDepth_POIS<1
558;15;0.704491094103115;Situation.Stock2<0.5;;nbFallowHerbicides_BLE<0.5;;nbMechWeeding_R<1.1661345;;EfficacyMonocot_POIS>=0.625;;timeLastTillSow_POIS>=24.25;;timeHarvest1stPlough_POIS<168;maxTillageDepth_R>=15.;nbMultiHerbicides_COLZA<0.5;;nbResidueShredding.Broyage._POIS>=0.5;FreqLeavingCutCropBiomass_POIS>=0.;nbRootHerbicides_COLZA>=1.5;nbPseudoRootOnlyHerbicides_R>=0.9162485;nbIrrigation_R>=…
2244;91;0.697969301306658;Situation.Stock2<0.5;;nbFallowHerbicides_BLE<0.5;;nbMechWeeding_R<1.1661345;;EfficacyMonocot_POIS>=0.625;;timeLastTillSow_POIS<24.25;;PrimaryCropSowingDate_COLZA>=237.5;;Interrow.cm._BLE>=31.5;;SowingDensity.seeds.m2._POIS<82.5;;timeHarvest1stRoll_BLE<35.5;;MaxTillageDepth_BLE<15.5;;nbRootOnlyHerbicides_R>=0.583067;
1104;74;0.687152756063584;Situation.Stock2<0.5;;nbFallowHerbicides_BLE<0.5;;nbMechWeeding_R<1.1661345;;EfficacyMonocot_POIS>=0.625;;timeLastTillSow_POIS>=24.25;;timeHarvest1stPlough_POIS<168;maxTillageDepth_R>=15.;nbMultiHerbicides_COLZA>=0.5;;Situation.Stock1>=0.5;;timeLastHerbicideHarvest_POIS<48.5;;SowingDensity.seeds.m2._COLZA<39.5;
1112;33;0.675812582510186;Situation.Stock2<0.5;;nbFallowHerbicides_BLE<0.5;;nbMechWeeding_R<1.1661345;;EfficacyMonocot_POIS>=0.625;;timeLastTillSow_POIS>=24.25;;timeHarvest1stPlough_POIS<168;maxTillageDepth_R>=15.;nbMultiHerbicides_COLZA<0.5;;nbResidueShredding.Broyage._POIS<0.5;FreqLeavingCutCropBiomass_POIS<0.;MeanTillageDepth_COLZA<12.0833335;;timeLastTillSow_COLZA>=11.5;WinterTillage_R>=1.082…
272;110;0.66437005772672;Situation.Stock2<0.5;;nbFallowHerbicides_BLE<0.5;;nbMechWeeding_R<1.1661345;;EfficacyMonocot_POIS>=0.625;;timeLastTillSow_POIS>=24.25;;timeHarvest1stPlough_POIS>=168;maxTillageDepth_R<15.;PrimaryCropSowingDate_POIS>=422;;nbMultiHerbicides_POIS<0.5;nbHerbicides_R<2.332268;nbSystemicHerbicides_R<1.4993155;nbRootOnlyHerbicides_R<0.583067;nbMultipleHerbicides_R<0.749658;nbShr…
36;20;0.638265071740233;Situation.Stock2<0.5;;nbFallowHerbicides_BLE<0.5;;nbMechWeeding_R>=1.1661345;;timeHarvest1stRoll_POIS>=154.125;;mu_LBRearly>=-0.0206465;nbTillageOtherThanPloughOrRoll_R>=7.329986;nbPloughing_R<0.1665905;nbRolling_R>=0.4997715;maxTillageDepth_R>=28;propWeededArea_R>=0.765875;nbManure_R>=0.6663625;WinterTillage_R>=1.8324965;SummerTillage_R>=5.4974895;SummerPlough_R<0.1665905…
512;204;0.637935364661923;Situation.Stock2<0.5;;nbFallowHerbicides_BLE<0.5;;nbMechWeeding_R<1.1661345;;EfficacyMonocot_POIS<0.625;;harvestDate_BLE>=187.5;;timeHarvest1stTill_POIS>=65.5;;nbSuperficialTillage_BLE<4.5;;nbHerbDicotSup50_POIS<1.5;nbHerbicides_POIS<1.5;nbIncropHerbicides_POIS<1.;mu_RLHlate<0.0848725538333333;PrimaryCropSowingDate_POIS>=332.5;rootLength>=63.46277071;rateWidth>=5.6099463…
1026;40;0.637348414626233;Situation.Stock2<0.5;;nbFallowHerbicides_BLE<0.5;;nbMechWeeding_R<1.1661345;;EfficacyMonocot_POIS<0.625;;harvestDate_BLE>=187.5;;timeHarvest1stTill_POIS>=65.5;;nbSuperficialTillage_BLE<4.5;;nbHerbDicotSup50_POIS<1.5;nbHerbicides_POIS<1.5;nbIncropHerbicides_POIS<1.;mu_RLHlate>=0.0848725538333333;PrimaryCropSowingDate_POIS<332.5;rootLength<63.46277071;rateWidth<5.609946370…
2088;65;0.637184738857064;Situation.Stock2<0.5;;nbFallowHerbicides_BLE<0.5;;nbMechWeeding_R<1.1661345;;EfficacyMonocot_POIS<0.625;;harvestDate_BLE>=187.5;;timeHarvest1stTill_POIS<65.5;;timeSow1stHerbicide_POIS<99;;mu_RLHearly>=-0.0340241578333333;baseWaterPotential>=-2.383283208;baseTempGerm<0.6412621;reductionSurface<0.586147116;l50>=57.820316545;rb>=1.2578557045;shootDiameter>=2.09;Epsi_b>=3.06…
35464;37;0.625973975511164;Situation.Stock2<0.5;;nbFallowHerbicides_BLE<0.5;;nbMechWeeding_R<1.1661345;;EfficacyMonocot_POIS>=0.625;;timeLastTillSow_POIS>=24.25;;timeHarvest1stPlough_POIS<168;maxTillageDepth_R>=15.;nbMultiHerbicides_COLZA>=0.5;;Situation.Stock1<0.5;;harvestDate_BLE>=172.5;;timeSow1stIrrigation_POIS<119;maxTillageDepth_R>=24.5;PrimaryCropSowingDate_POIS>=355.5;SowingDensity.seeds.…
520;89;0.622348955796833;Situation.Stock2<0.5;;nbFallowHerbicides_BLE<0.5;;nbMechWeeding_R<1.1661345;;EfficacyMonocot_POIS<0.625;;harvestDate_BLE>=187.5;;timeHarvest1stTill_POIS<65.5;;timeSow1stHerbicide_POIS<99;;mu_RLHearly<-0.0340241578333333;baseWaterPotential<-2.383283208;baseTempGerm>=0.6412621;reductionSurface>=0.586147116;l50<57.820316545;rb<1.2578557045;shootDiameter<2.09;Epsi_b<3.0666630…
1048;19;0.618910299496816;Situation.Stock2<0.5;;nbFallowHerbicides_BLE<0.5;;nbMechWeeding_R<1.1661345;;EfficacyMonocot_POIS<0.625;;harvestDate_BLE>=187.5;;timeHarvest1stTill_POIS<65.5;;timeSow1stHerbicide_POIS>=99;;timeLastPloughSow_POIS<53;;SummerTillage_R>=2.7487445;;nbSuperficialTillage_BLE>=9.5;
4432;28;0.571152954586138;Situation.Stock2<0.5;;nbFallowHerbicides_BLE<0.5;;nbMechWeeding_R<1.1661345;;EfficacyMonocot_POIS>=0.625;;timeLastTillSow_POIS>=24.25;;timeHarvest1stPlough_POIS<168;maxTillageDepth_R>=15.;nbMultiHerbicides_COLZA>=0.5;;Situation.Stock1<0.5;;harvestDate_BLE>=172.5;;timeSow1stIrrigation_POIS<119;maxTillageDepth_R>=24.5;PrimaryCropSowingDate_POIS>=355.5;SowingDensity.seeds.m…
