# Supplementary material for: Tracking Ideal Varieties and Cropping Techniques for Agroecological Weed Management: A Simulation-Based Study on Pea
Source: Front Plant Sci. 2022 Apr 4;13:809056. doi: 10.3389/fpls.2022.809056 (PMC9014269; doi:10.3389/fpls.2022.809056)
Supplement: Supplementary file 1 [file Data_Sheet_1.ZIP › AllBranches/Feuilles_FieldInfestation_Winter_Rotation.csv]

idLeaf;n;MeanIndicator;
263;20;0.958581793350119;Situation.Stock2<0.5;;nbMechWeeding_R<1.1661345;;maxTillageDepth_R>=5.5;;Frequency_ORGE<0.2082385;Situation.Rotation3<0.;Situation.Reference<0.5;;meanMechWeedDepth.cm._BLE>=2.5;;mu_RLHearly>=0.0154493333333333;;PrimaryCropSowingDate_POIS<297.5;
3;1240;0.953449705177451;Situation.Stock2>=0.5;
16519;10;0.932602254267832;Situation.Stock2<0.5;;nbMechWeeding_R<1.1661345;;maxTillageDepth_R>=5.5;;Frequency_ORGE<0.2082385;Situation.Rotation3<0.;Situation.Reference<0.5;;meanMechWeedDepth.cm._BLE<2.5;;timeSow1stHerbicide_BLE<111.75;;PrimaryCropSowingDate_COLZA>=217.5;;MaxTillageDepth_MAIS<18.5;;SummerTillage_R<4.4146505;;timeHarvest1stRoll_COLZA>=10;;tFrostMid3<-22.143787425;LBRlate>=0.5269986…
1039;20;0.925070031968892;Situation.Stock2<0.5;;nbMechWeeding_R<1.1661345;;maxTillageDepth_R>=5.5;;Frequency_ORGE<0.2082385;Situation.Rotation3<0.;Situation.Reference<0.5;;meanMechWeedDepth.cm._BLE<2.5;;timeSow1stHerbicide_BLE<111.75;;PrimaryCropSowingDate_COLZA<217.5;;nbHerbMonocotSup50_POIS<2.5;;nbFoliarOnlyHerbicides_R>=0.832953;
655;60;0.920000999862777;Situation.Stock2<0.5;;nbMechWeeding_R>=1.1661345;;harvestDate_BLE>=171.5;;nbMechWeeding_R<3.1652215;;timeLastRollSow_BLE<96.5;;timeSow1stHerbicide_COLZA<309.75;;nbRolling_R<0.4997715;;SummerTillage_R>=2.4988585;;nbHerbDicotSup75_POIS>=1.5;
83;95;0.917875998432964;Situation.Stock2<0.5;;nbMechWeeding_R>=1.1661345;;harvestDate_BLE>=171.5;;nbMechWeeding_R<3.1652215;;timeLastRollSow_BLE>=96.5;;Interrow.cm._BLE<65.5;
175;295;0.915687933360719;Situation.Stock2<0.5;;nbMechWeeding_R>=1.1661345;;harvestDate_BLE>=171.5;;nbMechWeeding_R>=3.1652215;;timeSow1stMechWeeding_COLZA<236.75;;timeLastTillSow_COLZA<15.5;;totalIrrigaton.mm.ha._POIS<157.5;
16525;10;0.912814625296085;Situation.Stock2<0.5;;nbMechWeeding_R<1.1661345;;maxTillageDepth_R>=5.5;;Frequency_ORGE<0.2082385;Situation.Rotation3<0.;Situation.Reference<0.5;;meanMechWeedDepth.cm._BLE<2.5;;timeSow1stHerbicide_BLE<111.75;;PrimaryCropSowingDate_COLZA>=217.5;;MaxTillageDepth_MAIS<18.5;;SummerTillage_R<4.4146505;;timeHarvest1stRoll_COLZA<10;;nbMultipleHerbicides_R>=0.7496575;;Interrow.…
4135;25;0.912348642645964;Situation.Stock2<0.5;;nbMechWeeding_R<1.1661345;;maxTillageDepth_R>=5.5;;Frequency_ORGE<0.2082385;Situation.Rotation3<0.;Situation.Reference<0.5;;meanMechWeedDepth.cm._BLE<2.5;;timeSow1stHerbicide_BLE<111.75;;PrimaryCropSowingDate_COLZA>=217.5;;MaxTillageDepth_MAIS<18.5;;SummerTillage_R>=4.4146505;;bRolling_BLE>=1.5;;WMearly<34.64249085;nbMultipleHerbicides_R>=0.749658;S…
23;435;0.91139424567315;Situation.Stock2<0.5;;nbMechWeeding_R>=1.1661345;;harvestDate_BLE<171.5;;maxTillageDepth_R>=17.5;
16527;30;0.894124517761665;Situation.Stock2<0.5;;nbMechWeeding_R<1.1661345;;maxTillageDepth_R>=5.5;;Frequency_ORGE<0.2082385;Situation.Rotation3<0.;Situation.Reference<0.5;;meanMechWeedDepth.cm._BLE<2.5;;timeSow1stHerbicide_BLE<111.75;;PrimaryCropSowingDate_COLZA>=217.5;;MaxTillageDepth_MAIS<18.5;;SummerTillage_R<4.4146505;;timeHarvest1stRoll_COLZA<10;;nbMultipleHerbicides_R>=0.7496575;;Interrow.…
2139;35;0.892573804553248;Situation.Stock2<0.5;;nbMechWeeding_R<1.1661345;;maxTillageDepth_R>=5.5;;Frequency_ORGE<0.2082385;Situation.Rotation3<0.;Situation.Reference>=0.5;;PeaFloweringTT>=590.108863708333;;nbHerbMonocotSup75_POIS>=0.5;;maxTillageDepth_R>=16.5;;harvestDate_BLE>=189.5;;timeLastRollSow_POIS<12.5;;timeHarvest1stTill_POIS<13;
287;110;0.890196151452379;Situation.Stock2<0.5;;nbMechWeeding_R<1.1661345;;maxTillageDepth_R>=5.5;;Frequency_ORGE>=0.2082385;Situation.Rotation3>=0.;PrimaryCropSowingDate_ORGE<196;;nbRootHerbicides_COLZA<2.5;;MeanTillageDepth_POIS>=9.55;;PeaFloweringTT<837.073415166667;
2619;225;0.888279816722484;Situation.Stock2<0.5;;nbMechWeeding_R>=1.1661345;;harvestDate_BLE>=171.5;;nbMechWeeding_R<3.1652215;;timeLastRollSow_BLE<96.5;;timeSow1stHerbicide_COLZA<309.75;;nbRolling_R<0.4997715;;SummerTillage_R>=2.4988585;;nbHerbDicotSup75_POIS<1.5;;timeLastMechWeedingHarvest_POIS<83;;maxTillageDepth_R>=20.5;
9;1260;0.88644821115172;Situation.Stock2<0.5;;nbMechWeeding_R<1.1661345;;maxTillageDepth_R<5.5;
8245;10;0.885267785778329;Situation.Stock2<0.5;;nbMechWeeding_R<1.1661345;;maxTillageDepth_R>=5.5;;Frequency_ORGE<0.2082385;Situation.Rotation3<0.;Situation.Reference<0.5;;meanMechWeedDepth.cm._BLE<2.5;;timeSow1stHerbicide_BLE>=111.75;;nbHerbMonocotSup50_BLE>=0.5;EfficacyMonocot_BLE>=0.2;EfficacyMonocot_POIS>=0.625;;SowingDensity.seeds.m2._BLE<312.5;;TTplant>=56.392701145;;timeLastPloughSow_BLE<3…
139;45;0.882721770352018;Situation.Stock2<0.5;;nbMechWeeding_R<1.1661345;;maxTillageDepth_R>=5.5;;Frequency_ORGE>=0.2082385;Situation.Rotation3>=0.;PrimaryCropSowingDate_ORGE>=196;;PrimaryCropSowingDate_COLZA<236.5;;Interrow.cm._ORGE<13;
4141;15;0.879585280285518;Situation.Stock2<0.5;;nbMechWeeding_R<1.1661345;;maxTillageDepth_R>=5.5;;Frequency_ORGE<0.2082385;Situation.Rotation3<0.;Situation.Reference<0.5;;meanMechWeedDepth.cm._BLE<2.5;;timeSow1stHerbicide_BLE<111.75;;PrimaryCropSowingDate_COLZA>=217.5;;MaxTillageDepth_MAIS>=18.5;;nbTillageOtherThanPloughOrRoll_R<6.9135095;;timeLastTillSow_MAIS>=54.5;;winterPlough_BLE>=0.5;
651;95;0.877526864258721;Situation.Stock2<0.5;;nbMechWeeding_R>=1.1661345;;harvestDate_BLE>=171.5;;nbMechWeeding_R<3.1652215;;timeLastRollSow_BLE<96.5;;timeSow1stHerbicide_COLZA<309.75;;nbRolling_R>=0.4997715;;timeHarvest1stTill_COLZA<3.5;;nbHerbDicotSup75_BLE<0.5;Interrow.cm._POIS>=
2143;91;0.874118416134373;Situation.Stock2<0.5;;nbMechWeeding_R<1.1661345;;maxTillageDepth_R>=5.5;;Frequency_ORGE<0.2082385;Situation.Rotation3<0.;Situation.Reference>=0.5;;PeaFloweringTT>=590.108863708333;;nbHerbMonocotSup75_POIS>=0.5;;maxTillageDepth_R>=16.5;;harvestDate_BLE<189.5;;mu_LBRlate<0.0356812446666667;max_width<118.3955305;MeanTillageDepth_BLE>=12.2857145;
271;124;0.871959256488077;Situation.Stock2<0.5;;nbMechWeeding_R<1.1661345;;maxTillageDepth_R>=5.5;;Frequency_ORGE<0.2082385;Situation.Rotation3<0.;Situation.Reference>=0.5;;PeaFloweringTT<590.108863708333;;maxTillageDepth_R<26.5;;nbRolling_BLE<0.5;
653;95;0.870162823320935;Situation.Stock2<0.5;;nbMechWeeding_R>=1.1661345;;harvestDate_BLE>=171.5;;nbMechWeeding_R<3.1652215;;timeLastRollSow_BLE<96.5;;timeSow1stHerbicide_COLZA<309.75;;nbRolling_R<0.4997715;;SummerTillage_R<2.4988585;;timeLastTillSow_BLE<21.5;
8253;15;0.864229872493223;Situation.Stock2<0.5;;nbMechWeeding_R<1.1661345;;maxTillageDepth_R>=5.5;;Frequency_ORGE<0.2082385;Situation.Rotation3<0.;Situation.Reference<0.5;;meanMechWeedDepth.cm._BLE<2.5;;timeSow1stHerbicide_BLE>=111.75;;nbHerbMonocotSup50_BLE>=0.5;EfficacyMonocot_BLE>=0.2;EfficacyMonocot_POIS>=0.625;;SowingDensity.seeds.m2._BLE>=312.5;;timeLastPloughSow_POIS>=55.5;;mu_LBRearly>=-0…
8247;15;0.863336588919351;Situation.Stock2<0.5;;nbMechWeeding_R<1.1661345;;maxTillageDepth_R>=5.5;;Frequency_ORGE<0.2082385;Situation.Rotation3<0.;Situation.Reference<0.5;;meanMechWeedDepth.cm._BLE<2.5;;timeSow1stHerbicide_BLE>=111.75;;nbHerbMonocotSup50_BLE>=0.5;EfficacyMonocot_BLE>=0.2;EfficacyMonocot_POIS>=0.625;;SowingDensity.seeds.m2._BLE<312.5;;TTplant>=56.392701145;;timeLastPloughSow_BLE>=…
2617;140;0.860257652928904;Situation.Stock2<0.5;;nbMechWeeding_R>=1.1661345;;harvestDate_BLE>=171.5;;nbMechWeeding_R<3.1652215;;timeLastRollSow_BLE<96.5;;timeSow1stHerbicide_COLZA<309.75;;nbRolling_R<0.4997715;;SummerTillage_R>=2.4988585;;nbHerbDicotSup75_POIS<1.5;;timeLastMechWeedingHarvest_POIS>=83;;MaxTillageDepth_COLZA>=16.5;
86;130;0.858954733574005;Situation.Stock2<0.5;;nbMechWeeding_R>=1.1661345;;harvestDate_BLE>=171.5;;nbMechWeeding_R>=3.1652215;;timeSow1stMechWeeding_COLZA<236.75;;timeLastTillSow_COLZA>=15.5;
547;50;0.853004593753654;Situation.Stock2<0.5;;nbMechWeeding_R<1.1661345;;maxTillageDepth_R>=5.5;;Frequency_ORGE>=0.2082385;Situation.Rotation3>=0.;PrimaryCropSowingDate_ORGE>=196;;PrimaryCropSowingDate_COLZA>=236.5;;nbSystemicHerbicides_R<1.374372;;timeSow1stHerbicide_COLZA>=197;;timeLastHerbicideHarvest_COLZA>=25.5;
262;40;0.850322125329783;Situation.Stock2<0.5;;nbMechWeeding_R<1.1661345;;maxTillageDepth_R>=5.5;;Frequency_ORGE<0.2082385;Situation.Rotation3<0.;Situation.Reference<0.5;;meanMechWeedDepth.cm._BLE>=2.5;;mu_RLHearly>=0.0154493333333333;;PrimaryCropSowingDate_POIS>=297.5;
269;42;0.849357928367339;Situation.Stock2<0.5;;nbMechWeeding_R<1.1661345;;maxTillageDepth_R>=5.5;;Frequency_ORGE<0.2082385;Situation.Rotation3<0.;Situation.Reference>=0.5;;PeaFloweringTT<590.108863708333;;maxTillageDepth_R>=26.5;;timeLastHerbicideHarvest_COLZA<76;
2125;20;0.848586876155671;Situation.Stock2<0.5;;nbMechWeeding_R<1.1661345;;maxTillageDepth_R>=5.5;;Frequency_ORGE<0.2082385;Situation.Rotation3<0.;Situation.Reference>=0.5;;PeaFloweringTT>=590.108863708333;;nbHerbMonocotSup75_POIS<0.5;;timeLastHerbicideHarvest_POIS>=27.5;;MaxTillageDepth_POIS<28.5;;nbHerbMonocotSup75_BLE<1.5;;nbMultipleHerbicides_R<0.1665905;
8255;95;0.847957785169045;Situation.Stock2<0.5;;nbMechWeeding_R<1.1661345;;maxTillageDepth_R>=5.5;;Frequency_ORGE<0.2082385;Situation.Rotation3<0.;Situation.Reference<0.5;;meanMechWeedDepth.cm._BLE<2.5;;timeSow1stHerbicide_BLE>=111.75;;nbHerbMonocotSup50_BLE>=0.5;EfficacyMonocot_BLE>=0.2;EfficacyMonocot_POIS>=0.625;;SowingDensity.seeds.m2._BLE>=312.5;;timeLastPloughSow_POIS>=55.5;;mu_LBRearly<-0.…
8243;10;0.846474948051302;Situation.Stock2<0.5;;nbMechWeeding_R<1.1661345;;maxTillageDepth_R>=5.5;;Frequency_ORGE<0.2082385;Situation.Rotation3<0.;Situation.Reference<0.5;;meanMechWeedDepth.cm._BLE<2.5;;timeSow1stHerbicide_BLE>=111.75;;nbHerbMonocotSup50_BLE>=0.5;EfficacyMonocot_BLE>=0.2;EfficacyMonocot_POIS>=0.625;;SowingDensity.seeds.m2._BLE<312.5;;TTplant<56.392701145;;timeHarvest1stPlough_BLE…
286;155;0.836063743602747;Situation.Stock2<0.5;;nbMechWeeding_R<1.1661345;;maxTillageDepth_R>=5.5;;Frequency_ORGE>=0.2082385;Situation.Rotation3>=0.;PrimaryCropSowingDate_ORGE<196;;nbRootHerbicides_COLZA<2.5;;MeanTillageDepth_POIS>=9.55;;PeaFloweringTT>=837.073415166667;
4143;125;0.835628123231505;Situation.Stock2<0.5;;nbMechWeeding_R<1.1661345;;maxTillageDepth_R>=5.5;;Frequency_ORGE<0.2082385;Situation.Rotation3<0.;Situation.Reference<0.5;;meanMechWeedDepth.cm._BLE<2.5;;timeSow1stHerbicide_BLE<111.75;;PrimaryCropSowingDate_COLZA>=217.5;;MaxTillageDepth_MAIS>=18.5;;nbTillageOtherThanPloughOrRoll_R<6.9135095;;timeLastTillSow_MAIS<54.5;;MeanTillageDepth_BLE>=12.777…
285;45;0.835573547043462;Situation.Stock2<0.5;;nbMechWeeding_R<1.1661345;;maxTillageDepth_R>=5.5;;Frequency_ORGE>=0.2082385;Situation.Rotation3>=0.;PrimaryCropSowingDate_ORGE<196;;nbRootHerbicides_COLZA<2.5;;MeanTillageDepth_POIS<9.55;;nbRootOnlyHerbicides_R<0.374829;nbSystemicHerbicides_R<1.124486
533;13;0.835081861900371;Situation.Stock2<0.5;;nbMechWeeding_R<1.1661345;;maxTillageDepth_R>=5.5;;Frequency_ORGE<0.2082385;Situation.Rotation3<0.;Situation.Reference>=0.5;;PeaFloweringTT>=590.108863708333;;nbHerbMonocotSup75_POIS>=0.5;;maxTillageDepth_R<16.5;;MeanTillageDepth_POIS<8.380952;
22;55;0.834447101426331;Situation.Stock2<0.5;;nbMechWeeding_R>=1.1661345;;harvestDate_BLE<171.5;;maxTillageDepth_R<17.5;
16515;25;0.831680917512577;Situation.Stock2<0.5;;nbMechWeeding_R<1.1661345;;maxTillageDepth_R>=5.5;;Frequency_ORGE<0.2082385;Situation.Rotation3<0.;Situation.Reference<0.5;;meanMechWeedDepth.cm._BLE<2.5;;timeSow1stHerbicide_BLE<111.75;;PrimaryCropSowingDate_COLZA>=217.5;;MaxTillageDepth_MAIS<18.5;;SummerTillage_R<4.4146505;;timeHarvest1stRoll_COLZA>=10;;tFrostMid3>=-22.143787425;LBRlate<0.5269986…
1111;175;0.831198893528186;Situation.Stock2<0.5;;nbMechWeeding_R<1.1661345;;maxTillageDepth_R>=5.5;;Frequency_ORGE>=0.2082385;Situation.Rotation3>=0.;PrimaryCropSowingDate_ORGE>=196;;PrimaryCropSowingDate_COLZA<236.5;;Interrow.cm._ORGE>=13;;timeSow1stHerbicide_ORGE>=8.5;;SowingDensity.seeds.m2._ORGE>=133.5;;nbHerbDicotSup50_COLZA<1.5;
16569;15;0.825279959944156;Situation.Stock2<0.5;;nbMechWeeding_R<1.1661345;;maxTillageDepth_R>=5.5;;Frequency_ORGE<0.2082385;Situation.Rotation3<0.;Situation.Reference<0.5;;meanMechWeedDepth.cm._BLE<2.5;;timeSow1stHerbicide_BLE<111.75;;PrimaryCropSowingDate_COLZA>=217.5;;MaxTillageDepth_MAIS>=18.5;;nbTillageOtherThanPloughOrRoll_R<6.9135095;;timeLastTillSow_MAIS<54.5;;MeanTillageDepth_BLE<12.7777…
1091;40;0.82274258798386;Situation.Stock2<0.5;;nbMechWeeding_R<1.1661345;;maxTillageDepth_R>=5.5;;Frequency_ORGE>=0.2082385;Situation.Rotation3>=0.;PrimaryCropSowingDate_ORGE>=196;;PrimaryCropSowingDate_COLZA>=236.5;;nbSystemicHerbicides_R<1.374372;;timeSow1stHerbicide_COLZA<197;;nbSystemicHerbicides_R<0.624715;;timeHarvest1stTill_POIS>=9.5;PrimaryCropSowingDate_POIS>=280.5;BarleyBefore_POIS<0.5;…
82;20;0.822264716815212;Situation.Stock2<0.5;;nbMechWeeding_R>=1.1661345;;harvestDate_BLE>=171.5;;nbMechWeeding_R<3.1652215;;timeLastRollSow_BLE>=96.5;;Interrow.cm._BLE>=65.5;
1089;25;0.821557309844472;Situation.Stock2<0.5;;nbMechWeeding_R<1.1661345;;maxTillageDepth_R>=5.5;;Frequency_ORGE>=0.2082385;Situation.Rotation3>=0.;PrimaryCropSowingDate_ORGE>=196;;PrimaryCropSowingDate_COLZA>=236.5;;nbSystemicHerbicides_R<1.374372;;timeSow1stHerbicide_COLZA<197;;nbSystemicHerbicides_R>=0.624715;;timeLastHerbicideHarvest_BLE<11.5;
1063;68;0.82124983905194;Situation.Stock2<0.5;;nbMechWeeding_R<1.1661345;;maxTillageDepth_R>=5.5;;Frequency_ORGE<0.2082385;Situation.Rotation3<0.;Situation.Reference>=0.5;;PeaFloweringTT>=590.108863708333;;nbHerbMonocotSup75_POIS<0.5;;timeLastHerbicideHarvest_POIS>=27.5;;MaxTillageDepth_POIS<28.5;;nbHerbMonocotSup75_BLE>=1.5;
4275;91;0.820469920893396;Situation.Stock2<0.5;;nbMechWeeding_R<1.1661345;;maxTillageDepth_R>=5.5;;Frequency_ORGE<0.2082385;Situation.Rotation3<0.;Situation.Reference>=0.5;;PeaFloweringTT>=590.108863708333;;nbHerbMonocotSup75_POIS>=0.5;;maxTillageDepth_R>=16.5;;harvestDate_BLE>=189.5;;timeLastRollSow_POIS>=12.5;;timeHarvest1stTill_POIS>=26.5;;nbSystemicHerbicides_POIS>=0.5;
2142;102;0.816037623223787;Situation.Stock2<0.5;;nbMechWeeding_R<1.1661345;;maxTillageDepth_R>=5.5;;Frequency_ORGE<0.2082385;Situation.Rotation3<0.;Situation.Reference>=0.5;;PeaFloweringTT>=590.108863708333;;nbHerbMonocotSup75_POIS>=0.5;;maxTillageDepth_R>=16.5;;harvestDate_BLE<189.5;;mu_LBRlate<0.0356812446666667;max_width<118.3955305;MeanTillageDepth_BLE<12.2857145;
137;80;0.815449423522871;Situation.Stock2<0.5;;nbMechWeeding_R<1.1661345;;maxTillageDepth_R>=5.5;;Frequency_ORGE>=0.2082385;Situation.Rotation3>=0.;PrimaryCropSowingDate_ORGE>=196;;PrimaryCropSowingDate_COLZA>=236.5;;nbSystemicHerbicides_R>=1.374372;
8251;55;0.815203399533566;Situation.Stock2<0.5;;nbMechWeeding_R<1.1661345;;maxTillageDepth_R>=5.5;;Frequency_ORGE<0.2082385;Situation.Rotation3<0.;Situation.Reference<0.5;;meanMechWeedDepth.cm._BLE<2.5;;timeSow1stHerbicide_BLE>=111.75;;nbHerbMonocotSup50_BLE>=0.5;EfficacyMonocot_BLE>=0.2;EfficacyMonocot_POIS>=0.625;;SowingDensity.seeds.m2._BLE>=312.5;;timeLastPloughSow_POIS<55.5;;timeLastIrrigati…
2616;100;0.809438947495547;Situation.Stock2<0.5;;nbMechWeeding_R>=1.1661345;;harvestDate_BLE>=171.5;;nbMechWeeding_R<3.1652215;;timeLastRollSow_BLE<96.5;;timeSow1stHerbicide_COLZA<309.75;;nbRolling_R<0.4997715;;SummerTillage_R>=2.4988585;;nbHerbDicotSup75_POIS<1.5;;timeLastMechWeedingHarvest_POIS>=83;;MaxTillageDepth_COLZA<16.5;
1038;175;0.809233808655519;Situation.Stock2<0.5;;nbMechWeeding_R<1.1661345;;maxTillageDepth_R>=5.5;;Frequency_ORGE<0.2082385;Situation.Rotation3<0.;Situation.Reference<0.5;;meanMechWeedDepth.cm._BLE<2.5;;timeSow1stHerbicide_BLE<111.75;;PrimaryCropSowingDate_COLZA<217.5;;nbHerbMonocotSup50_POIS<2.5;;nbFoliarOnlyHerbicides_R<0.832953;
33035;30;0.807338286520244;Situation.Stock2<0.5;;nbMechWeeding_R<1.1661345;;maxTillageDepth_R>=5.5;;Frequency_ORGE<0.2082385;Situation.Rotation3<0.;Situation.Reference<0.5;;meanMechWeedDepth.cm._BLE<2.5;;timeSow1stHerbicide_BLE<111.75;;PrimaryCropSowingDate_COLZA>=217.5;;MaxTillageDepth_MAIS<18.5;;SummerTillage_R<4.4146505;;timeHarvest1stRoll_COLZA>=10;;tFrostMid3<-22.143787425;LBRlate>=0.5269986…
537;19;0.804273062024223;Situation.Stock2<0.5;;nbMechWeeding_R<1.1661345;;maxTillageDepth_R>=5.5;;Frequency_ORGE<0.2082385;Situation.Rotation3<0.;Situation.Reference>=0.5;;PeaFloweringTT<590.108863708333;;maxTillageDepth_R>=26.5;;timeLastHerbicideHarvest_COLZA>=76;;timeSow1stHerbicide_POIS<78;
2618;40;0.804076159458785;Situation.Stock2<0.5;;nbMechWeeding_R>=1.1661345;;harvestDate_BLE>=171.5;;nbMechWeeding_R<3.1652215;;timeLastRollSow_BLE<96.5;;timeSow1stHerbicide_COLZA<309.75;;nbRolling_R<0.4997715;;SummerTillage_R>=2.4988585;;nbHerbDicotSup75_POIS<1.5;;timeLastMechWeedingHarvest_POIS<83;;maxTillageDepth_R<20.5;
324;250;0.803415714150177;Situation.Stock2<0.5;;nbMechWeeding_R>=1.1661345;;harvestDate_BLE>=171.5;;nbMechWeeding_R<3.1652215;;timeLastRollSow_BLE<96.5;;timeSow1stHerbicide_COLZA<309.75;;nbRolling_R>=0.4997715;;timeHarvest1stTill_COLZA>=3.5;
130;70;0.800189563724814;Situation.Stock2<0.5;;nbMechWeeding_R<1.1661345;;maxTillageDepth_R>=5.5;;Frequency_ORGE<0.2082385;Situation.Rotation3<0.;Situation.Reference<0.5;;meanMechWeedDepth.cm._BLE>=2.5;;mu_RLHearly<0.0154493333333333;
4133;76;0.798372443768428;Situation.Stock2<0.5;;nbMechWeeding_R<1.1661345;;maxTillageDepth_R>=5.5;;Frequency_ORGE<0.2082385;Situation.Rotation3<0.;Situation.Reference<0.5;;meanMechWeedDepth.cm._BLE<2.5;;timeSow1stHerbicide_BLE<111.75;;PrimaryCropSowingDate_COLZA>=217.5;;MaxTillageDepth_MAIS<18.5;;SummerTillage_R>=4.4146505;;bRolling_BLE<1.5;;timeSow1stHerbicide_BLE>=56.5;
16485;15;0.797709730197173;Situation.Stock2<0.5;;nbMechWeeding_R<1.1661345;;maxTillageDepth_R>=5.5;;Frequency_ORGE<0.2082385;Situation.Rotation3<0.;Situation.Reference<0.5;;meanMechWeedDepth.cm._BLE<2.5;;timeSow1stHerbicide_BLE>=111.75;;nbHerbMonocotSup50_BLE>=0.5;EfficacyMonocot_BLE>=0.2;EfficacyMonocot_POIS>=0.625;;SowingDensity.seeds.m2._BLE<312.5;;TTplant<56.392701145;;timeHarvest1stPlough_BL…
2221;125;0.796788635155457;Situation.Stock2<0.5;;nbMechWeeding_R<1.1661345;;maxTillageDepth_R>=5.5;;Frequency_ORGE>=0.2082385;Situation.Rotation3>=0.;PrimaryCropSowingDate_ORGE>=196;;PrimaryCropSowingDate_COLZA<236.5;;Interrow.cm._ORGE>=13;;timeSow1stHerbicide_ORGE>=8.5;;SowingDensity.seeds.m2._ORGE>=133.5;;nbHerbDicotSup50_COLZA>=1.5;;timeSow1stHerbicide_BLE<211;
652;120;0.795653408045685;Situation.Stock2<0.5;;nbMechWeeding_R>=1.1661345;;harvestDate_BLE>=171.5;;nbMechWeeding_R<3.1652215;;timeLastRollSow_BLE<96.5;;timeSow1stHerbicide_COLZA<309.75;;nbRolling_R<0.4997715;;SummerTillage_R<2.4988585;;timeLastTillSow_BLE>=21.5;
8285;125;0.792998962940107;Situation.Stock2<0.5;;nbMechWeeding_R<1.1661345;;maxTillageDepth_R>=5.5;;Frequency_ORGE<0.2082385;Situation.Rotation3<0.;Situation.Reference<0.5;;meanMechWeedDepth.cm._BLE<2.5;;timeSow1stHerbicide_BLE<111.75;;PrimaryCropSowingDate_COLZA>=217.5;;MaxTillageDepth_MAIS>=18.5;;nbTillageOtherThanPloughOrRoll_R<6.9135095;;timeLastTillSow_MAIS<54.5;;MeanTillageDepth_BLE<12.7777…
33027;60;0.791408963525799;Situation.Stock2<0.5;;nbMechWeeding_R<1.1661345;;maxTillageDepth_R>=5.5;;Frequency_ORGE<0.2082385;Situation.Rotation3<0.;Situation.Reference<0.5;;meanMechWeedDepth.cm._BLE<2.5;;timeSow1stHerbicide_BLE<111.75;;PrimaryCropSowingDate_COLZA>=217.5;;MaxTillageDepth_MAIS<18.5;;SummerTillage_R<4.4146505;;timeHarvest1stRoll_COLZA>=10;;tFrostMid3>=-22.143787425;LBRlate<0.5269986…
270;31;0.790179451272854;Situation.Stock2<0.5;;nbMechWeeding_R<1.1661345;;maxTillageDepth_R>=5.5;;Frequency_ORGE<0.2082385;Situation.Rotation3<0.;Situation.Reference>=0.5;;PeaFloweringTT<590.108863708333;;maxTillageDepth_R<26.5;;nbRolling_BLE>=0.5;
16518;105;0.786877970986167;Situation.Stock2<0.5;;nbMechWeeding_R<1.1661345;;maxTillageDepth_R>=5.5;;Frequency_ORGE<0.2082385;Situation.Rotation3<0.;Situation.Reference<0.5;;meanMechWeedDepth.cm._BLE<2.5;;timeSow1stHerbicide_BLE<111.75;;PrimaryCropSowingDate_COLZA>=217.5;;MaxTillageDepth_MAIS<18.5;;SummerTillage_R<4.4146505;;timeHarvest1stRoll_COLZA>=10;;tFrostMid3<-22.143787425;LBRlate>=0.526998…
1037;25;0.774114484784897;Situation.Stock2<0.5;;nbMechWeeding_R<1.1661345;;maxTillageDepth_R>=5.5;;Frequency_ORGE<0.2082385;Situation.Rotation3<0.;Situation.Reference<0.5;;meanMechWeedDepth.cm._BLE<2.5;;timeSow1stHerbicide_BLE<111.75;;PrimaryCropSowingDate_COLZA<217.5;;nbHerbMonocotSup50_POIS>=2.5;;max_height<120.04672945;reductionDepth>=0.0007959635;shootLength>=416.43229675;betaFineEarth<-1.060…
4249;102;0.773752640527752;Situation.Stock2<0.5;;nbMechWeeding_R<1.1661345;;maxTillageDepth_R>=5.5;;Frequency_ORGE<0.2082385;Situation.Rotation3<0.;Situation.Reference>=0.5;;PeaFloweringTT>=590.108863708333;;nbHerbMonocotSup75_POIS<0.5;;timeLastHerbicideHarvest_POIS>=27.5;;MaxTillageDepth_POIS<28.5;;nbHerbMonocotSup75_BLE<1.5;;nbMultipleHerbicides_R>=0.1665905;;timeLastHerbicideHarvest_BLE>=86.5;
174;10;0.773277887282811;Situation.Stock2<0.5;;nbMechWeeding_R>=1.1661345;;harvestDate_BLE>=171.5;;nbMechWeeding_R>=3.1652215;;timeSow1stMechWeeding_COLZA<236.75;;timeLastTillSow_COLZA<15.5;;totalIrrigaton.mm.ha._POIS>=157.5;
132099;35;0.771820372173438;Situation.Stock2<0.5;;nbMechWeeding_R<1.1661345;;maxTillageDepth_R>=5.5;;Frequency_ORGE<0.2082385;Situation.Rotation3<0.;Situation.Reference<0.5;;meanMechWeedDepth.cm._BLE<2.5;;timeSow1stHerbicide_BLE<111.75;;PrimaryCropSowingDate_COLZA>=217.5;;MaxTillageDepth_MAIS<18.5;;SummerTillage_R<4.4146505;;timeHarvest1stRoll_COLZA>=10;;tFrostMid3>=-22.143787425;LBRlate<0.526998…
2138;25;0.768505794982883;Situation.Stock2<0.5;;nbMechWeeding_R<1.1661345;;maxTillageDepth_R>=5.5;;Frequency_ORGE<0.2082385;Situation.Rotation3<0.;Situation.Reference>=0.5;;PeaFloweringTT>=590.108863708333;;nbHerbMonocotSup75_POIS>=0.5;;maxTillageDepth_R>=16.5;;harvestDate_BLE>=189.5;;timeLastRollSow_POIS<12.5;;timeHarvest1stTill_POIS>=13;
4111;85;0.767407908007936;Situation.Stock2<0.5;;nbMechWeeding_R<1.1661345;;maxTillageDepth_R>=5.5;;Frequency_ORGE<0.2082385;Situation.Rotation3<0.;Situation.Reference<0.5;;meanMechWeedDepth.cm._BLE<2.5;;timeSow1stHerbicide_BLE>=111.75;;nbHerbMonocotSup50_BLE<0.5;EfficacyMonocot_BLE<0.2;RLHearly<0.546415172;;nbNonSystemicHerbicides_COLZA<1.5;;MaxTillageDepth_POIS<26.5;;nbHerbMonocotSup75_COLZA<0.5…
8265;60;0.765719210574908;Situation.Stock2<0.5;;nbMechWeeding_R<1.1661345;;maxTillageDepth_R>=5.5;;Frequency_ORGE<0.2082385;Situation.Rotation3<0.;Situation.Reference<0.5;;meanMechWeedDepth.cm._BLE<2.5;;timeSow1stHerbicide_BLE<111.75;;PrimaryCropSowingDate_COLZA>=217.5;;MaxTillageDepth_MAIS<18.5;;SummerTillage_R>=4.4146505;;bRolling_BLE<1.5;;timeSow1stHerbicide_BLE<56.5;;harvestDate_BLE<188;
8281;75;0.764513479009506;Situation.Stock2<0.5;;nbMechWeeding_R<1.1661345;;maxTillageDepth_R>=5.5;;Frequency_ORGE<0.2082385;Situation.Rotation3<0.;Situation.Reference<0.5;;meanMechWeedDepth.cm._BLE<2.5;;timeSow1stHerbicide_BLE<111.75;;PrimaryCropSowingDate_COLZA>=217.5;;MaxTillageDepth_MAIS>=18.5;;nbTillageOtherThanPloughOrRoll_R<6.9135095;;timeLastTillSow_MAIS>=54.5;;winterPlough_BLE<0.5;;propSp…
4353;20;0.760253075722881;Situation.Stock2<0.5;;nbMechWeeding_R<1.1661345;;maxTillageDepth_R>=5.5;;Frequency_ORGE>=0.2082385;Situation.Rotation3>=0.;PrimaryCropSowingDate_ORGE>=196;;PrimaryCropSowingDate_COLZA>=236.5;;nbSystemicHerbicides_R<1.374372;;timeSow1stHerbicide_COLZA<197;;nbSystemicHerbicides_R>=0.624715;;timeLastHerbicideHarvest_BLE>=11.5;;nonDormantMinimum.YOUNG_SEEDS.<0.973736082;lb<2…
8261;70;0.757876672731444;Situation.Stock2<0.5;;nbMechWeeding_R<1.1661345;;maxTillageDepth_R>=5.5;;Frequency_ORGE<0.2082385;Situation.Rotation3<0.;Situation.Reference<0.5;;meanMechWeedDepth.cm._BLE<2.5;;timeSow1stHerbicide_BLE<111.75;;PrimaryCropSowingDate_COLZA>=217.5;;MaxTillageDepth_MAIS<18.5;;SummerTillage_R<4.4146505;;timeHarvest1stRoll_COLZA<10;;nbMultipleHerbicides_R<0.7496575;;RLHearly>=0…
66099;176;0.757662281081156;Situation.Stock2<0.5;;nbMechWeeding_R<1.1661345;;maxTillageDepth_R>=5.5;;Frequency_ORGE<0.2082385;Situation.Rotation3<0.;Situation.Reference<0.5;;meanMechWeedDepth.cm._BLE<2.5;;timeSow1stHerbicide_BLE<111.75;;PrimaryCropSowingDate_COLZA>=217.5;;MaxTillageDepth_MAIS<18.5;;SummerTillage_R<4.4146505;;timeHarvest1stRoll_COLZA<10;;nbMultipleHerbicides_R>=0.7496575;;Interrow…
8254;40;0.75672439727703;Situation.Stock2<0.5;;nbMechWeeding_R<1.1661345;;maxTillageDepth_R>=5.5;;Frequency_ORGE<0.2082385;Situation.Rotation3<0.;Situation.Reference<0.5;;meanMechWeedDepth.cm._BLE<2.5;;timeSow1stHerbicide_BLE>=111.75;;nbHerbMonocotSup50_BLE>=0.5;EfficacyMonocot_BLE>=0.2;EfficacyMonocot_POIS>=0.625;;SowingDensity.seeds.m2._BLE>=312.5;;timeLastPloughSow_POIS>=55.5;;mu_LBRearly<-0.0…
2136;206;0.755964928677359;Situation.Stock2<0.5;;nbMechWeeding_R<1.1661345;;maxTillageDepth_R>=5.5;;Frequency_ORGE<0.2082385;Situation.Rotation3<0.;Situation.Reference>=0.5;;PeaFloweringTT>=590.108863708333;;nbHerbMonocotSup75_POIS>=0.5;;maxTillageDepth_R>=16.5;;harvestDate_BLE>=189.5;;timeLastRollSow_POIS>=12.5;;timeHarvest1stTill_POIS<26.5;
66051;80;0.754753832900586;Situation.Stock2<0.5;;nbMechWeeding_R<1.1661345;;maxTillageDepth_R>=5.5;;Frequency_ORGE<0.2082385;Situation.Rotation3<0.;Situation.Reference<0.5;;meanMechWeedDepth.cm._BLE<2.5;;timeSow1stHerbicide_BLE<111.75;;PrimaryCropSowingDate_COLZA>=217.5;;MaxTillageDepth_MAIS<18.5;;SummerTillage_R<4.4146505;;timeHarvest1stRoll_COLZA>=10;;tFrostMid3>=-22.143787425;LBRlate<0.5269986…
42;25;0.752781057472965;Situation.Stock2<0.5;;nbMechWeeding_R>=1.1661345;;harvestDate_BLE>=171.5;;nbMechWeeding_R>=3.1652215;;timeSow1stMechWeeding_COLZA>=236.75;
4134;10;0.75013202285591;Situation.Stock2<0.5;;nbMechWeeding_R<1.1661345;;maxTillageDepth_R>=5.5;;Frequency_ORGE<0.2082385;Situation.Rotation3<0.;Situation.Reference<0.5;;meanMechWeedDepth.cm._BLE<2.5;;timeSow1stHerbicide_BLE<111.75;;PrimaryCropSowingDate_COLZA>=217.5;;MaxTillageDepth_MAIS<18.5;;SummerTillage_R>=4.4146505;;bRolling_BLE>=1.5;;WMearly>=34.64249085;nbMultipleHerbicides_R<0.749658;So…
8246;50;0.747984457708771;Situation.Stock2<0.5;;nbMechWeeding_R<1.1661345;;maxTillageDepth_R>=5.5;;Frequency_ORGE<0.2082385;Situation.Rotation3<0.;Situation.Reference<0.5;;meanMechWeedDepth.cm._BLE<2.5;;timeSow1stHerbicide_BLE>=111.75;;nbHerbMonocotSup50_BLE>=0.5;EfficacyMonocot_BLE>=0.2;EfficacyMonocot_POIS>=0.625;;SowingDensity.seeds.m2._BLE<312.5;;TTplant>=56.392701145;;timeLastPloughSow_BLE>=…
4119;114;0.741723188238808;Situation.Stock2<0.5;;nbMechWeeding_R<1.1661345;;maxTillageDepth_R>=5.5;;Frequency_ORGE<0.2082385;Situation.Rotation3<0.;Situation.Reference<0.5;;meanMechWeedDepth.cm._BLE<2.5;;timeSow1stHerbicide_BLE>=111.75;;nbHerbMonocotSup50_BLE>=0.5;EfficacyMonocot_BLE>=0.2;EfficacyMonocot_POIS<0.625;;timeHarvest1stTill_BLE<61.5;;PeaFloweringTT<904.3467772;;nbTillageOtherThanPlough…
284;35;0.735815357307803;Situation.Stock2<0.5;;nbMechWeeding_R<1.1661345;;maxTillageDepth_R>=5.5;;Frequency_ORGE>=0.2082385;Situation.Rotation3>=0.;PrimaryCropSowingDate_ORGE<196;;nbRootHerbicides_COLZA<2.5;;MeanTillageDepth_POIS<9.55;;nbRootOnlyHerbicides_R>=0.374829;nbSystemicHerbicides_R>=1.124486
4355;125;0.731741068928932;Situation.Stock2<0.5;;nbMechWeeding_R<1.1661345;;maxTillageDepth_R>=5.5;;Frequency_ORGE>=0.2082385;Situation.Rotation3>=0.;PrimaryCropSowingDate_ORGE>=196;;PrimaryCropSowingDate_COLZA>=236.5;;nbSystemicHerbicides_R<1.374372;;timeSow1stHerbicide_COLZA<197;;nbSystemicHerbicides_R>=0.624715;;timeLastHerbicideHarvest_BLE>=11.5;;nonDormantMinimum.YOUNG_SEEDS.>=0.973736082;lb…
264193;10;0.728687379619983;Situation.Stock2<0.5;;nbMechWeeding_R<1.1661345;;maxTillageDepth_R>=5.5;;Frequency_ORGE<0.2082385;Situation.Rotation3<0.;Situation.Reference<0.5;;meanMechWeedDepth.cm._BLE<2.5;;timeSow1stHerbicide_BLE<111.75;;PrimaryCropSowingDate_COLZA>=217.5;;MaxTillageDepth_MAIS<18.5;;SummerTillage_R<4.4146505;;timeHarvest1stRoll_COLZA>=10;;tFrostMid3>=-22.143787425;LBRlate<0.526998…
8241;30;0.72745557533975;Situation.Stock2<0.5;;nbMechWeeding_R<1.1661345;;maxTillageDepth_R>=5.5;;Frequency_ORGE<0.2082385;Situation.Rotation3<0.;Situation.Reference<0.5;;meanMechWeedDepth.cm._BLE<2.5;;timeSow1stHerbicide_BLE>=111.75;;nbHerbMonocotSup50_BLE>=0.5;EfficacyMonocot_BLE>=0.2;EfficacyMonocot_POIS>=0.625;;SowingDensity.seeds.m2._BLE<312.5;;TTplant<56.392701145;;timeHarvest1stPlough_BLE>…
2069;20;0.721739815281169;Situation.Stock2<0.5;;nbMechWeeding_R<1.1661345;;maxTillageDepth_R>=5.5;;Frequency_ORGE<0.2082385;Situation.Rotation3<0.;Situation.Reference<0.5;;meanMechWeedDepth.cm._BLE<2.5;;timeSow1stHerbicide_BLE<111.75;;PrimaryCropSowingDate_COLZA>=217.5;;MaxTillageDepth_MAIS>=18.5;;nbTillageOtherThanPloughOrRoll_R>=6.9135095;;SummerPlough_R>=0.249886;reductionDepth<0.0007959635;WM…
1070;26;0.720468417645437;Situation.Stock2<0.5;;nbMechWeeding_R<1.1661345;;maxTillageDepth_R>=5.5;;Frequency_ORGE<0.2082385;Situation.Rotation3<0.;Situation.Reference>=0.5;;PeaFloweringTT>=590.108863708333;;nbHerbMonocotSup75_POIS>=0.5;;maxTillageDepth_R>=16.5;;harvestDate_BLE<189.5;;mu_LBRlate>=0.0356812446666667;max_width>=118.3955305
650;10;0.715144581586734;Situation.Stock2<0.5;;nbMechWeeding_R>=1.1661345;;harvestDate_BLE>=171.5;;nbMechWeeding_R<3.1652215;;timeLastRollSow_BLE<96.5;;timeSow1stHerbicide_COLZA<309.75;;nbRolling_R>=0.4997715;;timeHarvest1stTill_COLZA<3.5;;nbHerbDicotSup75_BLE>=0.5;Interrow.cm._POIS<
2053;20;0.714103533999991;Situation.Stock2<0.5;;nbMechWeeding_R<1.1661345;;maxTillageDepth_R>=5.5;;Frequency_ORGE<0.2082385;Situation.Rotation3<0.;Situation.Reference<0.5;;meanMechWeedDepth.cm._BLE<2.5;;timeSow1stHerbicide_BLE>=111.75;;nbHerbMonocotSup50_BLE<0.5;EfficacyMonocot_BLE<0.2;RLHearly<0.546415172;;nbNonSystemicHerbicides_COLZA>=1.5;;harvestDate_BLE>=202;
16501;45;0.713646160458155;Situation.Stock2<0.5;;nbMechWeeding_R<1.1661345;;maxTillageDepth_R>=5.5;;Frequency_ORGE<0.2082385;Situation.Rotation3<0.;Situation.Reference<0.5;;meanMechWeedDepth.cm._BLE<2.5;;timeSow1stHerbicide_BLE>=111.75;;nbHerbMonocotSup50_BLE>=0.5;EfficacyMonocot_BLE>=0.2;EfficacyMonocot_POIS>=0.625;;SowingDensity.seeds.m2._BLE>=312.5;;timeLastPloughSow_POIS<55.5;;timeLastIrrigat…
16514;20;0.712289585995788;Situation.Stock2<0.5;;nbMechWeeding_R<1.1661345;;maxTillageDepth_R>=5.5;;Frequency_ORGE<0.2082385;Situation.Rotation3<0.;Situation.Reference<0.5;;meanMechWeedDepth.cm._BLE<2.5;;timeSow1stHerbicide_BLE<111.75;;PrimaryCropSowingDate_COLZA>=217.5;;MaxTillageDepth_MAIS<18.5;;SummerTillage_R<4.4146505;;timeHarvest1stRoll_COLZA>=10;;tFrostMid3>=-22.143787425;LBRlate<0.5269986…
8249;40;0.708844855554345;Situation.Stock2<0.5;;nbMechWeeding_R<1.1661345;;maxTillageDepth_R>=5.5;;Frequency_ORGE<0.2082385;Situation.Rotation3<0.;Situation.Reference<0.5;;meanMechWeedDepth.cm._BLE<2.5;;timeSow1stHerbicide_BLE>=111.75;;nbHerbMonocotSup50_BLE>=0.5;EfficacyMonocot_BLE>=0.2;EfficacyMonocot_POIS>=0.625;;SowingDensity.seeds.m2._BLE>=312.5;;timeLastPloughSow_POIS<55.5;;timeLastIrrigati…
8244;110;0.705386840851807;Situation.Stock2<0.5;;nbMechWeeding_R<1.1661345;;maxTillageDepth_R>=5.5;;Frequency_ORGE<0.2082385;Situation.Rotation3<0.;Situation.Reference<0.5;;meanMechWeedDepth.cm._BLE<2.5;;timeSow1stHerbicide_BLE>=111.75;;nbHerbMonocotSup50_BLE>=0.5;EfficacyMonocot_BLE>=0.2;EfficacyMonocot_POIS>=0.625;;SowingDensity.seeds.m2._BLE<312.5;;TTplant>=56.392701145;;timeLastPloughSow_BLE<…
4248;91;0.703457281384549;Situation.Stock2<0.5;;nbMechWeeding_R<1.1661345;;maxTillageDepth_R>=5.5;;Frequency_ORGE<0.2082385;Situation.Rotation3<0.;Situation.Reference>=0.5;;PeaFloweringTT>=590.108863708333;;nbHerbMonocotSup75_POIS<0.5;;timeLastHerbicideHarvest_POIS>=27.5;;MaxTillageDepth_POIS<28.5;;nbHerbMonocotSup75_BLE<1.5;;nbMultipleHerbicides_R>=0.1665905;;timeLastHerbicideHarvest_BLE<86.5;
132101;40;0.697949681530684;Situation.Stock2<0.5;;nbMechWeeding_R<1.1661345;;maxTillageDepth_R>=5.5;;Frequency_ORGE<0.2082385;Situation.Rotation3<0.;Situation.Reference<0.5;;meanMechWeedDepth.cm._BLE<2.5;;timeSow1stHerbicide_BLE<111.75;;PrimaryCropSowingDate_COLZA>=217.5;;MaxTillageDepth_MAIS<18.5;;SummerTillage_R<4.4146505;;timeHarvest1stRoll_COLZA>=10;;tFrostMid3>=-22.143787425;LBRlate<0.526998…
264195;65;0.696502995959701;Situation.Stock2<0.5;;nbMechWeeding_R<1.1661345;;maxTillageDepth_R>=5.5;;Frequency_ORGE<0.2082385;Situation.Rotation3<0.;Situation.Reference<0.5;;meanMechWeedDepth.cm._BLE<2.5;;timeSow1stHerbicide_BLE<111.75;;PrimaryCropSowingDate_COLZA>=217.5;;MaxTillageDepth_MAIS<18.5;;SummerTillage_R<4.4146505;;timeHarvest1stRoll_COLZA>=10;;tFrostMid3>=-22.143787425;LBRlate<0.526998…
16526;25;0.695129885160059;Situation.Stock2<0.5;;nbMechWeeding_R<1.1661345;;maxTillageDepth_R>=5.5;;Frequency_ORGE<0.2082385;Situation.Rotation3<0.;Situation.Reference<0.5;;meanMechWeedDepth.cm._BLE<2.5;;timeSow1stHerbicide_BLE<111.75;;PrimaryCropSowingDate_COLZA>=217.5;;MaxTillageDepth_MAIS<18.5;;SummerTillage_R<4.4146505;;timeHarvest1stRoll_COLZA<10;;nbMultipleHerbicides_R>=0.7496575;;Interrow.…
80;15;0.693224683123393;Situation.Stock2<0.5;;nbMechWeeding_R>=1.1661345;;harvestDate_BLE>=171.5;;nbMechWeeding_R<3.1652215;;timeLastRollSow_BLE<96.5;;timeSow1stHerbicide_COLZA>=309.75;
33026;65;0.693149055102605;Situation.Stock2<0.5;;nbMechWeeding_R<1.1661345;;maxTillageDepth_R>=5.5;;Frequency_ORGE<0.2082385;Situation.Rotation3<0.;Situation.Reference<0.5;;meanMechWeedDepth.cm._BLE<2.5;;timeSow1stHerbicide_BLE<111.75;;PrimaryCropSowingDate_COLZA>=217.5;;MaxTillageDepth_MAIS<18.5;;SummerTillage_R<4.4146505;;timeHarvest1stRoll_COLZA>=10;;tFrostMid3>=-22.143787425;LBRlate<0.5269986…
33034;50;0.692178080479488;Situation.Stock2<0.5;;nbMechWeeding_R<1.1661345;;maxTillageDepth_R>=5.5;;Frequency_ORGE<0.2082385;Situation.Rotation3<0.;Situation.Reference<0.5;;meanMechWeedDepth.cm._BLE<2.5;;timeSow1stHerbicide_BLE<111.75;;PrimaryCropSowingDate_COLZA>=217.5;;MaxTillageDepth_MAIS<18.5;;SummerTillage_R<4.4146505;;timeHarvest1stRoll_COLZA>=10;;tFrostMid3<-22.143787425;LBRlate>=0.5269986…
554;15;0.691774626381894;Situation.Stock2<0.5;;nbMechWeeding_R<1.1661345;;maxTillageDepth_R>=5.5;;Frequency_ORGE>=0.2082385;Situation.Rotation3>=0.;PrimaryCropSowingDate_ORGE>=196;;PrimaryCropSowingDate_COLZA<236.5;;Interrow.cm._ORGE>=13;;timeSow1stHerbicide_ORGE>=8.5;;SowingDensity.seeds.m2._ORGE<133.5;
16521;60;0.691073434248533;Situation.Stock2<0.5;;nbMechWeeding_R<1.1661345;;maxTillageDepth_R>=5.5;;Frequency_ORGE<0.2082385;Situation.Rotation3<0.;Situation.Reference<0.5;;meanMechWeedDepth.cm._BLE<2.5;;timeSow1stHerbicide_BLE<111.75;;PrimaryCropSowingDate_COLZA>=217.5;;MaxTillageDepth_MAIS<18.5;;SummerTillage_R<4.4146505;;timeHarvest1stRoll_COLZA<10;;nbMultipleHerbicides_R<0.7496575;;RLHearly<0…
8264;70;0.689655818062668;Situation.Stock2<0.5;;nbMechWeeding_R<1.1661345;;maxTillageDepth_R>=5.5;;Frequency_ORGE<0.2082385;Situation.Rotation3<0.;Situation.Reference<0.5;;meanMechWeedDepth.cm._BLE<2.5;;timeSow1stHerbicide_BLE<111.75;;PrimaryCropSowingDate_COLZA>=217.5;;MaxTillageDepth_MAIS<18.5;;SummerTillage_R>=4.4146505;;bRolling_BLE<1.5;;timeSow1stHerbicide_BLE<56.5;;harvestDate_BLE>=188;
8280;60;0.689608955755031;Situation.Stock2<0.5;;nbMechWeeding_R<1.1661345;;maxTillageDepth_R>=5.5;;Frequency_ORGE<0.2082385;Situation.Rotation3<0.;Situation.Reference<0.5;;meanMechWeedDepth.cm._BLE<2.5;;timeSow1stHerbicide_BLE<111.75;;PrimaryCropSowingDate_COLZA>=217.5;;MaxTillageDepth_MAIS>=18.5;;nbTillageOtherThanPloughOrRoll_R<6.9135095;;timeLastTillSow_MAIS>=54.5;;winterPlough_BLE<0.5;;propSp…
276;15;0.688021970396616;Situation.Stock2<0.5;;nbMechWeeding_R<1.1661345;;maxTillageDepth_R>=5.5;;Frequency_ORGE>=0.2082385;Situation.Rotation3>=0.;PrimaryCropSowingDate_ORGE>=196;;PrimaryCropSowingDate_COLZA<236.5;;Interrow.cm._ORGE>=13;;timeSow1stHerbicide_ORGE<8.5;
4110;35;0.686876343033098;Situation.Stock2<0.5;;nbMechWeeding_R<1.1661345;;maxTillageDepth_R>=5.5;;Frequency_ORGE<0.2082385;Situation.Rotation3<0.;Situation.Reference<0.5;;meanMechWeedDepth.cm._BLE<2.5;;timeSow1stHerbicide_BLE>=111.75;;nbHerbMonocotSup50_BLE<0.5;EfficacyMonocot_BLE<0.2;RLHearly<0.546415172;;nbNonSystemicHerbicides_COLZA<1.5;;MaxTillageDepth_POIS<26.5;;nbHerbMonocotSup75_COLZA>=0.…
4274;10;0.685695614248242;Situation.Stock2<0.5;;nbMechWeeding_R<1.1661345;;maxTillageDepth_R>=5.5;;Frequency_ORGE<0.2082385;Situation.Rotation3<0.;Situation.Reference>=0.5;;PeaFloweringTT>=590.108863708333;;nbHerbMonocotSup75_POIS>=0.5;;maxTillageDepth_R>=16.5;;harvestDate_BLE>=189.5;;timeLastRollSow_POIS>=12.5;;timeHarvest1stTill_POIS>=26.5;;nbSystemicHerbicides_POIS<0.5;
546;20;0.685343539074766;Situation.Stock2<0.5;;nbMechWeeding_R<1.1661345;;maxTillageDepth_R>=5.5;;Frequency_ORGE>=0.2082385;Situation.Rotation3>=0.;PrimaryCropSowingDate_ORGE>=196;;PrimaryCropSowingDate_COLZA>=236.5;;nbSystemicHerbicides_R<1.374372;;timeSow1stHerbicide_COLZA>=197;;timeLastHerbicideHarvest_COLZA<25.5;
16568;50;0.68439533005032;Situation.Stock2<0.5;;nbMechWeeding_R<1.1661345;;maxTillageDepth_R>=5.5;;Frequency_ORGE<0.2082385;Situation.Rotation3<0.;Situation.Reference<0.5;;meanMechWeedDepth.cm._BLE<2.5;;timeSow1stHerbicide_BLE<111.75;;PrimaryCropSowingDate_COLZA>=217.5;;MaxTillageDepth_MAIS>=18.5;;nbTillageOtherThanPloughOrRoll_R<6.9135095;;timeLastTillSow_MAIS<54.5;;MeanTillageDepth_BLE<12.77777…
2058;206;0.682406200106983;Situation.Stock2<0.5;;nbMechWeeding_R<1.1661345;;maxTillageDepth_R>=5.5;;Frequency_ORGE<0.2082385;Situation.Rotation3<0.;Situation.Reference<0.5;;meanMechWeedDepth.cm._BLE<2.5;;timeSow1stHerbicide_BLE>=111.75;;nbHerbMonocotSup50_BLE>=0.5;EfficacyMonocot_BLE>=0.2;EfficacyMonocot_POIS<0.625;;timeHarvest1stTill_BLE<61.5;;PeaFloweringTT>=904.3467772;
16484;65;0.68130629096804;Situation.Stock2<0.5;;nbMechWeeding_R<1.1661345;;maxTillageDepth_R>=5.5;;Frequency_ORGE<0.2082385;Situation.Rotation3<0.;Situation.Reference<0.5;;meanMechWeedDepth.cm._BLE<2.5;;timeSow1stHerbicide_BLE>=111.75;;nbHerbMonocotSup50_BLE>=0.5;EfficacyMonocot_BLE>=0.2;EfficacyMonocot_POIS>=0.625;;SowingDensity.seeds.m2._BLE<312.5;;TTplant<56.392701145;;timeHarvest1stPlough_BLE…
1090;10;0.680123287995094;Situation.Stock2<0.5;;nbMechWeeding_R<1.1661345;;maxTillageDepth_R>=5.5;;Frequency_ORGE>=0.2082385;Situation.Rotation3>=0.;PrimaryCropSowingDate_ORGE>=196;;PrimaryCropSowingDate_COLZA>=236.5;;nbSystemicHerbicides_R<1.374372;;timeSow1stHerbicide_COLZA<197;;nbSystemicHerbicides_R<0.624715;;timeHarvest1stTill_POIS<9.5;PrimaryCropSowingDate_POIS<280.5;BarleyBefore_POIS>=0.5;…
536;30;0.673713807710753;Situation.Stock2<0.5;;nbMechWeeding_R<1.1661345;;maxTillageDepth_R>=5.5;;Frequency_ORGE<0.2082385;Situation.Rotation3<0.;Situation.Reference>=0.5;;PeaFloweringTT<590.108863708333;;maxTillageDepth_R>=26.5;;timeLastHerbicideHarvest_COLZA>=76;;timeSow1stHerbicide_POIS>=78;
264;55;0.670575808981921;Situation.Stock2<0.5;;nbMechWeeding_R<1.1661345;;maxTillageDepth_R>=5.5;;Frequency_ORGE<0.2082385;Situation.Rotation3<0.;Situation.Reference>=0.5;;PeaFloweringTT>=590.108863708333;;nbHerbMonocotSup75_POIS<0.5;;timeLastHerbicideHarvest_POIS<27.5;
8252;43;0.669963307124989;Situation.Stock2<0.5;;nbMechWeeding_R<1.1661345;;maxTillageDepth_R>=5.5;;Frequency_ORGE<0.2082385;Situation.Rotation3<0.;Situation.Reference<0.5;;meanMechWeedDepth.cm._BLE<2.5;;timeSow1stHerbicide_BLE>=111.75;;nbHerbMonocotSup50_BLE>=0.5;EfficacyMonocot_BLE>=0.2;EfficacyMonocot_POIS>=0.625;;SowingDensity.seeds.m2._BLE>=312.5;;timeLastPloughSow_POIS>=55.5;;mu_LBRearly>=-0…
532;33;0.6647852117579;Situation.Stock2<0.5;;nbMechWeeding_R<1.1661345;;maxTillageDepth_R>=5.5;;Frequency_ORGE<0.2082385;Situation.Rotation3<0.;Situation.Reference>=0.5;;PeaFloweringTT>=590.108863708333;;nbHerbMonocotSup75_POIS>=0.5;;maxTillageDepth_R<16.5;;MeanTillageDepth_POIS>=8.380952;
1025;111;0.6598554022949;Situation.Stock2<0.5;;nbMechWeeding_R<1.1661345;;maxTillageDepth_R>=5.5;;Frequency_ORGE<0.2082385;Situation.Rotation3<0.;Situation.Reference<0.5;;meanMechWeedDepth.cm._BLE<2.5;;timeSow1stHerbicide_BLE>=111.75;;nbHerbMonocotSup50_BLE<0.5;EfficacyMonocot_BLE<0.2;RLHearly>=0.546415172;;SowingDensity.seeds.m2._POIS>=39;
132098;50;0.657980808828366;Situation.Stock2<0.5;;nbMechWeeding_R<1.1661345;;maxTillageDepth_R>=5.5;;Frequency_ORGE<0.2082385;Situation.Rotation3<0.;Situation.Reference<0.5;;meanMechWeedDepth.cm._BLE<2.5;;timeSow1stHerbicide_BLE<111.75;;PrimaryCropSowingDate_COLZA>=217.5;;MaxTillageDepth_MAIS<18.5;;SummerTillage_R<4.4146505;;timeHarvest1stRoll_COLZA>=10;;tFrostMid3>=-22.143787425;LBRlate<0.526998…
70;10;0.653495856075383;Situation.Stock2<0.5;;nbMechWeeding_R<1.1661345;;maxTillageDepth_R>=5.5;;Frequency_ORGE>=0.2082385;Situation.Rotation3>=0.;PrimaryCropSowingDate_ORGE<196;;nbRootHerbicides_COLZA>=2.5;
33048;40;0.651263500043959;Situation.Stock2<0.5;;nbMechWeeding_R<1.1661345;;maxTillageDepth_R>=5.5;;Frequency_ORGE<0.2082385;Situation.Rotation3<0.;Situation.Reference<0.5;;meanMechWeedDepth.cm._BLE<2.5;;timeSow1stHerbicide_BLE<111.75;;PrimaryCropSowingDate_COLZA>=217.5;;MaxTillageDepth_MAIS<18.5;;SummerTillage_R<4.4146505;;timeHarvest1stRoll_COLZA<10;;nbMultipleHerbicides_R>=0.7496575;;Interrow.…
4352;95;0.645910427817276;Situation.Stock2<0.5;;nbMechWeeding_R<1.1661345;;maxTillageDepth_R>=5.5;;Frequency_ORGE>=0.2082385;Situation.Rotation3>=0.;PrimaryCropSowingDate_ORGE>=196;;PrimaryCropSowingDate_COLZA>=236.5;;nbSystemicHerbicides_R<1.374372;;timeSow1stHerbicide_COLZA<197;;nbSystemicHerbicides_R>=0.624715;;timeLastHerbicideHarvest_BLE>=11.5;;nonDormantMinimum.YOUNG_SEEDS.<0.973736082;lb<2…
2054;30;0.644326701732362;Situation.Stock2<0.5;;nbMechWeeding_R<1.1661345;;maxTillageDepth_R>=5.5;;Frequency_ORGE<0.2082385;Situation.Rotation3<0.;Situation.Reference<0.5;;meanMechWeedDepth.cm._BLE<2.5;;timeSow1stHerbicide_BLE>=111.75;;nbHerbMonocotSup50_BLE<0.5;EfficacyMonocot_BLE<0.2;RLHearly<0.546415172;;nbNonSystemicHerbicides_COLZA<1.5;;MaxTillageDepth_POIS>=26.5;
530;26;0.644041744479658;Situation.Stock2<0.5;;nbMechWeeding_R<1.1661345;;maxTillageDepth_R>=5.5;;Frequency_ORGE<0.2082385;Situation.Rotation3<0.;Situation.Reference>=0.5;;PeaFloweringTT>=590.108863708333;;nbHerbMonocotSup75_POIS<0.5;;timeLastHerbicideHarvest_POIS>=27.5;;MaxTillageDepth_POIS>=28.5;
1036;25;0.642189043338767;Situation.Stock2<0.5;;nbMechWeeding_R<1.1661345;;maxTillageDepth_R>=5.5;;Frequency_ORGE<0.2082385;Situation.Rotation3<0.;Situation.Reference<0.5;;meanMechWeedDepth.cm._BLE<2.5;;timeSow1stHerbicide_BLE<111.75;;PrimaryCropSowingDate_COLZA<217.5;;nbHerbMonocotSup50_POIS>=2.5;;max_height>=120.04672945;reductionDepth<0.0007959635;shootLength<416.43229675;betaFineEarth>=-1.060…
4118;20;0.63964888126595;Situation.Stock2<0.5;;nbMechWeeding_R<1.1661345;;maxTillageDepth_R>=5.5;;Frequency_ORGE<0.2082385;Situation.Rotation3<0.;Situation.Reference<0.5;;meanMechWeedDepth.cm._BLE<2.5;;timeSow1stHerbicide_BLE>=111.75;;nbHerbMonocotSup50_BLE>=0.5;EfficacyMonocot_BLE>=0.2;EfficacyMonocot_POIS<0.625;;timeHarvest1stTill_BLE<61.5;;PeaFloweringTT<904.3467772;;nbTillageOtherThanPloughOr…
8240;85;0.638610044582282;Situation.Stock2<0.5;;nbMechWeeding_R<1.1661345;;maxTillageDepth_R>=5.5;;Frequency_ORGE<0.2082385;Situation.Rotation3<0.;Situation.Reference<0.5;;meanMechWeedDepth.cm._BLE<2.5;;timeSow1stHerbicide_BLE>=111.75;;nbHerbMonocotSup50_BLE>=0.5;EfficacyMonocot_BLE>=0.2;EfficacyMonocot_POIS>=0.625;;SowingDensity.seeds.m2._BLE<312.5;;TTplant<56.392701145;;timeHarvest1stPlough_BLE…
2220;10;0.629236623115554;Situation.Stock2<0.5;;nbMechWeeding_R<1.1661345;;maxTillageDepth_R>=5.5;;Frequency_ORGE>=0.2082385;Situation.Rotation3>=0.;PrimaryCropSowingDate_ORGE>=196;;PrimaryCropSowingDate_COLZA<236.5;;Interrow.cm._ORGE>=13;;timeSow1stHerbicide_ORGE>=8.5;;SowingDensity.seeds.m2._ORGE>=133.5;;nbHerbDicotSup50_COLZA>=1.5;;timeSow1stHerbicide_BLE>=211;
1028;50;0.628139176654906;Situation.Stock2<0.5;;nbMechWeeding_R<1.1661345;;maxTillageDepth_R>=5.5;;Frequency_ORGE<0.2082385;Situation.Rotation3<0.;Situation.Reference<0.5;;meanMechWeedDepth.cm._BLE<2.5;;timeSow1stHerbicide_BLE>=111.75;;nbHerbMonocotSup50_BLE>=0.5;EfficacyMonocot_BLE>=0.2;EfficacyMonocot_POIS<0.625;;timeHarvest1stTill_BLE>=61.5;
16516;35;0.627062047268002;Situation.Stock2<0.5;;nbMechWeeding_R<1.1661345;;maxTillageDepth_R>=5.5;;Frequency_ORGE<0.2082385;Situation.Rotation3<0.;Situation.Reference<0.5;;meanMechWeedDepth.cm._BLE<2.5;;timeSow1stHerbicide_BLE<111.75;;PrimaryCropSowingDate_COLZA>=217.5;;MaxTillageDepth_MAIS<18.5;;SummerTillage_R<4.4146505;;timeHarvest1stRoll_COLZA>=10;;tFrostMid3<-22.143787425;LBRlate>=0.5269986…
66098;10;0.626342310650053;Situation.Stock2<0.5;;nbMechWeeding_R<1.1661345;;maxTillageDepth_R>=5.5;;Frequency_ORGE<0.2082385;Situation.Rotation3<0.;Situation.Reference<0.5;;meanMechWeedDepth.cm._BLE<2.5;;timeSow1stHerbicide_BLE<111.75;;PrimaryCropSowingDate_COLZA>=217.5;;MaxTillageDepth_MAIS<18.5;;SummerTillage_R<4.4146505;;timeHarvest1stRoll_COLZA<10;;nbMultipleHerbicides_R>=0.7496575;;Interrow.…
264194;70;0.621014985993054;Situation.Stock2<0.5;;nbMechWeeding_R<1.1661345;;maxTillageDepth_R>=5.5;;Frequency_ORGE<0.2082385;Situation.Rotation3<0.;Situation.Reference<0.5;;meanMechWeedDepth.cm._BLE<2.5;;timeSow1stHerbicide_BLE<111.75;;PrimaryCropSowingDate_COLZA>=217.5;;MaxTillageDepth_MAIS<18.5;;SummerTillage_R<4.4146505;;timeHarvest1stRoll_COLZA>=10;;tFrostMid3>=-22.143787425;LBRlate<0.526998…
16520;45;0.607996218715025;Situation.Stock2<0.5;;nbMechWeeding_R<1.1661345;;maxTillageDepth_R>=5.5;;Frequency_ORGE<0.2082385;Situation.Rotation3<0.;Situation.Reference<0.5;;meanMechWeedDepth.cm._BLE<2.5;;timeSow1stHerbicide_BLE<111.75;;PrimaryCropSowingDate_COLZA>=217.5;;MaxTillageDepth_MAIS<18.5;;SummerTillage_R<4.4146505;;timeHarvest1stRoll_COLZA<10;;nbMultipleHerbicides_R<0.7496575;;RLHearly<0…
132100;25;0.59703104103944;Situation.Stock2<0.5;;nbMechWeeding_R<1.1661345;;maxTillageDepth_R>=5.5;;Frequency_ORGE<0.2082385;Situation.Rotation3<0.;Situation.Reference<0.5;;meanMechWeedDepth.cm._BLE<2.5;;timeSow1stHerbicide_BLE<111.75;;PrimaryCropSowingDate_COLZA>=217.5;;MaxTillageDepth_MAIS<18.5;;SummerTillage_R<4.4146505;;timeHarvest1stRoll_COLZA>=10;;tFrostMid3>=-22.143787425;LBRlate<0.5269986…
4354;10;0.585850624326074;Situation.Stock2<0.5;;nbMechWeeding_R<1.1661345;;maxTillageDepth_R>=5.5;;Frequency_ORGE>=0.2082385;Situation.Rotation3>=0.;PrimaryCropSowingDate_ORGE>=196;;PrimaryCropSowingDate_COLZA>=236.5;;nbSystemicHerbicides_R<1.374372;;timeSow1stHerbicide_COLZA<197;;nbSystemicHerbicides_R>=0.624715;;timeLastHerbicideHarvest_BLE>=11.5;;nonDormantMinimum.YOUNG_SEEDS.>=0.973736082;lb>…
2052;25;0.577718099666946;Situation.Stock2<0.5;;nbMechWeeding_R<1.1661345;;maxTillageDepth_R>=5.5;;Frequency_ORGE<0.2082385;Situation.Rotation3<0.;Situation.Reference<0.5;;meanMechWeedDepth.cm._BLE<2.5;;timeSow1stHerbicide_BLE>=111.75;;nbHerbMonocotSup50_BLE<0.5;EfficacyMonocot_BLE<0.2;RLHearly<0.546415172;;nbNonSystemicHerbicides_COLZA>=1.5;;harvestDate_BLE<202;
16500;10;0.55602971171454;Situation.Stock2<0.5;;nbMechWeeding_R<1.1661345;;maxTillageDepth_R>=5.5;;Frequency_ORGE<0.2082385;Situation.Rotation3<0.;Situation.Reference<0.5;;meanMechWeedDepth.cm._BLE<2.5;;timeSow1stHerbicide_BLE>=111.75;;nbHerbMonocotSup50_BLE>=0.5;EfficacyMonocot_BLE>=0.2;EfficacyMonocot_POIS>=0.625;;SowingDensity.seeds.m2._BLE>=312.5;;timeLastPloughSow_POIS<55.5;;timeLastIrrigati…
264192;50;0.555093372112512;Situation.Stock2<0.5;;nbMechWeeding_R<1.1661345;;maxTillageDepth_R>=5.5;;Frequency_ORGE<0.2082385;Situation.Rotation3<0.;Situation.Reference<0.5;;meanMechWeedDepth.cm._BLE<2.5;;timeSow1stHerbicide_BLE<111.75;;PrimaryCropSowingDate_COLZA>=217.5;;MaxTillageDepth_MAIS<18.5;;SummerTillage_R<4.4146505;;timeHarvest1stRoll_COLZA>=10;;tFrostMid3>=-22.143787425;LBRlate<0.526998…
2068;15;0.552818260856131;Situation.Stock2<0.5;;nbMechWeeding_R<1.1661345;;maxTillageDepth_R>=5.5;;Frequency_ORGE<0.2082385;Situation.Rotation3<0.;Situation.Reference<0.5;;meanMechWeedDepth.cm._BLE<2.5;;timeSow1stHerbicide_BLE<111.75;;PrimaryCropSowingDate_COLZA>=217.5;;MaxTillageDepth_MAIS>=18.5;;nbTillageOtherThanPloughOrRoll_R>=6.9135095;;SummerPlough_R<0.249886;reductionDepth>=0.0007959635;WM…
8248;10;0.524361786534628;Situation.Stock2<0.5;;nbMechWeeding_R<1.1661345;;maxTillageDepth_R>=5.5;;Frequency_ORGE<0.2082385;Situation.Rotation3<0.;Situation.Reference<0.5;;meanMechWeedDepth.cm._BLE<2.5;;timeSow1stHerbicide_BLE>=111.75;;nbHerbMonocotSup50_BLE>=0.5;EfficacyMonocot_BLE>=0.2;EfficacyMonocot_POIS>=0.625;;SowingDensity.seeds.m2._BLE>=312.5;;timeLastPloughSow_POIS<55.5;;timeLastIrrigati…
1024;25;0.501622046874;Situation.Stock2<0.5;;nbMechWeeding_R<1.1661345;;maxTillageDepth_R>=5.5;;Frequency_ORGE<0.2082385;Situation.Rotation3<0.;Situation.Reference<0.5;;meanMechWeedDepth.cm._BLE<2.5;;timeSow1stHerbicide_BLE>=111.75;;nbHerbMonocotSup50_BLE<0.5;EfficacyMonocot_BLE<0.2;RLHearly>=0.546415172;;SowingDensity.seeds.m2._POIS<39;
