# Supplementary material for: Tracking Ideal Varieties and Cropping Techniques for Agroecological Weed Management: A Simulation-Based Study on Pea
Source: Front Plant Sci. 2022 Apr 4;13:809056. doi: 10.3389/fpls.2022.809056 (PMC9014269; doi:10.3389/fpls.2022.809056)
Supplement: Supplementary file 1 [file Data_Sheet_1.ZIP › AllBranches/Feuilles_GrainYieldLoss_Spring_AnnualPea.csv]

idLeaf;n;MeanIndicator;
895;978;0.470720900399025;timeLastTillSow_POIS<73.625;;Situation.Stock2<0.5;;LBRlate>=0.571033333333333;reductionDepth<0.000601853;rootLength>=64.346210645;r50>=120.8242683;Emax>=296.49886695;rateWidth>=5.876623818;RBR<0.173880918;SLAearly<183.0921405;SLAmid<165.6574235;LBRearly<0.747827906666667;LBRmid<0.7588053666;HMearly>=19.0591380788333;HMmid>=20.63963192;b_HMearly>=0.362198999833333;b_HMmid…
1659;89;0.461842466411307;timeLastTillSow_POIS<73.625;;Situation.Stock2<0.5;;LBRlate<0.571033333333333;reductionDepth>=0.000601853;rootLength<64.346210645;r50<120.8242683;Emax<296.49886695;rateWidth<5.876623818;RBR>=0.173880918;SLAearly>=183.0921405;SLAmid>=165.6574235;LBRearly>=0.747827906666667;LBRmid>=0.7588053666;HMearly<19.0591380788333;HMmid<20.63963192;b_HMearly<0.362198999833333;b_HMmid<0…
411;120;0.460315383363633;timeLastTillSow_POIS<73.625;;Situation.Stock2<0.5;;LBRlate<0.571033333333333;reductionDepth>=0.000601853;rootLength<64.346210645;r50<120.8242683;Emax<296.49886695;rateWidth<5.876623818;RBR>=0.173880918;SLAearly>=183.0921405;SLAmid>=165.6574235;LBRearly>=0.747827906666667;LBRmid>=0.7588053666;HMearly<19.0591380788333;HMmid<20.63963192;b_HMearly<0.362198999833333;b_HMmid<0…
13099;110;0.455783592765831;timeLastTillSow_POIS<73.625;;Situation.Stock2<0.5;;LBRlate<0.571033333333333;reductionDepth>=0.000601853;rootLength<64.346210645;r50<120.8242683;Emax<296.49886695;rateWidth<5.876623818;RBR>=0.173880918;SLAearly>=183.0921405;SLAmid>=165.6574235;LBRearly>=0.747827906666667;LBRmid>=0.7588053666;HMearly<19.0591380788333;HMmid<20.63963192;b_HMearly<0.362198999833333;b_HMmid…
23;125;0.454916346883195;timeLastTillSow_POIS>=73.625;;Situation.Stock2>=0.5;;MaxTillageDepth_POIS<16.5;;timeHarvest1stTill_POIS<60.5;
139;40;0.454015705217321;timeLastTillSow_POIS>=73.625;;Situation.Stock2<0.5;;MeanTillageDepth_POIS>=1;MaxTillageDepth_POIS>=;nbResidueShredding.Broyage._POIS>=0.5;FreqLeavingCutCropBiomass_POIS>=0.;PrimaryCropSowingDate_POIS>=436.5;;timeLastHerbicideHarvest_BLE>=198.625;nbMechWeeding_R>=0.6663625;nbMechWeeding_BLE>=0.5;nbHerbDicotSup75_POIS>=1.5;nbMechWeeding_POIS>=0.5;Situation.Gestion1>=0.;mu_H…
31;826;0.450413616619517;timeLastTillSow_POIS<73.625;;Situation.Stock2>=0.5;;harvestDate_COLZA>=163.5;;nbInCropHerbicides_R>=2.1656775;nbHerbicides_R>=2.165677
71;89;0.437894065640628;timeLastTillSow_POIS>=73.625;;Situation.Stock2<0.5;;MeanTillageDepth_POIS>=1;MaxTillageDepth_POIS>=;nbResidueShredding.Broyage._POIS>=0.5;FreqLeavingCutCropBiomass_POIS>=0.;PrimaryCropSowingDate_POIS<436.5;;MaxTillageDepth_POIS<10.5;
431;546;0.435621801530611;timeLastTillSow_POIS<73.625;;Situation.Stock2<0.5;;LBRlate>=0.571033333333333;reductionDepth<0.000601853;rootLength>=64.346210645;r50>=120.8242683;Emax>=296.49886695;rateWidth>=5.876623818;RBR<0.173880918;SLAearly<183.0921405;SLAmid<165.6574235;LBRearly<0.747827906666667;LBRmid<0.7588053666;HMearly>=19.0591380788333;HMmid>=20.63963192;b_HMearly>=0.362198999833333;b_HMmid…
831;591;0.429591269007668;timeLastTillSow_POIS<73.625;;Situation.Stock2<0.5;;LBRlate<0.571033333333333;reductionDepth>=0.000601853;rootLength<64.346210645;r50<120.8242683;Emax<296.49886695;rateWidth<5.876623818;RBR>=0.173880918;SLAearly>=183.0921405;SLAmid>=165.6574235;LBRearly>=0.747827906666667;LBRmid>=0.7588053666;HMearly<19.0591380788333;HMmid<20.63963192;b_HMearly<0.362198999833333;b_HMmid<0…
61;878;0.420028243742104;timeLastTillSow_POIS<73.625;;Situation.Stock2>=0.5;;harvestDate_COLZA>=163.5;;nbInCropHerbicides_R<2.1656775;nbHerbicides_R<2.165677;WheatVariety in {CAPHORN	ORVANTIS	VIRTUAL10	VIRTUAL2	VIRTUAL3	VIRTUAL6	VIRTUAL7	VIRTUAL8	VIRTUAL9};
819;237;0.389514721020547;timeLastTillSow_POIS<73.625;;Situation.Stock2<0.5;;LBRlate<0.571033333333333;reductionDepth>=0.000601853;rootLength<64.346210645;r50<120.8242683;Emax<296.49886695;rateWidth<5.876623818;RBR>=0.173880918;SLAearly>=183.0921405;SLAmid>=165.6574235;LBRearly>=0.747827906666667;LBRmid>=0.7588053666;HMearly<19.0591380788333;HMmid<20.63963192;b_HMearly<0.362198999833333;b_HMmid<0…
821;288;0.387569390571259;timeLastTillSow_POIS<73.625;;Situation.Stock2<0.5;;LBRlate<0.571033333333333;reductionDepth>=0.000601853;rootLength<64.346210645;r50<120.8242683;Emax<296.49886695;rateWidth<5.876623818;RBR>=0.173880918;SLAearly>=183.0921405;SLAmid>=165.6574235;LBRearly>=0.747827906666667;LBRmid>=0.7588053666;HMearly<19.0591380788333;HMmid<20.63963192;b_HMearly<0.362198999833333;b_HMmid<0…
6551;224;0.382843918469063;timeLastTillSow_POIS<73.625;;Situation.Stock2<0.5;;LBRlate<0.571033333333333;reductionDepth>=0.000601853;rootLength<64.346210645;r50<120.8242683;Emax<296.49886695;rateWidth<5.876623818;RBR>=0.173880918;SLAearly>=183.0921405;SLAmid>=165.6574235;LBRearly>=0.747827906666667;LBRmid>=0.7588053666;HMearly<19.0591380788333;HMmid<20.63963192;b_HMearly<0.362198999833333;b_HMmid<…
1641;60;0.380737585459491;timeLastTillSow_POIS<73.625;;Situation.Stock2<0.5;;LBRlate<0.571033333333333;reductionDepth>=0.000601853;rootLength<64.346210645;r50<120.8242683;Emax<296.49886695;rateWidth<5.876623818;RBR>=0.173880918;SLAearly>=183.0921405;SLAmid>=165.6574235;LBRearly>=0.747827906666667;LBRmid>=0.7588053666;HMearly<19.0591380788333;HMmid<20.63963192;b_HMearly<0.362198999833333;b_HMmid<0…
407;180;0.370746829944475;timeLastTillSow_POIS<73.625;;Situation.Stock2<0.5;;LBRlate<0.571033333333333;reductionDepth>=0.000601853;rootLength<64.346210645;r50<120.8242683;Emax<296.49886695;rateWidth<5.876623818;RBR>=0.173880918;SLAearly>=183.0921405;SLAmid>=165.6574235;LBRearly>=0.747827906666667;LBRmid>=0.7588053666;HMearly<19.0591380788333;HMmid<20.63963192;b_HMearly<0.362198999833333;b_HMmid<0…
319;514;0.366064606644563;timeLastTillSow_POIS>=73.625;;Situation.Stock2<0.5;;MeanTillageDepth_POIS<1;MaxTillageDepth_POIS<;PrimaryCropSowingDate_POIS<439.5;;rateCyl>=0.118304422;C0surface>=35.99079861;Epsi_b>=3.178791518;TTcot<73.42134407;tFrostEarly1<-3.9742659975;tFrostEarly2<-7.59171104175;tFrostLate2<-1.926458088;SLAearly<278.060440766667;LBRlate>=0.380226465333333;WMlate>=14.440802298166;Pe…
799;253;0.365111721804428;timeLastTillSow_POIS<73.625;;Situation.Stock2<0.5;;LBRlate<0.571033333333333;reductionDepth>=0.000601853;rootLength<64.346210645;r50<120.8242683;Emax<296.49886695;rateWidth<5.876623818;RBR>=0.173880918;SLAearly>=183.0921405;SLAmid>=165.6574235;LBRearly>=0.747827906666667;LBRmid>=0.7588053666;HMearly<19.0591380788333;HMmid<20.63963192;b_HMearly<0.362198999833333;b_HMmid<0…	VIRTUAL3	VIRTUAL6};;timeHarvest1stTill_POIS<35.5;;PeaBefore_ORGE<0.5;
894;98;0.364507173148849;timeLastTillSow_POIS<73.625;;Situation.Stock2<0.5;;LBRlate>=0.571033333333333;reductionDepth<0.000601853;rootLength>=64.346210645;r50>=120.8242683;Emax>=296.49886695;rateWidth>=5.876623818;RBR<0.173880918;SLAearly<183.0921405;SLAmid<165.6574235;LBRearly<0.747827906666667;LBRmid<0.7588053666;HMearly>=19.0591380788333;HMmid>=20.63963192;b_HMearly>=0.362198999833333;b_HMmid>…
1591;95;0.354345753184822;timeLastTillSow_POIS<73.625;;Situation.Stock2<0.5;;LBRlate<0.571033333333333;reductionDepth>=0.000601853;rootLength<64.346210645;r50<120.8242683;Emax<296.49886695;rateWidth<5.876623818;RBR>=0.173880918;SLAearly>=183.0921405;SLAmid>=165.6574235;LBRearly>=0.747827906666667;LBRmid>=0.7588053666;HMearly<19.0591380788333;HMmid<20.63963192;b_HMearly<0.362198999833333;b_HMmid<0…	ORVANTIS	VIRTUAL1	VIRTUAL10	VIRTUAL2	VIRTUAL4	VIRTUAL5	VIRTUAL7	VIRTUAL8	VIRTUAL9};;timeHarvest1stRoll_BLE>=14;;SowingDensity.seeds.m2._POIS>=65.5;;timeLastTillSow_BLE>=43;
60;259;0.35037999330961;timeLastTillSow_POIS<73.625;;Situation.Stock2>=0.5;;harvestDate_COLZA>=163.5;;nbInCropHerbicides_R<2.1656775;nbHerbicides_R<2.165677;WheatVariety in {CEZANNE	VIRTUAL1	VIRTUAL4	VIRTUAL5};
22;260;0.349526534938641;timeLastTillSow_POIS>=73.625;;Situation.Stock2>=0.5;;MaxTillageDepth_POIS<16.5;;timeHarvest1stTill_POIS>=60.5;
157;48;0.349130362594731;timeLastTillSow_POIS>=73.625;;Situation.Stock2<0.5;;MeanTillageDepth_POIS<1;MaxTillageDepth_POIS<;PrimaryCropSowingDate_POIS<439.5;;rateCyl>=0.118304422;C0surface>=35.99079861;Epsi_b>=3.178791518;TTcot<73.42134407;tFrostEarly1<-3.9742659975;tFrostEarly2<-7.59171104175;tFrostLate2<-1.926458088;SLAearly<278.060440766667;LBRlate>=0.380226465333333;WMlate>=14.440802298166;Pea…
1587;99;0.348116390756624;timeLastTillSow_POIS<73.625;;Situation.Stock2<0.5;;LBRlate<0.571033333333333;reductionDepth>=0.000601853;rootLength<64.346210645;r50<120.8242683;Emax<296.49886695;rateWidth<5.876623818;RBR>=0.173880918;SLAearly>=183.0921405;SLAmid>=165.6574235;LBRearly>=0.747827906666667;LBRmid>=0.7588053666;HMearly<19.0591380788333;HMmid<20.63963192;b_HMearly<0.362198999833333;b_HMmid<0…	ORVANTIS	VIRTUAL1	VIRTUAL10	VIRTUAL2	VIRTUAL4	VIRTUAL5	VIRTUAL7	VIRTUAL8	VIRTUAL9};;timeHarvest1stRoll_BLE<14;;WheatVariety in {ORVANTIS	VIRTUAL1	VIRTUAL10	VIRTUAL2	VIRTUAL5};;MeanTillageDepth_POIS<11.0089285;
827;351;0.347988759948077;timeLastTillSow_POIS<73.625;;Situation.Stock2<0.5;;LBRlate<0.571033333333333;reductionDepth>=0.000601853;rootLength<64.346210645;r50<120.8242683;Emax<296.49886695;rateWidth<5.876623818;RBR>=0.173880918;SLAearly>=183.0921405;SLAmid>=165.6574235;LBRearly>=0.747827906666667;LBRmid>=0.7588053666;HMearly<19.0591380788333;HMmid<20.63963192;b_HMearly<0.362198999833333;b_HMmid<0…
263;60;0.346789518229518;timeLastTillSow_POIS>=73.625;;Situation.Stock2<0.5;;MeanTillageDepth_POIS>=1;MaxTillageDepth_POIS>=;nbResidueShredding.Broyage._POIS<0.5;FreqLeavingCutCropBiomass_POIS<0.;timeLastTillSow_POIS>=78.625;;nbMechWeeding_R>=2.4988585;;propSpeciesMortSup90_BLE<0.8653845;propSpeciesMortSup80_BLE<0.865384;PrimaryCropSowingDate_POIS>=401;nbFoliarOnlyHerbicides_R>=0.1665905;SummerTi…
197;20;0.344370061725763;timeLastTillSow_POIS<73.625;;Situation.Stock2<0.5;;LBRlate<0.571033333333333;reductionDepth>=0.000601853;rootLength<64.346210645;r50<120.8242683;Emax<296.49886695;rateWidth<5.876623818;RBR>=0.173880918;SLAearly>=183.0921405;SLAmid>=165.6574235;LBRearly>=0.747827906666667;LBRmid>=0.7588053666;HMearly<19.0591380788333;HMmid<20.63963192;b_HMearly<0.362198999833333;b_HMmid<0.…
1657;238;0.340573203707136;timeLastTillSow_POIS<73.625;;Situation.Stock2<0.5;;LBRlate<0.571033333333333;reductionDepth>=0.000601853;rootLength<64.346210645;r50<120.8242683;Emax<296.49886695;rateWidth<5.876623818;RBR>=0.173880918;SLAearly>=183.0921405;SLAmid>=165.6574235;LBRearly>=0.747827906666667;LBRmid>=0.7588053666;HMearly<19.0591380788333;HMmid<20.63963192;b_HMearly<0.362198999833333;b_HMmid<…
830;131;0.332777154863483;timeLastTillSow_POIS<73.625;;Situation.Stock2<0.5;;LBRlate<0.571033333333333;reductionDepth>=0.000601853;rootLength<64.346210645;r50<120.8242683;Emax<296.49886695;rateWidth<5.876623818;RBR>=0.173880918;SLAearly>=183.0921405;SLAmid>=165.6574235;LBRearly>=0.747827906666667;LBRmid>=0.7588053666;HMearly<19.0591380788333;HMmid<20.63963192;b_HMearly<0.362198999833333;b_HMmid<0…
637;396;0.324703661732348;timeLastTillSow_POIS>=73.625;;Situation.Stock2<0.5;;MeanTillageDepth_POIS<1;MaxTillageDepth_POIS<;PrimaryCropSowingDate_POIS<439.5;;rateCyl>=0.118304422;C0surface>=35.99079861;Epsi_b>=3.178791518;TTcot<73.42134407;tFrostEarly1<-3.9742659975;tFrostEarly2<-7.59171104175;tFrostLate2<-1.926458088;SLAearly<278.060440766667;LBRlate>=0.380226465333333;WMlate>=14.440802298166;Pe…
37;60;0.3214895054172;timeLastTillSow_POIS>=73.625;;Situation.Stock2<0.5;;MeanTillageDepth_POIS<1;MaxTillageDepth_POIS<;PrimaryCropSowingDate_POIS>=439.5;;Situation.Stock1>=0.5;
1658;146;0.321085648925293;timeLastTillSow_POIS<73.625;;Situation.Stock2<0.5;;LBRlate<0.571033333333333;reductionDepth>=0.000601853;rootLength<64.346210645;r50<120.8242683;Emax<296.49886695;rateWidth<5.876623818;RBR>=0.173880918;SLAearly>=183.0921405;SLAmid>=165.6574235;LBRearly>=0.747827906666667;LBRmid>=0.7588053666;HMearly<19.0591380788333;HMmid<20.63963192;b_HMearly<0.362198999833333;b_HMmid<…
67;133;0.31854109842547;timeLastTillSow_POIS>=73.625;;Situation.Stock2<0.5;;MeanTillageDepth_POIS>=1;MaxTillageDepth_POIS>=;nbResidueShredding.Broyage._POIS<0.5;FreqLeavingCutCropBiomass_POIS<0.;timeLastTillSow_POIS<78.625;;propSpeciesMortSup90_POIS>=0.8653845;
13097;227;0.318273332666844;timeLastTillSow_POIS<73.625;;Situation.Stock2<0.5;;LBRlate<0.571033333333333;reductionDepth>=0.000601853;rootLength<64.346210645;r50<120.8242683;Emax<296.49886695;rateWidth<5.876623818;RBR>=0.173880918;SLAearly>=183.0921405;SLAmid>=165.6574235;LBRearly>=0.747827906666667;LBRmid>=0.7588053666;HMearly<19.0591380788333;HMmid<20.63963192;b_HMearly<0.362198999833333;b_HMmid…
222;50;0.308970449310972;timeLastTillSow_POIS<73.625;;Situation.Stock2<0.5;;LBRlate>=0.571033333333333;reductionDepth<0.000601853;rootLength>=64.346210645;r50>=120.8242683;Emax>=296.49886695;rateWidth>=5.876623818;RBR<0.173880918;SLAearly<183.0921405;SLAmid<165.6574235;LBRearly<0.747827906666667;LBRmid<0.7588053666;HMearly>=19.0591380788333;HMmid>=20.63963192;b_HMearly>=0.362198999833333;b_HMmid>…
141;226;0.305314981401462;timeLastTillSow_POIS>=73.625;;Situation.Stock2<0.5;;MeanTillageDepth_POIS>=1;MaxTillageDepth_POIS>=;nbResidueShredding.Broyage._POIS>=0.5;FreqLeavingCutCropBiomass_POIS>=0.;PrimaryCropSowingDate_POIS<436.5;;MaxTillageDepth_POIS>=10.5;;nbNonSystemicHerbicides_R<1.082839;
21;170;0.304360411881824;timeLastTillSow_POIS>=73.625;;Situation.Stock2>=0.5;;MaxTillageDepth_POIS>=16.5;;mu_WMearly<0.0494651926666667;gb>=2.3320114845;max_width>=81.948240365;HMmid>=16.8008167158;RLHmid<0.53698;mu_HMlate>=0.4350078105;mu_RLHearly<0.022532883
52387;220;0.299644435773507;timeLastTillSow_POIS<73.625;;Situation.Stock2<0.5;;LBRlate<0.571033333333333;reductionDepth>=0.000601853;rootLength<64.346210645;r50<120.8242683;Emax<296.49886695;rateWidth<5.876623818;RBR>=0.173880918;SLAearly>=183.0921405;SLAmid>=165.6574235;LBRearly>=0.747827906666667;LBRmid>=0.7588053666;HMearly<19.0591380788333;HMmid<20.63963192;b_HMearly<0.362198999833333;b_HMmid…
430;95;0.299589086128206;timeLastTillSow_POIS<73.625;;Situation.Stock2<0.5;;LBRlate>=0.571033333333333;reductionDepth<0.000601853;rootLength>=64.346210645;r50>=120.8242683;Emax>=296.49886695;rateWidth>=5.876623818;RBR<0.173880918;SLAearly<183.0921405;SLAmid<165.6574235;LBRearly<0.747827906666667;LBRmid<0.7588053666;HMearly>=19.0591380788333;HMmid>=20.63963192;b_HMearly>=0.362198999833333;b_HMmid>…
817;39;0.297574709586286;timeLastTillSow_POIS<73.625;;Situation.Stock2<0.5;;LBRlate<0.571033333333333;reductionDepth>=0.000601853;rootLength<64.346210645;r50<120.8242683;Emax<296.49886695;rateWidth<5.876623818;RBR>=0.173880918;SLAearly>=183.0921405;SLAmid>=165.6574235;LBRearly>=0.747827906666667;LBRmid>=0.7588053666;HMearly<19.0591380788333;HMmid<20.63963192;b_HMearly<0.362198999833333;b_HMmid<0.…
195;94;0.296826347402966;timeLastTillSow_POIS<73.625;;Situation.Stock2<0.5;;LBRlate<0.571033333333333;reductionDepth>=0.000601853;rootLength<64.346210645;r50<120.8242683;Emax<296.49886695;rateWidth<5.876623818;RBR>=0.173880918;SLAearly>=183.0921405;SLAmid>=165.6574235;LBRearly>=0.747827906666667;LBRmid>=0.7588053666;HMearly<19.0591380788333;HMmid<20.63963192;b_HMearly<0.362198999833333;b_HMmid<0.…
405;114;0.294609688193267;timeLastTillSow_POIS<73.625;;Situation.Stock2<0.5;;LBRlate<0.571033333333333;reductionDepth>=0.000601853;rootLength<64.346210645;r50<120.8242683;Emax<296.49886695;rateWidth<5.876623818;RBR>=0.173880918;SLAearly>=183.0921405;SLAmid>=165.6574235;LBRearly>=0.747827906666667;LBRmid>=0.7588053666;HMearly<19.0591380788333;HMmid<20.63963192;b_HMearly<0.362198999833333;b_HMmid<0…
446;35;0.294417341383265;timeLastTillSow_POIS<73.625;;Situation.Stock2<0.5;;LBRlate>=0.571033333333333;reductionDepth<0.000601853;rootLength>=64.346210645;r50>=120.8242683;Emax>=296.49886695;rateWidth>=5.876623818;RBR<0.173880918;SLAearly<183.0921405;SLAmid<165.6574235;LBRearly<0.747827906666667;LBRmid<0.7588053666;HMearly>=19.0591380788333;HMmid>=20.63963192;b_HMearly>=0.362198999833333;b_HMmid>…
813;177;0.293591375637381;timeLastTillSow_POIS<73.625;;Situation.Stock2<0.5;;LBRlate<0.571033333333333;reductionDepth>=0.000601853;rootLength<64.346210645;r50<120.8242683;Emax<296.49886695;rateWidth<5.876623818;RBR>=0.173880918;SLAearly>=183.0921405;SLAmid>=165.6574235;LBRearly>=0.747827906666667;LBRmid>=0.7588053666;HMearly<19.0591380788333;HMmid<20.63963192;b_HMearly<0.362198999833333;b_HMmid<0…	CEZANNE	ORVANTIS	VIRTUAL3	VIRTUAL8	VIRTUAL9};
3273;188;0.286175894389425;timeLastTillSow_POIS<73.625;;Situation.Stock2<0.5;;LBRlate<0.571033333333333;reductionDepth>=0.000601853;rootLength<64.346210645;r50<120.8242683;Emax<296.49886695;rateWidth<5.876623818;RBR>=0.173880918;SLAearly>=183.0921405;SLAmid>=165.6574235;LBRearly>=0.747827906666667;LBRmid>=0.7588053666;HMearly<19.0591380788333;HMmid<20.63963192;b_HMearly<0.362198999833333;b_HMmid<…
147;109;0.285820162297136;timeLastTillSow_POIS>=73.625;;Situation.Stock2<0.5;;MeanTillageDepth_POIS<1;MaxTillageDepth_POIS<;PrimaryCropSowingDate_POIS>=439.5;;Situation.Stock1<0.5;;WMlate>=17.8798127716667;SLAlate<96.7255909433333;b_WMmid<0.4066552593;mu_SLAmid<0.261434961;PrimaryCropSowingDate_POIS<448.5;
77;173;0.278526207738184;timeLastTillSow_POIS>=73.625;;Situation.Stock2<0.5;;MeanTillageDepth_POIS<1;MaxTillageDepth_POIS<;PrimaryCropSowingDate_POIS<439.5;;rateCyl<0.118304422;C0surface<35.99079861;Epsi_b<3.178791518;TTcot>=73.42134407;tFrostEarly1>=-3.9742659975;tFrostEarly2>=-7.59171104175;tFrostLate2>=-1.926458088;SLAearly>=278.060440766667;LBRlate<0.380226465333333;WMlate<14.440802298166;Whe…	ORVANTIS	VIRTUAL1	VIRTUAL10	VIRTUAL6};
797;180;0.27755204622665;timeLastTillSow_POIS<73.625;;Situation.Stock2<0.5;;LBRlate<0.571033333333333;reductionDepth>=0.000601853;rootLength<64.346210645;r50<120.8242683;Emax<296.49886695;rateWidth<5.876623818;RBR>=0.173880918;SLAearly>=183.0921405;SLAmid>=165.6574235;LBRearly>=0.747827906666667;LBRmid>=0.7588053666;HMearly<19.0591380788333;HMmid<20.63963192;b_HMearly<0.362198999833333;b_HMmid<0.…	VIRTUAL3	VIRTUAL6};;timeHarvest1stTill_POIS>=35.5;;timeLastTillSow_BLE>=23.5;
3119;345;0.267240131220076;timeLastTillSow_POIS<73.625;;Situation.Stock2<0.5;;LBRlate<0.571033333333333;reductionDepth>=0.000601853;rootLength<64.346210645;r50<120.8242683;Emax<296.49886695;rateWidth<5.876623818;RBR>=0.173880918;SLAearly>=183.0921405;SLAmid>=165.6574235;LBRearly>=0.747827906666667;LBRmid>=0.7588053666;HMearly<19.0591380788333;HMmid<20.63963192;b_HMearly<0.362198999833333;b_HMmid<…	VIRTUAL2	VIRTUAL3	VIRTUAL4	VIRTUAL6	VIRTUAL9};;timeSow1stHerbicide_BLE<129.5;;SowingDensity.seeds.m2._COLZA<90.5;;nbMultipleHerbicides_R<1.1244865;
133;121;0.263483562716814;timeLastTillSow_POIS>=73.625;;Situation.Stock2<0.5;;MeanTillageDepth_POIS>=1;MaxTillageDepth_POIS>=;nbResidueShredding.Broyage._POIS<0.5;FreqLeavingCutCropBiomass_POIS<0.;timeLastTillSow_POIS<78.625;;propSpeciesMortSup90_POIS<0.8653845;;WheatVariety in {CAPHORN	VIRTUAL1	VIRTUAL2	VIRTUAL4	VIRTUAL7};
1039;149;0.26250646663215;timeLastTillSow_POIS>=73.625;;Situation.Stock2<0.5;;MeanTillageDepth_POIS>=1;MaxTillageDepth_POIS>=;nbResidueShredding.Broyage._POIS<0.5;FreqLeavingCutCropBiomass_POIS<0.;timeLastTillSow_POIS>=78.625;;nbMechWeeding_R<2.4988585;;soilPen<0.9508884305;;PeaFloweringTT>=404.437488375;;EfficacyDicot._COLZA>=0.8125;;SummerTillage_R>=1.8324965;
52385;288;0.239976929072771;timeLastTillSow_POIS<73.625;;Situation.Stock2<0.5;;LBRlate<0.571033333333333;reductionDepth>=0.000601853;rootLength<64.346210645;r50<120.8242683;Emax<296.49886695;rateWidth<5.876623818;RBR>=0.173880918;SLAearly>=183.0921405;SLAmid>=165.6574235;LBRearly>=0.747827906666667;LBRmid>=0.7588053666;HMearly<19.0591380788333;HMmid<20.63963192;b_HMearly<0.362198999833333;b_HMmid…
1640;140;0.23273674317594;timeLastTillSow_POIS<73.625;;Situation.Stock2<0.5;;LBRlate<0.571033333333333;reductionDepth>=0.000601853;rootLength<64.346210645;r50<120.8242683;Emax<296.49886695;rateWidth<5.876623818;RBR>=0.173880918;SLAearly>=183.0921405;SLAmid>=165.6574235;LBRearly>=0.747827906666667;LBRmid>=0.7588053666;HMearly<19.0591380788333;HMmid<20.63963192;b_HMearly<0.362198999833333;b_HMmid<0…
1590;436;0.231838441166878;timeLastTillSow_POIS<73.625;;Situation.Stock2<0.5;;LBRlate<0.571033333333333;reductionDepth>=0.000601853;rootLength<64.346210645;r50<120.8242683;Emax<296.49886695;rateWidth<5.876623818;RBR>=0.173880918;SLAearly>=183.0921405;SLAmid>=165.6574235;LBRearly>=0.747827906666667;LBRmid>=0.7588053666;HMearly<19.0591380788333;HMmid<20.63963192;b_HMearly<0.362198999833333;b_HMmid<…	ORVANTIS	VIRTUAL1	VIRTUAL10	VIRTUAL2	VIRTUAL4	VIRTUAL5	VIRTUAL7	VIRTUAL8	VIRTUAL9};;timeHarvest1stRoll_BLE>=14;;SowingDensity.seeds.m2._POIS>=65.5;;timeLastTillSow_BLE<43;
105;167;0.22827777599892;timeLastTillSow_POIS<73.625;;Situation.Stock2<0.5;;LBRlate>=0.571033333333333;reductionDepth<0.000601853;rootLength>=64.346210645;r50>=120.8242683;Emax>=296.49886695;rateWidth>=5.876623818;RBR<0.173880918;SLAearly<183.0921405;SLAmid<165.6574235;LBRearly<0.747827906666667;LBRmid<0.7588053666;HMearly>=19.0591380788333;HMmid>=20.63963192;b_HMearly>=0.362198999833333;b_HMmid>…	ORVANTIS	VIRTUAL1	VIRTUAL2	VIRTUAL3	VIRTUAL9};
826;98;0.221491942986261;timeLastTillSow_POIS<73.625;;Situation.Stock2<0.5;;LBRlate<0.571033333333333;reductionDepth>=0.000601853;rootLength<64.346210645;r50<120.8242683;Emax<296.49886695;rateWidth<5.876623818;RBR>=0.173880918;SLAearly>=183.0921405;SLAmid>=165.6574235;LBRearly>=0.747827906666667;LBRmid>=0.7588053666;HMearly<19.0591380788333;HMmid<20.63963192;b_HMearly<0.362198999833333;b_HMmid<0.…
13098;137;0.221356011591422;timeLastTillSow_POIS<73.625;;Situation.Stock2<0.5;;LBRlate<0.571033333333333;reductionDepth>=0.000601853;rootLength<64.346210645;r50<120.8242683;Emax<296.49886695;rateWidth<5.876623818;RBR>=0.173880918;SLAearly>=183.0921405;SLAmid>=165.6574235;LBRearly>=0.747827906666667;LBRmid>=0.7588053666;HMearly<19.0591380788333;HMmid<20.63963192;b_HMearly<0.362198999833333;b_HMmid…
636;154;0.214022897569975;timeLastTillSow_POIS>=73.625;;Situation.Stock2<0.5;;MeanTillageDepth_POIS<1;MaxTillageDepth_POIS<;PrimaryCropSowingDate_POIS<439.5;;rateCyl>=0.118304422;C0surface>=35.99079861;Epsi_b>=3.178791518;TTcot<73.42134407;tFrostEarly1<-3.9742659975;tFrostEarly2<-7.59171104175;tFrostLate2<-1.926458088;SLAearly<278.060440766667;LBRlate>=0.380226465333333;WMlate>=14.440802298166;Pe…
1656;86;0.211232051761368;timeLastTillSow_POIS<73.625;;Situation.Stock2<0.5;;LBRlate<0.571033333333333;reductionDepth>=0.000601853;rootLength<64.346210645;r50<120.8242683;Emax<296.49886695;rateWidth<5.876623818;RBR>=0.173880918;SLAearly>=183.0921405;SLAmid>=165.6574235;LBRearly>=0.747827906666667;LBRmid>=0.7588053666;HMearly<19.0591380788333;HMmid<20.63963192;b_HMearly<0.362198999833333;b_HMmid<0…
1586;263;0.210731168716421;timeLastTillSow_POIS<73.625;;Situation.Stock2<0.5;;LBRlate<0.571033333333333;reductionDepth>=0.000601853;rootLength<64.346210645;r50<120.8242683;Emax<296.49886695;rateWidth<5.876623818;RBR>=0.173880918;SLAearly>=183.0921405;SLAmid>=165.6574235;LBRearly>=0.747827906666667;LBRmid>=0.7588053666;HMearly<19.0591380788333;HMmid<20.63963192;b_HMearly<0.362198999833333;b_HMmid<…	ORVANTIS	VIRTUAL1	VIRTUAL10	VIRTUAL2	VIRTUAL4	VIRTUAL5	VIRTUAL7	VIRTUAL8	VIRTUAL9};;timeHarvest1stRoll_BLE<14;;WheatVariety in {ORVANTIS	VIRTUAL1	VIRTUAL10	VIRTUAL2	VIRTUAL5};;MeanTillageDepth_POIS>=11.0089285;
1619;547;0.204842941495251;timeLastTillSow_POIS<73.625;;Situation.Stock2<0.5;;LBRlate<0.571033333333333;reductionDepth>=0.000601853;rootLength<64.346210645;r50<120.8242683;Emax<296.49886695;rateWidth<5.876623818;RBR>=0.173880918;SLAearly>=183.0921405;SLAmid>=165.6574235;LBRearly>=0.747827906666667;LBRmid>=0.7588053666;HMearly<19.0591380788333;HMmid<20.63963192;b_HMearly<0.362198999833333;b_HMmid<…
6545;456;0.202142587615216;timeLastTillSow_POIS<73.625;;Situation.Stock2<0.5;;LBRlate<0.571033333333333;reductionDepth>=0.000601853;rootLength<64.346210645;r50<120.8242683;Emax<296.49886695;rateWidth<5.876623818;RBR>=0.173880918;SLAearly>=183.0921405;SLAmid>=165.6574235;LBRearly>=0.747827906666667;LBRmid>=0.7588053666;HMearly<19.0591380788333;HMmid<20.63963192;b_HMearly<0.362198999833333;b_HMmid<…	VIRTUAL1	VIRTUAL2	VIRTUAL4	VIRTUAL5	VIRTUAL6	VIRTUAL7	VIRTUAL9};
110;39;0.190299549983594;timeLastTillSow_POIS<73.625;;Situation.Stock2<0.5;;LBRlate>=0.571033333333333;reductionDepth<0.000601853;rootLength>=64.346210645;r50>=120.8242683;Emax>=296.49886695;rateWidth>=5.876623818;RBR<0.173880918;SLAearly<183.0921405;SLAmid<165.6574235;LBRearly<0.747827906666667;LBRmid<0.7588053666;HMearly>=19.0591380788333;HMmid>=20.63963192;b_HMearly>=0.362198999833333;b_HMmid>…
6550;30;0.181324986116821;timeLastTillSow_POIS<73.625;;Situation.Stock2<0.5;;LBRlate<0.571033333333333;reductionDepth>=0.000601853;rootLength<64.346210645;r50<120.8242683;Emax<296.49886695;rateWidth<5.876623818;RBR>=0.173880918;SLAearly>=183.0921405;SLAmid>=165.6574235;LBRearly>=0.747827906666667;LBRmid>=0.7588053666;HMearly<19.0591380788333;HMmid<20.63963192;b_HMearly<0.362198999833333;b_HMmid<0…
812;109;0.180123742122216;timeLastTillSow_POIS<73.625;;Situation.Stock2<0.5;;LBRlate<0.571033333333333;reductionDepth>=0.000601853;rootLength<64.346210645;r50<120.8242683;Emax<296.49886695;rateWidth<5.876623818;RBR>=0.173880918;SLAearly>=183.0921405;SLAmid>=165.6574235;LBRearly>=0.747827906666667;LBRmid>=0.7588053666;HMearly<19.0591380788333;HMmid<20.63963192;b_HMearly<0.362198999833333;b_HMmid<0…	VIRTUAL2	VIRTUAL4	VIRTUAL5};
262;75;0.179935296398248;timeLastTillSow_POIS>=73.625;;Situation.Stock2<0.5;;MeanTillageDepth_POIS>=1;MaxTillageDepth_POIS>=;nbResidueShredding.Broyage._POIS<0.5;FreqLeavingCutCropBiomass_POIS<0.;timeLastTillSow_POIS>=78.625;;nbMechWeeding_R>=2.4988585;;propSpeciesMortSup90_BLE<0.8653845;propSpeciesMortSup80_BLE<0.865384;PrimaryCropSowingDate_POIS<401;nbFoliarOnlyHerbicides_R<0.1665905;SummerTill…
794;579;0.177155687290379;timeLastTillSow_POIS<73.625;;Situation.Stock2<0.5;;LBRlate<0.571033333333333;reductionDepth>=0.000601853;rootLength<64.346210645;r50<120.8242683;Emax<296.49886695;rateWidth<5.876623818;RBR>=0.173880918;SLAearly>=183.0921405;SLAmid>=165.6574235;LBRearly>=0.747827906666667;LBRmid>=0.7588053666;HMearly<19.0591380788333;HMmid<20.63963192;b_HMearly<0.362198999833333;b_HMmid<0…	ORVANTIS	VIRTUAL1	VIRTUAL10	VIRTUAL2	VIRTUAL4	VIRTUAL5	VIRTUAL7	VIRTUAL8	VIRTUAL9};;timeHarvest1stRoll_BLE>=14;;SowingDensity.seeds.m2._POIS<65.5;
20;153;0.176722808003057;timeLastTillSow_POIS>=73.625;;Situation.Stock2>=0.5;;MaxTillageDepth_POIS>=16.5;;mu_WMearly>=0.0494651926666667;gb<2.3320114845;max_width<81.948240365;HMmid<16.8008167158;RLHmid>=0.53698;mu_HMlate<0.4350078105;mu_RLHearly>=0.022532883
140;153;0.175654038259479;timeLastTillSow_POIS>=73.625;;Situation.Stock2<0.5;;MeanTillageDepth_POIS>=1;MaxTillageDepth_POIS>=;nbResidueShredding.Broyage._POIS>=0.5;FreqLeavingCutCropBiomass_POIS>=0.;PrimaryCropSowingDate_POIS<436.5;;MaxTillageDepth_POIS>=10.5;;nbNonSystemicHerbicides_R>=1.082839;
156;337;0.174754328612975;timeLastTillSow_POIS>=73.625;;Situation.Stock2<0.5;;MeanTillageDepth_POIS<1;MaxTillageDepth_POIS<;PrimaryCropSowingDate_POIS<439.5;;rateCyl>=0.118304422;C0surface>=35.99079861;Epsi_b>=3.178791518;TTcot<73.42134407;tFrostEarly1<-3.9742659975;tFrostEarly2<-7.59171104175;tFrostLate2<-1.926458088;SLAearly<278.060440766667;LBRlate>=0.380226465333333;WMlate>=14.440802298166;Pe…
158;102;0.172995578477683;timeLastTillSow_POIS>=73.625;;Situation.Stock2<0.5;;MeanTillageDepth_POIS<1;MaxTillageDepth_POIS<;PrimaryCropSowingDate_POIS<439.5;;rateCyl>=0.118304422;C0surface>=35.99079861;Epsi_b>=3.178791518;TTcot<73.42134407;tFrostEarly1<-3.9742659975;tFrostEarly2<-7.59171104175;tFrostLate2<-1.926458088;SLAearly<278.060440766667;LBRlate>=0.380226465333333;WMlate>=14.440802298166;Pe…
52386;74;0.172101501734038;timeLastTillSow_POIS<73.625;;Situation.Stock2<0.5;;LBRlate<0.571033333333333;reductionDepth>=0.000601853;rootLength<64.346210645;r50<120.8242683;Emax<296.49886695;rateWidth<5.876623818;RBR>=0.173880918;SLAearly>=183.0921405;SLAmid>=165.6574235;LBRearly>=0.747827906666667;LBRmid>=0.7588053666;HMearly<19.0591380788333;HMmid<20.63963192;b_HMearly<0.362198999833333;b_HMmid<…
14;60;0.17018715716595;timeLastTillSow_POIS<73.625;;Situation.Stock2>=0.5;;harvestDate_COLZA<163.5;
3118;131;0.168975677145769;timeLastTillSow_POIS<73.625;;Situation.Stock2<0.5;;LBRlate<0.571033333333333;reductionDepth>=0.000601853;rootLength<64.346210645;r50<120.8242683;Emax<296.49886695;rateWidth<5.876623818;RBR>=0.173880918;SLAearly>=183.0921405;SLAmid>=165.6574235;LBRearly>=0.747827906666667;LBRmid>=0.7588053666;HMearly<19.0591380788333;HMmid<20.63963192;b_HMearly<0.362198999833333;b_HMmid<…	VIRTUAL2	VIRTUAL3	VIRTUAL4	VIRTUAL6	VIRTUAL9};;timeSow1stHerbicide_BLE<129.5;;SowingDensity.seeds.m2._COLZA<90.5;;nbMultipleHerbicides_R>=1.1244865;
52384;504;0.162275360545242;timeLastTillSow_POIS<73.625;;Situation.Stock2<0.5;;LBRlate<0.571033333333333;reductionDepth>=0.000601853;rootLength<64.346210645;r50<120.8242683;Emax<296.49886695;rateWidth<5.876623818;RBR>=0.173880918;SLAearly>=183.0921405;SLAmid>=165.6574235;LBRearly>=0.747827906666667;LBRmid>=0.7588053666;HMearly<19.0591380788333;HMmid<20.63963192;b_HMearly<0.362198999833333;b_HMmid…
796;124;0.158765717864716;timeLastTillSow_POIS<73.625;;Situation.Stock2<0.5;;LBRlate<0.571033333333333;reductionDepth>=0.000601853;rootLength<64.346210645;r50<120.8242683;Emax<296.49886695;rateWidth<5.876623818;RBR>=0.173880918;SLAearly>=183.0921405;SLAmid>=165.6574235;LBRearly>=0.747827906666667;LBRmid>=0.7588053666;HMearly<19.0591380788333;HMmid<20.63963192;b_HMearly<0.362198999833333;b_HMmid<0…	VIRTUAL3	VIRTUAL6};;timeHarvest1stTill_POIS>=35.5;;timeLastTillSow_BLE<23.5;
146;388;0.158165591095445;timeLastTillSow_POIS>=73.625;;Situation.Stock2<0.5;;MeanTillageDepth_POIS<1;MaxTillageDepth_POIS<;PrimaryCropSowingDate_POIS>=439.5;;Situation.Stock1<0.5;;WMlate>=17.8798127716667;SLAlate<96.7255909433333;b_WMmid<0.4066552593;mu_SLAmid<0.261434961;PrimaryCropSowingDate_POIS>=448.5;
798;41;0.156926002414781;timeLastTillSow_POIS<73.625;;Situation.Stock2<0.5;;LBRlate<0.571033333333333;reductionDepth>=0.000601853;rootLength<64.346210645;r50<120.8242683;Emax<296.49886695;rateWidth<5.876623818;RBR>=0.173880918;SLAearly>=183.0921405;SLAmid>=165.6574235;LBRearly>=0.747827906666667;LBRmid>=0.7588053666;HMearly<19.0591380788333;HMmid<20.63963192;b_HMearly<0.362198999833333;b_HMmid<0.…	VIRTUAL3	VIRTUAL6};;timeHarvest1stTill_POIS<35.5;;PeaBefore_ORGE>=0.5;
76;396;0.151108382772398;timeLastTillSow_POIS>=73.625;;Situation.Stock2<0.5;;MeanTillageDepth_POIS<1;MaxTillageDepth_POIS<;PrimaryCropSowingDate_POIS<439.5;;rateCyl<0.118304422;C0surface<35.99079861;Epsi_b<3.178791518;TTcot>=73.42134407;tFrostEarly1>=-3.9742659975;tFrostEarly2>=-7.59171104175;tFrostLate2>=-1.926458088;SLAearly>=278.060440766667;LBRlate<0.380226465333333;WMlate<14.440802298166;Whe…	VIRTUAL2	VIRTUAL3	VIRTUAL4	VIRTUAL5	VIRTUAL7	VIRTUAL8	VIRTUAL9};
412;80;0.145256972003523;timeLastTillSow_POIS<73.625;;Situation.Stock2<0.5;;LBRlate<0.571033333333333;reductionDepth>=0.000601853;rootLength<64.346210645;r50<120.8242683;Emax<296.49886695;rateWidth<5.876623818;RBR>=0.173880918;SLAearly>=183.0921405;SLAmid>=165.6574235;LBRearly>=0.747827906666667;LBRmid>=0.7588053666;HMearly<19.0591380788333;HMmid<20.63963192;b_HMearly<0.362198999833333;b_HMmid<0.…
518;414;0.132015394796088;timeLastTillSow_POIS>=73.625;;Situation.Stock2<0.5;;MeanTillageDepth_POIS>=1;MaxTillageDepth_POIS>=;nbResidueShredding.Broyage._POIS<0.5;FreqLeavingCutCropBiomass_POIS<0.;timeLastTillSow_POIS>=78.625;;nbMechWeeding_R<2.4988585;;soilPen<0.9508884305;;PeaFloweringTT>=404.437488375;;EfficacyDicot._COLZA<0.8125;
1038;97;0.1217837874377;timeLastTillSow_POIS>=73.625;;Situation.Stock2<0.5;;MeanTillageDepth_POIS>=1;MaxTillageDepth_POIS>=;nbResidueShredding.Broyage._POIS<0.5;FreqLeavingCutCropBiomass_POIS<0.;timeLastTillSow_POIS>=78.625;;nbMechWeeding_R<2.4988585;;soilPen<0.9508884305;;PeaFloweringTT>=404.437488375;;EfficacyDicot._COLZA>=0.8125;;SummerTillage_R<1.8324965;
100;543;0.120720815682275;timeLastTillSow_POIS<73.625;;Situation.Stock2<0.5;;LBRlate<0.571033333333333;reductionDepth>=0.000601853;rootLength<64.346210645;r50<120.8242683;Emax<296.49886695;rateWidth<5.876623818;RBR>=0.173880918;SLAearly>=183.0921405;SLAmid>=165.6574235;LBRearly>=0.747827906666667;LBRmid>=0.7588053666;HMearly<19.0591380788333;HMmid<20.63963192;b_HMearly<0.362198999833333;b_HMmid<0…
130;212;0.119702089763852;timeLastTillSow_POIS>=73.625;;Situation.Stock2<0.5;;MeanTillageDepth_POIS>=1;MaxTillageDepth_POIS>=;nbResidueShredding.Broyage._POIS<0.5;FreqLeavingCutCropBiomass_POIS<0.;timeLastTillSow_POIS>=78.625;;nbMechWeeding_R>=2.4988585;;propSpeciesMortSup90_BLE>=0.8653845;propSpeciesMortSup80_BLE>=0.865384
138;90;0.119664745575756;timeLastTillSow_POIS>=73.625;;Situation.Stock2<0.5;;MeanTillageDepth_POIS>=1;MaxTillageDepth_POIS>=;nbResidueShredding.Broyage._POIS>=0.5;FreqLeavingCutCropBiomass_POIS>=0.;PrimaryCropSowingDate_POIS>=436.5;;timeLastHerbicideHarvest_BLE>=198.625;nbMechWeeding_R>=0.6663625;nbMechWeeding_BLE>=0.5;nbHerbDicotSup75_POIS>=1.5;nbMechWeeding_POIS>=0.5;Situation.Gestion1>=0.;mu_H…
792;225;0.119089286738162;timeLastTillSow_POIS<73.625;;Situation.Stock2<0.5;;LBRlate<0.571033333333333;reductionDepth>=0.000601853;rootLength<64.346210645;r50<120.8242683;Emax<296.49886695;rateWidth<5.876623818;RBR>=0.173880918;SLAearly>=183.0921405;SLAmid>=165.6574235;LBRearly>=0.747827906666667;LBRmid>=0.7588053666;HMearly<19.0591380788333;HMmid<20.63963192;b_HMearly<0.362198999833333;b_HMmid<0…	ORVANTIS	VIRTUAL1	VIRTUAL10	VIRTUAL2	VIRTUAL4	VIRTUAL5	VIRTUAL7	VIRTUAL8	VIRTUAL9};;timeHarvest1stRoll_BLE<14;;WheatVariety in {CEZANNE	VIRTUAL4	VIRTUAL7	VIRTUAL8	VIRTUAL9};
808;300;0.117282707759;timeLastTillSow_POIS<73.625;;Situation.Stock2<0.5;;LBRlate<0.571033333333333;reductionDepth>=0.000601853;rootLength<64.346210645;r50<120.8242683;Emax<296.49886695;rateWidth<5.876623818;RBR>=0.173880918;SLAearly>=183.0921405;SLAmid>=165.6574235;LBRearly>=0.747827906666667;LBRmid>=0.7588053666;HMearly<19.0591380788333;HMmid<20.63963192;b_HMearly<0.362198999833333;b_HMmid<0.31…
72;636;0.11519546389384;timeLastTillSow_POIS>=73.625;;Situation.Stock2<0.5;;MeanTillageDepth_POIS<1;MaxTillageDepth_POIS<;PrimaryCropSowingDate_POIS>=439.5;;Situation.Stock1<0.5;;WMlate<17.8798127716667;SLAlate>=96.7255909433333;b_WMmid>=0.4066552593;mu_SLAmid>=0.261434961
388;619;0.114551591078912;timeLastTillSow_POIS<73.625;;Situation.Stock2<0.5;;LBRlate<0.571033333333333;reductionDepth>=0.000601853;rootLength<64.346210645;r50<120.8242683;Emax<296.49886695;rateWidth<5.876623818;RBR>=0.173880918;SLAearly>=183.0921405;SLAmid>=165.6574235;LBRearly>=0.747827906666667;LBRmid>=0.7588053666;HMearly<19.0591380788333;HMmid<20.63963192;b_HMearly<0.362198999833333;b_HMmid<0…	CEZANNE	ORVANTIS	VIRTUAL1	VIRTUAL5	VIRTUAL7	VIRTUAL8};
1618;148;0.114051503359687;timeLastTillSow_POIS<73.625;;Situation.Stock2<0.5;;LBRlate<0.571033333333333;reductionDepth>=0.000601853;rootLength<64.346210645;r50<120.8242683;Emax<296.49886695;rateWidth<5.876623818;RBR>=0.173880918;SLAearly>=183.0921405;SLAmid>=165.6574235;LBRearly>=0.747827906666667;LBRmid>=0.7588053666;HMearly<19.0591380788333;HMmid<20.63963192;b_HMearly<0.362198999833333;b_HMmid<…
257;394;0.105205721729413;timeLastTillSow_POIS>=73.625;;Situation.Stock2<0.5;;MeanTillageDepth_POIS>=1;MaxTillageDepth_POIS>=;nbResidueShredding.Broyage._POIS<0.5;FreqLeavingCutCropBiomass_POIS<0.;timeLastTillSow_POIS>=78.625;;nbMechWeeding_R<2.4988585;;soilPen>=0.9508884305;;WheatVariety in {VIRTUAL1	VIRTUAL6	VIRTUAL7};
214;38;0.104187067625132;timeLastTillSow_POIS<73.625;;Situation.Stock2<0.5;;LBRlate>=0.571033333333333;reductionDepth<0.000601853;rootLength>=64.346210645;r50>=120.8242683;Emax>=296.49886695;rateWidth>=5.876623818;RBR<0.173880918;SLAearly<183.0921405;SLAmid<165.6574235;LBRearly<0.747827906666667;LBRmid<0.7588053666;HMearly>=19.0591380788333;HMmid>=20.63963192;b_HMearly>=0.362198999833333;b_HMmid>…
778;188;0.101181269140647;timeLastTillSow_POIS<73.625;;Situation.Stock2<0.5;;LBRlate<0.571033333333333;reductionDepth>=0.000601853;rootLength<64.346210645;r50<120.8242683;Emax<296.49886695;rateWidth<5.876623818;RBR>=0.173880918;SLAearly>=183.0921405;SLAmid>=165.6574235;LBRearly>=0.747827906666667;LBRmid>=0.7588053666;HMearly<19.0591380788333;HMmid<20.63963192;b_HMearly<0.362198999833333;b_HMmid<0…	VIRTUAL2	VIRTUAL3	VIRTUAL4	VIRTUAL6	VIRTUAL9};;timeSow1stHerbicide_BLE>=129.5;
816;121;0.0895582455217;timeLastTillSow_POIS<73.625;;Situation.Stock2<0.5;;LBRlate<0.571033333333333;reductionDepth>=0.000601853;rootLength<64.346210645;r50<120.8242683;Emax<296.49886695;rateWidth<5.876623818;RBR>=0.173880918;SLAearly>=183.0921405;SLAmid>=165.6574235;LBRearly>=0.747827906666667;LBRmid>=0.7588053666;HMearly<19.0591380788333;HMmid<20.63963192;b_HMearly<0.362198999833333;b_HMmid<0.3…
106;56;0.0852916979994472;timeLastTillSow_POIS<73.625;;Situation.Stock2<0.5;;LBRlate>=0.571033333333333;reductionDepth<0.000601853;rootLength>=64.346210645;r50>=120.8242683;Emax>=296.49886695;rateWidth>=5.876623818;RBR<0.173880918;SLAearly<183.0921405;SLAmid<165.6574235;LBRearly<0.747827906666667;LBRmid<0.7588053666;HMearly>=19.0591380788333;HMmid>=20.63963192;b_HMearly>=0.362198999833333;b_HMmid…
54;20;0.0687571106859792;timeLastTillSow_POIS<73.625;;Situation.Stock2<0.5;;LBRlate>=0.571033333333333;reductionDepth<0.000601853;rootLength>=64.346210645;r50>=120.8242683;Emax>=296.49886695;rateWidth>=5.876623818;RBR<0.173880918;SLAearly<183.0921405;SLAmid<165.6574235;LBRearly<0.747827906666667;LBRmid<0.7588053666;HMearly>=19.0591380788333;HMmid>=20.63963192;b_HMearly>=0.362198999833333;b_HMmid>…
104;88;0.0678107352611199;timeLastTillSow_POIS<73.625;;Situation.Stock2<0.5;;LBRlate>=0.571033333333333;reductionDepth<0.000601853;rootLength>=64.346210645;r50>=120.8242683;Emax>=296.49886695;rateWidth>=5.876623818;RBR<0.173880918;SLAearly<183.0921405;SLAmid<165.6574235;LBRearly<0.747827906666667;LBRmid<0.7588053666;HMearly>=19.0591380788333;HMmid>=20.63963192;b_HMearly>=0.362198999833333;b_HMmid…	VIRTUAL5};
196;149;0.0669888590092301;timeLastTillSow_POIS<73.625;;Situation.Stock2<0.5;;LBRlate<0.571033333333333;reductionDepth>=0.000601853;rootLength<64.346210645;r50<120.8242683;Emax<296.49886695;rateWidth<5.876623818;RBR>=0.173880918;SLAearly>=183.0921405;SLAmid>=165.6574235;LBRearly>=0.747827906666667;LBRmid>=0.7588053666;HMearly<19.0591380788333;HMmid<20.63963192;b_HMearly<0.362198999833333;b_HMmid<…
258;737;0.0652784420333646;timeLastTillSow_POIS>=73.625;;Situation.Stock2<0.5;;MeanTillageDepth_POIS>=1;MaxTillageDepth_POIS>=;nbResidueShredding.Broyage._POIS<0.5;FreqLeavingCutCropBiomass_POIS<0.;timeLastTillSow_POIS>=78.625;;nbMechWeeding_R<2.4988585;;soilPen<0.9508884305;;PeaFloweringTT<404.437488375;
132;222;0.0640872065064962;timeLastTillSow_POIS>=73.625;;Situation.Stock2<0.5;;MeanTillageDepth_POIS>=1;MaxTillageDepth_POIS>=;nbResidueShredding.Broyage._POIS<0.5;FreqLeavingCutCropBiomass_POIS<0.;timeLastTillSow_POIS<78.625;;propSpeciesMortSup90_POIS<0.8653845;;WheatVariety in {CEZANNE	ORVANTIS	VIRTUAL10	VIRTUAL6};
6544;130;0.0585377910297613;timeLastTillSow_POIS<73.625;;Situation.Stock2<0.5;;LBRlate<0.571033333333333;reductionDepth>=0.000601853;rootLength<64.346210645;r50<120.8242683;Emax<296.49886695;rateWidth<5.876623818;RBR>=0.173880918;SLAearly>=183.0921405;SLAmid>=165.6574235;LBRearly>=0.747827906666667;LBRmid>=0.7588053666;HMearly<19.0591380788333;HMmid<20.63963192;b_HMearly<0.362198999833333;b_HMmid…	VIRTUAL3	VIRTUAL8};
96;269;0.0535935958165616;timeLastTillSow_POIS<73.625;;Situation.Stock2<0.5;;LBRlate<0.571033333333333;reductionDepth>=0.000601853;rootLength<64.346210645;r50<120.8242683;Emax<296.49886695;rateWidth<5.876623818;RBR>=0.173880918;SLAearly>=183.0921405;SLAmid>=165.6574235;LBRearly>=0.747827906666667;LBRmid>=0.7588053666;HMearly<19.0591380788333;HMmid<20.63963192;b_HMearly<0.362198999833333;b_HMmid<0…
256;1201;0.0432873578615153;timeLastTillSow_POIS>=73.625;;Situation.Stock2<0.5;;MeanTillageDepth_POIS>=1;MaxTillageDepth_POIS>=;nbResidueShredding.Broyage._POIS<0.5;FreqLeavingCutCropBiomass_POIS<0.;timeLastTillSow_POIS>=78.625;;nbMechWeeding_R<2.4988585;;soilPen>=0.9508884305;;WheatVariety in {CAPHORN	CEZANNE	ORVANTIS	VIRTUAL10	VIRTUAL2	VIRTUAL3	VIRTUAL4	VIRTUAL5	VIRTUAL8	VIRTUAL9};
1558;47;0.0386297083127074;timeLastTillSow_POIS<73.625;;Situation.Stock2<0.5;;LBRlate<0.571033333333333;reductionDepth>=0.000601853;rootLength<64.346210645;r50<120.8242683;Emax<296.49886695;rateWidth<5.876623818;RBR>=0.173880918;SLAearly>=183.0921405;SLAmid>=165.6574235;LBRearly>=0.747827906666667;LBRmid>=0.7588053666;HMearly<19.0591380788333;HMmid<20.63963192;b_HMearly<0.362198999833333;b_HMmid<…	VIRTUAL2	VIRTUAL3	VIRTUAL4	VIRTUAL6	VIRTUAL9};;timeSow1stHerbicide_BLE<129.5;;SowingDensity.seeds.m2._COLZA>=90.5;
68;216;0.0355247990932099;timeLastTillSow_POIS>=73.625;;Situation.Stock2<0.5;;MeanTillageDepth_POIS>=1;MaxTillageDepth_POIS>=;nbResidueShredding.Broyage._POIS>=0.5;FreqLeavingCutCropBiomass_POIS>=0.;PrimaryCropSowingDate_POIS>=436.5;;timeLastHerbicideHarvest_BLE<198.625;nbMechWeeding_R<0.6663625;nbMechWeeding_BLE<0.5;nbHerbDicotSup75_POIS<1.5;nbMechWeeding_POIS<0.5;Situation.Gestion1<0.
