# Supplementary material for: Tracking Ideal Varieties and Cropping Techniques for Agroecological Weed Management: A Simulation-Based Study on Pea
Source: Front Plant Sci. 2022 Apr 4;13:809056. doi: 10.3389/fpls.2022.809056 (PMC9014269; doi:10.3389/fpls.2022.809056)
Supplement: Supplementary file 1 [file Data_Sheet_1.ZIP › AllBranches/Feuilles_GrainYieldLoss_Spring_Rotation.csv]

idLeaf;n;MeanIndicator;
123;55;0.842059635436621;Situation.Stock2>=0.5;;harvestDate_BLE>=162.5;;timeLastTillSow_POIS<91.75;;harvestDate_BLE<203.5;;timeLastHerbicideHarvest_COLZA<41.5;;summerTillage_COLZA<3.5;nbSuperficialTillage_COLZA<3.
183;25;0.81918049002224;Situation.Stock2<0.5;;Frequency_COLZA>=0.2082385;;nbTillageOtherThanPloughOrRoll_R>=4.4146505;;MaxTillageDepth_COLZA<17.5;;meanMechWeedSpeed.km.h._COLZA>=9.625;;MaxTillageDepth_COLZA<14.5;;timeLastMechWeedingHarvest_BLE<92.5;
79;15;0.818848994653203;Situation.Stock2<0.5;;Frequency_COLZA<0.2082385;;timeLastTillSow_POIS<21.75;;rateWidth>=5.876623818;reductionDepth<0.000601853;rootLength>=64.346210645;r50>=120.8242683;Emax>=296.49886695;RBR<0.173880918;SLAearly<183.0921405;SLAmid<165.6574235;LBRearly<0.747827906666667;LBRmid<0.7588053666;LBRlate>=0.571033333333333;HMearly>=19.0591380788333;HMmid>=20.63963192;b_HMearly>=0…
701;20;0.798472464024692;Situation.Stock2<0.5;;Frequency_COLZA>=0.2082385;;nbTillageOtherThanPloughOrRoll_R<4.4146505;;timeLastTillSow_POIS<31.125;;PrimaryCropSowingDate_COLZA<243.5;;t0<1.3142108065;LA0<1.0207340915;TTflo<426.3591075;tPhoto1<0.112525552;tPhoto2<16.17359319;tPhoto3<20.324800855;tFrostMid1>=-7.229365287;tFrostMid3>=-16.94264296;SLAearly<209.419878383333;SLAmid<172.15679522;LBRlate>…
383;85;0.791952040262557;Situation.Stock2<0.5;;Frequency_COLZA>=0.2082385;;nbTillageOtherThanPloughOrRoll_R>=4.4146505;;MaxTillageDepth_COLZA>=17.5;;timeHarvest1stTill_POIS<43.5;;timeSow1stMechWeeding_POIS<61;;propWeededArea_R>=0.640179;;FreqLeavingCutCropBiomass_POIS>=0.5;
93;20;0.791746566888234;Situation.Stock2<0.5;;Frequency_COLZA>=0.2082385;;nbTillageOtherThanPloughOrRoll_R>=4.4146505;;MaxTillageDepth_COLZA>=17.5;;timeHarvest1stTill_POIS>=43.5;;nbSystemicHerbicides_R>=1.5826105;
121;55;0.790684966158361;Situation.Stock2>=0.5;;harvestDate_BLE>=162.5;;timeLastTillSow_POIS<91.75;;harvestDate_BLE<203.5;;timeLastHerbicideHarvest_COLZA>=41.5;;nbResidueShredding.Broyage._COLZA>=0.5;FreqLeavingCutCropBiomass_COLZA>=0.
31;205;0.78858226544045;Situation.Stock2>=0.5;;harvestDate_BLE>=162.5;;timeLastTillSow_POIS<91.75;;harvestDate_BLE>=203.5;
59;35;0.779131844217988;Situation.Stock2>=0.5;;harvestDate_BLE>=162.5;;timeLastTillSow_POIS>=91.75;;timeLastHerbicideHarvest_BLE>=47.5;;propSpeciesMortSup90_BLE>=0.8653845;propSpeciesMortSup80_BLE>=0.865384
351;50;0.772167297445883;Situation.Stock2<0.5;;Frequency_COLZA>=0.2082385;;nbTillageOtherThanPloughOrRoll_R<4.4146505;;timeLastTillSow_POIS<31.125;;PrimaryCropSowingDate_COLZA<243.5;;t0<1.3142108065;LA0<1.0207340915;TTflo<426.3591075;tPhoto1<0.112525552;tPhoto2<16.17359319;tPhoto3<20.324800855;tFrostMid1>=-7.229365287;tFrostMid3>=-16.94264296;SLAearly<209.419878383333;SLAmid<172.15679522;LBRlate>…
179;20;0.771588747396089;Situation.Stock2<0.5;;Frequency_COLZA>=0.2082385;;nbTillageOtherThanPloughOrRoll_R>=4.4146505;;MaxTillageDepth_COLZA<17.5;;meanMechWeedSpeed.km.h._COLZA<9.625;;timeLastRollSow_POIS<16.125;;PrimaryCropSowingDate_POIS<404.5;nbTillageOtherThanPloughOrRoll_R<5.24760
693;10;0.771051101314682;Situation.Stock2<0.5;;Frequency_COLZA>=0.2082385;;nbTillageOtherThanPloughOrRoll_R<4.4146505;;timeLastTillSow_POIS<31.125;;PrimaryCropSowingDate_COLZA<243.5;;t0>=1.3142108065;LA0>=1.0207340915;TTflo>=426.3591075;tPhoto1>=0.112525552;tPhoto2>=16.17359319;tPhoto3>=20.324800855;tFrostMid1<-7.229365287;tFrostMid3<-16.94264296;SLAearly>=209.419878383333;SLAmid>=172.15679522;LB…
763;90;0.74873316332114;Situation.Stock2<0.5;;Frequency_COLZA>=0.2082385;;nbTillageOtherThanPloughOrRoll_R>=4.4146505;;MaxTillageDepth_COLZA>=17.5;;timeHarvest1stTill_POIS<43.5;;timeSow1stMechWeeding_POIS<61;;propWeededArea_R<0.640179;;timeLastTillSow_POIS<15.5;;SowingDensity.seeds.m2._BLE<404;nbRolling_R>=0.166590
1303;10;0.739698143262049;Situation.Stock2<0.5;;Frequency_COLZA>=0.2082385;;nbTillageOtherThanPloughOrRoll_R<4.4146505;;timeLastTillSow_POIS>=31.125;;PrimaryCropSowingDate_POIS>=420.5;;PrimaryCropSowingDate_COLZA<236.5;;propWeededArea_POIS<0.7910945;;EfficacyDicot._COLZA>=0.739495;;rootLength>=64.346210645;reductionDepth<0.000601853;r50>=120.8242683;Emax>=296.49886695;rateWidth>=5.876623818;RBR<0…
711;15;0.737861928280898;Situation.Stock2<0.5;;Frequency_COLZA>=0.2082385;;nbTillageOtherThanPloughOrRoll_R>=4.4146505;;MaxTillageDepth_COLZA<17.5;;meanMechWeedSpeed.km.h._COLZA<9.625;;timeLastRollSow_POIS>=16.125;;timeLastPloughSow_POIS<29;;Interrow.cm._COLZA>=30;summerTillage_BLE>=5.5;timeHarvest1stTill_POIS<59.5;timeLastTillSow_POIS<1;timeLastTillSow_BLE<6;maxTillageDepth_R<23.5;nbMechWeeding_…
483;150;0.726861213408393;Situation.Stock2>=0.5;;harvestDate_BLE>=162.5;;timeLastTillSow_POIS<91.75;;harvestDate_BLE<203.5;;timeLastHerbicideHarvest_COLZA>=41.5;;nbResidueShredding.Broyage._COLZA<0.5;FreqLeavingCutCropBiomass_COLZA<0.;MeanTillageDepth_COLZA>=7.25;;SowingDensity.seeds.m2._BLE<399.5;
327;25;0.722102241955964;Situation.Stock2<0.5;;Frequency_COLZA>=0.2082385;;nbTillageOtherThanPloughOrRoll_R<4.4146505;;timeLastTillSow_POIS>=31.125;;PrimaryCropSowingDate_POIS>=420.5;;PrimaryCropSowingDate_COLZA<236.5;;propWeededArea_POIS>=0.7910945;;nbHerbDicotSup50_COLZA>=0.5;nbMultipleHerbicides_R>=0.4997715;SowingDensity.seeds.m2._BLE>=168.5;propSpeciesMortSup80_BLE<0.8653845;propSpeciesMortS…
371;25;0.719770041176162;Situation.Stock2<0.5;;Frequency_COLZA>=0.2082385;;nbTillageOtherThanPloughOrRoll_R>=4.4146505;;MaxTillageDepth_COLZA>=17.5;;timeHarvest1stTill_POIS>=43.5;;nbSystemicHerbicides_R<1.5826105;;timeHarvest1stPlough_COLZA<11.5;timeHarvest1stTill_COLZA<5.;nbPloughing_COLZA>=0.5;summerPlough_COLZA>=0.
122;25;0.705133550382288;Situation.Stock2>=0.5;;harvestDate_BLE>=162.5;;timeLastTillSow_POIS<91.75;;harvestDate_BLE<203.5;;timeLastHerbicideHarvest_COLZA<41.5;;summerTillage_COLZA>=3.5;nbSuperficialTillage_COLZA>=3.
169;20;0.700274095368097;Situation.Stock2<0.5;;Frequency_COLZA>=0.2082385;;nbTillageOtherThanPloughOrRoll_R<4.4146505;;timeLastTillSow_POIS<31.125;;PrimaryCropSowingDate_COLZA>=243.5;;harvestDate_COLZA<214;;nbMechWeeding_COLZA>=4.5;
709;10;0.69978281249063;Situation.Stock2<0.5;;Frequency_COLZA>=0.2082385;;nbTillageOtherThanPloughOrRoll_R>=4.4146505;;MaxTillageDepth_COLZA<17.5;;meanMechWeedSpeed.km.h._COLZA<9.625;;timeLastRollSow_POIS>=16.125;;timeLastPloughSow_POIS<29;;Interrow.cm._COLZA<30;summerTillage_BLE<5.5;timeHarvest1stTill_POIS>=59.5;timeLastTillSow_POIS>=1;MeanTillageDepth_POIS<10.0833335;nbPloughing_R>=0.4997715;nb…
5663;25;0.689839993339484;Situation.Stock2<0.5;;Frequency_COLZA>=0.2082385;;nbTillageOtherThanPloughOrRoll_R>=4.4146505;;MaxTillageDepth_COLZA<17.5;;meanMechWeedSpeed.km.h._COLZA<9.625;;timeLastRollSow_POIS>=16.125;;timeLastPloughSow_POIS>=29;;EfficacyMonocot_BLE>=0.25;nbHerbMonocotSup50_BLE>=0.;timeLastIrrigationHarvest_BLE<65;nbRolling_R>=0.124943;maxTillageDepth_R>=17.5;nbSystemicHerbicides_R<…
671;45;0.685388068495892;Situation.Stock2<0.5;;Frequency_COLZA>=0.2082385;;nbTillageOtherThanPloughOrRoll_R<4.4146505;;timeLastTillSow_POIS>=31.125;;PrimaryCropSowingDate_POIS<420.5;;maxTillageDepth_R<19.5;;PeaFloweringTT>=376.105113875;;Interrow.cm._BLE<8.5;;harvestDate_COLZA>=194.5;
695;35;0.682747372217732;Situation.Stock2<0.5;;Frequency_COLZA>=0.2082385;;nbTillageOtherThanPloughOrRoll_R<4.4146505;;timeLastTillSow_POIS<31.125;;PrimaryCropSowingDate_COLZA<243.5;;t0>=1.3142108065;LA0>=1.0207340915;TTflo>=426.3591075;tPhoto1>=0.112525552;tPhoto2>=16.17359319;tPhoto3>=20.324800855;tFrostMid1<-7.229365287;tFrostMid3<-16.94264296;SLAearly>=209.419878383333;SLAmid>=172.15679522;LB…
1523;60;0.680381922365733;Situation.Stock2<0.5;;Frequency_COLZA>=0.2082385;;nbTillageOtherThanPloughOrRoll_R>=4.4146505;;MaxTillageDepth_COLZA>=17.5;;timeHarvest1stTill_POIS<43.5;;timeSow1stMechWeeding_POIS<61;;propWeededArea_R<0.640179;;timeLastTillSow_POIS>=15.5;;nbNonSystemicHerbicides_R>=0.70801;;tFrostLate2<-1.9728159865;baseTempGerm>=0.4051053115;lb<2.094516716;Epsi_b>=3.2860173055;TTcot<62…
382;100;0.669601836721588;Situation.Stock2<0.5;;Frequency_COLZA>=0.2082385;;nbTillageOtherThanPloughOrRoll_R>=4.4146505;;MaxTillageDepth_COLZA>=17.5;;timeHarvest1stTill_POIS<43.5;;timeSow1stMechWeeding_POIS<61;;propWeededArea_R>=0.640179;;FreqLeavingCutCropBiomass_POIS<0.5;
1339;15;0.669251779188742;Situation.Stock2<0.5;;Frequency_COLZA>=0.2082385;;nbTillageOtherThanPloughOrRoll_R<4.4146505;;timeLastTillSow_POIS>=31.125;;PrimaryCropSowingDate_POIS<420.5;;maxTillageDepth_R<19.5;;PeaFloweringTT>=376.105113875;;Interrow.cm._BLE>=8.5;;nbInCropHerbicides_R>=0.832953;;SowingDensity.seeds.m2._COLZA<27.5;
1315;25;0.658221388175805;Situation.Stock2<0.5;;Frequency_COLZA>=0.2082385;;nbTillageOtherThanPloughOrRoll_R<4.4146505;;timeLastTillSow_POIS>=31.125;;PrimaryCropSowingDate_POIS<420.5;;maxTillageDepth_R>=19.5;;timeHarvest1stTill_POIS>=11.5;;MaxTillageDepth_POIS>=2;MeanTillageDepth_POIS>=;meanMechWeedSpeed.km.h._POIS>=6.8333335;;harvestDate_COLZA<180;
58;60;0.657546537117832;Situation.Stock2>=0.5;;harvestDate_BLE>=162.5;;timeLastTillSow_POIS>=91.75;;timeLastHerbicideHarvest_BLE>=47.5;;propSpeciesMortSup90_BLE<0.8653845;propSpeciesMortSup80_BLE<0.865384
331;20;0.655584318233196;Situation.Stock2<0.5;;Frequency_COLZA>=0.2082385;;nbTillageOtherThanPloughOrRoll_R<4.4146505;;timeLastTillSow_POIS>=31.125;;PrimaryCropSowingDate_POIS<420.5;;maxTillageDepth_R>=19.5;;timeHarvest1stTill_POIS<11.5;;SowingDensity.seeds.m2._BLE<321.5;
739;20;0.64359344533513;Situation.Stock2<0.5;;Frequency_COLZA>=0.2082385;;nbTillageOtherThanPloughOrRoll_R>=4.4146505;;MaxTillageDepth_COLZA>=17.5;;timeHarvest1stTill_POIS>=43.5;;nbSystemicHerbicides_R<1.5826105;;timeHarvest1stPlough_COLZA>=11.5;timeHarvest1stTill_COLZA>=5.;timeLastManureSow_COLZA>=34;MeanTillageDepth_BLE>=12.267857;timeHarvest1stTill_BLE<4;PrimaryCropSowingDate_COLZA>=265.5;harv…
329;20;0.643406903514417;Situation.Stock2<0.5;;Frequency_COLZA>=0.2082385;;nbTillageOtherThanPloughOrRoll_R<4.4146505;;timeLastTillSow_POIS>=31.125;;PrimaryCropSowingDate_POIS<420.5;;maxTillageDepth_R>=19.5;;timeHarvest1stTill_POIS>=11.5;;MaxTillageDepth_POIS<2;MeanTillageDepth_POIS<
85;40;0.642533314944624;Situation.Stock2<0.5;;Frequency_COLZA>=0.2082385;;nbTillageOtherThanPloughOrRoll_R<4.4146505;;timeLastTillSow_POIS<31.125;;PrimaryCropSowingDate_COLZA>=243.5;;harvestDate_COLZA>=214;
189;35;0.642380995536554;Situation.Stock2<0.5;;Frequency_COLZA>=0.2082385;;nbTillageOtherThanPloughOrRoll_R>=4.4146505;;MaxTillageDepth_COLZA>=17.5;;timeHarvest1stTill_POIS<43.5;;timeSow1stMechWeeding_POIS>=61;;nbResidueShredding.Broyage._POIS>=0.5;FreqLeavingCutCropBiomass_POIS>=0.
151;20;0.642357096799569;Situation.Stock2<0.5;;Frequency_COLZA<0.2082385;;timeLastTillSow_POIS<21.75;;rateWidth<5.876623818;reductionDepth>=0.000601853;rootLength<64.346210645;r50<120.8242683;Emax<296.49886695;RBR>=0.173880918;SLAearly>=183.0921405;SLAmid>=165.6574235;LBRearly>=0.747827906666667;LBRmid>=0.7588053666;LBRlate<0.571033333333333;HMearly<19.0591380788333;HMmid<20.63963192;b_HMearly<0.…
1295;30;0.641594333289942;Situation.Stock2<0.5;;Frequency_COLZA>=0.2082385;;nbTillageOtherThanPloughOrRoll_R<4.4146505;;timeLastTillSow_POIS>=31.125;;PrimaryCropSowingDate_POIS>=420.5;;PrimaryCropSowingDate_COLZA>=236.5;;SowingDensity.seeds.m2._COLZA>=52.5;;timeHarvest1stTill_COLZA<9.5;;SowingDepth.cm._BLE<3;;PrimaryCropSowingDate_BLE>=301;
182;25;0.632971451214626;Situation.Stock2<0.5;;Frequency_COLZA>=0.2082385;;nbTillageOtherThanPloughOrRoll_R>=4.4146505;;MaxTillageDepth_COLZA<17.5;;meanMechWeedSpeed.km.h._COLZA>=9.625;;MaxTillageDepth_COLZA<14.5;;timeLastMechWeedingHarvest_BLE>=92.5;
482;50;0.632588194182135;Situation.Stock2>=0.5;;harvestDate_BLE>=162.5;;timeLastTillSow_POIS<91.75;;harvestDate_BLE<203.5;;timeLastHerbicideHarvest_COLZA>=41.5;;nbResidueShredding.Broyage._COLZA<0.5;FreqLeavingCutCropBiomass_COLZA<0.;MeanTillageDepth_COLZA>=7.25;;SowingDensity.seeds.m2._BLE>=399.5;
700;85;0.618510292296655;Situation.Stock2<0.5;;Frequency_COLZA>=0.2082385;;nbTillageOtherThanPloughOrRoll_R<4.4146505;;timeLastTillSow_POIS<31.125;;PrimaryCropSowingDate_COLZA<243.5;;t0<1.3142108065;LA0<1.0207340915;TTflo<426.3591075;tPhoto1<0.112525552;tPhoto2<16.17359319;tPhoto3<20.324800855;tFrostMid1>=-7.229365287;tFrostMid3>=-16.94264296;SLAearly<209.419878383333;SLAmid<172.15679522;LBRlate>…
2629;10;0.602472685576293;Situation.Stock2<0.5;;Frequency_COLZA>=0.2082385;;nbTillageOtherThanPloughOrRoll_R<4.4146505;;timeLastTillSow_POIS>=31.125;;PrimaryCropSowingDate_POIS<420.5;;maxTillageDepth_R>=19.5;;timeHarvest1stTill_POIS>=11.5;;MaxTillageDepth_POIS>=2;MeanTillageDepth_POIS>=;meanMechWeedSpeed.km.h._POIS>=6.8333335;;harvestDate_COLZA>=180;;EfficacyDicot._POIS>=0.9375;
2779;90;0.600678158574014;Situation.Stock2<0.5;;Frequency_COLZA>=0.2082385;;nbTillageOtherThanPloughOrRoll_R<4.4146505;;timeLastTillSow_POIS<31.125;;PrimaryCropSowingDate_COLZA<243.5;;t0>=1.3142108065;LA0>=1.0207340915;TTflo>=426.3591075;tPhoto1>=0.112525552;tPhoto2>=16.17359319;tPhoto3>=20.324800855;tFrostMid1<-7.229365287;tFrostMid3<-16.94264296;SLAearly>=209.419878383333;SLAmid>=172.15679522;L…
147;25;0.590854699451942;Situation.Stock2<0.5;;Frequency_COLZA<0.2082385;;timeLastTillSow_POIS<21.75;;rateWidth<5.876623818;reductionDepth>=0.000601853;rootLength<64.346210645;r50<120.8242683;Emax<296.49886695;RBR>=0.173880918;SLAearly>=183.0921405;SLAmid>=165.6574235;LBRearly>=0.747827906666667;LBRmid>=0.7588053666;LBRlate<0.571033333333333;HMearly<19.0591380788333;HMmid<20.63963192;b_HMearly<0.…
2823;20;0.583637721270747;Situation.Stock2<0.5;;Frequency_COLZA>=0.2082385;;nbTillageOtherThanPloughOrRoll_R>=4.4146505;;MaxTillageDepth_COLZA<17.5;;meanMechWeedSpeed.km.h._COLZA<9.625;;timeLastRollSow_POIS>=16.125;;timeLastPloughSow_POIS>=29;;EfficacyMonocot_BLE<0.25;nbHerbMonocotSup50_BLE<0.;timeLastTillSow_BLE<20.5;;PrimaryCropSowingDate_COLZA<267;;timeLastMechWeedingHarvest_POIS>=64.5;
1301;20;0.582375027236221;Situation.Stock2<0.5;;Frequency_COLZA>=0.2082385;;nbTillageOtherThanPloughOrRoll_R<4.4146505;;timeLastTillSow_POIS>=31.125;;PrimaryCropSowingDate_POIS>=420.5;;PrimaryCropSowingDate_COLZA<236.5;;propWeededArea_POIS<0.7910945;;EfficacyDicot._COLZA>=0.739495;;rootLength<64.346210645;reductionDepth>=0.000601853;r50<120.8242683;Emax<296.49886695;rateWidth<5.876623818;RBR>=0.1…
675;40;0.578228236049831;Situation.Stock2<0.5;;Frequency_COLZA>=0.2082385;;nbTillageOtherThanPloughOrRoll_R<4.4146505;;timeLastTillSow_POIS<31.125;;PrimaryCropSowingDate_COLZA>=243.5;;harvestDate_COLZA<214;;nbMechWeeding_COLZA<4.5;;nbMultiHerbicides_COLZA>=0.5;;timeLastTillSow_BLE<10;
149;10;0.577892757110024;Situation.Stock2<0.5;;Frequency_COLZA<0.2082385;;timeLastTillSow_POIS<21.75;;rateWidth<5.876623818;reductionDepth>=0.000601853;rootLength<64.346210645;r50<120.8242683;Emax<296.49886695;RBR>=0.173880918;SLAearly>=183.0921405;SLAmid>=165.6574235;LBRearly>=0.747827906666667;LBRmid>=0.7588053666;LBRlate<0.571033333333333;HMearly<19.0591380788333;HMmid<20.63963192;b_HMearly<0.…
240;40;0.573848104596667;Situation.Stock2>=0.5;;harvestDate_BLE>=162.5;;timeLastTillSow_POIS<91.75;;harvestDate_BLE<203.5;;timeLastHerbicideHarvest_COLZA>=41.5;;nbResidueShredding.Broyage._COLZA<0.5;FreqLeavingCutCropBiomass_COLZA<0.;MeanTillageDepth_COLZA<7.25;
78;40;0.567746563435092;Situation.Stock2<0.5;;Frequency_COLZA<0.2082385;;timeLastTillSow_POIS<21.75;;rateWidth>=5.876623818;reductionDepth<0.000601853;rootLength>=64.346210645;r50>=120.8242683;Emax>=296.49886695;RBR<0.173880918;SLAearly<183.0921405;SLAmid<165.6574235;LBRearly<0.747827906666667;LBRmid<0.7588053666;LBRlate>=0.571033333333333;HMearly>=19.0591380788333;HMmid>=20.63963192;b_HMearly>=0…
28;40;0.562287521210829;Situation.Stock2>=0.5;;harvestDate_BLE>=162.5;;timeLastTillSow_POIS>=91.75;;timeLastHerbicideHarvest_BLE<47.5;
1522;55;0.55950754222162;Situation.Stock2<0.5;;Frequency_COLZA>=0.2082385;;nbTillageOtherThanPloughOrRoll_R>=4.4146505;;MaxTillageDepth_COLZA>=17.5;;timeHarvest1stTill_POIS<43.5;;timeSow1stMechWeeding_POIS<61;;propWeededArea_R<0.640179;;timeLastTillSow_POIS>=15.5;;nbNonSystemicHerbicides_R>=0.70801;;tFrostLate2>=-1.9728159865;baseTempGerm<0.4051053115;lb>=2.094516716;Epsi_b<3.2860173055;TTcot>=62…
71;15;0.556224829165634;Situation.Stock2<0.5;;Frequency_COLZA<0.2082385;;timeLastTillSow_POIS>=21.75;;Frequency_BLE<0.3331815;CropRotationLength_R>=4;Frequency_COLZA>=0.0832955;Frequency_POIS<0.3331815;Frequency_MAIS>=0.0832955;Frequency_ORGE>=0.0832955;Frequency_TOURNESOL>=0.0832955;Situation.Rotation1<0.5;Situation.Rotation4>=0.;nbRootHerbicides_POIS>=0.5;;nbPseudorootHerbicides_TOURNESOL>=1.5;
1289;10;0.555600353662775;Situation.Stock2<0.5;;Frequency_COLZA>=0.2082385;;nbTillageOtherThanPloughOrRoll_R<4.4146505;;timeLastTillSow_POIS>=31.125;;PrimaryCropSowingDate_POIS>=420.5;;PrimaryCropSowingDate_COLZA>=236.5;;SowingDensity.seeds.m2._COLZA>=52.5;;timeHarvest1stTill_COLZA>=9.5;;nbFoliarOnlyHerbicides_R<1.4993155;;winterPlough_BLE>=0.5;nbPloughing_BLE>=1.
6;45;0.555490718316025;Situation.Stock2>=0.5;;harvestDate_BLE<162.5;
1349;35;0.534613477811115;Situation.Stock2<0.5;;Frequency_COLZA>=0.2082385;;nbTillageOtherThanPloughOrRoll_R<4.4146505;;timeLastTillSow_POIS<31.125;;PrimaryCropSowingDate_COLZA>=243.5;;harvestDate_COLZA<214;;nbMechWeeding_COLZA<4.5;;nbMultiHerbicides_COLZA>=0.5;;timeLastTillSow_BLE>=10;;MeanTillageDepth_POIS>=14.5833335;
1413;55;0.529429109629897;Situation.Stock2<0.5;;Frequency_COLZA>=0.2082385;;nbTillageOtherThanPloughOrRoll_R>=4.4146505;;MaxTillageDepth_COLZA<17.5;;meanMechWeedSpeed.km.h._COLZA<9.625;;timeLastRollSow_POIS>=16.125;;timeLastPloughSow_POIS>=29;;EfficacyMonocot_BLE>=0.25;nbHerbMonocotSup50_BLE>=0.;timeLastIrrigationHarvest_BLE>=65;nbRolling_R<0.124943;maxTillageDepth_R<17.5;nbSystemicHerbicides_R>=…
333;50;0.529377862191435;Situation.Stock2<0.5;;Frequency_COLZA>=0.2082385;;nbTillageOtherThanPloughOrRoll_R<4.4146505;;timeLastTillSow_POIS>=31.125;;PrimaryCropSowingDate_POIS<420.5;;maxTillageDepth_R<19.5;;PeaFloweringTT<376.105113875;;PrimaryCropSowingDate_COLZA<224;
5662;20;0.529280206561955;Situation.Stock2<0.5;;Frequency_COLZA>=0.2082385;;nbTillageOtherThanPloughOrRoll_R>=4.4146505;;MaxTillageDepth_COLZA<17.5;;meanMechWeedSpeed.km.h._COLZA<9.625;;timeLastRollSow_POIS>=16.125;;timeLastPloughSow_POIS>=29;;EfficacyMonocot_BLE>=0.25;nbHerbMonocotSup50_BLE>=0.;timeLastIrrigationHarvest_BLE<65;nbRolling_R>=0.124943;maxTillageDepth_R>=17.5;nbSystemicHerbicides_R<…
673;15;0.529004958732229;Situation.Stock2<0.5;;Frequency_COLZA>=0.2082385;;nbTillageOtherThanPloughOrRoll_R<4.4146505;;timeLastTillSow_POIS<31.125;;PrimaryCropSowingDate_COLZA>=243.5;;harvestDate_COLZA<214;;nbMechWeeding_COLZA<4.5;;nbMultiHerbicides_COLZA<0.5;;timeLastMechWeedingHarvest_POIS<7.5;
33;20;0.526884241995089;Situation.Stock2<0.5;;Frequency_COLZA<0.2082385;;timeLastTillSow_POIS>=21.75;;Frequency_BLE>=0.3331815;CropRotationLength_R<4;Frequency_COLZA<0.0832955;Frequency_POIS>=0.3331815;Frequency_MAIS<0.0832955;Frequency_ORGE<0.0832955;Frequency_TOURNESOL<0.0832955;Situation.Rotation1>=0.5;Situation.Rotation4<0.;SummerTillage_R>=4.747832;
2677;240;0.524531039032799;Situation.Stock2<0.5;;Frequency_COLZA>=0.2082385;;nbTillageOtherThanPloughOrRoll_R<4.4146505;;timeLastTillSow_POIS>=31.125;;PrimaryCropSowingDate_POIS<420.5;;maxTillageDepth_R<19.5;;PeaFloweringTT>=376.105113875;;Interrow.cm._BLE>=8.5;;nbInCropHerbicides_R>=0.832953;;SowingDensity.seeds.m2._COLZA>=27.5;;timeLastHerbicideHarvest_BLE>=29.5;
1521;75;0.523869982781849;Situation.Stock2<0.5;;Frequency_COLZA>=0.2082385;;nbTillageOtherThanPloughOrRoll_R>=4.4146505;;MaxTillageDepth_COLZA>=17.5;;timeHarvest1stTill_POIS<43.5;;timeSow1stMechWeeding_POIS<61;;propWeededArea_R<0.640179;;timeLastTillSow_POIS>=15.5;;nbNonSystemicHerbicides_R<0.70801;;nbSuperficialTillage_BLE>=5.5;
377;30;0.522007814982167;Situation.Stock2<0.5;;Frequency_COLZA>=0.2082385;;nbTillageOtherThanPloughOrRoll_R>=4.4146505;;MaxTillageDepth_COLZA>=17.5;;timeHarvest1stTill_POIS<43.5;;timeSow1stMechWeeding_POIS>=61;;nbResidueShredding.Broyage._POIS<0.5;FreqLeavingCutCropBiomass_POIS<0.;propWeededArea_POIS>=0.7849545;
645;25;0.519244949398128;Situation.Stock2<0.5;;Frequency_COLZA>=0.2082385;;nbTillageOtherThanPloughOrRoll_R<4.4146505;;timeLastTillSow_POIS>=31.125;;PrimaryCropSowingDate_POIS>=420.5;;PrimaryCropSowingDate_COLZA>=236.5;;SowingDensity.seeds.m2._COLZA>=52.5;;timeHarvest1stTill_COLZA>=9.5;;nbFoliarOnlyHerbicides_R>=1.4993155;
326;15;0.518724731908974;Situation.Stock2<0.5;;Frequency_COLZA>=0.2082385;;nbTillageOtherThanPloughOrRoll_R<4.4146505;;timeLastTillSow_POIS>=31.125;;PrimaryCropSowingDate_POIS>=420.5;;PrimaryCropSowingDate_COLZA<236.5;;propWeededArea_POIS>=0.7910945;;nbHerbDicotSup50_COLZA<0.5;nbMultipleHerbicides_R<0.4997715;SowingDensity.seeds.m2._BLE<168.5;propSpeciesMortSup80_BLE>=0.8653845;propSpeciesMortSup…
1302;35;0.518552943018545;Situation.Stock2<0.5;;Frequency_COLZA>=0.2082385;;nbTillageOtherThanPloughOrRoll_R<4.4146505;;timeLastTillSow_POIS>=31.125;;PrimaryCropSowingDate_POIS>=420.5;;PrimaryCropSowingDate_COLZA<236.5;;propWeededArea_POIS<0.7910945;;EfficacyDicot._COLZA>=0.739495;;rootLength>=64.346210645;reductionDepth<0.000601853;r50>=120.8242683;Emax>=296.49886695;rateWidth>=5.876623818;RBR<0…
4135;10;0.515616769217455;Situation.Stock2<0.5;;Frequency_COLZA<0.2082385;;timeLastTillSow_POIS>=21.75;;Frequency_BLE>=0.3331815;CropRotationLength_R<4;Frequency_COLZA<0.0832955;Frequency_POIS>=0.3331815;Frequency_MAIS<0.0832955;Frequency_ORGE<0.0832955;Frequency_TOURNESOL<0.0832955;Situation.Rotation1>=0.5;Situation.Rotation4<0.;SummerTillage_R<4.747832;;timeHarvest1stRoll_POIS<189;;PrimaryCropS…
670;15;0.51400415316398;Situation.Stock2<0.5;;Frequency_COLZA>=0.2082385;;nbTillageOtherThanPloughOrRoll_R<4.4146505;;timeLastTillSow_POIS>=31.125;;PrimaryCropSowingDate_POIS<420.5;;maxTillageDepth_R<19.5;;PeaFloweringTT>=376.105113875;;Interrow.cm._BLE<8.5;;harvestDate_COLZA<194.5;
1409;7;0.50813943717021;Situation.Stock2<0.5;;Frequency_COLZA>=0.2082385;;nbTillageOtherThanPloughOrRoll_R>=4.4146505;;MaxTillageDepth_COLZA<17.5;;meanMechWeedSpeed.km.h._COLZA<9.625;;timeLastRollSow_POIS>=16.125;;timeLastPloughSow_POIS>=29;;EfficacyMonocot_BLE<0.25;nbHerbMonocotSup50_BLE<0.;timeLastTillSow_BLE>=20.5;;PeaFloweringTT<161.062506875;
174;40;0.504885920784881;Situation.Stock2<0.5;;Frequency_COLZA>=0.2082385;;nbTillageOtherThanPloughOrRoll_R<4.4146505;;timeLastTillSow_POIS<31.125;;PrimaryCropSowingDate_COLZA<243.5;;t0<1.3142108065;LA0<1.0207340915;TTflo<426.3591075;tPhoto1<0.112525552;tPhoto2<16.17359319;tPhoto3<20.324800855;tFrostMid1>=-7.229365287;tFrostMid3>=-16.94264296;SLAearly<209.419878383333;SLAmid<172.15679522;LBRlate>…
90;25;0.502174846719932;Situation.Stock2<0.5;;Frequency_COLZA>=0.2082385;;nbTillageOtherThanPloughOrRoll_R>=4.4146505;;MaxTillageDepth_COLZA<17.5;;meanMechWeedSpeed.km.h._COLZA>=9.625;;MaxTillageDepth_COLZA>=14.5;
2830;80;0.500753382068676;Situation.Stock2<0.5;;Frequency_COLZA>=0.2082385;;nbTillageOtherThanPloughOrRoll_R>=4.4146505;;MaxTillageDepth_COLZA<17.5;;meanMechWeedSpeed.km.h._COLZA<9.625;;timeLastRollSow_POIS>=16.125;;timeLastPloughSow_POIS>=29;;EfficacyMonocot_BLE>=0.25;nbHerbMonocotSup50_BLE>=0.;timeLastIrrigationHarvest_BLE<65;nbRolling_R>=0.124943;maxTillageDepth_R>=17.5;nbSystemicHerbicides_R<…
330;45;0.497747696170267;Situation.Stock2<0.5;;Frequency_COLZA>=0.2082385;;nbTillageOtherThanPloughOrRoll_R<4.4146505;;timeLastTillSow_POIS>=31.125;;PrimaryCropSowingDate_POIS<420.5;;maxTillageDepth_R>=19.5;;timeHarvest1stTill_POIS<11.5;;SowingDensity.seeds.m2._BLE>=321.5;
738;50;0.497550484472351;Situation.Stock2<0.5;;Frequency_COLZA>=0.2082385;;nbTillageOtherThanPloughOrRoll_R>=4.4146505;;MaxTillageDepth_COLZA>=17.5;;timeHarvest1stTill_POIS>=43.5;;nbSystemicHerbicides_R<1.5826105;;timeHarvest1stPlough_COLZA>=11.5;timeHarvest1stTill_COLZA>=5.;timeLastManureSow_COLZA>=34;MeanTillageDepth_BLE>=12.267857;timeHarvest1stTill_BLE<4;PrimaryCropSowingDate_COLZA>=265.5;har…
737;30;0.495742281921737;Situation.Stock2<0.5;;Frequency_COLZA>=0.2082385;;nbTillageOtherThanPloughOrRoll_R>=4.4146505;;MaxTillageDepth_COLZA>=17.5;;timeHarvest1stTill_POIS>=43.5;;nbSystemicHerbicides_R<1.5826105;;timeHarvest1stPlough_COLZA>=11.5;timeHarvest1stTill_COLZA>=5.;timeLastManureSow_COLZA<34;MeanTillageDepth_BLE<12.267857;timeHarvest1stTill_BLE>=4;PrimaryCropSowingDate_COLZA<265.5;harve…
259;15;0.485638963633644;Situation.Stock2<0.5;;Frequency_COLZA<0.2082385;;timeLastTillSow_POIS>=21.75;;Frequency_BLE>=0.3331815;CropRotationLength_R<4;Frequency_COLZA<0.0832955;Frequency_POIS>=0.3331815;Frequency_MAIS<0.0832955;Frequency_ORGE<0.0832955;Frequency_TOURNESOL<0.0832955;Situation.Rotation1>=0.5;Situation.Rotation4<0.;SummerTillage_R<4.747832;;timeHarvest1stRoll_POIS<189;;PrimaryCropSo…
370;70;0.481478723687884;Situation.Stock2<0.5;;Frequency_COLZA>=0.2082385;;nbTillageOtherThanPloughOrRoll_R>=4.4146505;;MaxTillageDepth_COLZA>=17.5;;timeHarvest1stTill_POIS>=43.5;;nbSystemicHerbicides_R<1.5826105;;timeHarvest1stPlough_COLZA<11.5;timeHarvest1stTill_COLZA<5.;nbPloughing_COLZA<0.5;summerPlough_COLZA<0.
2778;40;0.478476347950938;Situation.Stock2<0.5;;Frequency_COLZA>=0.2082385;;nbTillageOtherThanPloughOrRoll_R<4.4146505;;timeLastTillSow_POIS<31.125;;PrimaryCropSowingDate_COLZA<243.5;;t0>=1.3142108065;LA0>=1.0207340915;TTflo>=426.3591075;tPhoto1>=0.112525552;tPhoto2>=16.17359319;tPhoto3>=20.324800855;tFrostMid1<-7.229365287;tFrostMid3<-16.94264296;SLAearly>=209.419878383333;SLAmid>=172.15679522;L…
762;10;0.477599858969597;Situation.Stock2<0.5;;Frequency_COLZA>=0.2082385;;nbTillageOtherThanPloughOrRoll_R>=4.4146505;;MaxTillageDepth_COLZA>=17.5;;timeHarvest1stTill_POIS<43.5;;timeSow1stMechWeeding_POIS<61;;propWeededArea_R<0.640179;;timeLastTillSow_POIS<15.5;;SowingDensity.seeds.m2._BLE>=404;nbRolling_R<0.166590
77;35;0.475825976201504;Situation.Stock2<0.5;;Frequency_COLZA<0.2082385;;timeLastTillSow_POIS<21.75;;rateWidth>=5.876623818;reductionDepth<0.000601853;rootLength>=64.346210645;r50>=120.8242683;Emax>=296.49886695;RBR<0.173880918;SLAearly<183.0921405;SLAmid<165.6574235;LBRearly<0.747827906666667;LBRmid<0.7588053666;LBRlate>=0.571033333333333;HMearly>=19.0591380788333;HMmid>=20.63963192;b_HMearly>=0…
178;15;0.470528212351411;Situation.Stock2<0.5;;Frequency_COLZA>=0.2082385;;nbTillageOtherThanPloughOrRoll_R>=4.4146505;;MaxTillageDepth_COLZA<17.5;;meanMechWeedSpeed.km.h._COLZA<9.625;;timeLastRollSow_POIS<16.125;;PrimaryCropSowingDate_POIS>=404.5;nbTillageOtherThanPloughOrRoll_R>=5.24760
1294;50;0.468047103167126;Situation.Stock2<0.5;;Frequency_COLZA>=0.2082385;;nbTillageOtherThanPloughOrRoll_R<4.4146505;;timeLastTillSow_POIS>=31.125;;PrimaryCropSowingDate_POIS>=420.5;;PrimaryCropSowingDate_COLZA>=236.5;;SowingDensity.seeds.m2._COLZA>=52.5;;timeHarvest1stTill_COLZA<9.5;;SowingDepth.cm._BLE<3;;PrimaryCropSowingDate_BLE<301;
665;34;0.466334712342676;Situation.Stock2<0.5;;Frequency_COLZA>=0.2082385;;nbTillageOtherThanPloughOrRoll_R<4.4146505;;timeLastTillSow_POIS>=31.125;;PrimaryCropSowingDate_POIS<420.5;;maxTillageDepth_R<19.5;;PeaFloweringTT<376.105113875;;PrimaryCropSowingDate_COLZA>=224;;harvestDate_COLZA>=192;
150;30;0.461289888456672;Situation.Stock2<0.5;;Frequency_COLZA<0.2082385;;timeLastTillSow_POIS<21.75;;rateWidth<5.876623818;reductionDepth>=0.000601853;rootLength<64.346210645;r50<120.8242683;Emax<296.49886695;RBR>=0.173880918;SLAearly>=183.0921405;SLAmid>=165.6574235;LBRearly>=0.747827906666667;LBRmid>=0.7588053666;LBRlate<0.571033333333333;HMearly<19.0591380788333;HMmid<20.63963192;b_HMearly<0.…
1313;50;0.457643546461351;Situation.Stock2<0.5;;Frequency_COLZA>=0.2082385;;nbTillageOtherThanPloughOrRoll_R<4.4146505;;timeLastTillSow_POIS>=31.125;;PrimaryCropSowingDate_POIS<420.5;;maxTillageDepth_R>=19.5;;timeHarvest1stTill_POIS>=11.5;;MaxTillageDepth_POIS>=2;MeanTillageDepth_POIS>=;meanMechWeedSpeed.km.h._POIS<6.8333335;;nbSuperficialTillage_BLE<1.5;
297;35;0.455735719049812;Situation.Stock2<0.5;;Frequency_COLZA<0.2082385;;timeLastTillSow_POIS<21.75;;rateWidth<5.876623818;reductionDepth>=0.000601853;rootLength<64.346210645;r50<120.8242683;Emax<296.49886695;RBR>=0.173880918;SLAearly>=183.0921405;SLAmid>=165.6574235;LBRearly>=0.747827906666667;LBRmid>=0.7588053666;LBRlate<0.571033333333333;HMearly<19.0591380788333;HMmid<20.63963192;b_HMearly<0.…
1329;16;0.450795185031402;Situation.Stock2<0.5;;Frequency_COLZA>=0.2082385;;nbTillageOtherThanPloughOrRoll_R<4.4146505;;timeLastTillSow_POIS>=31.125;;PrimaryCropSowingDate_POIS<420.5;;maxTillageDepth_R<19.5;;PeaFloweringTT<376.105113875;;PrimaryCropSowingDate_COLZA>=224;;harvestDate_COLZA<192;;MaxTillageDepth_POIS>=8.5;maxTillageDepth_R>=17.5;nbSystemicHerbicides_BLE<0.5;nbFoliarHerbicides_BLE<0.…
1388;80;0.449459264181704;Situation.Stock2<0.5;;Frequency_COLZA>=0.2082385;;nbTillageOtherThanPloughOrRoll_R<4.4146505;;timeLastTillSow_POIS<31.125;;PrimaryCropSowingDate_COLZA<243.5;;t0>=1.3142108065;LA0>=1.0207340915;TTflo>=426.3591075;tPhoto1>=0.112525552;tPhoto2>=16.17359319;tPhoto3>=20.324800855;tFrostMid1<-7.229365287;tFrostMid3<-16.94264296;SLAearly>=209.419878383333;SLAmid>=172.15679522;L…
2822;80;0.441386285690827;Situation.Stock2<0.5;;Frequency_COLZA>=0.2082385;;nbTillageOtherThanPloughOrRoll_R>=4.4146505;;MaxTillageDepth_COLZA<17.5;;meanMechWeedSpeed.km.h._COLZA<9.625;;timeLastRollSow_POIS>=16.125;;timeLastPloughSow_POIS>=29;;EfficacyMonocot_BLE<0.25;nbHerbMonocotSup50_BLE<0.;timeLastTillSow_BLE<20.5;;PrimaryCropSowingDate_COLZA<267;;timeLastMechWeedingHarvest_POIS<64.5;
692;60;0.438960161759843;Situation.Stock2<0.5;;Frequency_COLZA>=0.2082385;;nbTillageOtherThanPloughOrRoll_R<4.4146505;;timeLastTillSow_POIS<31.125;;PrimaryCropSowingDate_COLZA<243.5;;t0>=1.3142108065;LA0>=1.0207340915;TTflo>=426.3591075;tPhoto1>=0.112525552;tPhoto2>=16.17359319;tPhoto3>=20.324800855;tFrostMid1<-7.229365287;tFrostMid3<-16.94264296;SLAearly>=209.419878383333;SLAmid>=172.15679522;LB…
2676;52;0.437381802890178;Situation.Stock2<0.5;;Frequency_COLZA>=0.2082385;;nbTillageOtherThanPloughOrRoll_R<4.4146505;;timeLastTillSow_POIS>=31.125;;PrimaryCropSowingDate_POIS<420.5;;maxTillageDepth_R<19.5;;PeaFloweringTT>=376.105113875;;Interrow.cm._BLE>=8.5;;nbInCropHerbicides_R>=0.832953;;SowingDensity.seeds.m2._COLZA>=27.5;;timeLastHerbicideHarvest_BLE<29.5;
710;25;0.433677230535708;Situation.Stock2<0.5;;Frequency_COLZA>=0.2082385;;nbTillageOtherThanPloughOrRoll_R>=4.4146505;;MaxTillageDepth_COLZA<17.5;;meanMechWeedSpeed.km.h._COLZA<9.625;;timeLastRollSow_POIS>=16.125;;timeLastPloughSow_POIS<29;;Interrow.cm._COLZA>=30;summerTillage_BLE>=5.5;timeHarvest1stTill_POIS<59.5;timeLastTillSow_POIS<1;timeLastTillSow_BLE>=6;maxTillageDepth_R>=23.5;nbMechWeedin…
145;35;0.430432928640912;Situation.Stock2<0.5;;Frequency_COLZA<0.2082385;;timeLastTillSow_POIS<21.75;;rateWidth<5.876623818;reductionDepth>=0.000601853;rootLength<64.346210645;r50<120.8242683;Emax<296.49886695;RBR>=0.173880918;SLAearly>=183.0921405;SLAmid>=165.6574235;LBRearly>=0.747827906666667;LBRmid>=0.7588053666;LBRlate<0.571033333333333;HMearly<19.0591380788333;HMmid<20.63963192;b_HMearly<0.…
1300;405;0.423966395185668;Situation.Stock2<0.5;;Frequency_COLZA>=0.2082385;;nbTillageOtherThanPloughOrRoll_R<4.4146505;;timeLastTillSow_POIS>=31.125;;PrimaryCropSowingDate_POIS>=420.5;;PrimaryCropSowingDate_COLZA<236.5;;propWeededArea_POIS<0.7910945;;EfficacyDicot._COLZA>=0.739495;;rootLength<64.346210645;reductionDepth>=0.000601853;r50<120.8242683;Emax<296.49886695;rateWidth<5.876623818;RBR>=0.…
1414;50;0.419839106063171;Situation.Stock2<0.5;;Frequency_COLZA>=0.2082385;;nbTillageOtherThanPloughOrRoll_R>=4.4146505;;MaxTillageDepth_COLZA<17.5;;meanMechWeedSpeed.km.h._COLZA<9.625;;timeLastRollSow_POIS>=16.125;;timeLastPloughSow_POIS>=29;;EfficacyMonocot_BLE>=0.25;nbHerbMonocotSup50_BLE>=0.;timeLastIrrigationHarvest_BLE<65;nbRolling_R>=0.124943;maxTillageDepth_R>=17.5;nbSystemicHerbicides_R<…
517;30;0.413338116913977;Situation.Stock2<0.5;;Frequency_COLZA<0.2082385;;timeLastTillSow_POIS>=21.75;;Frequency_BLE>=0.3331815;CropRotationLength_R<4;Frequency_COLZA<0.0832955;Frequency_POIS>=0.3331815;Frequency_MAIS<0.0832955;Frequency_ORGE<0.0832955;Frequency_TOURNESOL<0.0832955;Situation.Rotation1>=0.5;Situation.Rotation4<0.;SummerTillage_R<4.747832;;timeHarvest1stRoll_POIS<189;;PrimaryCropSo…
643;60;0.410200550811306;Situation.Stock2<0.5;;Frequency_COLZA>=0.2082385;;nbTillageOtherThanPloughOrRoll_R<4.4146505;;timeLastTillSow_POIS>=31.125;;PrimaryCropSowingDate_POIS>=420.5;;PrimaryCropSowingDate_COLZA>=236.5;;SowingDensity.seeds.m2._COLZA<52.5;;timeHarvest1stTill_POIS<44.5;;mu_RLHmid<0.1096924799;HMlate>=23.292578165;b_HMlate<0.27728256;b_WMmid<0.434217342
5155;60;0.407637849181753;Situation.Stock2<0.5;;Frequency_COLZA>=0.2082385;;nbTillageOtherThanPloughOrRoll_R<4.4146505;;timeLastTillSow_POIS>=31.125;;PrimaryCropSowingDate_POIS>=420.5;;PrimaryCropSowingDate_COLZA>=236.5;;SowingDensity.seeds.m2._COLZA>=52.5;;timeHarvest1stTill_COLZA>=9.5;;nbFoliarOnlyHerbicides_R<1.4993155;;winterPlough_BLE<0.5;nbPloughing_BLE<1.;timeLastMechWeedingHarvest_BLE>=53…
65;15;0.4023322715298;Situation.Stock2<0.5;;Frequency_COLZA<0.2082385;;timeLastTillSow_POIS>=21.75;;Frequency_BLE>=0.3331815;CropRotationLength_R<4;Frequency_COLZA<0.0832955;Frequency_POIS>=0.3331815;Frequency_MAIS<0.0832955;Frequency_ORGE<0.0832955;Frequency_TOURNESOL<0.0832955;Situation.Rotation1>=0.5;Situation.Rotation4<0.;SummerTillage_R<4.747832;;timeHarvest1stRoll_POIS>=189;
70;110;0.397458603674136;Situation.Stock2<0.5;;Frequency_COLZA<0.2082385;;timeLastTillSow_POIS>=21.75;;Frequency_BLE<0.3331815;CropRotationLength_R>=4;Frequency_COLZA>=0.0832955;Frequency_POIS<0.3331815;Frequency_MAIS>=0.0832955;Frequency_ORGE>=0.0832955;Frequency_TOURNESOL>=0.0832955;Situation.Rotation1<0.5;Situation.Rotation4>=0.;nbRootHerbicides_POIS>=0.5;;nbPseudorootHerbicides_TOURNESOL<1.5;
2628;80;0.395898817290303;Situation.Stock2<0.5;;Frequency_COLZA>=0.2082385;;nbTillageOtherThanPloughOrRoll_R<4.4146505;;timeLastTillSow_POIS>=31.125;;PrimaryCropSowingDate_POIS<420.5;;maxTillageDepth_R>=19.5;;timeHarvest1stTill_POIS>=11.5;;MaxTillageDepth_POIS>=2;MeanTillageDepth_POIS>=;meanMechWeedSpeed.km.h._POIS>=6.8333335;;harvestDate_COLZA>=180;;EfficacyDicot._POIS<0.9375;
1520;35;0.392503900785598;Situation.Stock2<0.5;;Frequency_COLZA>=0.2082385;;nbTillageOtherThanPloughOrRoll_R>=4.4146505;;MaxTillageDepth_COLZA>=17.5;;timeHarvest1stTill_POIS<43.5;;timeSow1stMechWeeding_POIS<61;;propWeededArea_R<0.640179;;timeLastTillSow_POIS>=15.5;;nbNonSystemicHerbicides_R<0.70801;;nbSuperficialTillage_BLE<5.5;
139;115;0.39119586109471;Situation.Stock2<0.5;;Frequency_COLZA<0.2082385;;timeLastTillSow_POIS>=21.75;;Frequency_BLE<0.3331815;CropRotationLength_R>=4;Frequency_COLZA>=0.0832955;Frequency_POIS<0.3331815;Frequency_MAIS>=0.0832955;Frequency_ORGE>=0.0832955;Frequency_TOURNESOL>=0.0832955;Situation.Rotation1<0.5;Situation.Rotation4>=0.;nbRootHerbicides_POIS<0.5;;PrimaryCropSowingDate_POIS<436.5;;MaxT…
2567;76;0.38870919534807;Situation.Stock2<0.5;;Frequency_COLZA>=0.2082385;;nbTillageOtherThanPloughOrRoll_R<4.4146505;;timeLastTillSow_POIS>=31.125;;PrimaryCropSowingDate_POIS>=420.5;;PrimaryCropSowingDate_COLZA>=236.5;;SowingDensity.seeds.m2._COLZA<52.5;;timeHarvest1stTill_POIS>=44.5;;winterTillage_POIS<0.5;;timeLastHerbicideHarvest_BLE>=38;;PeaFloweringTT>=154.297882125;
1348;110;0.384466544872503;Situation.Stock2<0.5;;Frequency_COLZA>=0.2082385;;nbTillageOtherThanPloughOrRoll_R<4.4146505;;timeLastTillSow_POIS<31.125;;PrimaryCropSowingDate_COLZA>=243.5;;harvestDate_COLZA<214;;nbMechWeeding_COLZA<4.5;;nbMultiHerbicides_COLZA>=0.5;;timeLastTillSow_BLE>=10;;MeanTillageDepth_POIS<14.5833335;
1281;15;0.378883025488249;Situation.Stock2<0.5;;Frequency_COLZA>=0.2082385;;nbTillageOtherThanPloughOrRoll_R<4.4146505;;timeLastTillSow_POIS>=31.125;;PrimaryCropSowingDate_POIS>=420.5;;PrimaryCropSowingDate_COLZA>=236.5;;SowingDensity.seeds.m2._COLZA<52.5;;timeHarvest1stTill_POIS>=44.5;;winterTillage_POIS>=0.5;;maxTillageDepth_R>=28;MaxTillageDepth_POIS>=2
649;55;0.372970673823851;Situation.Stock2<0.5;;Frequency_COLZA>=0.2082385;;nbTillageOtherThanPloughOrRoll_R<4.4146505;;timeLastTillSow_POIS>=31.125;;PrimaryCropSowingDate_POIS>=420.5;;PrimaryCropSowingDate_COLZA<236.5;;propWeededArea_POIS<0.7910945;;EfficacyDicot._COLZA<0.739495;;nbHerbicides_R<1.41602;nbInCropHerbicides_R<1.4160
668;29;0.371589153376744;Situation.Stock2<0.5;;Frequency_COLZA>=0.2082385;;nbTillageOtherThanPloughOrRoll_R<4.4146505;;timeLastTillSow_POIS>=31.125;;PrimaryCropSowingDate_POIS<420.5;;maxTillageDepth_R<19.5;;PeaFloweringTT>=376.105113875;;Interrow.cm._BLE>=8.5;;nbInCropHerbicides_R<0.832953;
1345;135;0.366853497395357;Situation.Stock2<0.5;;Frequency_COLZA>=0.2082385;;nbTillageOtherThanPloughOrRoll_R<4.4146505;;timeLastTillSow_POIS<31.125;;PrimaryCropSowingDate_COLZA>=243.5;;harvestDate_COLZA<214;;nbMechWeeding_COLZA<4.5;;nbMultiHerbicides_COLZA<0.5;;timeLastMechWeedingHarvest_POIS>=7.5;;winterPlough_POIS<0.5;
146;30;0.355055943511827;Situation.Stock2<0.5;;Frequency_COLZA<0.2082385;;timeLastTillSow_POIS<21.75;;rateWidth<5.876623818;reductionDepth>=0.000601853;rootLength<64.346210645;r50<120.8242683;Emax<296.49886695;RBR>=0.173880918;SLAearly>=183.0921405;SLAmid>=165.6574235;LBRearly>=0.747827906666667;LBRmid>=0.7588053666;LBRlate<0.571033333333333;HMearly<19.0591380788333;HMmid<20.63963192;b_HMearly<0.…
736;30;0.340729501947234;Situation.Stock2<0.5;;Frequency_COLZA>=0.2082385;;nbTillageOtherThanPloughOrRoll_R>=4.4146505;;MaxTillageDepth_COLZA>=17.5;;timeHarvest1stTill_POIS>=43.5;;nbSystemicHerbicides_R<1.5826105;;timeHarvest1stPlough_COLZA>=11.5;timeHarvest1stTill_COLZA>=5.;timeLastManureSow_COLZA<34;MeanTillageDepth_BLE<12.267857;timeHarvest1stTill_BLE>=4;PrimaryCropSowingDate_COLZA<265.5;harve…
2625;190;0.338379451580514;Situation.Stock2<0.5;;Frequency_COLZA>=0.2082385;;nbTillageOtherThanPloughOrRoll_R<4.4146505;;timeLastTillSow_POIS>=31.125;;PrimaryCropSowingDate_POIS<420.5;;maxTillageDepth_R>=19.5;;timeHarvest1stTill_POIS>=11.5;;MaxTillageDepth_POIS>=2;MeanTillageDepth_POIS>=;meanMechWeedSpeed.km.h._POIS<6.8333335;;nbSuperficialTillage_BLE>=1.5;;nbIrrigation_R<0.1665905;nbIrrigation_P…
376;15;0.337078983781263;Situation.Stock2<0.5;;Frequency_COLZA>=0.2082385;;nbTillageOtherThanPloughOrRoll_R>=4.4146505;;MaxTillageDepth_COLZA>=17.5;;timeHarvest1stTill_POIS<43.5;;timeSow1stMechWeeding_POIS>=61;;nbResidueShredding.Broyage._POIS<0.5;FreqLeavingCutCropBiomass_POIS<0.;propWeededArea_POIS<0.7849545;
1412;20;0.33233509064831;Situation.Stock2<0.5;;Frequency_COLZA>=0.2082385;;nbTillageOtherThanPloughOrRoll_R>=4.4146505;;MaxTillageDepth_COLZA<17.5;;meanMechWeedSpeed.km.h._COLZA<9.625;;timeLastRollSow_POIS>=16.125;;timeLastPloughSow_POIS>=29;;EfficacyMonocot_BLE>=0.25;nbHerbMonocotSup50_BLE>=0.;timeLastIrrigationHarvest_BLE>=65;nbRolling_R<0.124943;maxTillageDepth_R<17.5;nbSystemicHerbicides_R>=1…
137;75;0.32615992430692;Situation.Stock2<0.5;;Frequency_COLZA<0.2082385;;timeLastTillSow_POIS>=21.75;;Frequency_BLE<0.3331815;CropRotationLength_R>=4;Frequency_COLZA>=0.0832955;Frequency_POIS<0.3331815;Frequency_MAIS>=0.0832955;Frequency_ORGE>=0.0832955;Frequency_TOURNESOL>=0.0832955;Situation.Rotation1<0.5;Situation.Rotation4>=0.;nbRootHerbicides_POIS<0.5;;PrimaryCropSowingDate_POIS>=436.5;;Mean…
289;165;0.326132278780807;Situation.Stock2<0.5;;Frequency_COLZA<0.2082385;;timeLastTillSow_POIS<21.75;;rateWidth<5.876623818;reductionDepth>=0.000601853;rootLength<64.346210645;r50<120.8242683;Emax<296.49886695;RBR>=0.173880918;SLAearly>=183.0921405;SLAmid>=165.6574235;LBRearly>=0.747827906666667;LBRmid>=0.7588053666;LBRlate<0.571033333333333;HMearly<19.0591380788333;HMmid<20.63963192;b_HMearly<0…
4134;35;0.312294199740936;Situation.Stock2<0.5;;Frequency_COLZA<0.2082385;;timeLastTillSow_POIS>=21.75;;Frequency_BLE>=0.3331815;CropRotationLength_R<4;Frequency_COLZA<0.0832955;Frequency_POIS>=0.3331815;Frequency_MAIS<0.0832955;Frequency_ORGE<0.0832955;Frequency_TOURNESOL<0.0832955;Situation.Rotation1>=0.5;Situation.Rotation4<0.;SummerTillage_R<4.747832;;timeHarvest1stRoll_POIS<189;;PrimaryCropS…
5154;115;0.312073503739086;Situation.Stock2<0.5;;Frequency_COLZA>=0.2082385;;nbTillageOtherThanPloughOrRoll_R<4.4146505;;timeLastTillSow_POIS>=31.125;;PrimaryCropSowingDate_POIS>=420.5;;PrimaryCropSowingDate_COLZA>=236.5;;SowingDensity.seeds.m2._COLZA>=52.5;;timeHarvest1stTill_COLZA>=9.5;;nbFoliarOnlyHerbicides_R<1.4993155;;winterPlough_BLE<0.5;nbPloughing_BLE<1.;timeLastMechWeedingHarvest_BLE>=5…
296;50;0.311893547161023;Situation.Stock2<0.5;;Frequency_COLZA<0.2082385;;timeLastTillSow_POIS<21.75;;rateWidth<5.876623818;reductionDepth>=0.000601853;rootLength<64.346210645;r50<120.8242683;Emax<296.49886695;RBR>=0.173880918;SLAearly>=183.0921405;SLAmid>=165.6574235;LBRearly>=0.747827906666667;LBRmid>=0.7588053666;LBRlate<0.571033333333333;HMearly<19.0591380788333;HMmid<20.63963192;b_HMearly<0.…
1410;20;0.308101223119985;Situation.Stock2<0.5;;Frequency_COLZA>=0.2082385;;nbTillageOtherThanPloughOrRoll_R>=4.4146505;;MaxTillageDepth_COLZA<17.5;;meanMechWeedSpeed.km.h._COLZA<9.625;;timeLastRollSow_POIS>=16.125;;timeLastPloughSow_POIS>=29;;EfficacyMonocot_BLE<0.25;nbHerbMonocotSup50_BLE<0.;timeLastTillSow_BLE<20.5;;PrimaryCropSowingDate_COLZA>=267;
76;15;0.299277843588501;Situation.Stock2<0.5;;Frequency_COLZA<0.2082385;;timeLastTillSow_POIS<21.75;;rateWidth>=5.876623818;reductionDepth<0.000601853;rootLength>=64.346210645;r50>=120.8242683;Emax>=296.49886695;RBR<0.173880918;SLAearly<183.0921405;SLAmid<165.6574235;LBRearly<0.747827906666667;LBRmid<0.7588053666;LBRlate>=0.571033333333333;HMearly>=19.0591380788333;HMmid>=20.63963192;b_HMearly>=0…
138;50;0.296466743478633;Situation.Stock2<0.5;;Frequency_COLZA<0.2082385;;timeLastTillSow_POIS>=21.75;;Frequency_BLE<0.3331815;CropRotationLength_R>=4;Frequency_COLZA>=0.0832955;Frequency_POIS<0.3331815;Frequency_MAIS>=0.0832955;Frequency_ORGE>=0.0832955;Frequency_TOURNESOL>=0.0832955;Situation.Rotation1<0.5;Situation.Rotation4>=0.;nbRootHerbicides_POIS<0.5;;PrimaryCropSowingDate_POIS<436.5;;MaxT…
1328;44;0.293042035120504;Situation.Stock2<0.5;;Frequency_COLZA>=0.2082385;;nbTillageOtherThanPloughOrRoll_R<4.4146505;;timeLastTillSow_POIS>=31.125;;PrimaryCropSowingDate_POIS<420.5;;maxTillageDepth_R<19.5;;PeaFloweringTT<376.105113875;;PrimaryCropSowingDate_COLZA>=224;;harvestDate_COLZA<192;;MaxTillageDepth_POIS<8.5;maxTillageDepth_R<17.5;nbSystemicHerbicides_BLE>=0.5;nbFoliarHerbicides_BLE>=0.…
172;20;0.289001763371065;Situation.Stock2<0.5;;Frequency_COLZA>=0.2082385;;nbTillageOtherThanPloughOrRoll_R<4.4146505;;timeLastTillSow_POIS<31.125;;PrimaryCropSowingDate_COLZA<243.5;;t0>=1.3142108065;LA0>=1.0207340915;TTflo>=426.3591075;tPhoto1>=0.112525552;tPhoto2>=16.17359319;tPhoto3>=20.324800855;tFrostMid1<-7.229365287;tFrostMid3<-16.94264296;SLAearly>=209.419878383333;SLAmid>=172.15679522;LB…
4133;120;0.278941657732844;Situation.Stock2<0.5;;Frequency_COLZA<0.2082385;;timeLastTillSow_POIS>=21.75;;Frequency_BLE>=0.3331815;CropRotationLength_R<4;Frequency_COLZA<0.0832955;Frequency_POIS>=0.3331815;Frequency_MAIS<0.0832955;Frequency_ORGE<0.0832955;Frequency_TOURNESOL<0.0832955;Situation.Rotation1>=0.5;Situation.Rotation4<0.;SummerTillage_R<4.747832;;timeHarvest1stRoll_POIS<189;;PrimaryCrop…
648;75;0.276801849635961;Situation.Stock2<0.5;;Frequency_COLZA>=0.2082385;;nbTillageOtherThanPloughOrRoll_R<4.4146505;;timeLastTillSow_POIS>=31.125;;PrimaryCropSowingDate_POIS>=420.5;;PrimaryCropSowingDate_COLZA<236.5;;propWeededArea_POIS<0.7910945;;EfficacyDicot._COLZA<0.739495;;nbHerbicides_R>=1.41602;nbInCropHerbicides_R>=1.4160
1408;38;0.257590886448503;Situation.Stock2<0.5;;Frequency_COLZA>=0.2082385;;nbTillageOtherThanPloughOrRoll_R>=4.4146505;;MaxTillageDepth_COLZA<17.5;;meanMechWeedSpeed.km.h._COLZA<9.625;;timeLastRollSow_POIS>=16.125;;timeLastPloughSow_POIS>=29;;EfficacyMonocot_BLE<0.25;nbHerbMonocotSup50_BLE<0.;timeLastTillSow_BLE>=20.5;;PeaFloweringTT>=161.062506875;
646;10;0.246681190119244;Situation.Stock2<0.5;;Frequency_COLZA>=0.2082385;;nbTillageOtherThanPloughOrRoll_R<4.4146505;;timeLastTillSow_POIS>=31.125;;PrimaryCropSowingDate_POIS>=420.5;;PrimaryCropSowingDate_COLZA>=236.5;;SowingDensity.seeds.m2._COLZA>=52.5;;timeHarvest1stTill_COLZA<9.5;;SowingDepth.cm._BLE>=3;
708;15;0.243047833978477;Situation.Stock2<0.5;;Frequency_COLZA>=0.2082385;;nbTillageOtherThanPloughOrRoll_R>=4.4146505;;MaxTillageDepth_COLZA<17.5;;meanMechWeedSpeed.km.h._COLZA<9.625;;timeLastRollSow_POIS>=16.125;;timeLastPloughSow_POIS<29;;Interrow.cm._COLZA<30;summerTillage_BLE<5.5;timeHarvest1stTill_POIS>=59.5;timeLastTillSow_POIS>=1;MeanTillageDepth_POIS>=10.0833335;nbPloughing_R<0.4997715;n…
642;15;0.242735526467703;Situation.Stock2<0.5;;Frequency_COLZA>=0.2082385;;nbTillageOtherThanPloughOrRoll_R<4.4146505;;timeLastTillSow_POIS>=31.125;;PrimaryCropSowingDate_POIS>=420.5;;PrimaryCropSowingDate_COLZA>=236.5;;SowingDensity.seeds.m2._COLZA<52.5;;timeHarvest1stTill_POIS<44.5;;mu_RLHmid>=0.1096924799;HMlate<23.292578165;b_HMlate>=0.27728256;b_WMmid>=0.434217342
2566;24;0.24246656305608;Situation.Stock2<0.5;;Frequency_COLZA>=0.2082385;;nbTillageOtherThanPloughOrRoll_R<4.4146505;;timeLastTillSow_POIS>=31.125;;PrimaryCropSowingDate_POIS>=420.5;;PrimaryCropSowingDate_COLZA>=236.5;;SowingDensity.seeds.m2._COLZA<52.5;;timeHarvest1stTill_POIS>=44.5;;winterTillage_POIS<0.5;;timeLastHerbicideHarvest_BLE>=38;;PeaFloweringTT<154.297882125;
1282;35;0.24165468272877;Situation.Stock2<0.5;;Frequency_COLZA>=0.2082385;;nbTillageOtherThanPloughOrRoll_R<4.4146505;;timeLastTillSow_POIS>=31.125;;PrimaryCropSowingDate_POIS>=420.5;;PrimaryCropSowingDate_COLZA>=236.5;;SowingDensity.seeds.m2._COLZA<52.5;;timeHarvest1stTill_POIS>=44.5;;winterTillage_POIS<0.5;;timeLastHerbicideHarvest_BLE<38;
2065;45;0.240693842999445;Situation.Stock2<0.5;;Frequency_COLZA<0.2082385;;timeLastTillSow_POIS>=21.75;;Frequency_BLE>=0.3331815;CropRotationLength_R<4;Frequency_COLZA<0.0832955;Frequency_POIS>=0.3331815;Frequency_MAIS<0.0832955;Frequency_ORGE<0.0832955;Frequency_TOURNESOL<0.0832955;Situation.Rotation1>=0.5;Situation.Rotation4<0.;SummerTillage_R<4.747832;;timeHarvest1stRoll_POIS<189;;PrimaryCropS…
136;65;0.230333295649274;Situation.Stock2<0.5;;Frequency_COLZA<0.2082385;;timeLastTillSow_POIS>=21.75;;Frequency_BLE<0.3331815;CropRotationLength_R>=4;Frequency_COLZA>=0.0832955;Frequency_POIS<0.3331815;Frequency_MAIS>=0.0832955;Frequency_ORGE>=0.0832955;Frequency_TOURNESOL>=0.0832955;Situation.Rotation1<0.5;Situation.Rotation4>=0.;nbRootHerbicides_POIS<0.5;;PrimaryCropSowingDate_POIS>=436.5;;Mea…
288;55;0.227307589376334;Situation.Stock2<0.5;;Frequency_COLZA<0.2082385;;timeLastTillSow_POIS<21.75;;rateWidth<5.876623818;reductionDepth>=0.000601853;rootLength<64.346210645;r50<120.8242683;Emax<296.49886695;RBR>=0.173880918;SLAearly>=183.0921405;SLAmid>=165.6574235;LBRearly>=0.747827906666667;LBRmid>=0.7588053666;LBRlate<0.571033333333333;HMearly<19.0591380788333;HMmid<20.63963192;b_HMearly<0.…
1344;25;0.223933154130654;Situation.Stock2<0.5;;Frequency_COLZA>=0.2082385;;nbTillageOtherThanPloughOrRoll_R<4.4146505;;timeLastTillSow_POIS<31.125;;PrimaryCropSowingDate_COLZA>=243.5;;harvestDate_COLZA<214;;nbMechWeeding_COLZA<4.5;;nbMultiHerbicides_COLZA<0.5;;timeLastMechWeedingHarvest_POIS>=7.5;;winterPlough_POIS>=0.5;
2624;25;0.220592519870872;Situation.Stock2<0.5;;Frequency_COLZA>=0.2082385;;nbTillageOtherThanPloughOrRoll_R<4.4146505;;timeLastTillSow_POIS>=31.125;;PrimaryCropSowingDate_POIS<420.5;;maxTillageDepth_R>=19.5;;timeHarvest1stTill_POIS>=11.5;;MaxTillageDepth_POIS>=2;MeanTillageDepth_POIS>=;meanMechWeedSpeed.km.h._POIS<6.8333335;;nbSuperficialTillage_BLE>=1.5;;nbIrrigation_R>=0.1665905;nbIrrigation_P…
1280;105;0.205397432850052;Situation.Stock2<0.5;;Frequency_COLZA>=0.2082385;;nbTillageOtherThanPloughOrRoll_R<4.4146505;;timeLastTillSow_POIS>=31.125;;PrimaryCropSowingDate_POIS>=420.5;;PrimaryCropSowingDate_COLZA>=236.5;;SowingDensity.seeds.m2._COLZA<52.5;;timeHarvest1stTill_POIS>=44.5;;winterTillage_POIS>=0.5;;maxTillageDepth_R<28;MaxTillageDepth_POIS<2
4132;55;0.179323154042684;Situation.Stock2<0.5;;Frequency_COLZA<0.2082385;;timeLastTillSow_POIS>=21.75;;Frequency_BLE>=0.3331815;CropRotationLength_R<4;Frequency_COLZA<0.0832955;Frequency_POIS>=0.3331815;Frequency_MAIS<0.0832955;Frequency_ORGE<0.0832955;Frequency_TOURNESOL<0.0832955;Situation.Rotation1>=0.5;Situation.Rotation4<0.;SummerTillage_R<4.747832;;timeHarvest1stRoll_POIS<189;;PrimaryCropS…
128;140;0.16017309726999;Situation.Stock2<0.5;;Frequency_COLZA<0.2082385;;timeLastTillSow_POIS>=21.75;;Frequency_BLE>=0.3331815;CropRotationLength_R<4;Frequency_COLZA<0.0832955;Frequency_POIS>=0.3331815;Frequency_MAIS<0.0832955;Frequency_ORGE<0.0832955;Frequency_TOURNESOL<0.0832955;Situation.Rotation1>=0.5;Situation.Rotation4<0.;SummerTillage_R<4.747832;;timeHarvest1stRoll_POIS<189;;PrimaryCropSo…
2576;10;0.154449430960255;Situation.Stock2<0.5;;Frequency_COLZA>=0.2082385;;nbTillageOtherThanPloughOrRoll_R<4.4146505;;timeLastTillSow_POIS>=31.125;;PrimaryCropSowingDate_POIS>=420.5;;PrimaryCropSowingDate_COLZA>=236.5;;SowingDensity.seeds.m2._COLZA>=52.5;;timeHarvest1stTill_COLZA>=9.5;;nbFoliarOnlyHerbicides_R<1.4993155;;winterPlough_BLE<0.5;nbPloughing_BLE<1.;timeLastMechWeedingHarvest_BLE<53;
2064;40;0.0909383822196845;Situation.Stock2<0.5;;Frequency_COLZA<0.2082385;;timeLastTillSow_POIS>=21.75;;Frequency_BLE>=0.3331815;CropRotationLength_R<4;Frequency_COLZA<0.0832955;Frequency_POIS>=0.3331815;Frequency_MAIS<0.0832955;Frequency_ORGE<0.0832955;Frequency_TOURNESOL<0.0832955;Situation.Rotation1>=0.5;Situation.Rotation4<0.;SummerTillage_R<4.747832;;timeHarvest1stRoll_POIS<189;;PrimaryCrop…
