# Supplementary material for: Tracking Ideal Varieties and Cropping Techniques for Agroecological Weed Management: A Simulation-Based Study on Pea
Source: Front Plant Sci. 2022 Apr 4;13:809056. doi: 10.3389/fpls.2022.809056 (PMC9014269; doi:10.3389/fpls.2022.809056)
Supplement: Supplementary file 1 [file Data_Sheet_1.ZIP › AllBranches/Feuilles_GrainYieldLoss_Winter_AnnualPea.csv]

idLeaf;n;MeanIndicator;
83;62;0.494031040006851;Situation.Stock2<0.5;;betaCompacted>=0.861984437;nonDormantMinimum.YOUNG_SEEDS.<0.921082578;darknessReduction.YOUNG_SEEDS.<0.9339639535;rb>=1.4618915645;gamma<0.306195675;shootDiameter>=2.4057891625;g0<18.92757307;max_height<95.666749035;Emax>=294.14550;timeLastTillSow_POIS>=20.5;;PeaFloweringTT<1302.750671375;;PrimaryCropSowingDate_BLE<271;;WheatVariety in {ORVANTIS	VIRTUAL4	VIRTUAL7};
15;614;0.472353790515997;Situation.Stock2>=0.5;;timeLastTillSow_POIS<40.5;;reductionDepth>=0.000907154;
91;251;0.468567046687069;Situation.Stock2<0.5;;betaCompacted>=0.861984437;nonDormantMinimum.YOUNG_SEEDS.<0.921082578;darknessReduction.YOUNG_SEEDS.<0.9339639535;rb>=1.4618915645;gamma<0.306195675;shootDiameter>=2.4057891625;g0<18.92757307;max_height<95.666749035;Emax>=294.14550;timeLastTillSow_POIS<20.5;;MaxTillageDepth_POIS<22.5;;PrimaryCropSowingDate_POIS<289;;nbRootOnlyHerbicides_R>=0.1665905;
23;736;0.445550308633046;Situation.Stock2<0.5;;betaCompacted>=0.861984437;nonDormantMinimum.YOUNG_SEEDS.<0.921082578;darknessReduction.YOUNG_SEEDS.<0.9339639535;rb>=1.4618915645;gamma<0.306195675;shootDiameter>=2.4057891625;g0<18.92757307;max_height<95.666749035;Emax>=294.14550;timeLastTillSow_POIS<20.5;;MaxTillageDepth_POIS>=22.5;
139;48;0.444414728395012;Situation.Stock2<0.5;;betaCompacted<0.861984437;nonDormantMinimum.YOUNG_SEEDS.>=0.921082578;darknessReduction.YOUNG_SEEDS.>=0.9339639535;rb<1.4618915645;gamma>=0.306195675;shootDiameter<2.4057891625;g0>=18.92757307;max_height>=95.666749035;Emax<294.14550;timeLastTillSow_POIS>=24.25;;nbResidueShredding.Broyage._POIS>=0.5;FreqLeavingCutCropBiomass_POIS>=0.;PrimaryCropSowing…
607;115;0.443617018690124;Situation.Stock2<0.5;;betaCompacted<0.861984437;nonDormantMinimum.YOUNG_SEEDS.>=0.921082578;darknessReduction.YOUNG_SEEDS.>=0.9339639535;rb<1.4618915645;gamma>=0.306195675;shootDiameter<2.4057891625;g0>=18.92757307;max_height>=95.666749035;Emax<294.14550;timeLastTillSow_POIS<24.25;;mu_LBRmid<-0.1317415174;;LBRlate>=0.516032129666667;LA0<1.319691955;tPhoto3>=28.197049055;…
43;340;0.435285074494468;Situation.Stock2<0.5;;betaCompacted>=0.861984437;nonDormantMinimum.YOUNG_SEEDS.<0.921082578;darknessReduction.YOUNG_SEEDS.<0.9339639535;rb>=1.4618915645;gamma<0.306195675;shootDiameter>=2.4057891625;g0<18.92757307;max_height<95.666749035;Emax>=294.14550;timeLastTillSow_POIS>=20.5;;PeaFloweringTT>=1302.750671375;;maxTillageDepth_R<23.5;
285;54;0.432003541200812;Situation.Stock2<0.5;;betaCompacted<0.861984437;nonDormantMinimum.YOUNG_SEEDS.>=0.921082578;darknessReduction.YOUNG_SEEDS.>=0.9339639535;rb<1.4618915645;gamma>=0.306195675;shootDiameter<2.4057891625;g0>=18.92757307;max_height>=95.666749035;Emax<294.14550;timeLastTillSow_POIS>=24.25;;nbResidueShredding.Broyage._POIS>=0.5;FreqLeavingCutCropBiomass_POIS>=0.;PrimaryCropSowing…	VIRTUAL1	VIRTUAL10	VIRTUAL2	VIRTUAL5	VIRTUAL6	VIRTUAL7	VIRTUAL8};;timeSow1stHerbicide_POIS<65.25;;nbHerbMonocotSup50_BLE>=2.5;
59;795;0.431873536145041;Situation.Stock2>=0.5;;timeLastTillSow_POIS<40.5;;reductionDepth<0.000907154;;TTplant<64.97158795;;WheatVariety in {CAPHORN	ORVANTIS	VIRTUAL1	VIRTUAL10	VIRTUAL4	VIRTUAL6};
25;79;0.430071294686509;Situation.Stock2>=0.5;;timeLastTillSow_POIS>=40.5;;WMlate>=13.2587720133333;;timeSow1stHerbicide_BLE>=198.25;
287;257;0.423053307100003;Situation.Stock2<0.5;;betaCompacted<0.861984437;nonDormantMinimum.YOUNG_SEEDS.>=0.921082578;darknessReduction.YOUNG_SEEDS.>=0.9339639535;rb<1.4618915645;gamma>=0.306195675;shootDiameter<2.4057891625;g0>=18.92757307;max_height>=95.666749035;Emax<294.14550;timeLastTillSow_POIS>=24.25;;nbResidueShredding.Broyage._POIS>=0.5;FreqLeavingCutCropBiomass_POIS>=0.;PrimaryCropSowin…	VIRTUAL1	VIRTUAL10	VIRTUAL2	VIRTUAL5	VIRTUAL6	VIRTUAL7	VIRTUAL8};;timeSow1stHerbicide_POIS>=65.25;;nbPloughing_R<0.583067;
4847;95;0.419718770468583;Situation.Stock2<0.5;;betaCompacted<0.861984437;nonDormantMinimum.YOUNG_SEEDS.>=0.921082578;darknessReduction.YOUNG_SEEDS.>=0.9339639535;rb<1.4618915645;gamma>=0.306195675;shootDiameter<2.4057891625;g0>=18.92757307;max_height>=95.666749035;Emax<294.14550;timeLastTillSow_POIS<24.25;;mu_LBRmid<-0.1317415174;;LBRlate>=0.516032129666667;LA0<1.319691955;tPhoto3>=28.197049055;…
603;63;0.41401261153985;Situation.Stock2<0.5;;betaCompacted<0.861984437;nonDormantMinimum.YOUNG_SEEDS.>=0.921082578;darknessReduction.YOUNG_SEEDS.>=0.9339639535;rb<1.4618915645;gamma>=0.306195675;shootDiameter<2.4057891625;g0>=18.92757307;max_height>=95.666749035;Emax<294.14550;timeLastTillSow_POIS<24.25;;mu_LBRmid<-0.1317415174;;LBRlate>=0.516032129666667;LA0<1.319691955;tPhoto3>=28.197049055;tF…
2173;20;0.413797470466673;Situation.Stock2<0.5;;betaCompacted<0.861984437;nonDormantMinimum.YOUNG_SEEDS.>=0.921082578;darknessReduction.YOUNG_SEEDS.>=0.9339639535;rb<1.4618915645;gamma>=0.306195675;shootDiameter<2.4057891625;g0>=18.92757307;max_height>=95.666749035;Emax<294.14550;timeLastTillSow_POIS>=24.25;;nbResidueShredding.Broyage._POIS<0.5;FreqLeavingCutCropBiomass_POIS<0.;mu_LBRmid>=-0.1317…
27;549;0.411637992200576;Situation.Stock2>=0.5;;timeLastTillSow_POIS>=40.5;;WMlate<13.2587720133333;;timeLastTillSow_POIS<87.5;
49;62;0.404623170443285;Situation.Stock2>=0.5;;timeLastTillSow_POIS>=40.5;;WMlate>=13.2587720133333;;timeSow1stHerbicide_BLE<198.25;;nbHerbDicotSup50_POIS>=3.5;
115;349;0.402533565165574;Situation.Stock2>=0.5;;timeLastTillSow_POIS<40.5;;reductionDepth<0.000907154;;TTplant>=64.97158795;;timeLastTillSow_BLE<23;;PrimaryCropSowingDate_BLE>=266.5;
277;44;0.39688235334484;Situation.Stock2<0.5;;betaCompacted<0.861984437;nonDormantMinimum.YOUNG_SEEDS.>=0.921082578;darknessReduction.YOUNG_SEEDS.>=0.9339639535;rb<1.4618915645;gamma>=0.306195675;shootDiameter<2.4057891625;g0>=18.92757307;max_height>=95.666749035;Emax<294.14550;timeLastTillSow_POIS>=24.25;;nbResidueShredding.Broyage._POIS>=0.5;FreqLeavingCutCropBiomass_POIS>=0.;PrimaryCropSowingD…
2175;106;0.395448582480047;Situation.Stock2<0.5;;betaCompacted<0.861984437;nonDormantMinimum.YOUNG_SEEDS.>=0.921082578;darknessReduction.YOUNG_SEEDS.>=0.9339639535;rb<1.4618915645;gamma>=0.306195675;shootDiameter<2.4057891625;g0>=18.92757307;max_height>=95.666749035;Emax<294.14550;timeLastTillSow_POIS>=24.25;;nbResidueShredding.Broyage._POIS<0.5;FreqLeavingCutCropBiomass_POIS<0.;mu_LBRmid>=-0.131…
113;40;0.39355322941954;Situation.Stock2>=0.5;;timeLastTillSow_POIS<40.5;;reductionDepth<0.000907154;;TTplant>=64.97158795;;timeLastTillSow_BLE>=23;;nbHerbMonocotSup50_COLZA<0.5;nbNonSystemicHerbicides_R<0.4997715;SowingDepth.cm._COLZA>=2;nbHerbMonocotSup75_COLZA<0.5;EfficacyMonocot_COLZA<0.437
117;561;0.388820623411127;Situation.Stock2>=0.5;;timeLastTillSow_POIS<40.5;;reductionDepth<0.000907154;;TTplant<64.97158795;;WheatVariety in {CEZANNE	VIRTUAL2	VIRTUAL3	VIRTUAL5	VIRTUAL7	VIRTUAL8	VIRTUAL9};;timeLastTillSow_POIS<26;
267;40;0.388418301805533;Situation.Stock2<0.5;;betaCompacted<0.861984437;nonDormantMinimum.YOUNG_SEEDS.>=0.921082578;darknessReduction.YOUNG_SEEDS.>=0.9339639535;rb<1.4618915645;gamma>=0.306195675;shootDiameter<2.4057891625;g0>=18.92757307;max_height>=95.666749035;Emax<294.14550;timeLastTillSow_POIS>=24.25;;nbResidueShredding.Broyage._POIS<0.5;FreqLeavingCutCropBiomass_POIS<0.;mu_LBRmid>=-0.13174…
53;41;0.377381540908225;Situation.Stock2>=0.5;;timeLastTillSow_POIS>=40.5;;WMlate<13.2587720133333;;timeLastTillSow_POIS>=87.5;;timeLastHerbicideHarvest_BLE>=70.5;
159;675;0.374489250789961;Situation.Stock2<0.5;;betaCompacted<0.861984437;nonDormantMinimum.YOUNG_SEEDS.>=0.921082578;darknessReduction.YOUNG_SEEDS.>=0.9339639535;rb<1.4618915645;gamma>=0.306195675;shootDiameter<2.4057891625;g0>=18.92757307;max_height>=95.666749035;Emax<294.14550;timeLastTillSow_POIS<24.25;;mu_LBRmid>=-0.1317415174;;nbMechWeeding_POIS>=2.5;;SummerTillage_R>=2.332268;;propWeededAr…
89;378;0.37340719504359;Situation.Stock2<0.5;;betaCompacted>=0.861984437;nonDormantMinimum.YOUNG_SEEDS.<0.921082578;darknessReduction.YOUNG_SEEDS.<0.9339639535;rb>=1.4618915645;gamma<0.306195675;shootDiameter>=2.4057891625;g0<18.92757307;max_height<95.666749035;Emax>=294.14550;timeLastTillSow_POIS<20.5;;MaxTillageDepth_POIS<22.5;;PrimaryCropSowingDate_POIS>=289;;nbSuperficialTillage_BLE>=2.5;
311;415;0.352074578900262;Situation.Stock2<0.5;;betaCompacted<0.861984437;nonDormantMinimum.YOUNG_SEEDS.>=0.921082578;darknessReduction.YOUNG_SEEDS.>=0.9339639535;rb<1.4618915645;gamma>=0.306195675;shootDiameter<2.4057891625;g0>=18.92757307;max_height>=95.666749035;Emax<294.14550;timeLastTillSow_POIS<24.25;;mu_LBRmid>=-0.1317415174;;nbMechWeeding_POIS<2.5;;Interrow.cm._POIS<11.5;;winterTillage_BL…
131;74;0.343427403341585;Situation.Stock2<0.5;;betaCompacted<0.861984437;nonDormantMinimum.YOUNG_SEEDS.>=0.921082578;darknessReduction.YOUNG_SEEDS.>=0.9339639535;rb<1.4618915645;gamma>=0.306195675;shootDiameter<2.4057891625;g0>=18.92757307;max_height>=95.666749035;Emax<294.14550;timeLastTillSow_POIS>=24.25;;nbResidueShredding.Broyage._POIS<0.5;FreqLeavingCutCropBiomass_POIS<0.;mu_LBRmid<-0.131741…
129;34;0.341473702989508;Situation.Stock2<0.5;;betaCompacted<0.861984437;nonDormantMinimum.YOUNG_SEEDS.>=0.921082578;darknessReduction.YOUNG_SEEDS.>=0.9339639535;rb<1.4618915645;gamma>=0.306195675;shootDiameter<2.4057891625;g0>=18.92757307;max_height>=95.666749035;Emax<294.14550;timeLastTillSow_POIS>=24.25;;nbResidueShredding.Broyage._POIS<0.5;FreqLeavingCutCropBiomass_POIS<0.;mu_LBRmid<-0.131741…
90;104;0.339085683390083;Situation.Stock2<0.5;;betaCompacted>=0.861984437;nonDormantMinimum.YOUNG_SEEDS.<0.921082578;darknessReduction.YOUNG_SEEDS.<0.9339639535;rb>=1.4618915645;gamma<0.306195675;shootDiameter>=2.4057891625;g0<18.92757307;max_height<95.666749035;Emax>=294.14550;timeLastTillSow_POIS<20.5;;MaxTillageDepth_POIS<22.5;;PrimaryCropSowingDate_POIS<289;;nbRootOnlyHerbicides_R<0.1665905;
9693;101;0.337522340168297;Situation.Stock2<0.5;;betaCompacted<0.861984437;nonDormantMinimum.YOUNG_SEEDS.>=0.921082578;darknessReduction.YOUNG_SEEDS.>=0.9339639535;rb<1.4618915645;gamma>=0.306195675;shootDiameter<2.4057891625;g0>=18.92757307;max_height>=95.666749035;Emax<294.14550;timeLastTillSow_POIS<24.25;;mu_LBRmid<-0.1317415174;;LBRlate>=0.516032129666667;LA0<1.319691955;tPhoto3>=28.197049055…	VIRTUAL10	VIRTUAL7};
4923;126;0.336808426894251;Situation.Stock2<0.5;;betaCompacted<0.861984437;nonDormantMinimum.YOUNG_SEEDS.>=0.921082578;darknessReduction.YOUNG_SEEDS.>=0.9339639535;rb<1.4618915645;gamma>=0.306195675;shootDiameter<2.4057891625;g0>=18.92757307;max_height>=95.666749035;Emax<294.14550;timeLastTillSow_POIS<24.25;;mu_LBRmid>=-0.1317415174;;nbMechWeeding_POIS<2.5;;Interrow.cm._POIS>=11.5;;timeLastTillSo…
1219;79;0.327299333947529;Situation.Stock2<0.5;;betaCompacted<0.861984437;nonDormantMinimum.YOUNG_SEEDS.>=0.921082578;darknessReduction.YOUNG_SEEDS.>=0.9339639535;rb<1.4618915645;gamma>=0.306195675;shootDiameter<2.4057891625;g0>=18.92757307;max_height>=95.666749035;Emax<294.14550;timeLastTillSow_POIS<24.25;;mu_LBRmid>=-0.1317415174;;nbMechWeeding_POIS<2.5;;Interrow.cm._POIS>=11.5;;timeLastTillSow…
82;170;0.316113867711514;Situation.Stock2<0.5;;betaCompacted>=0.861984437;nonDormantMinimum.YOUNG_SEEDS.<0.921082578;darknessReduction.YOUNG_SEEDS.<0.9339639535;rb>=1.4618915645;gamma<0.306195675;shootDiameter>=2.4057891625;g0<18.92757307;max_height<95.666749035;Emax>=294.14550;timeLastTillSow_POIS>=20.5;;PeaFloweringTT<1302.750671375;;PrimaryCropSowingDate_BLE<271;;WheatVariety in {CAPHORN	CEZANNE	VIRTUAL1	VIRTUAL10	VIRTUAL2	VIRTUAL3	VIRTUAL5	VIRTUAL6	VIRTUAL8};
295;177;0.312204185530053;Situation.Stock2<0.5;;betaCompacted<0.861984437;nonDormantMinimum.YOUNG_SEEDS.>=0.921082578;darknessReduction.YOUNG_SEEDS.>=0.9339639535;rb<1.4618915645;gamma>=0.306195675;shootDiameter<2.4057891625;g0>=18.92757307;max_height>=95.666749035;Emax<294.14550;timeLastTillSow_POIS<24.25;;mu_LBRmid<-0.1317415174;;LBRlate<0.516032129666667;LA0>=1.319691955;tPhoto3<28.197049055;t…
42;197;0.311117329374436;Situation.Stock2<0.5;;betaCompacted>=0.861984437;nonDormantMinimum.YOUNG_SEEDS.<0.921082578;darknessReduction.YOUNG_SEEDS.<0.9339639535;rb>=1.4618915645;gamma<0.306195675;shootDiameter>=2.4057891625;g0<18.92757307;max_height<95.666749035;Emax>=294.14550;timeLastTillSow_POIS>=20.5;;PeaFloweringTT>=1302.750671375;;maxTillageDepth_R>=23.5;
4845;217;0.300360404664242;Situation.Stock2<0.5;;betaCompacted<0.861984437;nonDormantMinimum.YOUNG_SEEDS.>=0.921082578;darknessReduction.YOUNG_SEEDS.>=0.9339639535;rb<1.4618915645;gamma>=0.306195675;shootDiameter<2.4057891625;g0>=18.92757307;max_height>=95.666749035;Emax<294.14550;timeLastTillSow_POIS<24.25;;mu_LBRmid<-0.1317415174;;LBRlate>=0.516032129666667;LA0<1.319691955;tPhoto3>=28.197049055…
81;345;0.297691070406945;Situation.Stock2<0.5;;betaCompacted>=0.861984437;nonDormantMinimum.YOUNG_SEEDS.<0.921082578;darknessReduction.YOUNG_SEEDS.<0.9339639535;rb>=1.4618915645;gamma<0.306195675;shootDiameter>=2.4057891625;g0<18.92757307;max_height<95.666749035;Emax>=294.14550;timeLastTillSow_POIS>=20.5;;PeaFloweringTT<1302.750671375;;PrimaryCropSowingDate_BLE>=271;;WheatVariety in {CEZANNE	ORVANTIS	VIRTUAL10	VIRTUAL3	VIRTUAL4	VIRTUAL5	VIRTUAL8};
2463;1850;0.293650002265964;Situation.Stock2<0.5;;betaCompacted<0.861984437;nonDormantMinimum.YOUNG_SEEDS.>=0.921082578;darknessReduction.YOUNG_SEEDS.>=0.9339639535;rb<1.4618915645;gamma>=0.306195675;shootDiameter<2.4057891625;g0>=18.92757307;max_height>=95.666749035;Emax<294.14550;timeLastTillSow_POIS<24.25;;mu_LBRmid>=-0.1317415174;;nbMechWeeding_POIS<2.5;;Interrow.cm._POIS>=11.5;;timeLastTillS…
531;117;0.287432343086848;Situation.Stock2<0.5;;betaCompacted<0.861984437;nonDormantMinimum.YOUNG_SEEDS.>=0.921082578;darknessReduction.YOUNG_SEEDS.>=0.9339639535;rb<1.4618915645;gamma>=0.306195675;shootDiameter<2.4057891625;g0>=18.92757307;max_height>=95.666749035;Emax<294.14550;timeLastTillSow_POIS>=24.25;;nbResidueShredding.Broyage._POIS<0.5;FreqLeavingCutCropBiomass_POIS<0.;mu_LBRmid>=-0.1317…
88;249;0.284798746428774;Situation.Stock2<0.5;;betaCompacted>=0.861984437;nonDormantMinimum.YOUNG_SEEDS.<0.921082578;darknessReduction.YOUNG_SEEDS.<0.9339639535;rb>=1.4618915645;gamma<0.306195675;shootDiameter>=2.4057891625;g0<18.92757307;max_height<95.666749035;Emax>=294.14550;timeLastTillSow_POIS<20.5;;MaxTillageDepth_POIS<22.5;;PrimaryCropSowingDate_POIS>=289;;nbSuperficialTillage_BLE<2.5;
114;111;0.278292413414058;Situation.Stock2>=0.5;;timeLastTillSow_POIS<40.5;;reductionDepth<0.000907154;;TTplant>=64.97158795;;timeLastTillSow_BLE<23;;PrimaryCropSowingDate_BLE<266.5;
116;89;0.265095779662007;Situation.Stock2>=0.5;;timeLastTillSow_POIS<40.5;;reductionDepth<0.000907154;;TTplant<64.97158795;;WheatVariety in {CEZANNE	VIRTUAL2	VIRTUAL3	VIRTUAL5	VIRTUAL7	VIRTUAL8	VIRTUAL9};;timeLastTillSow_POIS>=26;
2174;173;0.263141009463171;Situation.Stock2<0.5;;betaCompacted<0.861984437;nonDormantMinimum.YOUNG_SEEDS.>=0.921082578;darknessReduction.YOUNG_SEEDS.>=0.9339639535;rb<1.4618915645;gamma>=0.306195675;shootDiameter<2.4057891625;g0>=18.92757307;max_height>=95.666749035;Emax<294.14550;timeLastTillSow_POIS>=24.25;;nbResidueShredding.Broyage._POIS<0.5;FreqLeavingCutCropBiomass_POIS<0.;mu_LBRmid>=-0.131…
1223;574;0.26158315651434;Situation.Stock2<0.5;;betaCompacted<0.861984437;nonDormantMinimum.YOUNG_SEEDS.>=0.921082578;darknessReduction.YOUNG_SEEDS.>=0.9339639535;rb<1.4618915645;gamma>=0.306195675;shootDiameter<2.4057891625;g0>=18.92757307;max_height>=95.666749035;Emax<294.14550;timeLastTillSow_POIS<24.25;;mu_LBRmid>=-0.1317415174;;nbMechWeeding_POIS<2.5;;Interrow.cm._POIS>=11.5;;timeLastTillSow…
515;80;0.254978310231746;Situation.Stock2<0.5;;betaCompacted<0.861984437;nonDormantMinimum.YOUNG_SEEDS.>=0.921082578;darknessReduction.YOUNG_SEEDS.>=0.9339639535;rb<1.4618915645;gamma>=0.306195675;shootDiameter<2.4057891625;g0>=18.92757307;max_height>=95.666749035;Emax<294.14550;timeLastTillSow_POIS>=24.25;;nbResidueShredding.Broyage._POIS<0.5;FreqLeavingCutCropBiomass_POIS<0.;mu_LBRmid<-0.131741…
1045;66;0.24455882763797;Situation.Stock2<0.5;;betaCompacted<0.861984437;nonDormantMinimum.YOUNG_SEEDS.>=0.921082578;darknessReduction.YOUNG_SEEDS.>=0.9339639535;rb<1.4618915645;gamma>=0.306195675;shootDiameter<2.4057891625;g0>=18.92757307;max_height>=95.666749035;Emax<294.14550;timeLastTillSow_POIS>=24.25;;nbResidueShredding.Broyage._POIS<0.5;FreqLeavingCutCropBiomass_POIS<0.;mu_LBRmid<-0.131741…	ORVANTIS	VIRTUAL2	VIRTUAL4	VIRTUAL9};;nbTillageOtherThanPloughOrRoll_R<3.2901645;;timeSow1stHerbicide_POIS<9;
523;209;0.24367164034693;Situation.Stock2<0.5;;betaCompacted<0.861984437;nonDormantMinimum.YOUNG_SEEDS.>=0.921082578;darknessReduction.YOUNG_SEEDS.>=0.9339639535;rb<1.4618915645;gamma>=0.306195675;shootDiameter<2.4057891625;g0>=18.92757307;max_height>=95.666749035;Emax<294.14550;timeLastTillSow_POIS>=24.25;;nbResidueShredding.Broyage._POIS<0.5;FreqLeavingCutCropBiomass_POIS<0.;mu_LBRmid<-0.131741…	ORVANTIS	VIRTUAL2	VIRTUAL4	VIRTUAL9};;nbTillageOtherThanPloughOrRoll_R>=3.2901645;
141;181;0.239574118052822;Situation.Stock2<0.5;;betaCompacted<0.861984437;nonDormantMinimum.YOUNG_SEEDS.>=0.921082578;darknessReduction.YOUNG_SEEDS.>=0.9339639535;rb<1.4618915645;gamma>=0.306195675;shootDiameter<2.4057891625;g0>=18.92757307;max_height>=95.666749035;Emax<294.14550;timeLastTillSow_POIS>=24.25;;nbResidueShredding.Broyage._POIS>=0.5;FreqLeavingCutCropBiomass_POIS>=0.;PrimaryCropSowin…	ORVANTIS	VIRTUAL3	VIRTUAL4	VIRTUAL9};;mu_WMmid>=-0.0101438329;LBRmid<0.7661125;b_RLHlate<2.5211271666666
606;84;0.236467174676707;Situation.Stock2<0.5;;betaCompacted<0.861984437;nonDormantMinimum.YOUNG_SEEDS.>=0.921082578;darknessReduction.YOUNG_SEEDS.>=0.9339639535;rb<1.4618915645;gamma>=0.306195675;shootDiameter<2.4057891625;g0>=18.92757307;max_height>=95.666749035;Emax<294.14550;timeLastTillSow_POIS<24.25;;mu_LBRmid<-0.1317415174;;LBRlate>=0.516032129666667;LA0<1.319691955;tPhoto3>=28.197049055;t…
587;221;0.228903853680195;Situation.Stock2<0.5;;betaCompacted<0.861984437;nonDormantMinimum.YOUNG_SEEDS.>=0.921082578;darknessReduction.YOUNG_SEEDS.>=0.9339639535;rb<1.4618915645;gamma>=0.306195675;shootDiameter<2.4057891625;g0>=18.92757307;max_height>=95.666749035;Emax<294.14550;timeLastTillSow_POIS<24.25;;mu_LBRmid<-0.1317415174;;LBRlate<0.516032129666667;LA0>=1.319691955;tPhoto3<28.197049055;t…
78;143;0.224919912146855;Situation.Stock2<0.5;;betaCompacted<0.861984437;nonDormantMinimum.YOUNG_SEEDS.>=0.921082578;darknessReduction.YOUNG_SEEDS.>=0.9339639535;rb<1.4618915645;gamma>=0.306195675;shootDiameter<2.4057891625;g0>=18.92757307;max_height>=95.666749035;Emax<294.14550;timeLastTillSow_POIS<24.25;;mu_LBRmid>=-0.1317415174;;nbMechWeeding_POIS>=2.5;;SummerTillage_R<2.332268;
158;75;0.219170628417474;Situation.Stock2<0.5;;betaCompacted<0.861984437;nonDormantMinimum.YOUNG_SEEDS.>=0.921082578;darknessReduction.YOUNG_SEEDS.>=0.9339639535;rb<1.4618915645;gamma>=0.306195675;shootDiameter<2.4057891625;g0>=18.92757307;max_height>=95.666749035;Emax<294.14550;timeLastTillSow_POIS<24.25;;mu_LBRmid>=-0.1317415174;;nbMechWeeding_POIS>=2.5;;SummerTillage_R>=2.332268;;propWeededAre…
48;546;0.216746764335121;Situation.Stock2>=0.5;;timeLastTillSow_POIS>=40.5;;WMlate>=13.2587720133333;;timeSow1stHerbicide_BLE<198.25;;nbHerbDicotSup50_POIS<3.5;
284;196;0.216251439124872;Situation.Stock2<0.5;;betaCompacted<0.861984437;nonDormantMinimum.YOUNG_SEEDS.>=0.921082578;darknessReduction.YOUNG_SEEDS.>=0.9339639535;rb<1.4618915645;gamma>=0.306195675;shootDiameter<2.4057891625;g0>=18.92757307;max_height>=95.666749035;Emax<294.14550;timeLastTillSow_POIS>=24.25;;nbResidueShredding.Broyage._POIS>=0.5;FreqLeavingCutCropBiomass_POIS>=0.;PrimaryCropSowin…	VIRTUAL1	VIRTUAL10	VIRTUAL2	VIRTUAL5	VIRTUAL6	VIRTUAL7	VIRTUAL8};;timeSow1stHerbicide_POIS<65.25;;nbHerbMonocotSup50_BLE<2.5;
9692;198;0.209552885979691;Situation.Stock2<0.5;;betaCompacted<0.861984437;nonDormantMinimum.YOUNG_SEEDS.>=0.921082578;darknessReduction.YOUNG_SEEDS.>=0.9339639535;rb<1.4618915645;gamma>=0.306195675;shootDiameter<2.4057891625;g0>=18.92757307;max_height>=95.666749035;Emax<294.14550;timeLastTillSow_POIS<24.25;;mu_LBRmid<-0.1317415174;;LBRlate>=0.516032129666667;LA0<1.319691955;tPhoto3>=28.197049055…	VIRTUAL3	VIRTUAL4	VIRTUAL8};
137;143;0.208572322864546;Situation.Stock2<0.5;;betaCompacted<0.861984437;nonDormantMinimum.YOUNG_SEEDS.>=0.921082578;darknessReduction.YOUNG_SEEDS.>=0.9339639535;rb<1.4618915645;gamma>=0.306195675;shootDiameter<2.4057891625;g0>=18.92757307;max_height>=95.666749035;Emax<294.14550;timeLastTillSow_POIS>=24.25;;nbResidueShredding.Broyage._POIS>=0.5;FreqLeavingCutCropBiomass_POIS>=0.;PrimaryCropSowin…
80;309;0.207925018034529;Situation.Stock2<0.5;;betaCompacted>=0.861984437;nonDormantMinimum.YOUNG_SEEDS.<0.921082578;darknessReduction.YOUNG_SEEDS.<0.9339639535;rb>=1.4618915645;gamma<0.306195675;shootDiameter>=2.4057891625;g0<18.92757307;max_height<95.666749035;Emax>=294.14550;timeLastTillSow_POIS>=20.5;;PeaFloweringTT<1302.750671375;;PrimaryCropSowingDate_BLE>=271;;WheatVariety in {CAPHORN	VIRTUAL2	VIRTUAL6	VIRTUAL7};
4844;766;0.205551738040284;Situation.Stock2<0.5;;betaCompacted<0.861984437;nonDormantMinimum.YOUNG_SEEDS.>=0.921082578;darknessReduction.YOUNG_SEEDS.>=0.9339639535;rb<1.4618915645;gamma>=0.306195675;shootDiameter<2.4057891625;g0>=18.92757307;max_height>=95.666749035;Emax<294.14550;timeLastTillSow_POIS<24.25;;mu_LBRmid<-0.1317415174;;LBRlate>=0.516032129666667;LA0<1.319691955;tPhoto3>=28.197049055…
602;53;0.20259539489636;Situation.Stock2<0.5;;betaCompacted<0.861984437;nonDormantMinimum.YOUNG_SEEDS.>=0.921082578;darknessReduction.YOUNG_SEEDS.>=0.9339639535;rb<1.4618915645;gamma>=0.306195675;shootDiameter<2.4057891625;g0>=18.92757307;max_height>=95.666749035;Emax<294.14550;timeLastTillSow_POIS<24.25;;mu_LBRmid<-0.1317415174;;LBRlate>=0.516032129666667;LA0<1.319691955;tPhoto3>=28.197049055;tF…
604;350;0.200774929143103;Situation.Stock2<0.5;;betaCompacted<0.861984437;nonDormantMinimum.YOUNG_SEEDS.>=0.921082578;darknessReduction.YOUNG_SEEDS.>=0.9339639535;rb<1.4618915645;gamma>=0.306195675;shootDiameter<2.4057891625;g0>=18.92757307;max_height>=95.666749035;Emax<294.14550;timeLastTillSow_POIS<24.25;;mu_LBRmid<-0.1317415174;;LBRlate>=0.516032129666667;LA0<1.319691955;tPhoto3>=28.197049055;…
601;152;0.197816322140926;Situation.Stock2<0.5;;betaCompacted<0.861984437;nonDormantMinimum.YOUNG_SEEDS.>=0.921082578;darknessReduction.YOUNG_SEEDS.>=0.9339639535;rb<1.4618915645;gamma>=0.306195675;shootDiameter<2.4057891625;g0>=18.92757307;max_height>=95.666749035;Emax<294.14550;timeLastTillSow_POIS<24.25;;mu_LBRmid<-0.1317415174;;LBRlate>=0.516032129666667;LA0<1.319691955;tPhoto3>=28.197049055;…
112;109;0.194933844555605;Situation.Stock2>=0.5;;timeLastTillSow_POIS<40.5;;reductionDepth<0.000907154;;TTplant>=64.97158795;;timeLastTillSow_BLE>=23;;nbHerbMonocotSup50_COLZA>=0.5;nbNonSystemicHerbicides_R>=0.4997715;SowingDepth.cm._COLZA<2;nbHerbMonocotSup75_COLZA>=0.5;EfficacyMonocot_COLZA>=0.437
529;94;0.193452898100769;Situation.Stock2<0.5;;betaCompacted<0.861984437;nonDormantMinimum.YOUNG_SEEDS.>=0.921082578;darknessReduction.YOUNG_SEEDS.>=0.9339639535;rb<1.4618915645;gamma>=0.306195675;shootDiameter<2.4057891625;g0>=18.92757307;max_height>=95.666749035;Emax<294.14550;timeLastTillSow_POIS>=24.25;;nbResidueShredding.Broyage._POIS<0.5;FreqLeavingCutCropBiomass_POIS<0.;mu_LBRmid>=-0.13174…
149;180;0.192569003054651;Situation.Stock2<0.5;;betaCompacted<0.861984437;nonDormantMinimum.YOUNG_SEEDS.>=0.921082578;darknessReduction.YOUNG_SEEDS.>=0.9339639535;rb<1.4618915645;gamma>=0.306195675;shootDiameter<2.4057891625;g0>=18.92757307;max_height>=95.666749035;Emax<294.14550;timeLastTillSow_POIS<24.25;;mu_LBRmid<-0.1317415174;;LBRlate>=0.516032129666667;LA0<1.319691955;tPhoto3>=28.197049055;…	VIRTUAL2	VIRTUAL4	VIRTUAL9};
2462;225;0.189176923406956;Situation.Stock2<0.5;;betaCompacted<0.861984437;nonDormantMinimum.YOUNG_SEEDS.>=0.921082578;darknessReduction.YOUNG_SEEDS.>=0.9339639535;rb<1.4618915645;gamma>=0.306195675;shootDiameter<2.4057891625;g0>=18.92757307;max_height>=95.666749035;Emax<294.14550;timeLastTillSow_POIS<24.25;;mu_LBRmid>=-0.1317415174;;nbMechWeeding_POIS<2.5;;Interrow.cm._POIS>=11.5;;timeLastTillSo…
2460;544;0.184383520857197;Situation.Stock2<0.5;;betaCompacted<0.861984437;nonDormantMinimum.YOUNG_SEEDS.>=0.921082578;darknessReduction.YOUNG_SEEDS.>=0.9339639535;rb<1.4618915645;gamma>=0.306195675;shootDiameter<2.4057891625;g0>=18.92757307;max_height>=95.666749035;Emax<294.14550;timeLastTillSow_POIS<24.25;;mu_LBRmid>=-0.1317415174;;nbMechWeeding_POIS<2.5;;Interrow.cm._POIS>=11.5;;timeLastTillSo…
270;486;0.18350580541322;Situation.Stock2<0.5;;betaCompacted<0.861984437;nonDormantMinimum.YOUNG_SEEDS.>=0.921082578;darknessReduction.YOUNG_SEEDS.>=0.9339639535;rb<1.4618915645;gamma>=0.306195675;shootDiameter<2.4057891625;g0>=18.92757307;max_height>=95.666749035;Emax<294.14550;timeLastTillSow_POIS>=24.25;;nbResidueShredding.Broyage._POIS<0.5;FreqLeavingCutCropBiomass_POIS<0.;mu_LBRmid>=-0.13174…
1222;246;0.17394854427797;Situation.Stock2<0.5;;betaCompacted<0.861984437;nonDormantMinimum.YOUNG_SEEDS.>=0.921082578;darknessReduction.YOUNG_SEEDS.>=0.9339639535;rb<1.4618915645;gamma>=0.306195675;shootDiameter<2.4057891625;g0>=18.92757307;max_height>=95.666749035;Emax<294.14550;timeLastTillSow_POIS<24.25;;mu_LBRmid>=-0.1317415174;;nbMechWeeding_POIS<2.5;;Interrow.cm._POIS>=11.5;;timeLastTillSow…
266;821;0.169910393007451;Situation.Stock2<0.5;;betaCompacted<0.861984437;nonDormantMinimum.YOUNG_SEEDS.>=0.921082578;darknessReduction.YOUNG_SEEDS.>=0.9339639535;rb<1.4618915645;gamma>=0.306195675;shootDiameter<2.4057891625;g0>=18.92757307;max_height>=95.666749035;Emax<294.14550;timeLastTillSow_POIS>=24.25;;nbResidueShredding.Broyage._POIS<0.5;FreqLeavingCutCropBiomass_POIS<0.;mu_LBRmid>=-0.1317…
52;88;0.167649706108943;Situation.Stock2>=0.5;;timeLastTillSow_POIS>=40.5;;WMlate<13.2587720133333;;timeLastTillSow_POIS>=87.5;;timeLastHerbicideHarvest_BLE<70.5;
310;52;0.167155840481614;Situation.Stock2<0.5;;betaCompacted<0.861984437;nonDormantMinimum.YOUNG_SEEDS.>=0.921082578;darknessReduction.YOUNG_SEEDS.>=0.9339639535;rb<1.4618915645;gamma>=0.306195675;shootDiameter<2.4057891625;g0>=18.92757307;max_height>=95.666749035;Emax<294.14550;timeLastTillSow_POIS<24.25;;mu_LBRmid>=-0.1317415174;;nbMechWeeding_POIS<2.5;;Interrow.cm._POIS<11.5;;winterTillage_BLE…
1218;246;0.165925287688618;Situation.Stock2<0.5;;betaCompacted<0.861984437;nonDormantMinimum.YOUNG_SEEDS.>=0.921082578;darknessReduction.YOUNG_SEEDS.>=0.9339639535;rb<1.4618915645;gamma>=0.306195675;shootDiameter<2.4057891625;g0>=18.92757307;max_height>=95.666749035;Emax<294.14550;timeLastTillSow_POIS<24.25;;mu_LBRmid>=-0.1317415174;;nbMechWeeding_POIS<2.5;;Interrow.cm._POIS>=11.5;;timeLastTillSo…
154;100;0.159893021918231;Situation.Stock2<0.5;;betaCompacted<0.861984437;nonDormantMinimum.YOUNG_SEEDS.>=0.921082578;darknessReduction.YOUNG_SEEDS.>=0.9339639535;rb<1.4618915645;gamma>=0.306195675;shootDiameter<2.4057891625;g0>=18.92757307;max_height>=95.666749035;Emax<294.14550;timeLastTillSow_POIS<24.25;;mu_LBRmid>=-0.1317415174;;nbMechWeeding_POIS<2.5;;Interrow.cm._POIS<11.5;;winterTillage_BL…
614;230;0.158514429012494;Situation.Stock2<0.5;;betaCompacted<0.861984437;nonDormantMinimum.YOUNG_SEEDS.>=0.921082578;darknessReduction.YOUNG_SEEDS.>=0.9339639535;rb<1.4618915645;gamma>=0.306195675;shootDiameter<2.4057891625;g0>=18.92757307;max_height>=95.666749035;Emax<294.14550;timeLastTillSow_POIS<24.25;;mu_LBRmid>=-0.1317415174;;nbMechWeeding_POIS<2.5;;Interrow.cm._POIS>=11.5;;timeLastTillSow…
286;59;0.140569553701137;Situation.Stock2<0.5;;betaCompacted<0.861984437;nonDormantMinimum.YOUNG_SEEDS.>=0.921082578;darknessReduction.YOUNG_SEEDS.>=0.9339639535;rb<1.4618915645;gamma>=0.306195675;shootDiameter<2.4057891625;g0>=18.92757307;max_height>=95.666749035;Emax<294.14550;timeLastTillSow_POIS>=24.25;;nbResidueShredding.Broyage._POIS>=0.5;FreqLeavingCutCropBiomass_POIS>=0.;PrimaryCropSowing…	VIRTUAL1	VIRTUAL10	VIRTUAL2	VIRTUAL5	VIRTUAL6	VIRTUAL7	VIRTUAL8};;timeSow1stHerbicide_POIS>=65.25;;nbPloughing_R>=0.583067;
276;293;0.135534323681797;Situation.Stock2<0.5;;betaCompacted<0.861984437;nonDormantMinimum.YOUNG_SEEDS.>=0.921082578;darknessReduction.YOUNG_SEEDS.>=0.9339639535;rb<1.4618915645;gamma>=0.306195675;shootDiameter<2.4057891625;g0>=18.92757307;max_height>=95.666749035;Emax<294.14550;timeLastTillSow_POIS>=24.25;;nbResidueShredding.Broyage._POIS>=0.5;FreqLeavingCutCropBiomass_POIS>=0.;PrimaryCropSowin…
586;1116;0.134750665944469;Situation.Stock2<0.5;;betaCompacted<0.861984437;nonDormantMinimum.YOUNG_SEEDS.>=0.921082578;darknessReduction.YOUNG_SEEDS.>=0.9339639535;rb<1.4618915645;gamma>=0.306195675;shootDiameter<2.4057891625;g0>=18.92757307;max_height>=95.666749035;Emax<294.14550;timeLastTillSow_POIS<24.25;;mu_LBRmid<-0.1317415174;;LBRlate<0.516032129666667;LA0>=1.319691955;tPhoto3<28.197049055;…
134;595;0.133888049724262;Situation.Stock2<0.5;;betaCompacted<0.861984437;nonDormantMinimum.YOUNG_SEEDS.>=0.921082578;darknessReduction.YOUNG_SEEDS.>=0.9339639535;rb<1.4618915645;gamma>=0.306195675;shootDiameter<2.4057891625;g0>=18.92757307;max_height>=95.666749035;Emax<294.14550;timeLastTillSow_POIS>=24.25;;nbResidueShredding.Broyage._POIS<0.5;FreqLeavingCutCropBiomass_POIS<0.;mu_LBRmid>=-0.1317…
306;323;0.127380519746535;Situation.Stock2<0.5;;betaCompacted<0.861984437;nonDormantMinimum.YOUNG_SEEDS.>=0.921082578;darknessReduction.YOUNG_SEEDS.>=0.9339639535;rb<1.4618915645;gamma>=0.306195675;shootDiameter<2.4057891625;g0>=18.92757307;max_height>=95.666749035;Emax<294.14550;timeLastTillSow_POIS<24.25;;mu_LBRmid>=-0.1317415174;;nbMechWeeding_POIS<2.5;;Interrow.cm._POIS>=11.5;;timeLastTillSow…
542;134;0.122914387662507;Situation.Stock2<0.5;;betaCompacted<0.861984437;nonDormantMinimum.YOUNG_SEEDS.>=0.921082578;darknessReduction.YOUNG_SEEDS.>=0.9339639535;rb<1.4618915645;gamma>=0.306195675;shootDiameter<2.4057891625;g0>=18.92757307;max_height>=95.666749035;Emax<294.14550;timeLastTillSow_POIS>=24.25;;nbResidueShredding.Broyage._POIS<0.5;FreqLeavingCutCropBiomass_POIS<0.;mu_LBRmid>=-0.1317…
4922;31;0.118676934091331;Situation.Stock2<0.5;;betaCompacted<0.861984437;nonDormantMinimum.YOUNG_SEEDS.>=0.921082578;darknessReduction.YOUNG_SEEDS.>=0.9339639535;rb<1.4618915645;gamma>=0.306195675;shootDiameter<2.4057891625;g0>=18.92757307;max_height>=95.666749035;Emax<294.14550;timeLastTillSow_POIS<24.25;;mu_LBRmid>=-0.1317415174;;nbMechWeeding_POIS<2.5;;Interrow.cm._POIS>=11.5;;timeLastTillSow…
521;642;0.118283865610921;Situation.Stock2<0.5;;betaCompacted<0.861984437;nonDormantMinimum.YOUNG_SEEDS.>=0.921082578;darknessReduction.YOUNG_SEEDS.>=0.9339639535;rb<1.4618915645;gamma>=0.306195675;shootDiameter<2.4057891625;g0>=18.92757307;max_height>=95.666749035;Emax<294.14550;timeLastTillSow_POIS>=24.25;;nbResidueShredding.Broyage._POIS<0.5;FreqLeavingCutCropBiomass_POIS<0.;mu_LBRmid<-0.13174…	VIRTUAL1	VIRTUAL10	VIRTUAL3	VIRTUAL5	VIRTUAL6	VIRTUAL7	VIRTUAL8};;nbSystemicHerbicides_POIS>=1.5;
608;547;0.112688376939719;Situation.Stock2<0.5;;betaCompacted<0.861984437;nonDormantMinimum.YOUNG_SEEDS.>=0.921082578;darknessReduction.YOUNG_SEEDS.>=0.9339639535;rb<1.4618915645;gamma>=0.306195675;shootDiameter<2.4057891625;g0>=18.92757307;max_height>=95.666749035;Emax<294.14550;timeLastTillSow_POIS<24.25;;mu_LBRmid>=-0.1317415174;;nbMechWeeding_POIS<2.5;;Interrow.cm._POIS>=11.5;;timeLastTillSow…
292;933;0.109323369694591;Situation.Stock2<0.5;;betaCompacted<0.861984437;nonDormantMinimum.YOUNG_SEEDS.>=0.921082578;darknessReduction.YOUNG_SEEDS.>=0.9339639535;rb<1.4618915645;gamma>=0.306195675;shootDiameter<2.4057891625;g0>=18.92757307;max_height>=95.666749035;Emax<294.14550;timeLastTillSow_POIS<24.25;;mu_LBRmid<-0.1317415174;;LBRlate<0.516032129666667;LA0>=1.319691955;tPhoto3<28.197049055;t…
140;212;0.106746008587791;Situation.Stock2<0.5;;betaCompacted<0.861984437;nonDormantMinimum.YOUNG_SEEDS.>=0.921082578;darknessReduction.YOUNG_SEEDS.>=0.9339639535;rb<1.4618915645;gamma>=0.306195675;shootDiameter<2.4057891625;g0>=18.92757307;max_height>=95.666749035;Emax<294.14550;timeLastTillSow_POIS>=24.25;;nbResidueShredding.Broyage._POIS>=0.5;FreqLeavingCutCropBiomass_POIS>=0.;PrimaryCropSowin…	ORVANTIS	VIRTUAL3	VIRTUAL4	VIRTUAL9};;mu_WMmid<-0.0101438329;LBRmid>=0.7661125;b_RLHlate>=2.5211271666666
530;421;0.105148323825099;Situation.Stock2<0.5;;betaCompacted<0.861984437;nonDormantMinimum.YOUNG_SEEDS.>=0.921082578;darknessReduction.YOUNG_SEEDS.>=0.9339639535;rb<1.4618915645;gamma>=0.306195675;shootDiameter<2.4057891625;g0>=18.92757307;max_height>=95.666749035;Emax<294.14550;timeLastTillSow_POIS>=24.25;;nbResidueShredding.Broyage._POIS<0.5;FreqLeavingCutCropBiomass_POIS<0.;mu_LBRmid>=-0.1317…
294;67;0.1050800220856;Situation.Stock2<0.5;;betaCompacted<0.861984437;nonDormantMinimum.YOUNG_SEEDS.>=0.921082578;darknessReduction.YOUNG_SEEDS.>=0.9339639535;rb<1.4618915645;gamma>=0.306195675;shootDiameter<2.4057891625;g0>=18.92757307;max_height>=95.666749035;Emax<294.14550;timeLastTillSow_POIS<24.25;;mu_LBRmid<-0.1317415174;;LBRlate<0.516032129666667;LA0>=1.319691955;tPhoto3<28.197049055;tFro…
2172;77;0.100941785719525;Situation.Stock2<0.5;;betaCompacted<0.861984437;nonDormantMinimum.YOUNG_SEEDS.>=0.921082578;darknessReduction.YOUNG_SEEDS.>=0.9339639535;rb<1.4618915645;gamma>=0.306195675;shootDiameter<2.4057891625;g0>=18.92757307;max_height>=95.666749035;Emax<294.14550;timeLastTillSow_POIS>=24.25;;nbResidueShredding.Broyage._POIS<0.5;FreqLeavingCutCropBiomass_POIS<0.;mu_LBRmid>=-0.1317…
1044;427;0.0952420694407297;Situation.Stock2<0.5;;betaCompacted<0.861984437;nonDormantMinimum.YOUNG_SEEDS.>=0.921082578;darknessReduction.YOUNG_SEEDS.>=0.9339639535;rb<1.4618915645;gamma>=0.306195675;shootDiameter<2.4057891625;g0>=18.92757307;max_height>=95.666749035;Emax<294.14550;timeLastTillSow_POIS>=24.25;;nbResidueShredding.Broyage._POIS<0.5;FreqLeavingCutCropBiomass_POIS<0.;mu_LBRmid<-0.131…	ORVANTIS	VIRTUAL2	VIRTUAL4	VIRTUAL9};;nbTillageOtherThanPloughOrRoll_R<3.2901645;;timeSow1stHerbicide_POIS>=9;
72;1615;0.0893013336868603;Situation.Stock2<0.5;;betaCompacted<0.861984437;nonDormantMinimum.YOUNG_SEEDS.>=0.921082578;darknessReduction.YOUNG_SEEDS.>=0.9339639535;rb<1.4618915645;gamma>=0.306195675;shootDiameter<2.4057891625;g0>=18.92757307;max_height>=95.666749035;Emax<294.14550;timeLastTillSow_POIS<24.25;;mu_LBRmid<-0.1317415174;;LBRlate<0.516032129666667;LA0>=1.319691955;tPhoto3<28.197049055;…
1210;65;0.0860291180955113;Situation.Stock2<0.5;;betaCompacted<0.861984437;nonDormantMinimum.YOUNG_SEEDS.>=0.921082578;darknessReduction.YOUNG_SEEDS.>=0.9339639535;rb<1.4618915645;gamma>=0.306195675;shootDiameter<2.4057891625;g0>=18.92757307;max_height>=95.666749035;Emax<294.14550;timeLastTillSow_POIS<24.25;;mu_LBRmid<-0.1317415174;;LBRlate>=0.516032129666667;LA0<1.319691955;tPhoto3>=28.197049055…
600;382;0.0822747163813075;Situation.Stock2<0.5;;betaCompacted<0.861984437;nonDormantMinimum.YOUNG_SEEDS.>=0.921082578;darknessReduction.YOUNG_SEEDS.>=0.9339639535;rb<1.4618915645;gamma>=0.306195675;shootDiameter<2.4057891625;g0>=18.92757307;max_height>=95.666749035;Emax<294.14550;timeLastTillSow_POIS<24.25;;mu_LBRmid<-0.1317415174;;LBRlate>=0.516032129666667;LA0<1.319691955;tPhoto3>=28.197049055…
528;2335;0.0747047580147042;Situation.Stock2<0.5;;betaCompacted<0.861984437;nonDormantMinimum.YOUNG_SEEDS.>=0.921082578;darknessReduction.YOUNG_SEEDS.>=0.9339639535;rb<1.4618915645;gamma>=0.306195675;shootDiameter<2.4057891625;g0>=18.92757307;max_height>=95.666749035;Emax<294.14550;timeLastTillSow_POIS>=24.25;;nbResidueShredding.Broyage._POIS<0.5;FreqLeavingCutCropBiomass_POIS<0.;mu_LBRmid>=-0.13…
514;121;0.0727422239396077;Situation.Stock2<0.5;;betaCompacted<0.861984437;nonDormantMinimum.YOUNG_SEEDS.>=0.921082578;darknessReduction.YOUNG_SEEDS.>=0.9339639535;rb<1.4618915645;gamma>=0.306195675;shootDiameter<2.4057891625;g0>=18.92757307;max_height>=95.666749035;Emax<294.14550;timeLastTillSow_POIS>=24.25;;nbResidueShredding.Broyage._POIS<0.5;FreqLeavingCutCropBiomass_POIS<0.;mu_LBRmid<-0.1317…
136;622;0.0640706197781265;Situation.Stock2<0.5;;betaCompacted<0.861984437;nonDormantMinimum.YOUNG_SEEDS.>=0.921082578;darknessReduction.YOUNG_SEEDS.>=0.9339639535;rb<1.4618915645;gamma>=0.306195675;shootDiameter<2.4057891625;g0>=18.92757307;max_height>=95.666749035;Emax<294.14550;timeLastTillSow_POIS>=24.25;;nbResidueShredding.Broyage._POIS>=0.5;FreqLeavingCutCropBiomass_POIS>=0.;PrimaryCropSowi…
256;3199;0.0536687505420399;Situation.Stock2<0.5;;betaCompacted<0.861984437;nonDormantMinimum.YOUNG_SEEDS.>=0.921082578;darknessReduction.YOUNG_SEEDS.>=0.9339639535;rb<1.4618915645;gamma>=0.306195675;shootDiameter<2.4057891625;g0>=18.92757307;max_height>=95.666749035;Emax<294.14550;timeLastTillSow_POIS>=24.25;;nbResidueShredding.Broyage._POIS<0.5;FreqLeavingCutCropBiomass_POIS<0.;mu_LBRmid<-0.131…
520;858;0.0528082664998783;Situation.Stock2<0.5;;betaCompacted<0.861984437;nonDormantMinimum.YOUNG_SEEDS.>=0.921082578;darknessReduction.YOUNG_SEEDS.>=0.9339639535;rb<1.4618915645;gamma>=0.306195675;shootDiameter<2.4057891625;g0>=18.92757307;max_height>=95.666749035;Emax<294.14550;timeLastTillSow_POIS>=24.25;;nbResidueShredding.Broyage._POIS<0.5;FreqLeavingCutCropBiomass_POIS<0.;mu_LBRmid<-0.1317…	VIRTUAL1	VIRTUAL10	VIRTUAL3	VIRTUAL5	VIRTUAL6	VIRTUAL7	VIRTUAL8};;nbSystemicHerbicides_POIS<1.5;
148;303;0.0527282438971398;Situation.Stock2<0.5;;betaCompacted<0.861984437;nonDormantMinimum.YOUNG_SEEDS.>=0.921082578;darknessReduction.YOUNG_SEEDS.>=0.9339639535;rb<1.4618915645;gamma>=0.306195675;shootDiameter<2.4057891625;g0>=18.92757307;max_height>=95.666749035;Emax<294.14550;timeLastTillSow_POIS<24.25;;mu_LBRmid<-0.1317415174;;LBRlate>=0.516032129666667;LA0<1.319691955;tPhoto3>=28.197049055…	CEZANNE	VIRTUAL10	VIRTUAL3	VIRTUAL5	VIRTUAL7	VIRTUAL8};
610;36;0.0431323235549623;Situation.Stock2<0.5;;betaCompacted<0.861984437;nonDormantMinimum.YOUNG_SEEDS.>=0.921082578;darknessReduction.YOUNG_SEEDS.>=0.9339639535;rb<1.4618915645;gamma>=0.306195675;shootDiameter<2.4057891625;g0>=18.92757307;max_height>=95.666749035;Emax<294.14550;timeLastTillSow_POIS<24.25;;mu_LBRmid>=-0.1317415174;;nbMechWeeding_POIS<2.5;;Interrow.cm._POIS>=11.5;;timeLastTillSow…
