# Supplementary material for: Tracking Ideal Varieties and Cropping Techniques for Agroecological Weed Management: A Simulation-Based Study on Pea
Source: Front Plant Sci. 2022 Apr 4;13:809056. doi: 10.3389/fpls.2022.809056 (PMC9014269; doi:10.3389/fpls.2022.809056)
Supplement: Supplementary file 1 [file Data_Sheet_1.ZIP › AllBranches/Feuilles_GrainYieldLoss_Winter_Rotation.csv]

idLeaf;n;MeanIndicator;
95;25;0.833921600000625;Situation.Stock2<0.5;;Frequency_COLZA>=0.2082385;;nbTillageOtherThanPloughOrRoll_R>=3.2901645;;timeLastTillSow_COLZA<10.5;;WMmid>=26.3580459912;tFrostMid3<-23.72571718;SowingDensity.seeds.m2._POIS<30;
35;10;0.820603063910892;Situation.Stock2<0.5;;Frequency_COLZA<0.2082385;;Situation.Rotation1>=0.5;CropRotationLength_R<4;Frequency_BLE>=0.3331815;Frequency_COLZA<0.0832955;Frequency_POIS>=0.3331815;Frequency_MAIS<0.0832955;Frequency_ORGE<0.0832955;Frequency_TOURNESOL<0.0832955;Situation.Rotation4<0.;nonDormantMinimum.YOUNG_SEEDS.<0.921082578;darknessReduction.YOUNG_SEEDS.<0.9339639535;rb>=1.46189…
759;30;0.805838829392564;Situation.Stock2<0.5;;Frequency_COLZA>=0.2082385;;nbTillageOtherThanPloughOrRoll_R>=3.2901645;;timeLastTillSow_COLZA<10.5;;WMmid>=26.3580459912;tFrostMid3<-23.72571718;SowingDensity.seeds.m2._POIS>=30;;PrimaryCropSowingDate_POIS<332.5;;Interrow.cm._BLE<14.5;;nbSuperficialTillage_COLZA<2.5;summerTillage_COLZA<2.
135;10;0.785856708541105;Situation.Stock2<0.5;;Frequency_COLZA<0.2082385;;Situation.Rotation1>=0.5;CropRotationLength_R<4;Frequency_BLE>=0.3331815;Frequency_COLZA<0.0832955;Frequency_POIS>=0.3331815;Frequency_MAIS<0.0832955;Frequency_ORGE<0.0832955;Frequency_TOURNESOL<0.0832955;Situation.Rotation4<0.;nonDormantMinimum.YOUNG_SEEDS.>=0.921082578;darknessReduction.YOUNG_SEEDS.>=0.9339639535;rb<1.461…
1487;20;0.784138218251456;Situation.Stock2<0.5;;Frequency_COLZA>=0.2082385;;nbTillageOtherThanPloughOrRoll_R>=3.2901645;;timeLastTillSow_COLZA<10.5;;WMmid<26.3580459912;tFrostMid3>=-23.72571718;propWeededArea_R<0.6995455;;timeLastTillSow_BLE<22.5;;timeLastTillSow_POIS<25.5;;timeLastPloughSow_BLE>=66.5;;nbTillageOtherThanPloughOrRoll_R>=4.5812415;PrimaryCropSowingDate_BLE>=323.
12015;45;0.771845807930475;Situation.Stock2<0.5;;Frequency_COLZA>=0.2082385;;nbTillageOtherThanPloughOrRoll_R>=3.2901645;;timeLastTillSow_COLZA<10.5;;WMmid<26.3580459912;tFrostMid3>=-23.72571718;propWeededArea_R>=0.6995455;;maxTillageDepth_R>=19.5;;LA0<3.1063436655;mu_LBRmid>=-0.158386834;harvestDate_BLE<215.5;;timeLastRollSow_BLE>=53;;PrimaryCropSowingDate_COLZA>=210.5;;timeLastPloughSow_BLE>=55…
29;50;0.769531380901702;Situation.Stock2>=0.5;;timeLastTillSow_BLE<22.5;;SummerTillage_R<1.8324965;;WMmid>=21.558422556;
15;740;0.758179125270989;Situation.Stock2>=0.5;;timeLastTillSow_BLE<22.5;;SummerTillage_R>=1.8324965;
687;15;0.735662708030719;Situation.Stock2<0.5;;Frequency_COLZA>=0.2082385;;nbTillageOtherThanPloughOrRoll_R<3.2901645;;PrimaryCropSowingDate_COLZA<237.5;;reductionDepth<0.000907154;;timeLastTillSow_BLE<21.5;;timeHarvest1stRoll_BLE>=26;;propSpeciesMortSup80_COLZA>=0.1346155;;nbMechWeeding_R>=2.4988585;
27;170;0.730594965867868;Situation.Stock2>=0.5;;timeLastTillSow_BLE>=22.5;;MaxTillageDepth_COLZA>=15.5;;MeanTillageDepth_POIS<15.9166665;
1503;75;0.72918931940039;Situation.Stock2<0.5;;Frequency_COLZA>=0.2082385;;nbTillageOtherThanPloughOrRoll_R>=3.2901645;;timeLastTillSow_COLZA<10.5;;WMmid<26.3580459912;tFrostMid3>=-23.72571718;propWeededArea_R>=0.6995455;;maxTillageDepth_R>=19.5;;LA0<3.1063436655;mu_LBRmid>=-0.158386834;harvestDate_BLE>=215.5;;meanMechWeedDepth.cm._COLZA<4.25;
12007;30;0.726339068504927;Situation.Stock2<0.5;;Frequency_COLZA>=0.2082385;;nbTillageOtherThanPloughOrRoll_R>=3.2901645;;timeLastTillSow_COLZA<10.5;;WMmid<26.3580459912;tFrostMid3>=-23.72571718;propWeededArea_R>=0.6995455;;maxTillageDepth_R>=19.5;;LA0<3.1063436655;mu_LBRmid>=-0.158386834;harvestDate_BLE<215.5;;timeLastRollSow_BLE<53;;timeHarvest1stManure_COLZA>=11.5;;timeHarvest1stPlough_BLE<49.…
12013;20;0.720683343076136;Situation.Stock2<0.5;;Frequency_COLZA>=0.2082385;;nbTillageOtherThanPloughOrRoll_R>=3.2901645;;timeLastTillSow_COLZA<10.5;;WMmid<26.3580459912;tFrostMid3>=-23.72571718;propWeededArea_R>=0.6995455;;maxTillageDepth_R>=19.5;;LA0<3.1063436655;mu_LBRmid>=-0.158386834;harvestDate_BLE<215.5;;timeLastRollSow_BLE>=53;;PrimaryCropSowingDate_COLZA>=210.5;;timeLastPloughSow_BLE<55;…
39;15;0.703929776133986;Situation.Stock2<0.5;;Frequency_COLZA<0.2082385;;Situation.Rotation1<0.5;CropRotationLength_R>=4;Frequency_BLE<0.3331815;Frequency_COLZA>=0.0832955;Frequency_POIS<0.3331815;Frequency_MAIS>=0.0832955;Frequency_ORGE>=0.0832955;Frequency_TOURNESOL>=0.0832955;Situation.Rotation4>=0.;winterTillage_POIS>=6.5;;timeHarvest1stTill_MAIS<20;SummerTillage_R>=2.3322685;nbSuperficialTil…
679;15;0.703683814677658;Situation.Stock2<0.5;;Frequency_COLZA>=0.2082385;;nbTillageOtherThanPloughOrRoll_R<3.2901645;;PrimaryCropSowingDate_COLZA<237.5;;reductionDepth<0.000907154;;timeLastTillSow_BLE>=21.5;;Interrow.cm._BLE<25.5;;EfficacyDicot._POIS>=0.2491715;;nbSystemicHerbicides_BLE>=2.5;
1067;9;0.687500834679067;Situation.Stock2<0.5;;Frequency_COLZA<0.2082385;;Situation.Rotation1>=0.5;CropRotationLength_R<4;Frequency_BLE>=0.3331815;Frequency_COLZA<0.0832955;Frequency_POIS>=0.3331815;Frequency_MAIS<0.0832955;Frequency_ORGE<0.0832955;Frequency_TOURNESOL<0.0832955;Situation.Rotation4<0.;nonDormantMinimum.YOUNG_SEEDS.>=0.921082578;darknessReduction.YOUNG_SEEDS.>=0.9339639535;rb<1.461…
355;20;0.682613920675024;Situation.Stock2<0.5;;Frequency_COLZA>=0.2082385;;nbTillageOtherThanPloughOrRoll_R>=3.2901645;;timeLastTillSow_COLZA>=10.5;;timeLastTillSow_BLE>=12.5;;meanMechWeedDepth.cm._POIS<4.1;;PrimaryCropSowingDate_COLZA<216.5;;soilPen>=0.828957385;
5943;35;0.681781948764604;Situation.Stock2<0.5;;Frequency_COLZA>=0.2082385;;nbTillageOtherThanPloughOrRoll_R>=3.2901645;;timeLastTillSow_COLZA<10.5;;WMmid<26.3580459912;tFrostMid3>=-23.72571718;propWeededArea_R<0.6995455;;timeLastTillSow_BLE<22.5;;timeLastTillSow_POIS<25.5;;timeLastPloughSow_BLE<66.5;;timeSow1stHerbicide_POIS<141.625;;timeLastRollSow_COLZA>=63.5;MaxTillageDepth_COLZA<12.5;SowingD…
1367;40;0.677316108727043;Situation.Stock2<0.5;;Frequency_COLZA>=0.2082385;;nbTillageOtherThanPloughOrRoll_R<3.2901645;;PrimaryCropSowingDate_COLZA<237.5;;reductionDepth<0.000907154;;timeLastTillSow_BLE<21.5;;timeHarvest1stRoll_BLE<26;;nbRolling_BLE<0.5;;SowingDensity.seeds.m2._COLZA>=55;;nbNonSystemicHerbicides_R>=0.583067;
351;65;0.673135144553706;Situation.Stock2<0.5;;Frequency_COLZA>=0.2082385;;nbTillageOtherThanPloughOrRoll_R<3.2901645;;PrimaryCropSowingDate_COLZA<237.5;;reductionDepth>=0.000907154;;timeSow1stMechWeeding_COLZA<138.625;EfficacyDicot._BLE<0.8001775;timeLastTillSow_BLE<33.5;propSpeciesMortSup80_POIS>=0.1346155;propWeededArea_POIS<0.82542;timeHarvest1stTill_BLE<16.5;;MeanTillageDepth_BLE>=11.0714285…
167;50;0.660630792151338;Situation.Stock2<0.5;;Frequency_COLZA>=0.2082385;;nbTillageOtherThanPloughOrRoll_R<3.2901645;;PrimaryCropSowingDate_COLZA>=237.5;;harvestDate_COLZA>=212.5;;timeSow1stHerbicide_POIS<34.5;;nbFallowHerbicides_POIS<0.5;nbFallowHerbicides_R<0.83295
757;75;0.659945338613339;Situation.Stock2<0.5;;Frequency_COLZA>=0.2082385;;nbTillageOtherThanPloughOrRoll_R>=3.2901645;;timeLastTillSow_COLZA<10.5;;WMmid>=26.3580459912;tFrostMid3<-23.72571718;SowingDensity.seeds.m2._POIS>=30;;PrimaryCropSowingDate_POIS<332.5;;Interrow.cm._BLE>=14.5;;propWeededArea_COLZA>=0.716933;
165;15;0.651917215595391;Situation.Stock2<0.5;;Frequency_COLZA>=0.2082385;;nbTillageOtherThanPloughOrRoll_R<3.2901645;;PrimaryCropSowingDate_COLZA>=237.5;;harvestDate_COLZA>=212.5;;timeSow1stHerbicide_POIS>=34.5;;nbSuperficialTillage_POIS>=5;
647;25;0.650825029750779;Situation.Stock2<0.5;;Frequency_COLZA>=0.2082385;;nbTillageOtherThanPloughOrRoll_R<3.2901645;;PrimaryCropSowingDate_COLZA>=237.5;;harvestDate_COLZA<212.5;;harvestDate_BLE<211.5;;timeLastTillSow_COLZA<18.5;;nbMechWeeding_POIS>=2.5;;nbMechWeeding_BLE<4.5;propWeededArea_R<0.784132;timeSow1stHerbicide_COLZA<91.625;nbHerbMonocotSup50_POIS<2.
727;80;0.644650644845649;Situation.Stock2<0.5;;Frequency_COLZA>=0.2082385;;nbTillageOtherThanPloughOrRoll_R>=3.2901645;;timeLastTillSow_COLZA>=10.5;;timeLastTillSow_BLE<12.5;;nbMechWeeding_R<2.4988585;;PeaFloweringTT<620.547061958333;;nbSuperficialTillage_BLE<6.5;;nbPloughing_POIS<0.5;
1311;55;0.64063559663241;Situation.Stock2<0.5;;Frequency_COLZA>=0.2082385;;nbTillageOtherThanPloughOrRoll_R<3.2901645;;PrimaryCropSowingDate_COLZA>=237.5;;harvestDate_COLZA<212.5;;harvestDate_BLE>=211.5;;b_WMmid>=0.3630135298;;harvestDate_COLZA>=174.5;;maxTillageDepth_R<25;;summerTillage_COLZA>=0.5;nbSuperficialTillage_COLZA>=0.
25;150;0.640147621654468;Situation.Stock2>=0.5;;timeLastTillSow_BLE>=22.5;;MaxTillageDepth_COLZA<15.5;;timeLastTillSow_COLZA<36;
367;95;0.636341857881802;Situation.Stock2<0.5;;Frequency_COLZA>=0.2082385;;nbTillageOtherThanPloughOrRoll_R>=3.2901645;;timeLastTillSow_COLZA>=10.5;;timeLastTillSow_BLE<12.5;;nbMechWeeding_R>=2.4988585;;Interrow.cm._COLZA>=8.5;;meanMechWeedDepth.cm._R<3.6833335;
758;35;0.633753751097022;Situation.Stock2<0.5;;Frequency_COLZA>=0.2082385;;nbTillageOtherThanPloughOrRoll_R>=3.2901645;;timeLastTillSow_COLZA<10.5;;WMmid>=26.3580459912;tFrostMid3<-23.72571718;SowingDensity.seeds.m2._POIS>=30;;PrimaryCropSowingDate_POIS<332.5;;Interrow.cm._BLE<14.5;;nbSuperficialTillage_COLZA>=2.5;summerTillage_COLZA>=2.
353;15;0.630557410806036;Situation.Stock2<0.5;;Frequency_COLZA>=0.2082385;;nbTillageOtherThanPloughOrRoll_R>=3.2901645;;timeLastTillSow_COLZA>=10.5;;timeLastTillSow_BLE>=12.5;;meanMechWeedDepth.cm._POIS<4.1;;PrimaryCropSowingDate_COLZA>=216.5;;timeLastTillSow_COLZA>=75;
26;55;0.623014496646465;Situation.Stock2>=0.5;;timeLastTillSow_BLE>=22.5;;MaxTillageDepth_COLZA>=15.5;;MeanTillageDepth_POIS>=15.9166665;
1513;120;0.615407041645038;Situation.Stock2<0.5;;Frequency_COLZA>=0.2082385;;nbTillageOtherThanPloughOrRoll_R>=3.2901645;;timeLastTillSow_COLZA<10.5;;WMmid>=26.3580459912;tFrostMid3<-23.72571718;SowingDensity.seeds.m2._POIS>=30;;PrimaryCropSowingDate_POIS<332.5;;Interrow.cm._BLE>=14.5;;propWeededArea_COLZA<0.716933;;harvestDate_BLE<195;
1291;30;0.613807351736482;Situation.Stock2<0.5;;Frequency_COLZA>=0.2082385;;nbTillageOtherThanPloughOrRoll_R<3.2901645;;PrimaryCropSowingDate_COLZA>=237.5;;harvestDate_COLZA<212.5;;harvestDate_BLE<211.5;;timeLastTillSow_COLZA<18.5;;nbMechWeeding_POIS<2.5;;PrimaryCropSowingDate_POIS>=319;;RLHmid<0.4972834;
12014;30;0.587864414252834;Situation.Stock2<0.5;;Frequency_COLZA>=0.2082385;;nbTillageOtherThanPloughOrRoll_R>=3.2901645;;timeLastTillSow_COLZA<10.5;;WMmid<26.3580459912;tFrostMid3>=-23.72571718;propWeededArea_R>=0.6995455;;maxTillageDepth_R>=19.5;;LA0<3.1063436655;mu_LBRmid>=-0.158386834;harvestDate_BLE<215.5;;timeLastRollSow_BLE>=53;;PrimaryCropSowingDate_COLZA>=210.5;;timeLastPloughSow_BLE>=55…
5941;135;0.587261267990132;Situation.Stock2<0.5;;Frequency_COLZA>=0.2082385;;nbTillageOtherThanPloughOrRoll_R>=3.2901645;;timeLastTillSow_COLZA<10.5;;WMmid<26.3580459912;tFrostMid3>=-23.72571718;propWeededArea_R<0.6995455;;timeLastTillSow_BLE<22.5;;timeLastTillSow_POIS<25.5;;timeLastPloughSow_BLE<66.5;;timeSow1stHerbicide_POIS<141.625;;timeLastRollSow_COLZA<63.5;MaxTillageDepth_COLZA>=12.5;Sowing…
2621;50;0.576868678312777;Situation.Stock2<0.5;;Frequency_COLZA>=0.2082385;;nbTillageOtherThanPloughOrRoll_R<3.2901645;;PrimaryCropSowingDate_COLZA>=237.5;;harvestDate_COLZA<212.5;;harvestDate_BLE>=211.5;;b_WMmid>=0.3630135298;;harvestDate_COLZA>=174.5;;maxTillageDepth_R<25;;summerTillage_COLZA<0.5;nbSuperficialTillage_COLZA<0.;SowingDensity.seeds.m2._COLZA>=63.5;
11881;60;0.573448882642404;Situation.Stock2<0.5;;Frequency_COLZA>=0.2082385;;nbTillageOtherThanPloughOrRoll_R>=3.2901645;;timeLastTillSow_COLZA<10.5;;WMmid<26.3580459912;tFrostMid3>=-23.72571718;propWeededArea_R<0.6995455;;timeLastTillSow_BLE<22.5;;timeLastTillSow_POIS<25.5;;timeLastPloughSow_BLE<66.5;;timeSow1stHerbicide_POIS<141.625;;timeLastRollSow_COLZA<63.5;MaxTillageDepth_COLZA>=12.5;Sowing…
347;155;0.5714234181299;Situation.Stock2<0.5;;Frequency_COLZA>=0.2082385;;nbTillageOtherThanPloughOrRoll_R<3.2901645;;PrimaryCropSowingDate_COLZA<237.5;;reductionDepth>=0.000907154;;timeSow1stMechWeeding_COLZA>=138.625;EfficacyDicot._BLE>=0.8001775;timeLastTillSow_BLE>=33.5;propSpeciesMortSup80_POIS<0.1346155;propWeededArea_POIS>=0.82542;nbRolling_R<0.2915335;;FreqLeavingCutCropBiomass_BLE<0.5;nb…
28;55;0.568733096489903;Situation.Stock2>=0.5;;timeLastTillSow_BLE<22.5;;SummerTillage_R<1.8324965;;WMmid<21.558422556;
179;65;0.563809962896534;Situation.Stock2<0.5;;Frequency_COLZA>=0.2082385;;nbTillageOtherThanPloughOrRoll_R>=3.2901645;;timeLastTillSow_COLZA>=10.5;;timeLastTillSow_BLE>=12.5;;meanMechWeedDepth.cm._POIS>=4.1;;PrimaryCropSowingDate_POIS<331.5;PrimaryCropSowingDate_BLE<326.5;timeLastMechWeedingHarvest_BLE<134.
349;40;0.562485590291094;Situation.Stock2<0.5;;Frequency_COLZA>=0.2082385;;nbTillageOtherThanPloughOrRoll_R<3.2901645;;PrimaryCropSowingDate_COLZA<237.5;;reductionDepth>=0.000907154;;timeSow1stMechWeeding_COLZA<138.625;EfficacyDicot._BLE<0.8001775;timeLastTillSow_BLE<33.5;propSpeciesMortSup80_POIS>=0.1346155;propWeededArea_POIS<0.82542;timeHarvest1stTill_BLE>=16.5;;PrimaryCropSowingDate_COLZA>=22…
12005;25;0.560035638272452;Situation.Stock2<0.5;;Frequency_COLZA>=0.2082385;;nbTillageOtherThanPloughOrRoll_R>=3.2901645;;timeLastTillSow_COLZA<10.5;;WMmid<26.3580459912;tFrostMid3>=-23.72571718;propWeededArea_R>=0.6995455;;maxTillageDepth_R>=19.5;;LA0<3.1063436655;mu_LBRmid>=-0.158386834;harvestDate_BLE<215.5;;timeLastRollSow_BLE<53;;timeHarvest1stManure_COLZA>=11.5;;timeHarvest1stPlough_BLE>=49…
1486;35;0.551296657086947;Situation.Stock2<0.5;;Frequency_COLZA>=0.2082385;;nbTillageOtherThanPloughOrRoll_R>=3.2901645;;timeLastTillSow_COLZA<10.5;;WMmid<26.3580459912;tFrostMid3>=-23.72571718;propWeededArea_R<0.6995455;;timeLastTillSow_BLE<22.5;;timeLastTillSow_POIS<25.5;;timeLastPloughSow_BLE>=66.5;;nbTillageOtherThanPloughOrRoll_R<4.5812415;PrimaryCropSowingDate_BLE<323.
12006;60;0.549068596989456;Situation.Stock2<0.5;;Frequency_COLZA>=0.2082385;;nbTillageOtherThanPloughOrRoll_R>=3.2901645;;timeLastTillSow_COLZA<10.5;;WMmid<26.3580459912;tFrostMid3>=-23.72571718;propWeededArea_R>=0.6995455;;maxTillageDepth_R>=19.5;;LA0<3.1063436655;mu_LBRmid>=-0.158386834;harvestDate_BLE<215.5;;timeLastRollSow_BLE<53;;timeHarvest1stManure_COLZA>=11.5;;timeHarvest1stPlough_BLE<49.…
3025;135;0.546266473212777;Situation.Stock2<0.5;;Frequency_COLZA>=0.2082385;;nbTillageOtherThanPloughOrRoll_R>=3.2901645;;timeLastTillSow_COLZA<10.5;;WMmid>=26.3580459912;tFrostMid3<-23.72571718;SowingDensity.seeds.m2._POIS>=30;;PrimaryCropSowingDate_POIS<332.5;;Interrow.cm._BLE>=14.5;;propWeededArea_COLZA<0.716933;;harvestDate_BLE>=195;;MeanTillageDepth_BLE<15.25;
2703;65;0.537427234359335;Situation.Stock2<0.5;;Frequency_COLZA>=0.2082385;;nbTillageOtherThanPloughOrRoll_R<3.2901645;;PrimaryCropSowingDate_COLZA<237.5;;reductionDepth<0.000907154;;timeLastTillSow_BLE>=21.5;;Interrow.cm._BLE>=25.5;;nbSuperficialTillage_BLE<3.5;;Interrow.cm._COLZA>=23.5;;harvestDate_BLE>=182.5;;mu_SLAearly<0.066731943;se_LA<0.6207665625;TTmat>=655;SLAearly<252.0110842;mu_SLAmid<…
1502;20;0.53099504188281;Situation.Stock2<0.5;;Frequency_COLZA>=0.2082385;;nbTillageOtherThanPloughOrRoll_R>=3.2901645;;timeLastTillSow_COLZA<10.5;;WMmid<26.3580459912;tFrostMid3>=-23.72571718;propWeededArea_R>=0.6995455;;maxTillageDepth_R>=19.5;;LA0<3.1063436655;mu_LBRmid>=-0.158386834;harvestDate_BLE>=215.5;;meanMechWeedDepth.cm._COLZA>=4.25;
1479;55;0.530791784291274;Situation.Stock2<0.5;;Frequency_COLZA>=0.2082385;;nbTillageOtherThanPloughOrRoll_R>=3.2901645;;timeLastTillSow_COLZA<10.5;;WMmid<26.3580459912;tFrostMid3>=-23.72571718;propWeededArea_R<0.6995455;;timeLastTillSow_BLE>=22.5;;timeHarvest1stRoll_COLZA<27;nbPseudoRootOnlyHerbicides_R<0.7080;summerTillage_COLZA<4.5;nbSuperficialTillage_COLZA<4.;PrimaryCropSowingDate_BLE>=317;
12012;45;0.529153166432379;Situation.Stock2<0.5;;Frequency_COLZA>=0.2082385;;nbTillageOtherThanPloughOrRoll_R>=3.2901645;;timeLastTillSow_COLZA<10.5;;WMmid<26.3580459912;tFrostMid3>=-23.72571718;propWeededArea_R>=0.6995455;;maxTillageDepth_R>=19.5;;LA0<3.1063436655;mu_LBRmid>=-0.158386834;harvestDate_BLE<215.5;;timeLastRollSow_BLE>=53;;PrimaryCropSowingDate_COLZA>=210.5;;timeLastPloughSow_BLE<55;…
686;105;0.521102024613423;Situation.Stock2<0.5;;Frequency_COLZA>=0.2082385;;nbTillageOtherThanPloughOrRoll_R<3.2901645;;PrimaryCropSowingDate_COLZA<237.5;;reductionDepth<0.000907154;;timeLastTillSow_BLE<21.5;;timeHarvest1stRoll_BLE>=26;;propSpeciesMortSup80_COLZA>=0.1346155;;nbMechWeeding_R<2.4988585;
535;45;0.512734143843695;Situation.Stock2<0.5;;Frequency_COLZA<0.2082385;;Situation.Rotation1>=0.5;CropRotationLength_R<4;Frequency_BLE>=0.3331815;Frequency_COLZA<0.0832955;Frequency_POIS>=0.3331815;Frequency_MAIS<0.0832955;Frequency_ORGE<0.0832955;Frequency_TOURNESOL<0.0832955;Situation.Rotation4<0.;nonDormantMinimum.YOUNG_SEEDS.>=0.921082578;darknessReduction.YOUNG_SEEDS.>=0.9339639535;rb<1.461…
723;139;0.512153619914099;Situation.Stock2<0.5;;Frequency_COLZA>=0.2082385;;nbTillageOtherThanPloughOrRoll_R>=3.2901645;;timeLastTillSow_COLZA>=10.5;;timeLastTillSow_BLE<12.5;;nbMechWeeding_R<2.4988585;;PeaFloweringTT>=620.547061958333;;SowingDensity.seeds.m2._BLE>=332;;timeLastTillSow_POIS<67;
1483;135;0.507064356546382;Situation.Stock2<0.5;;Frequency_COLZA>=0.2082385;;nbTillageOtherThanPloughOrRoll_R>=3.2901645;;timeLastTillSow_COLZA<10.5;;WMmid<26.3580459912;tFrostMid3>=-23.72571718;propWeededArea_R<0.6995455;;timeLastTillSow_BLE<22.5;;timeLastTillSow_POIS>=25.5;;timeLastMechWeedingHarvest_POIS<141;nbShreddingFallow.Broyage._R>=0.124943;nbSuperficialTillage_COLZA<5.5;summerTillage_CO…
721;44;0.500821189587371;Situation.Stock2<0.5;;Frequency_COLZA>=0.2082385;;nbTillageOtherThanPloughOrRoll_R>=3.2901645;;timeLastTillSow_COLZA>=10.5;;timeLastTillSow_BLE<12.5;;nbMechWeeding_R<2.4988585;;PeaFloweringTT>=620.547061958333;;SowingDensity.seeds.m2._BLE<332;;PrimaryCropSowingDate_POIS<282.5;
3000;90;0.496061786218342;Situation.Stock2<0.5;;Frequency_COLZA>=0.2082385;;nbTillageOtherThanPloughOrRoll_R>=3.2901645;;timeLastTillSow_COLZA<10.5;;WMmid<26.3580459912;tFrostMid3>=-23.72571718;propWeededArea_R>=0.6995455;;maxTillageDepth_R>=19.5;;LA0<3.1063436655;mu_LBRmid>=-0.158386834;harvestDate_BLE<215.5;;timeLastRollSow_BLE<53;;timeHarvest1stManure_COLZA<11.5;
2819;40;0.494802070638583;Situation.Stock2<0.5;;Frequency_COLZA>=0.2082385;;nbTillageOtherThanPloughOrRoll_R>=3.2901645;;timeLastTillSow_COLZA>=10.5;;timeLastTillSow_BLE>=12.5;;meanMechWeedDepth.cm._POIS<4.1;;PrimaryCropSowingDate_COLZA>=216.5;;timeLastTillSow_COLZA<75;;MeanTillageDepth_BLE<10.9166665;;meanMechWeedSpeed.km.h._COLZA>=8.675;;MeanTillageDepth_COLZA<11.6;timeLastTillSow_POIS<12.
5942;75;0.494217558809891;Situation.Stock2<0.5;;Frequency_COLZA>=0.2082385;;nbTillageOtherThanPloughOrRoll_R>=3.2901645;;timeLastTillSow_COLZA<10.5;;WMmid<26.3580459912;tFrostMid3>=-23.72571718;propWeededArea_R<0.6995455;;timeLastTillSow_BLE<22.5;;timeLastTillSow_POIS<25.5;;timeLastPloughSow_BLE<66.5;;timeSow1stHerbicide_POIS<141.625;;timeLastRollSow_COLZA>=63.5;MaxTillageDepth_COLZA<12.5;SowingD…
591;45;0.493808974444434;Situation.Stock2<0.5;;Frequency_COLZA<0.2082385;;Situation.Rotation1<0.5;CropRotationLength_R>=4;Frequency_BLE<0.3331815;Frequency_COLZA>=0.0832955;Frequency_POIS<0.3331815;Frequency_MAIS>=0.0832955;Frequency_ORGE>=0.0832955;Frequency_TOURNESOL>=0.0832955;Situation.Rotation4>=0.;winterTillage_POIS<6.5;;harvestDate_TOURNESOL<251.5;;MeanTillageDepth_BLE>=8.7375;;nbHerbMonoc…
3002;40;0.49176762469417;Situation.Stock2<0.5;;Frequency_COLZA>=0.2082385;;nbTillageOtherThanPloughOrRoll_R>=3.2901645;;timeLastTillSow_COLZA<10.5;;WMmid<26.3580459912;tFrostMid3>=-23.72571718;propWeededArea_R>=0.6995455;;maxTillageDepth_R>=19.5;;LA0<3.1063436655;mu_LBRmid>=-0.158386834;harvestDate_BLE<215.5;;timeLastRollSow_BLE>=53;;PrimaryCropSowingDate_COLZA<210.5;
1366;45;0.490410263540054;Situation.Stock2<0.5;;Frequency_COLZA>=0.2082385;;nbTillageOtherThanPloughOrRoll_R<3.2901645;;PrimaryCropSowingDate_COLZA<237.5;;reductionDepth<0.000907154;;timeLastTillSow_BLE<21.5;;timeHarvest1stRoll_BLE<26;;nbRolling_BLE<0.5;;SowingDensity.seeds.m2._COLZA>=55;;nbNonSystemicHerbicides_R<0.583067;
678;120;0.489270584274333;Situation.Stock2<0.5;;Frequency_COLZA>=0.2082385;;nbTillageOtherThanPloughOrRoll_R<3.2901645;;PrimaryCropSowingDate_COLZA<237.5;;reductionDepth<0.000907154;;timeLastTillSow_BLE>=21.5;;Interrow.cm._BLE<25.5;;EfficacyDicot._POIS>=0.2491715;;nbSystemicHerbicides_BLE<2.5;
2817;15;0.488326900214103;Situation.Stock2<0.5;;Frequency_COLZA>=0.2082385;;nbTillageOtherThanPloughOrRoll_R>=3.2901645;;timeLastTillSow_COLZA>=10.5;;timeLastTillSow_BLE>=12.5;;meanMechWeedDepth.cm._POIS<4.1;;PrimaryCropSowingDate_COLZA>=216.5;;timeLastTillSow_COLZA<75;;MeanTillageDepth_BLE<10.9166665;;meanMechWeedSpeed.km.h._COLZA<8.675;;PrimaryCropSowingDate_BLE>=332;
366;35;0.477867707678;Situation.Stock2<0.5;;Frequency_COLZA>=0.2082385;;nbTillageOtherThanPloughOrRoll_R>=3.2901645;;timeLastTillSow_COLZA>=10.5;;timeLastTillSow_BLE<12.5;;nbMechWeeding_R>=2.4988585;;Interrow.cm._COLZA>=8.5;;meanMechWeedDepth.cm._R>=3.6833335;
1441;24;0.477829751649125;Situation.Stock2<0.5;;Frequency_COLZA>=0.2082385;;nbTillageOtherThanPloughOrRoll_R>=3.2901645;;timeLastTillSow_COLZA>=10.5;;timeLastTillSow_BLE<12.5;;nbMechWeeding_R<2.4988585;;PeaFloweringTT>=620.547061958333;;SowingDensity.seeds.m2._BLE<332;;PrimaryCropSowingDate_POIS>=282.5;;Interrow.cm._POIS<17;
166;30;0.475727092656525;Situation.Stock2<0.5;;Frequency_COLZA>=0.2082385;;nbTillageOtherThanPloughOrRoll_R<3.2901645;;PrimaryCropSowingDate_COLZA>=237.5;;harvestDate_COLZA>=212.5;;timeSow1stHerbicide_POIS<34.5;;nbFallowHerbicides_POIS>=0.5;nbFallowHerbicides_R>=0.83295
374;120;0.473577207049846;Situation.Stock2<0.5;;Frequency_COLZA>=0.2082385;;nbTillageOtherThanPloughOrRoll_R>=3.2901645;;timeLastTillSow_COLZA<10.5;;WMmid<26.3580459912;tFrostMid3>=-23.72571718;propWeededArea_R>=0.6995455;;maxTillageDepth_R>=19.5;;LA0>=3.1063436655;mu_LBRmid<-0.158386834
350;15;0.470662466242049;Situation.Stock2<0.5;;Frequency_COLZA>=0.2082385;;nbTillageOtherThanPloughOrRoll_R<3.2901645;;PrimaryCropSowingDate_COLZA<237.5;;reductionDepth>=0.000907154;;timeSow1stMechWeeding_COLZA<138.625;EfficacyDicot._BLE<0.8001775;timeLastTillSow_BLE<33.5;propSpeciesMortSup80_POIS>=0.1346155;propWeededArea_POIS<0.82542;timeHarvest1stTill_BLE<16.5;;MeanTillageDepth_BLE<11.0714285;…
726;22;0.468176160428392;Situation.Stock2<0.5;;Frequency_COLZA>=0.2082385;;nbTillageOtherThanPloughOrRoll_R>=3.2901645;;timeLastTillSow_COLZA>=10.5;;timeLastTillSow_BLE<12.5;;nbMechWeeding_R<2.4988585;;PeaFloweringTT<620.547061958333;;nbSuperficialTillage_BLE<6.5;;nbPloughing_POIS>=0.5;
151;95;0.465538448587273;Situation.Stock2<0.5;;Frequency_COLZA<0.2082385;;Situation.Rotation1<0.5;CropRotationLength_R>=4;Frequency_BLE<0.3331815;Frequency_COLZA>=0.0832955;Frequency_POIS<0.3331815;Frequency_MAIS>=0.0832955;Frequency_ORGE>=0.0832955;Frequency_TOURNESOL>=0.0832955;Situation.Rotation4>=0.;winterTillage_POIS<6.5;;harvestDate_TOURNESOL>=251.5;;timeLastTillSow_TOURNESOL<14.5;;SummerTi…
1481;40;0.462956560977167;Situation.Stock2<0.5;;Frequency_COLZA>=0.2082385;;nbTillageOtherThanPloughOrRoll_R>=3.2901645;;timeLastTillSow_COLZA<10.5;;WMmid<26.3580459912;tFrostMid3>=-23.72571718;propWeededArea_R<0.6995455;;timeLastTillSow_BLE<22.5;;timeLastTillSow_POIS>=25.5;;timeLastMechWeedingHarvest_POIS>=141;nbShreddingFallow.Broyage._R<0.124943;nbSuperficialTillage_COLZA>=5.5;summerTillage_CO…
354;40;0.461857457399452;Situation.Stock2<0.5;;Frequency_COLZA>=0.2082385;;nbTillageOtherThanPloughOrRoll_R>=3.2901645;;timeLastTillSow_COLZA>=10.5;;timeLastTillSow_BLE>=12.5;;meanMechWeedDepth.cm._POIS<4.1;;PrimaryCropSowingDate_COLZA<216.5;;soilPen<0.828957385;
643;70;0.458639841371758;Situation.Stock2<0.5;;Frequency_COLZA>=0.2082385;;nbTillageOtherThanPloughOrRoll_R<3.2901645;;PrimaryCropSowingDate_COLZA>=237.5;;harvestDate_COLZA<212.5;;harvestDate_BLE<211.5;;timeLastTillSow_COLZA>=18.5;;rb>=1.3928915645;baseWaterPotential>=-2.197837558;reductionSurface<0.518259384;betaFineEarth<-1.087799578;betaCompacted>=0.8439930255;gb>=2.3079549785;k_coef>=0.901495…
653;45;0.452806736452462;Situation.Stock2<0.5;;Frequency_COLZA>=0.2082385;;nbTillageOtherThanPloughOrRoll_R<3.2901645;;PrimaryCropSowingDate_COLZA>=237.5;;harvestDate_COLZA<212.5;;harvestDate_BLE>=211.5;;b_WMmid>=0.3630135298;;harvestDate_COLZA<174.5;;timeSow1stHerbicide_POIS>=86.125;propSpeciesMortSup80_POIS<0.8653845;propSpeciesMortSup90_POIS<0.865384
1069;35;0.452702286694012;Situation.Stock2<0.5;;Frequency_COLZA<0.2082385;;Situation.Rotation1>=0.5;CropRotationLength_R<4;Frequency_BLE>=0.3331815;Frequency_COLZA<0.0832955;Frequency_POIS>=0.3331815;Frequency_MAIS<0.0832955;Frequency_ORGE<0.0832955;Frequency_TOURNESOL<0.0832955;Situation.Rotation4<0.;nonDormantMinimum.YOUNG_SEEDS.>=0.921082578;darknessReduction.YOUNG_SEEDS.>=0.9339639535;rb<1.46…
2957;105;0.444067164228896;Situation.Stock2<0.5;;Frequency_COLZA>=0.2082385;;nbTillageOtherThanPloughOrRoll_R>=3.2901645;;timeLastTillSow_COLZA<10.5;;WMmid<26.3580459912;tFrostMid3>=-23.72571718;propWeededArea_R<0.6995455;;timeLastTillSow_BLE>=22.5;;timeHarvest1stRoll_COLZA<27;nbPseudoRootOnlyHerbicides_R<0.7080;summerTillage_COLZA<4.5;nbSuperficialTillage_COLZA<4.;PrimaryCropSowingDate_BLE<317;;…
11880;115;0.443947813385697;Situation.Stock2<0.5;;Frequency_COLZA>=0.2082385;;nbTillageOtherThanPloughOrRoll_R>=3.2901645;;timeLastTillSow_COLZA<10.5;;WMmid<26.3580459912;tFrostMid3>=-23.72571718;propWeededArea_R<0.6995455;;timeLastTillSow_BLE<22.5;;timeLastTillSow_POIS<25.5;;timeLastPloughSow_BLE<66.5;;timeSow1stHerbicide_POIS<141.625;;timeLastRollSow_COLZA<63.5;MaxTillageDepth_COLZA>=12.5;Sowin…
131;15;0.443369291631136;Situation.Stock2<0.5;;Frequency_COLZA<0.2082385;;Situation.Rotation1>=0.5;CropRotationLength_R<4;Frequency_BLE>=0.3331815;Frequency_COLZA<0.0832955;Frequency_POIS>=0.3331815;Frequency_MAIS<0.0832955;Frequency_ORGE<0.0832955;Frequency_TOURNESOL<0.0832955;Situation.Rotation4<0.;nonDormantMinimum.YOUNG_SEEDS.>=0.921082578;darknessReduction.YOUNG_SEEDS.>=0.9339639535;rb<1.461…
1484;165;0.439911426756303;Situation.Stock2<0.5;;Frequency_COLZA>=0.2082385;;nbTillageOtherThanPloughOrRoll_R>=3.2901645;;timeLastTillSow_COLZA<10.5;;WMmid<26.3580459912;tFrostMid3>=-23.72571718;propWeededArea_R<0.6995455;;timeLastTillSow_BLE<22.5;;timeLastTillSow_POIS<25.5;;timeLastPloughSow_BLE<66.5;;timeSow1stHerbicide_POIS>=141.625;
519;10;0.43958646491987;Situation.Stock2<0.5;;Frequency_COLZA<0.2082385;;Situation.Rotation1>=0.5;CropRotationLength_R<4;Frequency_BLE>=0.3331815;Frequency_COLZA<0.0832955;Frequency_POIS>=0.3331815;Frequency_MAIS<0.0832955;Frequency_ORGE<0.0832955;Frequency_TOURNESOL<0.0832955;Situation.Rotation4<0.;nonDormantMinimum.YOUNG_SEEDS.>=0.921082578;darknessReduction.YOUNG_SEEDS.>=0.9339639535;rb<1.4618…
682;60;0.432034735772651;Situation.Stock2<0.5;;Frequency_COLZA>=0.2082385;;nbTillageOtherThanPloughOrRoll_R<3.2901645;;PrimaryCropSowingDate_COLZA<237.5;;reductionDepth<0.000907154;;timeLastTillSow_BLE<21.5;;timeHarvest1stRoll_BLE<26;;nbRolling_BLE<0.5;;SowingDensity.seeds.m2._COLZA<55;
24;20;0.431714046096797;Situation.Stock2>=0.5;;timeLastTillSow_BLE>=22.5;;MaxTillageDepth_COLZA<15.5;;timeLastTillSow_COLZA>=36;
1283;75;0.425840347454201;Situation.Stock2<0.5;;Frequency_COLZA>=0.2082385;;nbTillageOtherThanPloughOrRoll_R<3.2901645;;PrimaryCropSowingDate_COLZA>=237.5;;harvestDate_COLZA<212.5;;harvestDate_BLE<211.5;;timeLastTillSow_COLZA>=18.5;;rb<1.3928915645;baseWaterPotential<-2.197837558;reductionSurface>=0.518259384;betaFineEarth>=-1.087799578;betaCompacted<0.8439930255;gb<2.3079549785;k_coef<0.90149537…
38;20;0.425827182230346;Situation.Stock2<0.5;;Frequency_COLZA<0.2082385;;Situation.Rotation1<0.5;CropRotationLength_R>=4;Frequency_BLE<0.3331815;Frequency_COLZA>=0.0832955;Frequency_POIS<0.3331815;Frequency_MAIS>=0.0832955;Frequency_ORGE>=0.0832955;Frequency_TOURNESOL>=0.0832955;Situation.Rotation4>=0.;winterTillage_POIS>=6.5;;timeHarvest1stTill_MAIS>=20;SummerTillage_R<2.3322685;nbSuperficialTil…
2620;45;0.424200458447882;Situation.Stock2<0.5;;Frequency_COLZA>=0.2082385;;nbTillageOtherThanPloughOrRoll_R<3.2901645;;PrimaryCropSowingDate_COLZA>=237.5;;harvestDate_COLZA<212.5;;harvestDate_BLE>=211.5;;b_WMmid>=0.3630135298;;harvestDate_COLZA>=174.5;;maxTillageDepth_R<25;;summerTillage_COLZA<0.5;nbSuperficialTillage_COLZA<0.;SowingDensity.seeds.m2._COLZA<63.5;
362;63;0.422503710856842;Situation.Stock2<0.5;;Frequency_COLZA>=0.2082385;;nbTillageOtherThanPloughOrRoll_R>=3.2901645;;timeLastTillSow_COLZA>=10.5;;timeLastTillSow_BLE<12.5;;nbMechWeeding_R<2.4988585;;PeaFloweringTT<620.547061958333;;nbSuperficialTillage_BLE>=6.5;
186;90;0.421691506990924;Situation.Stock2<0.5;;Frequency_COLZA>=0.2082385;;nbTillageOtherThanPloughOrRoll_R>=3.2901645;;timeLastTillSow_COLZA<10.5;;WMmid<26.3580459912;tFrostMid3>=-23.72571718;propWeededArea_R>=0.6995455;;maxTillageDepth_R<19.5;
3024;40;0.418662259529153;Situation.Stock2<0.5;;Frequency_COLZA>=0.2082385;;nbTillageOtherThanPloughOrRoll_R>=3.2901645;;timeLastTillSow_COLZA<10.5;;WMmid>=26.3580459912;tFrostMid3<-23.72571718;SowingDensity.seeds.m2._POIS>=30;;PrimaryCropSowingDate_POIS<332.5;;Interrow.cm._BLE>=14.5;;propWeededArea_COLZA<0.716933;;harvestDate_BLE>=195;;MeanTillageDepth_BLE>=15.25;
737;80;0.418438510722522;Situation.Stock2<0.5;;Frequency_COLZA>=0.2082385;;nbTillageOtherThanPloughOrRoll_R>=3.2901645;;timeLastTillSow_COLZA<10.5;;WMmid<26.3580459912;tFrostMid3>=-23.72571718;propWeededArea_R<0.6995455;;timeLastTillSow_BLE>=22.5;;timeHarvest1stRoll_COLZA>=27;nbPseudoRootOnlyHerbicides_R>=0.7080;MaxTillageDepth_BLE<25;MeanTillageDepth_BLE<19.3333335;PrimaryCropSowingDate_COLZA<25…
188;35;0.410754971524132;Situation.Stock2<0.5;;Frequency_COLZA>=0.2082385;;nbTillageOtherThanPloughOrRoll_R>=3.2901645;;timeLastTillSow_COLZA<10.5;;WMmid>=26.3580459912;tFrostMid3<-23.72571718;SowingDensity.seeds.m2._POIS>=30;;PrimaryCropSowingDate_POIS>=332.5;
348;40;0.410001780065395;Situation.Stock2<0.5;;Frequency_COLZA>=0.2082385;;nbTillageOtherThanPloughOrRoll_R<3.2901645;;PrimaryCropSowingDate_COLZA<237.5;;reductionDepth>=0.000907154;;timeSow1stMechWeeding_COLZA<138.625;EfficacyDicot._BLE<0.8001775;timeLastTillSow_BLE<33.5;propSpeciesMortSup80_POIS>=0.1346155;propWeededArea_POIS<0.82542;timeHarvest1stTill_BLE>=16.5;;PrimaryCropSowingDate_COLZA<225…
2702;250;0.409610774422702;Situation.Stock2<0.5;;Frequency_COLZA>=0.2082385;;nbTillageOtherThanPloughOrRoll_R<3.2901645;;PrimaryCropSowingDate_COLZA<237.5;;reductionDepth<0.000907154;;timeLastTillSow_BLE>=21.5;;Interrow.cm._BLE>=25.5;;nbSuperficialTillage_BLE<3.5;;Interrow.cm._COLZA>=23.5;;harvestDate_BLE>=182.5;;mu_SLAearly>=0.066731943;se_LA>=0.6207665625;TTmat<655;SLAearly>=252.0110842;mu_SLAm…
34;96;0.408911944764879;Situation.Stock2<0.5;;Frequency_COLZA<0.2082385;;Situation.Rotation1>=0.5;CropRotationLength_R<4;Frequency_BLE>=0.3331815;Frequency_COLZA<0.0832955;Frequency_POIS>=0.3331815;Frequency_MAIS<0.0832955;Frequency_ORGE<0.0832955;Frequency_TOURNESOL<0.0832955;Situation.Rotation4<0.;nonDormantMinimum.YOUNG_SEEDS.<0.921082578;darknessReduction.YOUNG_SEEDS.<0.9339639535;rb>=1.46189…
654;80;0.407840946621782;Situation.Stock2<0.5;;Frequency_COLZA>=0.2082385;;nbTillageOtherThanPloughOrRoll_R<3.2901645;;PrimaryCropSowingDate_COLZA>=237.5;;harvestDate_COLZA<212.5;;harvestDate_BLE>=211.5;;b_WMmid>=0.3630135298;;harvestDate_COLZA>=174.5;;maxTillageDepth_R>=25;
1482;90;0.407430239430458;Situation.Stock2<0.5;;Frequency_COLZA>=0.2082385;;nbTillageOtherThanPloughOrRoll_R>=3.2901645;;timeLastTillSow_COLZA<10.5;;WMmid<26.3580459912;tFrostMid3>=-23.72571718;propWeededArea_R<0.6995455;;timeLastTillSow_BLE<22.5;;timeLastTillSow_POIS>=25.5;;timeLastMechWeedingHarvest_POIS<141;nbShreddingFallow.Broyage._R>=0.124943;nbSuperficialTillage_COLZA<5.5;summerTillage_COL…
705;265;0.402247464210434;Situation.Stock2<0.5;;Frequency_COLZA>=0.2082385;;nbTillageOtherThanPloughOrRoll_R>=3.2901645;;timeLastTillSow_COLZA>=10.5;;timeLastTillSow_BLE>=12.5;;meanMechWeedDepth.cm._POIS<4.1;;PrimaryCropSowingDate_COLZA>=216.5;;timeLastTillSow_COLZA<75;;MeanTillageDepth_BLE>=10.9166665;
149;200;0.395606726138147;Situation.Stock2<0.5;;Frequency_COLZA<0.2082385;;Situation.Rotation1<0.5;CropRotationLength_R>=4;Frequency_BLE<0.3331815;Frequency_COLZA>=0.0832955;Frequency_POIS<0.3331815;Frequency_MAIS>=0.0832955;Frequency_ORGE>=0.0832955;Frequency_TOURNESOL>=0.0832955;Situation.Rotation4>=0.;winterTillage_POIS<6.5;;harvestDate_TOURNESOL>=251.5;;timeLastTillSow_TOURNESOL>=14.5;;MeanTi…
164;120;0.390928417178999;Situation.Stock2<0.5;;Frequency_COLZA>=0.2082385;;nbTillageOtherThanPloughOrRoll_R<3.2901645;;PrimaryCropSowingDate_COLZA>=237.5;;harvestDate_COLZA>=212.5;;timeSow1stHerbicide_POIS>=34.5;;nbSuperficialTillage_POIS<5;
342;45;0.38167601526193;Situation.Stock2<0.5;;Frequency_COLZA>=0.2082385;;nbTillageOtherThanPloughOrRoll_R<3.2901645;;PrimaryCropSowingDate_COLZA<237.5;;reductionDepth<0.000907154;;timeLastTillSow_BLE<21.5;;timeHarvest1stRoll_BLE>=26;;propSpeciesMortSup80_COLZA<0.1346155;
2563;50;0.376595714088317;Situation.Stock2<0.5;;Frequency_COLZA>=0.2082385;;nbTillageOtherThanPloughOrRoll_R<3.2901645;;PrimaryCropSowingDate_COLZA>=237.5;;harvestDate_COLZA<212.5;;harvestDate_BLE<211.5;;timeLastTillSow_COLZA>=18.5;;rb<1.3928915645;baseWaterPotential<-2.197837558;reductionSurface>=0.518259384;betaFineEarth>=-1.087799578;betaCompacted<0.8439930255;gb<2.3079549785;k_coef<0.90149537…
12004;30;0.375465108196752;Situation.Stock2<0.5;;Frequency_COLZA>=0.2082385;;nbTillageOtherThanPloughOrRoll_R>=3.2901645;;timeLastTillSow_COLZA<10.5;;WMmid<26.3580459912;tFrostMid3>=-23.72571718;propWeededArea_R>=0.6995455;;maxTillageDepth_R>=19.5;;LA0<3.1063436655;mu_LBRmid>=-0.158386834;harvestDate_BLE<215.5;;timeLastRollSow_BLE<53;;timeHarvest1stManure_COLZA>=11.5;;timeHarvest1stPlough_BLE>=49…
325;100;0.373592919252748;Situation.Stock2<0.5;;Frequency_COLZA>=0.2082385;;nbTillageOtherThanPloughOrRoll_R<3.2901645;;PrimaryCropSowingDate_COLZA>=237.5;;harvestDate_COLZA<212.5;;harvestDate_BLE>=211.5;;b_WMmid<0.3630135298;;EfficacyMonocot_BLE>=0.25;nbHerbMonocotSup50_BLE>=0.
1350;170;0.372168022004277;Situation.Stock2<0.5;;Frequency_COLZA>=0.2082385;;nbTillageOtherThanPloughOrRoll_R<3.2901645;;PrimaryCropSowingDate_COLZA<237.5;;reductionDepth<0.000907154;;timeLastTillSow_BLE>=21.5;;Interrow.cm._BLE>=25.5;;nbSuperficialTillage_BLE<3.5;;Interrow.cm._COLZA>=23.5;;harvestDate_BLE<182.5;
172;40;0.371068094659203;Situation.Stock2<0.5;;Frequency_COLZA>=0.2082385;;nbTillageOtherThanPloughOrRoll_R<3.2901645;;PrimaryCropSowingDate_COLZA<237.5;;reductionDepth>=0.000907154;;timeSow1stMechWeeding_COLZA>=138.625;EfficacyDicot._BLE>=0.8001775;timeLastTillSow_BLE>=33.5;propSpeciesMortSup80_POIS<0.1346155;propWeededArea_POIS>=0.82542;nbRolling_R>=0.2915335;
338;70;0.363019063641227;Situation.Stock2<0.5;;Frequency_COLZA>=0.2082385;;nbTillageOtherThanPloughOrRoll_R<3.2901645;;PrimaryCropSowingDate_COLZA<237.5;;reductionDepth<0.000907154;;timeLastTillSow_BLE>=21.5;;Interrow.cm._BLE<25.5;;EfficacyDicot._POIS<0.2491715;
646;10;0.360421306990842;Situation.Stock2<0.5;;Frequency_COLZA>=0.2082385;;nbTillageOtherThanPloughOrRoll_R<3.2901645;;PrimaryCropSowingDate_COLZA>=237.5;;harvestDate_COLZA<212.5;;harvestDate_BLE<211.5;;timeLastTillSow_COLZA<18.5;;nbMechWeeding_POIS>=2.5;;nbMechWeeding_BLE>=4.5;propWeededArea_R>=0.784132;timeSow1stHerbicide_COLZA>=91.625;nbHerbMonocotSup50_POIS>=2.
642;130;0.360406681860545;Situation.Stock2<0.5;;Frequency_COLZA>=0.2082385;;nbTillageOtherThanPloughOrRoll_R<3.2901645;;PrimaryCropSowingDate_COLZA>=237.5;;harvestDate_COLZA<212.5;;harvestDate_BLE<211.5;;timeLastTillSow_COLZA>=18.5;;rb>=1.3928915645;baseWaterPotential>=-2.197837558;reductionSurface<0.518259384;betaFineEarth<-1.087799578;betaCompacted>=0.8439930255;gb>=2.3079549785;k_coef>=0.90149…
134;15;0.359235505508458;Situation.Stock2<0.5;;Frequency_COLZA<0.2082385;;Situation.Rotation1>=0.5;CropRotationLength_R<4;Frequency_BLE>=0.3331815;Frequency_COLZA<0.0832955;Frequency_POIS>=0.3331815;Frequency_MAIS<0.0832955;Frequency_ORGE<0.0832955;Frequency_TOURNESOL<0.0832955;Situation.Rotation4<0.;nonDormantMinimum.YOUNG_SEEDS.>=0.921082578;darknessReduction.YOUNG_SEEDS.>=0.9339639535;rb<1.461…
1290;45;0.359158209856322;Situation.Stock2<0.5;;Frequency_COLZA>=0.2082385;;nbTillageOtherThanPloughOrRoll_R<3.2901645;;PrimaryCropSowingDate_COLZA>=237.5;;harvestDate_COLZA<212.5;;harvestDate_BLE<211.5;;timeLastTillSow_COLZA<18.5;;nbMechWeeding_POIS<2.5;;PrimaryCropSowingDate_POIS>=319;;RLHmid>=0.4972834;
590;110;0.351774278468631;Situation.Stock2<0.5;;Frequency_COLZA<0.2082385;;Situation.Rotation1<0.5;CropRotationLength_R>=4;Frequency_BLE<0.3331815;Frequency_COLZA>=0.0832955;Frequency_POIS<0.3331815;Frequency_MAIS>=0.0832955;Frequency_ORGE>=0.0832955;Frequency_TOURNESOL>=0.0832955;Situation.Rotation4>=0.;winterTillage_POIS<6.5;;harvestDate_TOURNESOL<251.5;;MeanTillageDepth_BLE>=8.7375;;nbHerbMono…
738;125;0.350008712785669;Situation.Stock2<0.5;;Frequency_COLZA>=0.2082385;;nbTillageOtherThanPloughOrRoll_R>=3.2901645;;timeLastTillSow_COLZA<10.5;;WMmid<26.3580459912;tFrostMid3>=-23.72571718;propWeededArea_R<0.6995455;;timeLastTillSow_BLE>=22.5;;timeHarvest1stRoll_COLZA<27;nbPseudoRootOnlyHerbicides_R<0.7080;summerTillage_COLZA>=4.5;nbSuperficialTillage_COLZA>=4.
4259;35;0.346317053837655;Situation.Stock2<0.5;;Frequency_COLZA<0.2082385;;Situation.Rotation1>=0.5;CropRotationLength_R<4;Frequency_BLE>=0.3331815;Frequency_COLZA<0.0832955;Frequency_POIS>=0.3331815;Frequency_MAIS<0.0832955;Frequency_ORGE<0.0832955;Frequency_TOURNESOL<0.0832955;Situation.Rotation4<0.;nonDormantMinimum.YOUNG_SEEDS.>=0.921082578;darknessReduction.YOUNG_SEEDS.>=0.9339639535;rb<1.46…
674;125;0.34520252275001;Situation.Stock2<0.5;;Frequency_COLZA>=0.2082385;;nbTillageOtherThanPloughOrRoll_R<3.2901645;;PrimaryCropSowingDate_COLZA<237.5;;reductionDepth<0.000907154;;timeLastTillSow_BLE>=21.5;;Interrow.cm._BLE>=25.5;;nbSuperficialTillage_BLE<3.5;;Interrow.cm._COLZA<23.5;
1066;21;0.342746821254657;Situation.Stock2<0.5;;Frequency_COLZA<0.2082385;;Situation.Rotation1>=0.5;CropRotationLength_R<4;Frequency_BLE>=0.3331815;Frequency_COLZA<0.0832955;Frequency_POIS>=0.3331815;Frequency_MAIS<0.0832955;Frequency_ORGE<0.0832955;Frequency_TOURNESOL<0.0832955;Situation.Rotation4<0.;nonDormantMinimum.YOUNG_SEEDS.>=0.921082578;darknessReduction.YOUNG_SEEDS.>=0.9339639535;rb<1.46…
2565;150;0.337805125441308;Situation.Stock2<0.5;;Frequency_COLZA>=0.2082385;;nbTillageOtherThanPloughOrRoll_R<3.2901645;;PrimaryCropSowingDate_COLZA>=237.5;;harvestDate_COLZA<212.5;;harvestDate_BLE<211.5;;timeLastTillSow_COLZA>=18.5;;rb<1.3928915645;baseWaterPotential<-2.197837558;reductionSurface>=0.518259384;betaFineEarth>=-1.087799578;betaCompacted<0.8439930255;gb<2.3079549785;k_coef<0.9014953…
182;15;0.329770302767388;Situation.Stock2<0.5;;Frequency_COLZA>=0.2082385;;nbTillageOtherThanPloughOrRoll_R>=3.2901645;;timeLastTillSow_COLZA>=10.5;;timeLastTillSow_BLE<12.5;;nbMechWeeding_R>=2.4988585;;Interrow.cm._COLZA<8.5;
148;260;0.329527104284085;Situation.Stock2<0.5;;Frequency_COLZA<0.2082385;;Situation.Rotation1<0.5;CropRotationLength_R>=4;Frequency_BLE<0.3331815;Frequency_COLZA>=0.0832955;Frequency_POIS<0.3331815;Frequency_MAIS>=0.0832955;Frequency_ORGE>=0.0832955;Frequency_TOURNESOL>=0.0832955;Situation.Rotation4>=0.;winterTillage_POIS<6.5;;harvestDate_TOURNESOL>=251.5;;timeLastTillSow_TOURNESOL>=14.5;;MeanTi…
644;235;0.328741928661485;Situation.Stock2<0.5;;Frequency_COLZA>=0.2082385;;nbTillageOtherThanPloughOrRoll_R<3.2901645;;PrimaryCropSowingDate_COLZA>=237.5;;harvestDate_COLZA<212.5;;harvestDate_BLE<211.5;;timeLastTillSow_COLZA<18.5;;nbMechWeeding_POIS<2.5;;PrimaryCropSowingDate_POIS<319;
346;10;0.328048325550974;Situation.Stock2<0.5;;Frequency_COLZA>=0.2082385;;nbTillageOtherThanPloughOrRoll_R<3.2901645;;PrimaryCropSowingDate_COLZA<237.5;;reductionDepth>=0.000907154;;timeSow1stMechWeeding_COLZA>=138.625;EfficacyDicot._BLE>=0.8001775;timeLastTillSow_BLE>=33.5;propSpeciesMortSup80_POIS<0.1346155;propWeededArea_POIS>=0.82542;nbRolling_R<0.2915335;;FreqLeavingCutCropBiomass_BLE>=0.5;…
1440;153;0.327995449023564;Situation.Stock2<0.5;;Frequency_COLZA>=0.2082385;;nbTillageOtherThanPloughOrRoll_R>=3.2901645;;timeLastTillSow_COLZA>=10.5;;timeLastTillSow_BLE<12.5;;nbMechWeeding_R<2.4988585;;PeaFloweringTT>=620.547061958333;;SowingDensity.seeds.m2._BLE<332;;PrimaryCropSowingDate_POIS>=282.5;;Interrow.cm._POIS>=17;
150;40;0.323778601522523;Situation.Stock2<0.5;;Frequency_COLZA<0.2082385;;Situation.Rotation1<0.5;CropRotationLength_R>=4;Frequency_BLE<0.3331815;Frequency_COLZA>=0.0832955;Frequency_POIS<0.3331815;Frequency_MAIS>=0.0832955;Frequency_ORGE>=0.0832955;Frequency_TOURNESOL>=0.0832955;Situation.Rotation4>=0.;winterTillage_POIS<6.5;;harvestDate_TOURNESOL>=251.5;;timeLastTillSow_TOURNESOL<14.5;;SummerTi…
1065;65;0.319256395812038;Situation.Stock2<0.5;;Frequency_COLZA<0.2082385;;Situation.Rotation1>=0.5;CropRotationLength_R<4;Frequency_BLE>=0.3331815;Frequency_COLZA<0.0832955;Frequency_POIS>=0.3331815;Frequency_MAIS<0.0832955;Frequency_ORGE<0.0832955;Frequency_TOURNESOL<0.0832955;Situation.Rotation4<0.;nonDormantMinimum.YOUNG_SEEDS.>=0.921082578;darknessReduction.YOUNG_SEEDS.>=0.9339639535;rb<1.46…
1480;55;0.317828221826812;Situation.Stock2<0.5;;Frequency_COLZA>=0.2082385;;nbTillageOtherThanPloughOrRoll_R>=3.2901645;;timeLastTillSow_COLZA<10.5;;WMmid<26.3580459912;tFrostMid3>=-23.72571718;propWeededArea_R<0.6995455;;timeLastTillSow_BLE<22.5;;timeLastTillSow_POIS>=25.5;;timeLastMechWeedingHarvest_POIS>=141;nbShreddingFallow.Broyage._R<0.124943;nbSuperficialTillage_COLZA>=5.5;summerTillage_CO…
294;285;0.316273507579025;Situation.Stock2<0.5;;Frequency_COLZA<0.2082385;;Situation.Rotation1<0.5;CropRotationLength_R>=4;Frequency_BLE<0.3331815;Frequency_COLZA>=0.0832955;Frequency_POIS<0.3331815;Frequency_MAIS>=0.0832955;Frequency_ORGE>=0.0832955;Frequency_TOURNESOL>=0.0832955;Situation.Rotation4>=0.;winterTillage_POIS<6.5;;harvestDate_TOURNESOL<251.5;;MeanTillageDepth_BLE>=8.7375;;nbHerbMono…
265;50;0.313295038832992;Situation.Stock2<0.5;;Frequency_COLZA<0.2082385;;Situation.Rotation1>=0.5;CropRotationLength_R<4;Frequency_BLE>=0.3331815;Frequency_COLZA<0.0832955;Frequency_POIS>=0.3331815;Frequency_MAIS<0.0832955;Frequency_ORGE<0.0832955;Frequency_TOURNESOL<0.0832955;Situation.Rotation4<0.;nonDormantMinimum.YOUNG_SEEDS.>=0.921082578;darknessReduction.YOUNG_SEEDS.>=0.9339639535;rb<1.461…
340;45;0.309410692925185;Situation.Stock2<0.5;;Frequency_COLZA>=0.2082385;;nbTillageOtherThanPloughOrRoll_R<3.2901645;;PrimaryCropSowingDate_COLZA<237.5;;reductionDepth<0.000907154;;timeLastTillSow_BLE<21.5;;timeHarvest1stRoll_BLE<26;;nbRolling_BLE>=0.5;
178;10;0.299489443466685;Situation.Stock2<0.5;;Frequency_COLZA>=0.2082385;;nbTillageOtherThanPloughOrRoll_R>=3.2901645;;timeLastTillSow_COLZA>=10.5;;timeLastTillSow_BLE>=12.5;;meanMechWeedDepth.cm._POIS>=4.1;;PrimaryCropSowingDate_POIS>=331.5;PrimaryCropSowingDate_BLE>=326.5;timeLastMechWeedingHarvest_BLE>=134.
652;25;0.281900253477347;Situation.Stock2<0.5;;Frequency_COLZA>=0.2082385;;nbTillageOtherThanPloughOrRoll_R<3.2901645;;PrimaryCropSowingDate_COLZA>=237.5;;harvestDate_COLZA<212.5;;harvestDate_BLE>=211.5;;b_WMmid>=0.3630135298;;harvestDate_COLZA<174.5;;timeSow1stHerbicide_POIS<86.125;propSpeciesMortSup80_POIS>=0.8653845;propSpeciesMortSup90_POIS>=0.865384
1068;40;0.268059675599698;Situation.Stock2<0.5;;Frequency_COLZA<0.2082385;;Situation.Rotation1>=0.5;CropRotationLength_R<4;Frequency_BLE>=0.3331815;Frequency_COLZA<0.0832955;Frequency_POIS>=0.3331815;Frequency_MAIS<0.0832955;Frequency_ORGE<0.0832955;Frequency_TOURNESOL<0.0832955;Situation.Rotation4<0.;nonDormantMinimum.YOUNG_SEEDS.>=0.921082578;darknessReduction.YOUNG_SEEDS.>=0.9339639535;rb<1.46…
336;35;0.26542147612417;Situation.Stock2<0.5;;Frequency_COLZA>=0.2082385;;nbTillageOtherThanPloughOrRoll_R<3.2901645;;PrimaryCropSowingDate_COLZA<237.5;;reductionDepth<0.000907154;;timeLastTillSow_BLE>=21.5;;Interrow.cm._BLE>=25.5;;nbSuperficialTillage_BLE>=3.5;
722;15;0.262254765990255;Situation.Stock2<0.5;;Frequency_COLZA>=0.2082385;;nbTillageOtherThanPloughOrRoll_R>=3.2901645;;timeLastTillSow_COLZA>=10.5;;timeLastTillSow_BLE<12.5;;nbMechWeeding_R<2.4988585;;PeaFloweringTT>=620.547061958333;;SowingDensity.seeds.m2._BLE>=332;;timeLastTillSow_POIS>=67;
72;135;0.260027844424154;Situation.Stock2<0.5;;Frequency_COLZA<0.2082385;;Situation.Rotation1<0.5;CropRotationLength_R>=4;Frequency_BLE<0.3331815;Frequency_COLZA>=0.0832955;Frequency_POIS<0.3331815;Frequency_MAIS>=0.0832955;Frequency_ORGE>=0.0832955;Frequency_TOURNESOL>=0.0832955;Situation.Rotation4>=0.;winterTillage_POIS<6.5;;harvestDate_TOURNESOL<251.5;;MeanTillageDepth_BLE<8.7375;
1037;60;0.259701652747887;Situation.Stock2<0.5;;Frequency_COLZA<0.2082385;;Situation.Rotation1>=0.5;CropRotationLength_R<4;Frequency_BLE>=0.3331815;Frequency_COLZA<0.0832955;Frequency_POIS>=0.3331815;Frequency_MAIS<0.0832955;Frequency_ORGE<0.0832955;Frequency_TOURNESOL<0.0832955;Situation.Rotation4<0.;nonDormantMinimum.YOUNG_SEEDS.>=0.921082578;darknessReduction.YOUNG_SEEDS.>=0.9339639535;rb<1.46…
2956;20;0.259119277272229;Situation.Stock2<0.5;;Frequency_COLZA>=0.2082385;;nbTillageOtherThanPloughOrRoll_R>=3.2901645;;timeLastTillSow_COLZA<10.5;;WMmid<26.3580459912;tFrostMid3>=-23.72571718;propWeededArea_R<0.6995455;;timeLastTillSow_BLE>=22.5;;timeHarvest1stRoll_COLZA<27;nbPseudoRootOnlyHerbicides_R<0.7080;summerTillage_COLZA<4.5;nbSuperficialTillage_COLZA<4.;PrimaryCropSowingDate_BLE<317;;n…
2562;120;0.251280082105373;Situation.Stock2<0.5;;Frequency_COLZA>=0.2082385;;nbTillageOtherThanPloughOrRoll_R<3.2901645;;PrimaryCropSowingDate_COLZA>=237.5;;harvestDate_COLZA<212.5;;harvestDate_BLE<211.5;;timeLastTillSow_COLZA>=18.5;;rb<1.3928915645;baseWaterPotential<-2.197837558;reductionSurface>=0.518259384;betaFineEarth>=-1.087799578;betaCompacted<0.8439930255;gb<2.3079549785;k_coef<0.9014953…
2816;185;0.24882936701693;Situation.Stock2<0.5;;Frequency_COLZA>=0.2082385;;nbTillageOtherThanPloughOrRoll_R>=3.2901645;;timeLastTillSow_COLZA>=10.5;;timeLastTillSow_BLE>=12.5;;meanMechWeedDepth.cm._POIS<4.1;;PrimaryCropSowingDate_COLZA>=216.5;;timeLastTillSow_COLZA<75;;MeanTillageDepth_BLE<10.9166665;;meanMechWeedSpeed.km.h._COLZA<8.675;;PrimaryCropSowingDate_BLE<332;
2564;110;0.241268735313744;Situation.Stock2<0.5;;Frequency_COLZA>=0.2082385;;nbTillageOtherThanPloughOrRoll_R<3.2901645;;PrimaryCropSowingDate_COLZA>=237.5;;harvestDate_COLZA<212.5;;harvestDate_BLE<211.5;;timeLastTillSow_COLZA>=18.5;;rb<1.3928915645;baseWaterPotential<-2.197837558;reductionSurface>=0.518259384;betaFineEarth>=-1.087799578;betaCompacted<0.8439930255;gb<2.3079549785;k_coef<0.9014953…
2818;10;0.236357326580314;Situation.Stock2<0.5;;Frequency_COLZA>=0.2082385;;nbTillageOtherThanPloughOrRoll_R>=3.2901645;;timeLastTillSow_COLZA>=10.5;;timeLastTillSow_BLE>=12.5;;meanMechWeedDepth.cm._POIS<4.1;;PrimaryCropSowingDate_COLZA>=216.5;;timeLastTillSow_COLZA<75;;MeanTillageDepth_BLE<10.9166665;;meanMechWeedSpeed.km.h._COLZA>=8.675;;MeanTillageDepth_COLZA>=11.6;timeLastTillSow_POIS>=12.
130;70;0.208164568103759;Situation.Stock2<0.5;;Frequency_COLZA<0.2082385;;Situation.Rotation1>=0.5;CropRotationLength_R<4;Frequency_BLE>=0.3331815;Frequency_COLZA<0.0832955;Frequency_POIS>=0.3331815;Frequency_MAIS<0.0832955;Frequency_ORGE<0.0832955;Frequency_TOURNESOL<0.0832955;Situation.Rotation4<0.;nonDormantMinimum.YOUNG_SEEDS.>=0.921082578;darknessReduction.YOUNG_SEEDS.>=0.9339639535;rb<1.461…
324;30;0.201320505571537;Situation.Stock2<0.5;;Frequency_COLZA>=0.2082385;;nbTillageOtherThanPloughOrRoll_R<3.2901645;;PrimaryCropSowingDate_COLZA>=237.5;;harvestDate_COLZA<212.5;;harvestDate_BLE>=211.5;;b_WMmid<0.3630135298;;EfficacyMonocot_BLE<0.25;nbHerbMonocotSup50_BLE<0.
1280;155;0.200109721079728;Situation.Stock2<0.5;;Frequency_COLZA>=0.2082385;;nbTillageOtherThanPloughOrRoll_R<3.2901645;;PrimaryCropSowingDate_COLZA>=237.5;;harvestDate_COLZA<212.5;;harvestDate_BLE<211.5;;timeLastTillSow_COLZA>=18.5;;rb<1.3928915645;baseWaterPotential<-2.197837558;reductionSurface>=0.518259384;betaFineEarth>=-1.087799578;betaCompacted<0.8439930255;gb<2.3079549785;k_coef<0.9014953…
264;205;0.186803230352731;Situation.Stock2<0.5;;Frequency_COLZA<0.2082385;;Situation.Rotation1>=0.5;CropRotationLength_R<4;Frequency_BLE>=0.3331815;Frequency_COLZA<0.0832955;Frequency_POIS>=0.3331815;Frequency_MAIS<0.0832955;Frequency_ORGE<0.0832955;Frequency_TOURNESOL<0.0832955;Situation.Rotation4<0.;nonDormantMinimum.YOUNG_SEEDS.>=0.921082578;darknessReduction.YOUNG_SEEDS.>=0.9339639535;rb<1.46…
146;20;0.178497265534218;Situation.Stock2<0.5;;Frequency_COLZA<0.2082385;;Situation.Rotation1<0.5;CropRotationLength_R>=4;Frequency_BLE<0.3331815;Frequency_COLZA>=0.0832955;Frequency_POIS<0.3331815;Frequency_MAIS>=0.0832955;Frequency_ORGE>=0.0832955;Frequency_TOURNESOL>=0.0832955;Situation.Rotation4>=0.;winterTillage_POIS<6.5;;harvestDate_TOURNESOL<251.5;;MeanTillageDepth_BLE>=8.7375;;nbHerbMonoc…
736;10;0.152003358980733;Situation.Stock2<0.5;;Frequency_COLZA>=0.2082385;;nbTillageOtherThanPloughOrRoll_R>=3.2901645;;timeLastTillSow_COLZA<10.5;;WMmid<26.3580459912;tFrostMid3>=-23.72571718;propWeededArea_R<0.6995455;;timeLastTillSow_BLE>=22.5;;timeHarvest1stRoll_COLZA>=27;nbPseudoRootOnlyHerbicides_R>=0.7080;MaxTillageDepth_BLE>=25;MeanTillageDepth_BLE>=19.3333335;PrimaryCropSowingDate_COLZA>…
1036;93;0.150625267629646;Situation.Stock2<0.5;;Frequency_COLZA<0.2082385;;Situation.Rotation1>=0.5;CropRotationLength_R<4;Frequency_BLE>=0.3331815;Frequency_COLZA<0.0832955;Frequency_POIS>=0.3331815;Frequency_MAIS<0.0832955;Frequency_ORGE<0.0832955;Frequency_TOURNESOL<0.0832955;Situation.Rotation4<0.;nonDormantMinimum.YOUNG_SEEDS.>=0.921082578;darknessReduction.YOUNG_SEEDS.>=0.9339639535;rb<1.46…
4258;15;0.138057790129801;Situation.Stock2<0.5;;Frequency_COLZA<0.2082385;;Situation.Rotation1>=0.5;CropRotationLength_R<4;Frequency_BLE>=0.3331815;Frequency_COLZA<0.0832955;Frequency_POIS>=0.3331815;Frequency_MAIS<0.0832955;Frequency_ORGE<0.0832955;Frequency_TOURNESOL<0.0832955;Situation.Rotation4<0.;nonDormantMinimum.YOUNG_SEEDS.>=0.921082578;darknessReduction.YOUNG_SEEDS.>=0.9339639535;rb<1.46…
2128;67;0.129110162429852;Situation.Stock2<0.5;;Frequency_COLZA<0.2082385;;Situation.Rotation1>=0.5;CropRotationLength_R<4;Frequency_BLE>=0.3331815;Frequency_COLZA<0.0832955;Frequency_POIS>=0.3331815;Frequency_MAIS<0.0832955;Frequency_ORGE<0.0832955;Frequency_TOURNESOL<0.0832955;Situation.Rotation4<0.;nonDormantMinimum.YOUNG_SEEDS.>=0.921082578;darknessReduction.YOUNG_SEEDS.>=0.9339639535;rb<1.46…
258;60;0.106472831759987;Situation.Stock2<0.5;;Frequency_COLZA<0.2082385;;Situation.Rotation1>=0.5;CropRotationLength_R<4;Frequency_BLE>=0.3331815;Frequency_COLZA<0.0832955;Frequency_POIS>=0.3331815;Frequency_MAIS<0.0832955;Frequency_ORGE<0.0832955;Frequency_TOURNESOL<0.0832955;Situation.Rotation4<0.;nonDormantMinimum.YOUNG_SEEDS.>=0.921082578;darknessReduction.YOUNG_SEEDS.>=0.9339639535;rb<1.461…
128;210;0.1063913104432;Situation.Stock2<0.5;;Frequency_COLZA<0.2082385;;Situation.Rotation1>=0.5;CropRotationLength_R<4;Frequency_BLE>=0.3331815;Frequency_COLZA<0.0832955;Frequency_POIS>=0.3331815;Frequency_MAIS<0.0832955;Frequency_ORGE<0.0832955;Frequency_TOURNESOL<0.0832955;Situation.Rotation4<0.;nonDormantMinimum.YOUNG_SEEDS.>=0.921082578;darknessReduction.YOUNG_SEEDS.>=0.9339639535;rb<1.4618…
