# Supplementary material for: Tracking Ideal Varieties and Cropping Techniques for Agroecological Weed Management: A Simulation-Based Study on Pea
Source: Front Plant Sci. 2022 Apr 4;13:809056. doi: 10.3389/fpls.2022.809056 (PMC9014269; doi:10.3389/fpls.2022.809056)
Supplement: Supplementary file 1 [file Data_Sheet_1.ZIP › AllBranches/Feuilles_PotentialEnergyYield_Spring_AnnualPea.csv]

idLeaf;n;MeanIndicator;
4093;91;0.622045566987826;mu_HMmid>=0.2202858896;tPhoto2<19.618463725;LBRlate>=0.4584100975;WMearly<32.1475524733333;b_WMearly>=0.427420706;b_RLHlate<3.1520728295;mu_LBRlate>=-0.092561237333333;PeaFloweringTT>=166.193674;;PeaFloweringTT>=250.959998416667;;SowingDensity.seeds.m2._POIS>=56.5;;b_RLHmid<2.6521129;g0<23.493131595;g50<31.66564929;gb>=2.291388975;LA0>=0.980452;se_LA>=0.5543645;max_width…
2047;1062;0.580699729162562;mu_HMmid>=0.2202858896;tPhoto2<19.618463725;LBRlate>=0.4584100975;WMearly<32.1475524733333;b_WMearly>=0.427420706;b_RLHlate<3.1520728295;mu_LBRlate>=-0.092561237333333;PeaFloweringTT>=166.193674;;PeaFloweringTT>=250.959998416667;;SowingDensity.seeds.m2._POIS>=56.5;;b_RLHmid<2.6521129;g0<23.493131595;g50<31.66564929;gb>=2.291388975;LA0>=0.980452;se_LA>=0.5543645;max_wid…
1022;1149;0.53158692819026;mu_HMmid>=0.2202858896;tPhoto2<19.618463725;LBRlate>=0.4584100975;WMearly<32.1475524733333;b_WMearly>=0.427420706;b_RLHlate<3.1520728295;mu_LBRlate>=-0.092561237333333;PeaFloweringTT>=166.193674;;PeaFloweringTT>=250.959998416667;;SowingDensity.seeds.m2._POIS>=56.5;;b_RLHmid<2.6521129;g0<23.493131595;g50<31.66564929;gb>=2.291388975;LA0>=0.980452;se_LA>=0.5543645;max_widt…
509;733;0.509192145841899;mu_HMmid>=0.2202858896;tPhoto2<19.618463725;LBRlate>=0.4584100975;WMearly<32.1475524733333;b_WMearly>=0.427420706;b_RLHlate<3.1520728295;mu_LBRlate>=-0.092561237333333;PeaFloweringTT>=166.193674;;PeaFloweringTT>=250.959998416667;;SowingDensity.seeds.m2._POIS>=56.5;;b_RLHmid<2.6521129;g0<23.493131595;g50<31.66564929;gb>=2.291388975;LA0>=0.980452;se_LA>=0.5543645;max_width…
510;430;0.498661343830915;mu_HMmid>=0.2202858896;tPhoto2<19.618463725;LBRlate>=0.4584100975;WMearly<32.1475524733333;b_WMearly>=0.427420706;b_RLHlate<3.1520728295;mu_LBRlate>=-0.092561237333333;PeaFloweringTT>=166.193674;;PeaFloweringTT>=250.959998416667;;SowingDensity.seeds.m2._POIS>=56.5;;b_RLHmid<2.6521129;g0<23.493131595;g50<31.66564929;gb>=2.291388975;LA0>=0.980452;se_LA>=0.5543645;max_width…
61;1876;0.480683018053691;mu_HMmid>=0.2202858896;tPhoto2<19.618463725;LBRlate>=0.4584100975;WMearly<32.1475524733333;b_WMearly>=0.427420706;b_RLHlate<3.1520728295;mu_LBRlate>=-0.092561237333333;PeaFloweringTT>=166.193674;;PeaFloweringTT>=250.959998416667;;SowingDensity.seeds.m2._POIS<56.5;;SowingDensity.seeds.m2._POIS>=35.5;
125;1064;0.47500229565909;mu_HMmid>=0.2202858896;tPhoto2<19.618463725;LBRlate>=0.4584100975;WMearly<32.1475524733333;b_WMearly>=0.427420706;b_RLHlate<3.1520728295;mu_LBRlate>=-0.092561237333333;PeaFloweringTT>=166.193674;;PeaFloweringTT>=250.959998416667;;SowingDensity.seeds.m2._POIS>=56.5;;b_RLHmid>=2.6521129;g0>=23.493131595;g50>=31.66564929;gb<2.291388975;LA0<0.980452;se_LA<0.5543645;max_width…
60;1001;0.444522444620366;mu_HMmid>=0.2202858896;tPhoto2<19.618463725;LBRlate>=0.4584100975;WMearly<32.1475524733333;b_WMearly>=0.427420706;b_RLHlate<3.1520728295;mu_LBRlate>=-0.092561237333333;PeaFloweringTT>=166.193674;;PeaFloweringTT>=250.959998416667;;SowingDensity.seeds.m2._POIS<56.5;;SowingDensity.seeds.m2._POIS<35.5;
14;773;0.409642928303304;mu_HMmid>=0.2202858896;tPhoto2<19.618463725;LBRlate>=0.4584100975;WMearly<32.1475524733333;b_WMearly>=0.427420706;b_RLHlate<3.1520728295;mu_LBRlate>=-0.092561237333333;PeaFloweringTT>=166.193674;;PeaFloweringTT<250.959998416667;
249;20;0.37995225719197;mu_HMmid>=0.2202858896;tPhoto2<19.618463725;LBRlate>=0.4584100975;WMearly<32.1475524733333;b_WMearly>=0.427420706;b_RLHlate<3.1520728295;mu_LBRlate>=-0.092561237333333;PeaFloweringTT>=166.193674;;PeaFloweringTT>=250.959998416667;;SowingDensity.seeds.m2._POIS>=56.5;;b_RLHmid>=2.6521129;g0>=23.493131595;g50>=31.66564929;gb<2.291388975;LA0<0.980452;se_LA<0.5543645;max_width<8…
27;319;0.350183505061071;mu_HMmid>=0.2202858896;tPhoto2<19.618463725;LBRlate>=0.4584100975;WMearly<32.1475524733333;b_WMearly>=0.427420706;b_RLHlate<3.1520728295;mu_LBRlate>=-0.092561237333333;PeaFloweringTT<166.193674;;WMearly<28.9663547783333;seedWeight<185.4104995;reductionSurface<0.5613520345;l50<62.25585296;lb>=2.0379959285;rootLength>=57.80929398;rb<1.4800793365;beta>=-4.1080955435;gamma<0.…
47;632;0.349454018379573;mu_HMmid<0.2202858896;tPhoto2>=19.618463725;LBRlate<0.4584100975;WMearly>=32.1475524733333;b_WMearly<0.427420706;b_RLHlate>=3.1520728295;mu_LBRlate<-0.092561237333333;PeaFloweringTT>=466.798955333333;;SowingDensity.seeds.m2._POIS>=61.5;;Interrow.cm._POIS<22.5;;PeaFloweringTT>=765.883941666667;
51;46;0.332294269588652;mu_HMmid>=0.2202858896;tPhoto2<19.618463725;LBRlate>=0.4584100975;WMearly<32.1475524733333;b_WMearly>=0.427420706;b_RLHlate<3.1520728295;mu_LBRlate>=-0.092561237333333;PeaFloweringTT<166.193674;;WMearly>=28.9663547783333;seedWeight>=185.4104995;reductionSurface>=0.5613520345;l50>=62.25585296;lb<2.0379959285;rootLength<57.80929398;rb>=1.4800793365;beta<-4.1080955435;gamma>=…
91;813;0.306305823233465;mu_HMmid<0.2202858896;tPhoto2>=19.618463725;LBRlate<0.4584100975;WMearly>=32.1475524733333;b_WMearly<0.427420706;b_RLHlate>=3.1520728295;mu_LBRlate<-0.092561237333333;PeaFloweringTT>=466.798955333333;;SowingDensity.seeds.m2._POIS>=61.5;;Interrow.cm._POIS>=22.5;;PeaFloweringTT>=726.051742625;;SowingDepth.cm._BLE<2.5;
855;218;0.290400353947431;mu_HMmid>=0.2202858896;tPhoto2<19.618463725;LBRlate>=0.4584100975;WMearly<32.1475524733333;b_WMearly>=0.427420706;b_RLHlate<3.1520728295;mu_LBRlate>=-0.092561237333333;PeaFloweringTT<166.193674;;WMearly<28.9663547783333;seedWeight<185.4104995;reductionSurface<0.5613520345;l50<62.25585296;lb>=2.0379959285;rootLength>=57.80929398;rb<1.4800793365;beta>=-4.1080955435;gamma<0…	ORVANTIS	VIRTUAL1	VIRTUAL2	VIRTUAL3	VIRTUAL4	VIRTUAL5	VIRTUAL6	VIRTUAL8	VIRTUAL9};;Interrow.cm._POIS>=31.5;;MeanTillageDepth_POIS<18.442857;;RowSowing.1or0._POIS<0.5;SowingDepth.cm._POIS<0.;WheatVariety in {CEZANNE	VIRTUAL1	VIRTUAL2	VIRTUAL3	VIRTUAL4	VIRTUAL6	VIRTUAL8};
46;260;0.282586644133088;mu_HMmid<0.2202858896;tPhoto2>=19.618463725;LBRlate<0.4584100975;WMearly>=32.1475524733333;b_WMearly<0.427420706;b_RLHlate>=3.1520728295;mu_LBRlate<-0.092561237333333;PeaFloweringTT>=466.798955333333;;SowingDensity.seeds.m2._POIS>=61.5;;Interrow.cm._POIS<22.5;;PeaFloweringTT<765.883941666667;
43;569;0.278306554786803;mu_HMmid<0.2202858896;tPhoto2>=19.618463725;LBRlate<0.4584100975;WMearly>=32.1475524733333;b_WMearly<0.427420706;b_RLHlate>=3.1520728295;mu_LBRlate<-0.092561237333333;PeaFloweringTT>=466.798955333333;;SowingDensity.seeds.m2._POIS<61.5;;b_RLHearly>=2.550544673;baseWaterPotential>=-2.2523948455;baseTempGerm<-0.633437962;nonDormantMinimum.YOUNG_SEEDS.<0.94990347;darknessRedu…
4092;14;0.260272218693582;mu_HMmid>=0.2202858896;tPhoto2<19.618463725;LBRlate>=0.4584100975;WMearly<32.1475524733333;b_WMearly>=0.427420706;b_RLHlate<3.1520728295;mu_LBRlate>=-0.092561237333333;PeaFloweringTT>=166.193674;;PeaFloweringTT>=250.959998416667;;SowingDensity.seeds.m2._POIS>=56.5;;b_RLHmid<2.6521129;g0<23.493131595;g50<31.66564929;gb>=2.291388975;LA0>=0.980452;se_LA>=0.5543645;max_width…
107;353;0.253776643335665;mu_HMmid>=0.2202858896;tPhoto2<19.618463725;LBRlate>=0.4584100975;WMearly<32.1475524733333;b_WMearly>=0.427420706;b_RLHlate<3.1520728295;mu_LBRlate>=-0.092561237333333;PeaFloweringTT<166.193674;;WMearly<28.9663547783333;seedWeight<185.4104995;reductionSurface<0.5613520345;l50<62.25585296;lb>=2.0379959285;rootLength>=57.80929398;rb<1.4800793365;beta>=-4.1080955435;gamma<0…	ORVANTIS	VIRTUAL1	VIRTUAL2	VIRTUAL3	VIRTUAL4	VIRTUAL5	VIRTUAL6	VIRTUAL8	VIRTUAL9};;Interrow.cm._POIS<31.5;
90;372;0.252121024078736;mu_HMmid<0.2202858896;tPhoto2>=19.618463725;LBRlate<0.4584100975;WMearly>=32.1475524733333;b_WMearly<0.427420706;b_RLHlate>=3.1520728295;mu_LBRlate<-0.092561237333333;PeaFloweringTT>=466.798955333333;;SowingDensity.seeds.m2._POIS>=61.5;;Interrow.cm._POIS>=22.5;;PeaFloweringTT>=726.051742625;;SowingDepth.cm._BLE>=2.5;
44;598;0.23438288188323;mu_HMmid<0.2202858896;tPhoto2>=19.618463725;LBRlate<0.4584100975;WMearly>=32.1475524733333;b_WMearly<0.427420706;b_RLHlate>=3.1520728295;mu_LBRlate<-0.092561237333333;PeaFloweringTT>=466.798955333333;;SowingDensity.seeds.m2._POIS>=61.5;;Interrow.cm._POIS>=22.5;;PeaFloweringTT<726.051742625;
19;474;0.230565433409956;mu_HMmid<0.2202858896;tPhoto2>=19.618463725;LBRlate<0.4584100975;WMearly>=32.1475524733333;b_WMearly<0.427420706;b_RLHlate>=3.1520728295;mu_LBRlate<-0.092561237333333;PeaFloweringTT<466.798955333333;;PeaFloweringTT>=229.672796916667;;b_RBR>=0.8653198615;seedWeight<142.87841265;baseWaterPotential<-2.459965194;reductionDepth>=0.0007969785;shootLength<401.6147347;l50>=63.399…
42;281;0.213277954665924;mu_HMmid<0.2202858896;tPhoto2>=19.618463725;LBRlate<0.4584100975;WMearly>=32.1475524733333;b_WMearly<0.427420706;b_RLHlate>=3.1520728295;mu_LBRlate<-0.092561237333333;PeaFloweringTT>=466.798955333333;;SowingDensity.seeds.m2._POIS<61.5;;b_RLHearly>=2.550544673;baseWaterPotential>=-2.2523948455;baseTempGerm<-0.633437962;nonDormantMinimum.YOUNG_SEEDS.<0.94990347;darknessRedu…
20;1060;0.211424195230817;mu_HMmid<0.2202858896;tPhoto2>=19.618463725;LBRlate<0.4584100975;WMearly>=32.1475524733333;b_WMearly<0.427420706;b_RLHlate>=3.1520728295;mu_LBRlate<-0.092561237333333;PeaFloweringTT>=466.798955333333;;SowingDensity.seeds.m2._POIS<61.5;;b_RLHearly<2.550544673;baseWaterPotential<-2.2523948455;baseTempGerm>=-0.633437962;nonDormantMinimum.YOUNG_SEEDS.>=0.94990347;darknessRed…
49;316;0.184013482083074;mu_HMmid>=0.2202858896;tPhoto2<19.618463725;LBRlate>=0.4584100975;WMearly<32.1475524733333;b_WMearly>=0.427420706;b_RLHlate<3.1520728295;mu_LBRlate>=-0.092561237333333;PeaFloweringTT<166.193674;;WMearly>=28.9663547783333;seedWeight>=185.4104995;reductionSurface>=0.5613520345;l50>=62.25585296;lb<2.0379959285;rootLength<57.80929398;rb>=1.4800793365;beta<-4.1080955435;gamma>…	CEZANNE	VIRTUAL10	VIRTUAL3	VIRTUAL6};
426;259;0.183475263693242;mu_HMmid>=0.2202858896;tPhoto2<19.618463725;LBRlate>=0.4584100975;WMearly<32.1475524733333;b_WMearly>=0.427420706;b_RLHlate<3.1520728295;mu_LBRlate>=-0.092561237333333;PeaFloweringTT<166.193674;;WMearly<28.9663547783333;seedWeight<185.4104995;reductionSurface<0.5613520345;l50<62.25585296;lb>=2.0379959285;rootLength>=57.80929398;rb<1.4800793365;beta>=-4.1080955435;gamma<0…	ORVANTIS	VIRTUAL1	VIRTUAL2	VIRTUAL3	VIRTUAL4	VIRTUAL5	VIRTUAL6	VIRTUAL8	VIRTUAL9};;Interrow.cm._POIS>=31.5;;MeanTillageDepth_POIS<18.442857;;RowSowing.1or0._POIS>=0.5;SowingDepth.cm._POIS>=0.
854;85;0.170343342465893;mu_HMmid>=0.2202858896;tPhoto2<19.618463725;LBRlate>=0.4584100975;WMearly<32.1475524733333;b_WMearly>=0.427420706;b_RLHlate<3.1520728295;mu_LBRlate>=-0.092561237333333;PeaFloweringTT<166.193674;;WMearly<28.9663547783333;seedWeight<185.4104995;reductionSurface<0.5613520345;l50<62.25585296;lb>=2.0379959285;rootLength>=57.80929398;rb<1.4800793365;beta>=-4.1080955435;gamma<0.…	ORVANTIS	VIRTUAL1	VIRTUAL2	VIRTUAL3	VIRTUAL4	VIRTUAL5	VIRTUAL6	VIRTUAL8	VIRTUAL9};;Interrow.cm._POIS>=31.5;;MeanTillageDepth_POIS<18.442857;;RowSowing.1or0._POIS<0.5;SowingDepth.cm._POIS<0.;WheatVariety in {ORVANTIS	VIRTUAL5	VIRTUAL9};
35;259;0.147764404950288;mu_HMmid<0.2202858896;tPhoto2>=19.618463725;LBRlate<0.4584100975;WMearly>=32.1475524733333;b_WMearly<0.427420706;b_RLHlate>=3.1520728295;mu_LBRlate<-0.092561237333333;PeaFloweringTT<466.798955333333;;PeaFloweringTT<229.672796916667;;Epsi_b>=3.203959128;seedWeight<142.87841265;baseWaterPotential<-2.459965194;reductionDepth>=0.0007969785;shootLength<401.6147347;l50>=63.3997…
126;12;0.142327208980029;mu_HMmid>=0.2202858896;tPhoto2<19.618463725;LBRlate>=0.4584100975;WMearly<32.1475524733333;b_WMearly>=0.427420706;b_RLHlate<3.1520728295;mu_LBRlate>=-0.092561237333333;PeaFloweringTT>=166.193674;;PeaFloweringTT>=250.959998416667;;SowingDensity.seeds.m2._POIS>=56.5;;b_RLHmid<2.6521129;g0<23.493131595;g50<31.66564929;gb>=2.291388975;LA0>=0.980452;se_LA>=0.5543645;max_width>…
52;499;0.140996993525153;mu_HMmid>=0.2202858896;tPhoto2<19.618463725;LBRlate>=0.4584100975;WMearly<32.1475524733333;b_WMearly>=0.427420706;b_RLHlate<3.1520728295;mu_LBRlate>=-0.092561237333333;PeaFloweringTT<166.193674;;WMearly<28.9663547783333;seedWeight<185.4104995;reductionSurface<0.5613520345;l50<62.25585296;lb>=2.0379959285;rootLength>=57.80929398;rb<1.4800793365;beta>=-4.1080955435;gamma<0.…	VIRTUAL10	VIRTUAL7};
50;165;0.121519649934513;mu_HMmid>=0.2202858896;tPhoto2<19.618463725;LBRlate>=0.4584100975;WMearly<32.1475524733333;b_WMearly>=0.427420706;b_RLHlate<3.1520728295;mu_LBRlate>=-0.092561237333333;PeaFloweringTT<166.193674;;WMearly>=28.9663547783333;seedWeight>=185.4104995;reductionSurface>=0.5613520345;l50>=62.25585296;lb<2.0379959285;rootLength<57.80929398;rb>=1.4800793365;beta<-4.1080955435;gamma>…
18;1150;0.112645768442458;mu_HMmid<0.2202858896;tPhoto2>=19.618463725;LBRlate<0.4584100975;WMearly>=32.1475524733333;b_WMearly<0.427420706;b_RLHlate>=3.1520728295;mu_LBRlate<-0.092561237333333;PeaFloweringTT<466.798955333333;;PeaFloweringTT>=229.672796916667;;b_RBR<0.8653198615;seedWeight>=142.87841265;baseWaterPotential>=-2.459965194;reductionDepth<0.0007969785;shootLength>=401.6147347;l50<63.39…
48;567;0.110442956929753;mu_HMmid>=0.2202858896;tPhoto2<19.618463725;LBRlate>=0.4584100975;WMearly<32.1475524733333;b_WMearly>=0.427420706;b_RLHlate<3.1520728295;mu_LBRlate>=-0.092561237333333;PeaFloweringTT<166.193674;;WMearly>=28.9663547783333;seedWeight>=185.4104995;reductionSurface>=0.5613520345;l50>=62.25585296;lb<2.0379959285;rootLength<57.80929398;rb>=1.4800793365;beta<-4.1080955435;gamma>…	VIRTUAL1	VIRTUAL2	VIRTUAL4	VIRTUAL5	VIRTUAL7	VIRTUAL8	VIRTUAL9};
212;76;0.0845882742680426;mu_HMmid>=0.2202858896;tPhoto2<19.618463725;LBRlate>=0.4584100975;WMearly<32.1475524733333;b_WMearly>=0.427420706;b_RLHlate<3.1520728295;mu_LBRlate>=-0.092561237333333;PeaFloweringTT<166.193674;;WMearly<28.9663547783333;seedWeight<185.4104995;reductionSurface<0.5613520345;l50<62.25585296;lb>=2.0379959285;rootLength>=57.80929398;rb<1.4800793365;beta>=-4.1080955435;gamma<0…	ORVANTIS	VIRTUAL1	VIRTUAL2	VIRTUAL3	VIRTUAL4	VIRTUAL5	VIRTUAL6	VIRTUAL8	VIRTUAL9};;Interrow.cm._POIS>=31.5;;MeanTillageDepth_POIS>=18.442857;
34;409;0.0758701911558626;mu_HMmid<0.2202858896;tPhoto2>=19.618463725;LBRlate<0.4584100975;WMearly>=32.1475524733333;b_WMearly<0.427420706;b_RLHlate>=3.1520728295;mu_LBRlate<-0.092561237333333;PeaFloweringTT<466.798955333333;;PeaFloweringTT<229.672796916667;;Epsi_b>=3.203959128;seedWeight<142.87841265;baseWaterPotential<-2.459965194;reductionDepth>=0.0007969785;shootLength<401.6147347;l50>=63.399…
16;1064;0.0340240579099165;mu_HMmid<0.2202858896;tPhoto2>=19.618463725;LBRlate<0.4584100975;WMearly>=32.1475524733333;b_WMearly<0.427420706;b_RLHlate>=3.1520728295;mu_LBRlate<-0.092561237333333;PeaFloweringTT<466.798955333333;;PeaFloweringTT<229.672796916667;;Epsi_b<3.203959128;seedWeight>=142.87841265;baseWaterPotential>=-2.459965194;reductionDepth<0.0007969785;shootLength>=401.6147347;l50<63.39…
248;24;0.0255431170818445;mu_HMmid>=0.2202858896;tPhoto2<19.618463725;LBRlate>=0.4584100975;WMearly<32.1475524733333;b_WMearly>=0.427420706;b_RLHlate<3.1520728295;mu_LBRlate>=-0.092561237333333;PeaFloweringTT>=166.193674;;PeaFloweringTT>=250.959998416667;;SowingDensity.seeds.m2._POIS>=56.5;;b_RLHmid>=2.6521129;g0>=23.493131595;g50>=31.66564929;gb<2.291388975;LA0<0.980452;se_LA<0.5543645;max_width…
508;7;0.00990604381142819;mu_HMmid>=0.2202858896;tPhoto2<19.618463725;LBRlate>=0.4584100975;WMearly<32.1475524733333;b_WMearly>=0.427420706;b_RLHlate<3.1520728295;mu_LBRlate>=-0.092561237333333;PeaFloweringTT>=166.193674;;PeaFloweringTT>=250.959998416667;;SowingDensity.seeds.m2._POIS>=56.5;;b_RLHmid<2.6521129;g0<23.493131595;g50<31.66564929;gb>=2.291388975;LA0>=0.980452;se_LA>=0.5543645;max_width…
