# Supplementary material for: Tracking Ideal Varieties and Cropping Techniques for Agroecological Weed Management: A Simulation-Based Study on Pea
Source: Front Plant Sci. 2022 Apr 4;13:809056. doi: 10.3389/fpls.2022.809056 (PMC9014269; doi:10.3389/fpls.2022.809056)
Supplement: Supplementary file 1 [file Data_Sheet_1.ZIP › AllBranches/Feuilles_PotentialEnergyYield_Spring_AnnualPea_WithHerbicide.csv]

idLeaf;n;MeanIndicator;
511;1050;0.576997832908883;tPhoto2<19.618463725;LBRlate>=0.4584100975;WMearly<32.1475524733333;b_WMearly>=0.427420706;b_RLHlate<3.1520728295;mu_LBRlate>=-0.0925612373333333;mu_HMmid>=0.220285889;PeaFloweringTT>=168.527057666667;;PeaFloweringTT>=295.410589875;;SowingDensity.seeds.m2._POIS>=56.5;;mu_SLAearly<0.112078833333333;g0<23.493131595;g50<31.66564929;gb>=2.291388975;LA0>=0.980452;se_LA>=0.55…
510;851;0.530434711386245;tPhoto2<19.618463725;LBRlate>=0.4584100975;WMearly<32.1475524733333;b_WMearly>=0.427420706;b_RLHlate<3.1520728295;mu_LBRlate>=-0.0925612373333333;mu_HMmid>=0.220285889;PeaFloweringTT>=168.527057666667;;PeaFloweringTT>=295.410589875;;SowingDensity.seeds.m2._POIS>=56.5;;mu_SLAearly<0.112078833333333;g0<23.493131595;g50<31.66564929;gb>=2.291388975;LA0>=0.980452;se_LA>=0.554…
254;883;0.521020048945276;tPhoto2<19.618463725;LBRlate>=0.4584100975;WMearly<32.1475524733333;b_WMearly>=0.427420706;b_RLHlate<3.1520728295;mu_LBRlate>=-0.0925612373333333;mu_HMmid>=0.220285889;PeaFloweringTT>=168.527057666667;;PeaFloweringTT>=295.410589875;;SowingDensity.seeds.m2._POIS>=56.5;;mu_SLAearly<0.112078833333333;g0<23.493131595;g50<31.66564929;gb>=2.291388975;LA0>=0.980452;se_LA>=0.554…
61;1450;0.486001974800502;tPhoto2<19.618463725;LBRlate>=0.4584100975;WMearly<32.1475524733333;b_WMearly>=0.427420706;b_RLHlate<3.1520728295;mu_LBRlate>=-0.0925612373333333;mu_HMmid>=0.220285889;PeaFloweringTT>=168.527057666667;;PeaFloweringTT>=295.410589875;;SowingDensity.seeds.m2._POIS<56.5;;SowingDensity.seeds.m2._POIS>=35.5;
125;914;0.467954315866779;tPhoto2<19.618463725;LBRlate>=0.4584100975;WMearly<32.1475524733333;b_WMearly>=0.427420706;b_RLHlate<3.1520728295;mu_LBRlate>=-0.0925612373333333;mu_HMmid>=0.220285889;PeaFloweringTT>=168.527057666667;;PeaFloweringTT>=295.410589875;;SowingDensity.seeds.m2._POIS>=56.5;;mu_SLAearly>=0.112078833333333;g0>=23.493131595;g50>=31.66564929;gb<2.291388975;LA0<0.980452;se_LA<0.554…
29;478;0.453457041287794;tPhoto2<19.618463725;LBRlate>=0.4584100975;WMearly<32.1475524733333;b_WMearly>=0.427420706;b_RLHlate<3.1520728295;mu_LBRlate>=-0.0925612373333333;mu_HMmid>=0.220285889;PeaFloweringTT>=168.527057666667;;PeaFloweringTT<295.410589875;;PeaFloweringTT>=218.906117125;
60;910;0.444679979572796;tPhoto2<19.618463725;LBRlate>=0.4584100975;WMearly<32.1475524733333;b_WMearly>=0.427420706;b_RLHlate<3.1520728295;mu_LBRlate>=-0.0925612373333333;mu_HMmid>=0.220285889;PeaFloweringTT>=168.527057666667;;PeaFloweringTT>=295.410589875;;SowingDensity.seeds.m2._POIS<56.5;;SowingDensity.seeds.m2._POIS<35.5;
28;390;0.39367925475872;tPhoto2<19.618463725;LBRlate>=0.4584100975;WMearly<32.1475524733333;b_WMearly>=0.427420706;b_RLHlate<3.1520728295;mu_LBRlate>=-0.0925612373333333;mu_HMmid>=0.220285889;PeaFloweringTT>=168.527057666667;;PeaFloweringTT<295.410589875;;PeaFloweringTT<218.906117125;
27;291;0.346466450734939;tPhoto2<19.618463725;LBRlate>=0.4584100975;WMearly<32.1475524733333;b_WMearly>=0.427420706;b_RLHlate<3.1520728295;mu_LBRlate>=-0.0925612373333333;mu_HMmid>=0.220285889;PeaFloweringTT<168.527057666667;;shootDiameter>=2.1139927235;seedWeight<185.4104995;reductionSurface<0.5613520345;l50<62.25585296;lb>=2.0379959285;rootLength>=57.80929398;rb<1.4800793365;beta>=-4.1080955435…
51;52;0.331058345563033;tPhoto2<19.618463725;LBRlate>=0.4584100975;WMearly<32.1475524733333;b_WMearly>=0.427420706;b_RLHlate<3.1520728295;mu_LBRlate>=-0.0925612373333333;mu_HMmid>=0.220285889;PeaFloweringTT<168.527057666667;;shootDiameter<2.1139927235;seedWeight>=185.4104995;reductionSurface>=0.5613520345;l50>=62.25585296;lb<2.0379959285;rootLength<57.80929398;rb>=1.4800793365;beta<-4.1080955435;…
23;662;0.329483675187692;tPhoto2>=19.618463725;LBRlate<0.4584100975;WMearly>=32.1475524733333;b_WMearly<0.427420706;b_RLHlate>=3.1520728295;mu_LBRlate<-0.0925612373333333;mu_HMmid<0.220285889;PeaFloweringTT>=466.798955333333;;SowingDensity.seeds.m2._POIS>=61.5;;Interrow.cm._POIS<22.5;
45;595;0.310269744216185;tPhoto2>=19.618463725;LBRlate<0.4584100975;WMearly>=32.1475524733333;b_WMearly<0.427420706;b_RLHlate>=3.1520728295;mu_LBRlate<-0.0925612373333333;mu_HMmid<0.220285889;PeaFloweringTT>=466.798955333333;;SowingDensity.seeds.m2._POIS>=61.5;;Interrow.cm._POIS>=22.5;;RowSowing.1or0._POIS<0.5;SowingDepth.cm._POIS<0.
853;47;0.306469372251973;tPhoto2<19.618463725;LBRlate>=0.4584100975;WMearly<32.1475524733333;b_WMearly>=0.427420706;b_RLHlate<3.1520728295;mu_LBRlate>=-0.0925612373333333;mu_HMmid>=0.220285889;PeaFloweringTT<168.527057666667;;shootDiameter>=2.1139927235;seedWeight<185.4104995;reductionSurface<0.5613520345;l50<62.25585296;lb>=2.0379959285;rootLength>=57.80929398;rb<1.4800793365;beta>=-4.1080955435…	ORVANTIS	VIRTUAL1	VIRTUAL2	VIRTUAL3	VIRTUAL4	VIRTUAL5	VIRTUAL6	VIRTUAL8	VIRTUAL9};;Interrow.cm._POIS>=31.5;;MeanTillageDepth_POIS<19.142857;;SowingDensity.seeds.m2._POIS<87.5;;Situation.Rotation3>=0.5;
427;127;0.300962391877456;tPhoto2<19.618463725;LBRlate>=0.4584100975;WMearly<32.1475524733333;b_WMearly>=0.427420706;b_RLHlate<3.1520728295;mu_LBRlate>=-0.0925612373333333;mu_HMmid>=0.220285889;PeaFloweringTT<168.527057666667;;shootDiameter>=2.1139927235;seedWeight<185.4104995;reductionSurface<0.5613520345;l50<62.25585296;lb>=2.0379959285;rootLength>=57.80929398;rb<1.4800793365;beta>=-4.108095543…	ORVANTIS	VIRTUAL1	VIRTUAL2	VIRTUAL3	VIRTUAL4	VIRTUAL5	VIRTUAL6	VIRTUAL8	VIRTUAL9};;Interrow.cm._POIS>=31.5;;MeanTillageDepth_POIS<19.142857;;SowingDensity.seeds.m2._POIS>=87.5;
215;212;0.298908622553127;tPhoto2<19.618463725;LBRlate>=0.4584100975;WMearly<32.1475524733333;b_WMearly>=0.427420706;b_RLHlate<3.1520728295;mu_LBRlate>=-0.0925612373333333;mu_HMmid>=0.220285889;PeaFloweringTT<168.527057666667;;shootDiameter>=2.1139927235;seedWeight<185.4104995;reductionSurface<0.5613520345;l50<62.25585296;lb>=2.0379959285;rootLength>=57.80929398;rb<1.4800793365;beta>=-4.108095543…	ORVANTIS	VIRTUAL1	VIRTUAL2	VIRTUAL3	VIRTUAL4	VIRTUAL5	VIRTUAL6	VIRTUAL8	VIRTUAL9};;Interrow.cm._POIS<31.5;;SowingDensity.seeds.m2._POIS<106.5;
99;47;0.29196247791861;tPhoto2<19.618463725;LBRlate>=0.4584100975;WMearly<32.1475524733333;b_WMearly>=0.427420706;b_RLHlate<3.1520728295;mu_LBRlate>=-0.0925612373333333;mu_HMmid>=0.220285889;PeaFloweringTT<168.527057666667;;shootDiameter<2.1139927235;seedWeight>=185.4104995;reductionSurface>=0.5613520345;l50>=62.25585296;lb<2.0379959285;rootLength<57.80929398;rb>=1.4800793365;beta<-4.1080955435;g…	CEZANNE	ORVANTIS	VIRTUAL1	VIRTUAL10	VIRTUAL2	VIRTUAL3	VIRTUAL6	VIRTUAL7	VIRTUAL8};;PeaFloweringTT>=158.880406083333;
43;642;0.26844077227113;tPhoto2>=19.618463725;LBRlate<0.4584100975;WMearly>=32.1475524733333;b_WMearly<0.427420706;b_RLHlate>=3.1520728295;mu_LBRlate<-0.0925612373333333;mu_HMmid<0.220285889;PeaFloweringTT>=466.798955333333;;SowingDensity.seeds.m2._POIS<61.5;;mu_WMearly>=0.0494651926666667;baseWaterPotential>=-2.2523948455;baseTempGerm<-0.633437962;nonDormantMinimum.YOUNG_SEEDS.<0.94990347;darkne…
44;980;0.252210410325149;tPhoto2>=19.618463725;LBRlate<0.4584100975;WMearly>=32.1475524733333;b_WMearly<0.427420706;b_RLHlate>=3.1520728295;mu_LBRlate<-0.0925612373333333;mu_HMmid<0.220285889;PeaFloweringTT>=466.798955333333;;SowingDensity.seeds.m2._POIS>=61.5;;Interrow.cm._POIS>=22.5;;RowSowing.1or0._POIS>=0.5;SowingDepth.cm._POIS>=0.
19;387;0.232901225194717;tPhoto2>=19.618463725;LBRlate<0.4584100975;WMearly>=32.1475524733333;b_WMearly<0.427420706;b_RLHlate>=3.1520728295;mu_LBRlate<-0.0925612373333333;mu_HMmid<0.220285889;PeaFloweringTT<466.798955333333;;PeaFloweringTT>=229.672796916667;;LBRlate>=0.380226465333333;seedWeight<142.87841265;baseWaterPotential<-2.459965194;reductionDepth>=0.0007969785;shootLength<401.6147347;l50>…
20;938;0.21108747118982;tPhoto2>=19.618463725;LBRlate<0.4584100975;WMearly>=32.1475524733333;b_WMearly<0.427420706;b_RLHlate>=3.1520728295;mu_LBRlate<-0.0925612373333333;mu_HMmid<0.220285889;PeaFloweringTT>=466.798955333333;;SowingDensity.seeds.m2._POIS<61.5;;mu_WMearly<0.0494651926666667;baseWaterPotential<-2.2523948455;baseTempGerm>=-0.633437962;nonDormantMinimum.YOUNG_SEEDS.>=0.94990347;darkne…
105;162;0.193795276317391;tPhoto2<19.618463725;LBRlate>=0.4584100975;WMearly<32.1475524733333;b_WMearly>=0.427420706;b_RLHlate<3.1520728295;mu_LBRlate>=-0.0925612373333333;mu_HMmid>=0.220285889;PeaFloweringTT<168.527057666667;;shootDiameter>=2.1139927235;seedWeight<185.4104995;reductionSurface<0.5613520345;l50<62.25585296;lb>=2.0379959285;rootLength>=57.80929398;rb<1.4800793365;beta>=-4.108095543…	VIRTUAL10	VIRTUAL7};;SummerTillage_R<2.1656775;
42;128;0.18904142643131;tPhoto2>=19.618463725;LBRlate<0.4584100975;WMearly>=32.1475524733333;b_WMearly<0.427420706;b_RLHlate>=3.1520728295;mu_LBRlate<-0.0925612373333333;mu_HMmid<0.220285889;PeaFloweringTT>=466.798955333333;;SowingDensity.seeds.m2._POIS<61.5;;mu_WMearly>=0.0494651926666667;baseWaterPotential>=-2.2523948455;baseTempGerm<-0.633437962;nonDormantMinimum.YOUNG_SEEDS.<0.94990347;darkne…
852;382;0.181934572174281;tPhoto2<19.618463725;LBRlate>=0.4584100975;WMearly<32.1475524733333;b_WMearly>=0.427420706;b_RLHlate<3.1520728295;mu_LBRlate>=-0.0925612373333333;mu_HMmid>=0.220285889;PeaFloweringTT<168.527057666667;;shootDiameter>=2.1139927235;seedWeight<185.4104995;reductionSurface<0.5613520345;l50<62.25585296;lb>=2.0379959285;rootLength>=57.80929398;rb<1.4800793365;beta>=-4.108095543…	ORVANTIS	VIRTUAL1	VIRTUAL2	VIRTUAL3	VIRTUAL4	VIRTUAL5	VIRTUAL6	VIRTUAL8	VIRTUAL9};;Interrow.cm._POIS>=31.5;;MeanTillageDepth_POIS<19.142857;;SowingDensity.seeds.m2._POIS<87.5;;Situation.Rotation3<0.5;
98;582;0.15042327458287;tPhoto2<19.618463725;LBRlate>=0.4584100975;WMearly<32.1475524733333;b_WMearly>=0.427420706;b_RLHlate<3.1520728295;mu_LBRlate>=-0.0925612373333333;mu_HMmid>=0.220285889;PeaFloweringTT<168.527057666667;;shootDiameter<2.1139927235;seedWeight>=185.4104995;reductionSurface>=0.5613520345;l50>=62.25585296;lb<2.0379959285;rootLength<57.80929398;rb>=1.4800793365;beta<-4.1080955435;…	CEZANNE	ORVANTIS	VIRTUAL1	VIRTUAL10	VIRTUAL2	VIRTUAL3	VIRTUAL6	VIRTUAL7	VIRTUAL8};;PeaFloweringTT<158.880406083333;
37;432;0.142882710150847;tPhoto2>=19.618463725;LBRlate<0.4584100975;WMearly>=32.1475524733333;b_WMearly<0.427420706;b_RLHlate>=3.1520728295;mu_LBRlate<-0.0925612373333333;mu_HMmid<0.220285889;PeaFloweringTT<466.798955333333;;PeaFloweringTT>=229.672796916667;;LBRlate<0.380226465333333;seedWeight>=142.87841265;baseWaterPotential>=-2.459965194;reductionDepth<0.0007969785;shootLength>=401.6147347;l50…
126;12;0.142327208980029;tPhoto2<19.618463725;LBRlate>=0.4584100975;WMearly<32.1475524733333;b_WMearly>=0.427420706;b_RLHlate<3.1520728295;mu_LBRlate>=-0.0925612373333333;mu_HMmid>=0.220285889;PeaFloweringTT>=168.527057666667;;PeaFloweringTT>=295.410589875;;SowingDensity.seeds.m2._POIS>=56.5;;mu_SLAearly<0.112078833333333;g0<23.493131595;g50<31.66564929;gb>=2.291388975;LA0>=0.980452;se_LA>=0.5543…
50;94;0.127384961790172;tPhoto2<19.618463725;LBRlate>=0.4584100975;WMearly<32.1475524733333;b_WMearly>=0.427420706;b_RLHlate<3.1520728295;mu_LBRlate>=-0.0925612373333333;mu_HMmid>=0.220285889;PeaFloweringTT<168.527057666667;;shootDiameter<2.1139927235;seedWeight>=185.4104995;reductionSurface>=0.5613520345;l50>=62.25585296;lb<2.0379959285;rootLength<57.80929398;rb>=1.4800793365;beta<-4.1080955435;…
214;52;0.127113199274102;tPhoto2<19.618463725;LBRlate>=0.4584100975;WMearly<32.1475524733333;b_WMearly>=0.427420706;b_RLHlate<3.1520728295;mu_LBRlate>=-0.0925612373333333;mu_HMmid>=0.220285889;PeaFloweringTT<168.527057666667;;shootDiameter>=2.1139927235;seedWeight<185.4104995;reductionSurface<0.5613520345;l50<62.25585296;lb>=2.0379959285;rootLength>=57.80929398;rb<1.4800793365;beta>=-4.1080955435…	ORVANTIS	VIRTUAL1	VIRTUAL2	VIRTUAL3	VIRTUAL4	VIRTUAL5	VIRTUAL6	VIRTUAL8	VIRTUAL9};;Interrow.cm._POIS<31.5;;SowingDensity.seeds.m2._POIS>=106.5;
104;263;0.112504480764297;tPhoto2<19.618463725;LBRlate>=0.4584100975;WMearly<32.1475524733333;b_WMearly>=0.427420706;b_RLHlate<3.1520728295;mu_LBRlate>=-0.0925612373333333;mu_HMmid>=0.220285889;PeaFloweringTT<168.527057666667;;shootDiameter>=2.1139927235;seedWeight<185.4104995;reductionSurface<0.5613520345;l50<62.25585296;lb>=2.0379959285;rootLength>=57.80929398;rb<1.4800793365;beta>=-4.108095543…	VIRTUAL10	VIRTUAL7};;SummerTillage_R>=2.1656775;
17;552;0.0979560790512451;tPhoto2>=19.618463725;LBRlate<0.4584100975;WMearly>=32.1475524733333;b_WMearly<0.427420706;b_RLHlate>=3.1520728295;mu_LBRlate<-0.0925612373333333;mu_HMmid<0.220285889;PeaFloweringTT<466.798955333333;;PeaFloweringTT<229.672796916667;;C0surface>=37.4948848;seedWeight<142.87841265;baseWaterPotential<-2.459965194;reductionDepth>=0.0007969785;shootLength<401.6147347;l50>=63.3…
36;537;0.0886763697786789;tPhoto2>=19.618463725;LBRlate<0.4584100975;WMearly>=32.1475524733333;b_WMearly<0.427420706;b_RLHlate>=3.1520728295;mu_LBRlate<-0.0925612373333333;mu_HMmid<0.220285889;PeaFloweringTT<466.798955333333;;PeaFloweringTT>=229.672796916667;;LBRlate<0.380226465333333;seedWeight>=142.87841265;baseWaterPotential>=-2.459965194;reductionDepth<0.0007969785;shootLength>=401.6147347;l5…
48;206;0.0733338949412226;tPhoto2<19.618463725;LBRlate>=0.4584100975;WMearly<32.1475524733333;b_WMearly>=0.427420706;b_RLHlate<3.1520728295;mu_LBRlate>=-0.0925612373333333;mu_HMmid>=0.220285889;PeaFloweringTT<168.527057666667;;shootDiameter<2.1139927235;seedWeight>=185.4104995;reductionSurface>=0.5613520345;l50>=62.25585296;lb<2.0379959285;rootLength<57.80929398;rb>=1.4800793365;beta<-4.108095543…	VIRTUAL5	VIRTUAL9};
212;72;0.0700433705841479;tPhoto2<19.618463725;LBRlate>=0.4584100975;WMearly<32.1475524733333;b_WMearly>=0.427420706;b_RLHlate<3.1520728295;mu_LBRlate>=-0.0925612373333333;mu_HMmid>=0.220285889;PeaFloweringTT<168.527057666667;;shootDiameter>=2.1139927235;seedWeight<185.4104995;reductionSurface<0.5613520345;l50<62.25585296;lb>=2.0379959285;rootLength>=57.80929398;rb<1.4800793365;beta>=-4.108095543…	ORVANTIS	VIRTUAL1	VIRTUAL2	VIRTUAL3	VIRTUAL4	VIRTUAL5	VIRTUAL6	VIRTUAL8	VIRTUAL9};;Interrow.cm._POIS>=31.5;;MeanTillageDepth_POIS>=19.142857;
16;907;0.0346033440894403;tPhoto2>=19.618463725;LBRlate<0.4584100975;WMearly>=32.1475524733333;b_WMearly<0.427420706;b_RLHlate>=3.1520728295;mu_LBRlate<-0.0925612373333333;mu_HMmid<0.220285889;PeaFloweringTT<466.798955333333;;PeaFloweringTT<229.672796916667;;C0surface<37.4948848;seedWeight>=142.87841265;baseWaterPotential>=-2.459965194;reductionDepth<0.0007969785;shootLength>=401.6147347;l50<63.3…
124;7;0.00118860571589973;tPhoto2<19.618463725;LBRlate>=0.4584100975;WMearly<32.1475524733333;b_WMearly>=0.427420706;b_RLHlate<3.1520728295;mu_LBRlate>=-0.0925612373333333;mu_HMmid>=0.220285889;PeaFloweringTT>=168.527057666667;;PeaFloweringTT>=295.410589875;;SowingDensity.seeds.m2._POIS>=56.5;;mu_SLAearly>=0.112078833333333;g0>=23.493131595;g50>=31.66564929;gb<2.291388975;LA0<0.980452;se_LA<0.554…
