# Supplementary material for: Tracking Ideal Varieties and Cropping Techniques for Agroecological Weed Management: A Simulation-Based Study on Pea
Source: Front Plant Sci. 2022 Apr 4;13:809056. doi: 10.3389/fpls.2022.809056 (PMC9014269; doi:10.3389/fpls.2022.809056)
Supplement: Supplementary file 1 [file Data_Sheet_1.ZIP › AllBranches/Feuilles_PotentialEnergyYield_Spring_Rotation.csv]

idLeaf;n;MeanIndicator;
251;30;0.656317060688734;mu_HMmid>=0.2202858896;tPhoto2<19.618463725;LBRlate>=0.4584100975;WMearly<32.1475524733333;b_WMearly>=0.427420706;b_RLHlate<3.1520728295;mu_LBRlate>=-0.092561237333333;PeaFloweringTT>=168.313405125;;Situation.Rotation1>=0.5;;harvestDate_BLE>=187.5;;Interrow.cm._BLE>=20.5;;SowingDepth.cm._BLE<1.5;;SowingDensity.seeds.m2._BLE<187;
127;47;0.641251306485467;mu_HMmid>=0.2202858896;tPhoto2<19.618463725;LBRlate>=0.4584100975;WMearly<32.1475524733333;b_WMearly>=0.427420706;b_RLHlate<3.1520728295;mu_LBRlate>=-0.092561237333333;PeaFloweringTT>=168.313405125;;Situation.Rotation1>=0.5;;harvestDate_BLE>=187.5;;Interrow.cm._BLE<20.5;;SowingDensity.seeds.m2._POIS>=54.5;
501;100;0.594393337962837;mu_HMmid>=0.2202858896;tPhoto2<19.618463725;LBRlate>=0.4584100975;WMearly<32.1475524733333;b_WMearly>=0.427420706;b_RLHlate<3.1520728295;mu_LBRlate>=-0.092561237333333;PeaFloweringTT>=168.313405125;;Situation.Rotation1>=0.5;;harvestDate_BLE>=187.5;;Interrow.cm._BLE>=20.5;;SowingDepth.cm._BLE<1.5;;SowingDensity.seeds.m2._BLE>=187;;timeHarvest1stRoll_BLE<37.5;
1855;10;0.560980474709138;mu_HMmid>=0.2202858896;tPhoto2<19.618463725;LBRlate>=0.4584100975;WMearly<32.1475524733333;b_WMearly>=0.427420706;b_RLHlate<3.1520728295;mu_LBRlate>=-0.092561237333333;PeaFloweringTT>=168.313405125;;Situation.Rotation1<0.5;;harvestDate_BLE<186.5;;Interrow.cm._BLE<41;;PrimaryCropSowingDate_COLZA>=257.5;;PeaFloweringTT>=265.98987575;;WheatBefore_POIS>=0.5;;SowingDensity.se…
123;39;0.54867753903541;mu_HMmid>=0.2202858896;tPhoto2<19.618463725;LBRlate>=0.4584100975;WMearly<32.1475524733333;b_WMearly>=0.427420706;b_RLHlate<3.1520728295;mu_LBRlate>=-0.092561237333333;PeaFloweringTT>=168.313405125;;Situation.Rotation1>=0.5;;harvestDate_BLE<187.5;;nbSuperficialTillage_BLE<6.5;;Interrow.cm._POIS>=7;MeanTillageDepth_BLE>=11.0333335;MaxTillageDepth_BLE>=12.
126;25;0.54804833570144;mu_HMmid>=0.2202858896;tPhoto2<19.618463725;LBRlate>=0.4584100975;WMearly<32.1475524733333;b_WMearly>=0.427420706;b_RLHlate<3.1520728295;mu_LBRlate>=-0.092561237333333;PeaFloweringTT>=168.313405125;;Situation.Rotation1>=0.5;;harvestDate_BLE>=187.5;;Interrow.cm._BLE<20.5;;SowingDensity.seeds.m2._POIS<54.5;
249;40;0.532740453451623;mu_HMmid>=0.2202858896;tPhoto2<19.618463725;LBRlate>=0.4584100975;WMearly<32.1475524733333;b_WMearly>=0.427420706;b_RLHlate<3.1520728295;mu_LBRlate>=-0.092561237333333;PeaFloweringTT>=168.313405125;;Situation.Rotation1>=0.5;;harvestDate_BLE>=187.5;;Interrow.cm._BLE>=20.5;;SowingDepth.cm._BLE>=1.5;;MaxTillageDepth_POIS<24.5;
245;20;0.527935725658894;mu_HMmid>=0.2202858896;tPhoto2<19.618463725;LBRlate>=0.4584100975;WMearly<32.1475524733333;b_WMearly>=0.427420706;b_RLHlate<3.1520728295;mu_LBRlate>=-0.092561237333333;PeaFloweringTT>=168.313405125;;Situation.Rotation1>=0.5;;harvestDate_BLE<187.5;;nbSuperficialTillage_BLE<6.5;;Interrow.cm._POIS<7;MeanTillageDepth_BLE<11.0333335;MaxTillageDepth_BLE<12.;PrimaryCropSowingDat…
47;30;0.498854237241798;mu_HMmid<0.2202858896;tPhoto2>=19.618463725;LBRlate<0.4584100975;WMearly>=32.1475524733333;b_WMearly<0.427420706;b_RLHlate>=3.1520728295;mu_LBRlate<-0.092561237333333;PeaFloweringTT>=611.442202083333;;harvestDate_BLE>=193.5;;Situation.Rotation1>=0.5;;Interrow.cm._POIS<18.5;
500;19;0.494845653080921;mu_HMmid>=0.2202858896;tPhoto2<19.618463725;LBRlate>=0.4584100975;WMearly<32.1475524733333;b_WMearly>=0.427420706;b_RLHlate<3.1520728295;mu_LBRlate>=-0.092561237333333;PeaFloweringTT>=168.313405125;;Situation.Rotation1>=0.5;;harvestDate_BLE>=187.5;;Interrow.cm._BLE>=20.5;;SowingDepth.cm._BLE<1.5;;SowingDensity.seeds.m2._BLE>=187;;timeHarvest1stRoll_BLE>=37.5;
935;40;0.468305306120248;mu_HMmid>=0.2202858896;tPhoto2<19.618463725;LBRlate>=0.4584100975;WMearly<32.1475524733333;b_WMearly>=0.427420706;b_RLHlate<3.1520728295;mu_LBRlate>=-0.092561237333333;PeaFloweringTT>=168.313405125;;Situation.Rotation1<0.5;;harvestDate_BLE>=186.5;;Interrow.cm._BLE>=27.5;;RowSowing.1or0._BLE>=0.5;SowingDepth.cm._BLE>=0.;timeSow1stMechWeeding_COLZA<154.75;;SowingDensity.see…
1854;40;0.462368953334978;mu_HMmid>=0.2202858896;tPhoto2<19.618463725;LBRlate>=0.4584100975;WMearly<32.1475524733333;b_WMearly>=0.427420706;b_RLHlate<3.1520728295;mu_LBRlate>=-0.092561237333333;PeaFloweringTT>=168.313405125;;Situation.Rotation1<0.5;;harvestDate_BLE<186.5;;Interrow.cm._BLE<41;;PrimaryCropSowingDate_COLZA>=257.5;;PeaFloweringTT>=265.98987575;;WheatBefore_POIS>=0.5;;SowingDensity.se…
239;241;0.46189954626655;mu_HMmid>=0.2202858896;tPhoto2<19.618463725;LBRlate>=0.4584100975;WMearly<32.1475524733333;b_WMearly>=0.427420706;b_RLHlate<3.1520728295;mu_LBRlate>=-0.092561237333333;PeaFloweringTT>=168.313405125;;Situation.Rotation1<0.5;;harvestDate_BLE>=186.5;;Interrow.cm._BLE<27.5;;PeaFloweringTT>=367.700016;;maxTillageDepth_R<28.5;
941;27;0.459737617905485;mu_HMmid>=0.2202858896;tPhoto2<19.618463725;LBRlate>=0.4584100975;WMearly<32.1475524733333;b_WMearly>=0.427420706;b_RLHlate<3.1520728295;mu_LBRlate>=-0.092561237333333;PeaFloweringTT>=168.313405125;;Situation.Rotation1<0.5;;harvestDate_BLE>=186.5;;Interrow.cm._BLE>=27.5;;RowSowing.1or0._BLE<0.5;SowingDepth.cm._BLE<0.;PrimaryCropSowingDate_COLZA>=213;;PrimaryCropSowingDate…
471;226;0.454425455180746;mu_HMmid>=0.2202858896;tPhoto2<19.618463725;LBRlate>=0.4584100975;WMearly<32.1475524733333;b_WMearly>=0.427420706;b_RLHlate<3.1520728295;mu_LBRlate>=-0.092561237333333;PeaFloweringTT>=168.313405125;;Situation.Rotation1<0.5;;harvestDate_BLE>=186.5;;Interrow.cm._BLE>=27.5;;RowSowing.1or0._BLE<0.5;SowingDepth.cm._BLE<0.;PrimaryCropSowingDate_COLZA>=213;;PrimaryCropSowingDat…
93;35;0.441789834175315;mu_HMmid<0.2202858896;tPhoto2>=19.618463725;LBRlate<0.4584100975;WMearly>=32.1475524733333;b_WMearly<0.427420706;b_RLHlate>=3.1520728295;mu_LBRlate<-0.092561237333333;PeaFloweringTT>=611.442202083333;;harvestDate_BLE>=193.5;;Situation.Rotation1>=0.5;;Interrow.cm._POIS>=18.5;;SowingDensity.seeds.m2._POIS>=63;
248;16;0.441427005764823;mu_HMmid>=0.2202858896;tPhoto2<19.618463725;LBRlate>=0.4584100975;WMearly<32.1475524733333;b_WMearly>=0.427420706;b_RLHlate<3.1520728295;mu_LBRlate>=-0.092561237333333;PeaFloweringTT>=168.313405125;;Situation.Rotation1>=0.5;;harvestDate_BLE>=187.5;;Interrow.cm._BLE>=20.5;;SowingDepth.cm._BLE>=1.5;;MaxTillageDepth_POIS>=24.5;
227;19;0.428071429409582;mu_HMmid>=0.2202858896;tPhoto2<19.618463725;LBRlate>=0.4584100975;WMearly<32.1475524733333;b_WMearly>=0.427420706;b_RLHlate<3.1520728295;mu_LBRlate>=-0.092561237333333;PeaFloweringTT>=168.313405125;;Situation.Rotation1<0.5;;harvestDate_BLE<186.5;;Interrow.cm._BLE>=41;;PeaFloweringTT>=394.324993;;PrimaryCropSowingDate_COLZA<209.5;
457;26;0.427712812894676;mu_HMmid>=0.2202858896;tPhoto2<19.618463725;LBRlate>=0.4584100975;WMearly<32.1475524733333;b_WMearly>=0.427420706;b_RLHlate<3.1520728295;mu_LBRlate>=-0.092561237333333;PeaFloweringTT>=168.313405125;;Situation.Rotation1<0.5;;harvestDate_BLE<186.5;;Interrow.cm._BLE<41;;PrimaryCropSowingDate_COLZA<257.5;;PrimaryCropSowingDate_ORGE<186;;PrimaryCropSowingDate_BLE<259.5;
859;17;0.424446264397208;mu_HMmid>=0.2202858896;tPhoto2<19.618463725;LBRlate>=0.4584100975;WMearly<32.1475524733333;b_WMearly>=0.427420706;b_RLHlate<3.1520728295;mu_LBRlate>=-0.092561237333333;PeaFloweringTT<168.313405125;;propWeededArea_BLE<0.7673205;;Situation.Rotation4<0.5;;harvestDate_BLE>=172.5;;timeLastMechWeedingHarvest_POIS>=15;;timeHarvest1stPlough_BLE>=87.5;;bRolling_POIS>=0.5;;timeHarv…
109;10;0.419120520648923;mu_HMmid>=0.2202858896;tPhoto2<19.618463725;LBRlate>=0.4584100975;WMearly<32.1475524733333;b_WMearly>=0.427420706;b_RLHlate<3.1520728295;mu_LBRlate>=-0.092561237333333;PeaFloweringTT<168.313405125;;propWeededArea_BLE<0.7673205;;Situation.Rotation4>=0.5;;timeLastTillSow_ORGE<4.5;;MaxTillageDepth_POIS>=27.5;
238;35;0.410828771483714;mu_HMmid>=0.2202858896;tPhoto2<19.618463725;LBRlate>=0.4584100975;WMearly<32.1475524733333;b_WMearly>=0.427420706;b_RLHlate<3.1520728295;mu_LBRlate>=-0.092561237333333;PeaFloweringTT>=168.313405125;;Situation.Rotation1<0.5;;harvestDate_BLE>=186.5;;Interrow.cm._BLE<27.5;;PeaFloweringTT>=367.700016;;maxTillageDepth_R>=28.5;
462;98;0.410688381164694;mu_HMmid>=0.2202858896;tPhoto2<19.618463725;LBRlate>=0.4584100975;WMearly<32.1475524733333;b_WMearly>=0.427420706;b_RLHlate<3.1520728295;mu_LBRlate>=-0.092561237333333;PeaFloweringTT>=168.313405125;;Situation.Rotation1<0.5;;harvestDate_BLE<186.5;;Interrow.cm._BLE<41;;PrimaryCropSowingDate_COLZA>=257.5;;PeaFloweringTT>=265.98987575;;WheatBefore_POIS<0.5;
934;152;0.41054405830967;mu_HMmid>=0.2202858896;tPhoto2<19.618463725;LBRlate>=0.4584100975;WMearly<32.1475524733333;b_WMearly>=0.427420706;b_RLHlate<3.1520728295;mu_LBRlate>=-0.092561237333333;PeaFloweringTT>=168.313405125;;Situation.Rotation1<0.5;;harvestDate_BLE>=186.5;;Interrow.cm._BLE>=27.5;;RowSowing.1or0._BLE>=0.5;SowingDepth.cm._BLE>=0.;timeSow1stMechWeeding_COLZA<154.75;;SowingDensity.see…
431;18;0.408165822599336;mu_HMmid>=0.2202858896;tPhoto2<19.618463725;LBRlate>=0.4584100975;WMearly<32.1475524733333;b_WMearly>=0.427420706;b_RLHlate<3.1520728295;mu_LBRlate>=-0.092561237333333;PeaFloweringTT<168.313405125;;propWeededArea_BLE<0.7673205;;Situation.Rotation4<0.5;;harvestDate_BLE>=172.5;;timeLastMechWeedingHarvest_POIS>=15;;timeHarvest1stPlough_BLE<87.5;;mu_HMmid>=0.5111548;reduction…
183;78;0.404227411945717;mu_HMmid<0.2202858896;tPhoto2>=19.618463725;LBRlate<0.4584100975;WMearly>=32.1475524733333;b_WMearly<0.427420706;b_RLHlate>=3.1520728295;mu_LBRlate<-0.092561237333333;PeaFloweringTT>=611.442202083333;;harvestDate_BLE>=193.5;;Situation.Rotation1<0.5;;SowingDepth.cm._BLE<1.5;;summerTillage_ORGE<5.5;;nbTillageOtherThanPloughOrRoll_R>=2.7487445;
55;47;0.39858815618264;mu_HMmid>=0.2202858896;tPhoto2<19.618463725;LBRlate>=0.4584100975;WMearly<32.1475524733333;b_WMearly>=0.427420706;b_RLHlate<3.1520728295;mu_LBRlate>=-0.092561237333333;PeaFloweringTT<168.313405125;;propWeededArea_BLE<0.7673205;;Situation.Rotation4>=0.5;;timeLastTillSow_ORGE>=4.5;
279;15;0.396473345874772;mu_HMmid<0.2202858896;tPhoto2>=19.618463725;LBRlate<0.4584100975;WMearly>=32.1475524733333;b_WMearly<0.427420706;b_RLHlate>=3.1520728295;mu_LBRlate<-0.092561237333333;PeaFloweringTT<611.442202083333;;Situation.Rotation4<0.5;;harvestDate_BLE>=175.5;;RowSowing.1or0._BLE>=0.5;SowingDepth.cm._BLE>=0.;Interrow.cm._BLE<39.5;;Situation.Rotation1>=0.5;;Interrow.cm._BLE<15.5;MeanT…
118;59;0.394654181919453;mu_HMmid>=0.2202858896;tPhoto2<19.618463725;LBRlate>=0.4584100975;WMearly<32.1475524733333;b_WMearly>=0.427420706;b_RLHlate<3.1520728295;mu_LBRlate>=-0.092561237333333;PeaFloweringTT>=168.313405125;;Situation.Rotation1<0.5;;harvestDate_BLE>=186.5;;Interrow.cm._BLE<27.5;;PeaFloweringTT<367.700016;
244;15;0.394527373093673;mu_HMmid>=0.2202858896;tPhoto2<19.618463725;LBRlate>=0.4584100975;WMearly<32.1475524733333;b_WMearly>=0.427420706;b_RLHlate<3.1520728295;mu_LBRlate>=-0.092561237333333;PeaFloweringTT>=168.313405125;;Situation.Rotation1>=0.5;;harvestDate_BLE<187.5;;nbSuperficialTillage_BLE<6.5;;Interrow.cm._POIS<7;MeanTillageDepth_BLE<11.0333335;MaxTillageDepth_BLE<12.;PrimaryCropSowingDat…
365;35;0.39438009438378;mu_HMmid<0.2202858896;tPhoto2>=19.618463725;LBRlate<0.4584100975;WMearly>=32.1475524733333;b_WMearly<0.427420706;b_RLHlate>=3.1520728295;mu_LBRlate<-0.092561237333333;PeaFloweringTT>=611.442202083333;;harvestDate_BLE>=193.5;;Situation.Rotation1<0.5;;SowingDepth.cm._BLE<1.5;;summerTillage_ORGE<5.5;;nbTillageOtherThanPloughOrRoll_R<2.7487445;;mu_WMmid<-0.3609994524;seedWeigh…
926;15;0.387407699255188;mu_HMmid>=0.2202858896;tPhoto2<19.618463725;LBRlate>=0.4584100975;WMearly<32.1475524733333;b_WMearly>=0.427420706;b_RLHlate<3.1520728295;mu_LBRlate>=-0.092561237333333;PeaFloweringTT>=168.313405125;;Situation.Rotation1<0.5;;harvestDate_BLE<186.5;;Interrow.cm._BLE<41;;PrimaryCropSowingDate_COLZA>=257.5;;PeaFloweringTT>=265.98987575;;WheatBefore_POIS>=0.5;;SowingDensity.see…
466;190;0.387166223960542;mu_HMmid>=0.2202858896;tPhoto2<19.618463725;LBRlate>=0.4584100975;WMearly<32.1475524733333;b_WMearly>=0.427420706;b_RLHlate<3.1520728295;mu_LBRlate>=-0.092561237333333;PeaFloweringTT>=168.313405125;;Situation.Rotation1<0.5;;harvestDate_BLE>=186.5;;Interrow.cm._BLE>=27.5;;RowSowing.1or0._BLE>=0.5;SowingDepth.cm._BLE>=0.;timeSow1stMechWeeding_COLZA<154.75;;SowingDensity.se…
453;40;0.386356688152049;mu_HMmid>=0.2202858896;tPhoto2<19.618463725;LBRlate>=0.4584100975;WMearly<32.1475524733333;b_WMearly>=0.427420706;b_RLHlate<3.1520728295;mu_LBRlate>=-0.092561237333333;PeaFloweringTT>=168.313405125;;Situation.Rotation1<0.5;;harvestDate_BLE<186.5;;Interrow.cm._BLE>=41;;PeaFloweringTT>=394.324993;;PrimaryCropSowingDate_COLZA>=209.5;;harvestDate_COLZA<169.5;
919;181;0.385976982939547;mu_HMmid>=0.2202858896;tPhoto2<19.618463725;LBRlate>=0.4584100975;WMearly<32.1475524733333;b_WMearly>=0.427420706;b_RLHlate<3.1520728295;mu_LBRlate>=-0.092561237333333;PeaFloweringTT>=168.313405125;;Situation.Rotation1<0.5;;harvestDate_BLE<186.5;;Interrow.cm._BLE<41;;PrimaryCropSowingDate_COLZA<257.5;;PrimaryCropSowingDate_ORGE>=186;;propWeededArea_POIS<0.8420515;;timeLa…
1715;28;0.382040367165461;mu_HMmid>=0.2202858896;tPhoto2<19.618463725;LBRlate>=0.4584100975;WMearly<32.1475524733333;b_WMearly>=0.427420706;b_RLHlate<3.1520728295;mu_LBRlate>=-0.092561237333333;PeaFloweringTT<168.313405125;;propWeededArea_BLE<0.7673205;;Situation.Rotation4<0.5;;harvestDate_BLE>=172.5;;timeLastMechWeedingHarvest_POIS>=15;;timeHarvest1stPlough_BLE>=87.5;;bRolling_POIS<0.5;;Interrow…
465;50;0.369384933733012;mu_HMmid>=0.2202858896;tPhoto2<19.618463725;LBRlate>=0.4584100975;WMearly<32.1475524733333;b_WMearly>=0.427420706;b_RLHlate<3.1520728295;mu_LBRlate>=-0.092561237333333;PeaFloweringTT>=168.313405125;;Situation.Rotation1<0.5;;harvestDate_BLE>=186.5;;Interrow.cm._BLE>=27.5;;RowSowing.1or0._BLE>=0.5;SowingDepth.cm._BLE>=0.;timeSow1stMechWeeding_COLZA>=154.75;;timeSow1stMechWe…
940;38;0.368310612750197;mu_HMmid>=0.2202858896;tPhoto2<19.618463725;LBRlate>=0.4584100975;WMearly<32.1475524733333;b_WMearly>=0.427420706;b_RLHlate<3.1520728295;mu_LBRlate>=-0.092561237333333;PeaFloweringTT>=168.313405125;;Situation.Rotation1<0.5;;harvestDate_BLE>=186.5;;Interrow.cm._BLE>=27.5;;RowSowing.1or0._BLE<0.5;SowingDepth.cm._BLE<0.;PrimaryCropSowingDate_COLZA>=213;;PrimaryCropSowingDate…
167;46;0.367801236098618;mu_HMmid<0.2202858896;tPhoto2>=19.618463725;LBRlate<0.4584100975;WMearly>=32.1475524733333;b_WMearly<0.427420706;b_RLHlate>=3.1520728295;mu_LBRlate<-0.092561237333333;PeaFloweringTT>=611.442202083333;;harvestDate_BLE<193.5;;Situation.Rotation4<0.5;;RowSowing.1or0._BLE<0.5;SowingDepth.cm._BLE<0.;nbSuperficialTillage_BLE>=0.5;;PrimaryCropSowingDate_BLE<286.5;
21;77;0.364892245236369;mu_HMmid<0.2202858896;tPhoto2>=19.618463725;LBRlate<0.4584100975;WMearly>=32.1475524733333;b_WMearly<0.427420706;b_RLHlate>=3.1520728295;mu_LBRlate<-0.092561237333333;PeaFloweringTT>=611.442202083333;;harvestDate_BLE<193.5;;Situation.Rotation4>=0.5;
230;23;0.357004531417066;mu_HMmid>=0.2202858896;tPhoto2<19.618463725;LBRlate>=0.4584100975;WMearly<32.1475524733333;b_WMearly>=0.427420706;b_RLHlate<3.1520728295;mu_LBRlate>=-0.092561237333333;PeaFloweringTT>=168.313405125;;Situation.Rotation1<0.5;;harvestDate_BLE<186.5;;Interrow.cm._BLE<41;;PrimaryCropSowingDate_COLZA>=257.5;;PeaFloweringTT<265.98987575;
456;114;0.355996895785431;mu_HMmid>=0.2202858896;tPhoto2<19.618463725;LBRlate>=0.4584100975;WMearly<32.1475524733333;b_WMearly>=0.427420706;b_RLHlate<3.1520728295;mu_LBRlate>=-0.092561237333333;PeaFloweringTT>=168.313405125;;Situation.Rotation1<0.5;;harvestDate_BLE<186.5;;Interrow.cm._BLE<41;;PrimaryCropSowingDate_COLZA<257.5;;PrimaryCropSowingDate_ORGE<186;;PrimaryCropSowingDate_BLE>=259.5;
181;30;0.355660373553102;mu_HMmid<0.2202858896;tPhoto2>=19.618463725;LBRlate<0.4584100975;WMearly>=32.1475524733333;b_WMearly<0.427420706;b_RLHlate>=3.1520728295;mu_LBRlate<-0.092561237333333;PeaFloweringTT>=611.442202083333;;harvestDate_BLE>=193.5;;Situation.Rotation1<0.5;;SowingDepth.cm._BLE<1.5;;summerTillage_ORGE>=5.5;;MeanTillageDepth_BLE>=9.5;
3435;60;0.355505115674928;mu_HMmid>=0.2202858896;tPhoto2<19.618463725;LBRlate>=0.4584100975;WMearly<32.1475524733333;b_WMearly>=0.427420706;b_RLHlate<3.1520728295;mu_LBRlate>=-0.092561237333333;PeaFloweringTT<168.313405125;;propWeededArea_BLE<0.7673205;;Situation.Rotation4<0.5;;harvestDate_BLE>=172.5;;timeLastMechWeedingHarvest_POIS>=15;;timeHarvest1stPlough_BLE>=87.5;;bRolling_POIS>=0.5;;timeHar…
275;10;0.353229366810325;mu_HMmid<0.2202858896;tPhoto2>=19.618463725;LBRlate<0.4584100975;WMearly>=32.1475524733333;b_WMearly<0.427420706;b_RLHlate>=3.1520728295;mu_LBRlate<-0.092561237333333;PeaFloweringTT<611.442202083333;;Situation.Rotation4<0.5;;harvestDate_BLE>=175.5;;RowSowing.1or0._BLE>=0.5;SowingDepth.cm._BLE>=0.;Interrow.cm._BLE>=39.5;;shapeHI<0.9760006095;seedWeight<142.87841265;baseWat…
179;109;0.349136152135125;mu_HMmid<0.2202858896;tPhoto2>=19.618463725;LBRlate<0.4584100975;WMearly>=32.1475524733333;b_WMearly<0.427420706;b_RLHlate>=3.1520728295;mu_LBRlate<-0.092561237333333;PeaFloweringTT>=611.442202083333;;harvestDate_BLE>=193.5;;Situation.Rotation1<0.5;;SowingDepth.cm._BLE>=1.5;;Interrow.cm._BLE<51.5;;timeHarvest1stTill_COLZA<36.5;
327;50;0.34418753979948;mu_HMmid<0.2202858896;tPhoto2>=19.618463725;LBRlate<0.4584100975;WMearly>=32.1475524733333;b_WMearly<0.427420706;b_RLHlate>=3.1520728295;mu_LBRlate<-0.092561237333333;PeaFloweringTT>=611.442202083333;;harvestDate_BLE<193.5;;Situation.Rotation4<0.5;;RowSowing.1or0._BLE>=0.5;SowingDepth.cm._BLE>=0.;harvestDate_BLE>=170.5;;Interrow.cm._BLE<49;;PeaFloweringTT>=970.7884825;
9;150;0.338992771216447;mu_HMmid<0.2202858896;tPhoto2>=19.618463725;LBRlate<0.4584100975;WMearly>=32.1475524733333;b_WMearly<0.427420706;b_RLHlate>=3.1520728295;mu_LBRlate<-0.092561237333333;PeaFloweringTT<611.442202083333;;Situation.Rotation4>=0.5;
452;132;0.338536396682946;mu_HMmid>=0.2202858896;tPhoto2<19.618463725;LBRlate>=0.4584100975;WMearly<32.1475524733333;b_WMearly>=0.427420706;b_RLHlate<3.1520728295;mu_LBRlate>=-0.092561237333333;PeaFloweringTT>=168.313405125;;Situation.Rotation1<0.5;;harvestDate_BLE<186.5;;Interrow.cm._BLE>=41;;PeaFloweringTT>=394.324993;;PrimaryCropSowingDate_COLZA>=209.5;;harvestDate_COLZA>=169.5;
92;19;0.337493353122412;mu_HMmid<0.2202858896;tPhoto2>=19.618463725;LBRlate<0.4584100975;WMearly>=32.1475524733333;b_WMearly<0.427420706;b_RLHlate>=3.1520728295;mu_LBRlate<-0.092561237333333;PeaFloweringTT>=611.442202083333;;harvestDate_BLE>=193.5;;Situation.Rotation1>=0.5;;Interrow.cm._POIS>=18.5;;SowingDensity.seeds.m2._POIS<63;
364;57;0.336210356680934;mu_HMmid<0.2202858896;tPhoto2>=19.618463725;LBRlate<0.4584100975;WMearly>=32.1475524733333;b_WMearly<0.427420706;b_RLHlate>=3.1520728295;mu_LBRlate<-0.092561237333333;PeaFloweringTT>=611.442202083333;;harvestDate_BLE>=193.5;;Situation.Rotation1<0.5;;SowingDepth.cm._BLE<1.5;;summerTillage_ORGE<5.5;;nbTillageOtherThanPloughOrRoll_R<2.7487445;;mu_WMmid>=-0.3609994524;seedWei…
211;17;0.331443943678432;mu_HMmid>=0.2202858896;tPhoto2<19.618463725;LBRlate>=0.4584100975;WMearly<32.1475524733333;b_WMearly>=0.427420706;b_RLHlate<3.1520728295;mu_LBRlate>=-0.092561237333333;PeaFloweringTT<168.313405125;;propWeededArea_BLE<0.7673205;;Situation.Rotation4<0.5;;harvestDate_BLE<172.5;;PrimaryCropSowingDate_POIS<432.5;;SowingDepth.cm._COLZA<2.5;
234;14;0.328383784308705;mu_HMmid>=0.2202858896;tPhoto2<19.618463725;LBRlate>=0.4584100975;WMearly<32.1475524733333;b_WMearly>=0.427420706;b_RLHlate<3.1520728295;mu_LBRlate>=-0.092561237333333;PeaFloweringTT>=168.313405125;;Situation.Rotation1<0.5;;harvestDate_BLE>=186.5;;Interrow.cm._BLE>=27.5;;RowSowing.1or0._BLE<0.5;SowingDepth.cm._BLE<0.;PrimaryCropSowingDate_COLZA<213;
108;75;0.325813722683711;mu_HMmid>=0.2202858896;tPhoto2<19.618463725;LBRlate>=0.4584100975;WMearly<32.1475524733333;b_WMearly>=0.427420706;b_RLHlate<3.1520728295;mu_LBRlate>=-0.092561237333333;PeaFloweringTT<168.313405125;;propWeededArea_BLE<0.7673205;;Situation.Rotation4>=0.5;;timeLastTillSow_ORGE<4.5;;MaxTillageDepth_POIS<27.5;
3427;64;0.320289320056128;mu_HMmid>=0.2202858896;tPhoto2<19.618463725;LBRlate>=0.4584100975;WMearly<32.1475524733333;b_WMearly>=0.427420706;b_RLHlate<3.1520728295;mu_LBRlate>=-0.092561237333333;PeaFloweringTT<168.313405125;;propWeededArea_BLE<0.7673205;;Situation.Rotation4<0.5;;harvestDate_BLE>=172.5;;timeLastMechWeedingHarvest_POIS>=15;;timeHarvest1stPlough_BLE>=87.5;;bRolling_POIS<0.5;;Interrow…
213;10;0.32021188450506;mu_HMmid>=0.2202858896;tPhoto2<19.618463725;LBRlate>=0.4584100975;WMearly<32.1475524733333;b_WMearly>=0.427420706;b_RLHlate<3.1520728295;mu_LBRlate>=-0.092561237333333;PeaFloweringTT<168.313405125;;propWeededArea_BLE<0.7673205;;Situation.Rotation4<0.5;;harvestDate_BLE>=172.5;;timeLastMechWeedingHarvest_POIS<15;;MaxTillageDepth_POIS>=24;WinterPlough_R>=0.124943;nbPloughing_…
918;20;0.318774441811362;mu_HMmid>=0.2202858896;tPhoto2<19.618463725;LBRlate>=0.4584100975;WMearly<32.1475524733333;b_WMearly>=0.427420706;b_RLHlate<3.1520728295;mu_LBRlate>=-0.092561237333333;PeaFloweringTT>=168.313405125;;Situation.Rotation1<0.5;;harvestDate_BLE<186.5;;Interrow.cm._BLE<41;;PrimaryCropSowingDate_COLZA<257.5;;PrimaryCropSowingDate_ORGE>=186;;propWeededArea_POIS<0.8420515;;timeLas…
166;66;0.316816766965947;mu_HMmid<0.2202858896;tPhoto2>=19.618463725;LBRlate<0.4584100975;WMearly>=32.1475524733333;b_WMearly<0.427420706;b_RLHlate>=3.1520728295;mu_LBRlate<-0.092561237333333;PeaFloweringTT>=611.442202083333;;harvestDate_BLE<193.5;;Situation.Rotation4<0.5;;RowSowing.1or0._BLE<0.5;SowingDepth.cm._BLE<0.;nbSuperficialTillage_BLE>=0.5;;PrimaryCropSowingDate_BLE>=286.5;
177;51;0.310918975330271;mu_HMmid<0.2202858896;tPhoto2>=19.618463725;LBRlate<0.4584100975;WMearly>=32.1475524733333;b_WMearly<0.427420706;b_RLHlate>=3.1520728295;mu_LBRlate<-0.092561237333333;PeaFloweringTT>=611.442202083333;;harvestDate_BLE>=193.5;;Situation.Rotation1<0.5;;SowingDepth.cm._BLE>=1.5;;Interrow.cm._BLE>=51.5;;PrimaryCropSowingDate_COLZA>=241;
430;92;0.309010707279897;mu_HMmid>=0.2202858896;tPhoto2<19.618463725;LBRlate>=0.4584100975;WMearly<32.1475524733333;b_WMearly>=0.427420706;b_RLHlate<3.1520728295;mu_LBRlate>=-0.092561237333333;PeaFloweringTT<168.313405125;;propWeededArea_BLE<0.7673205;;Situation.Rotation4<0.5;;harvestDate_BLE>=172.5;;timeLastMechWeedingHarvest_POIS>=15;;timeHarvest1stPlough_BLE<87.5;;mu_HMmid<0.5111548;reductionD…
135;19;0.303145940544867;mu_HMmid<0.2202858896;tPhoto2>=19.618463725;LBRlate<0.4584100975;WMearly>=32.1475524733333;b_WMearly<0.427420706;b_RLHlate>=3.1520728295;mu_LBRlate<-0.092561237333333;PeaFloweringTT<611.442202083333;;Situation.Rotation4<0.5;;harvestDate_BLE<175.5;;PrimaryCropSowingDate_ORGE>=210;nbShreddingFallow.Broyage._R<0.124943;harvestDate_BLE>=166.5;MeanTillageDepth_COLZA>=9.3;MaxTi…
225;59;0.301468491171227;mu_HMmid>=0.2202858896;tPhoto2<19.618463725;LBRlate>=0.4584100975;WMearly<32.1475524733333;b_WMearly>=0.427420706;b_RLHlate<3.1520728295;mu_LBRlate>=-0.092561237333333;PeaFloweringTT>=168.313405125;;Situation.Rotation1<0.5;;harvestDate_BLE<186.5;;Interrow.cm._BLE>=41;;PeaFloweringTT<394.324993;;timeHarvest1stTill_COLZA<16.5;
1714;41;0.301143823934195;mu_HMmid>=0.2202858896;tPhoto2<19.618463725;LBRlate>=0.4584100975;WMearly<32.1475524733333;b_WMearly>=0.427420706;b_RLHlate<3.1520728295;mu_LBRlate>=-0.092561237333333;PeaFloweringTT<168.313405125;;propWeededArea_BLE<0.7673205;;Situation.Rotation4<0.5;;harvestDate_BLE>=172.5;;timeLastMechWeedingHarvest_POIS>=15;;timeHarvest1stPlough_BLE>=87.5;;bRolling_POIS<0.5;;Interrow…
71;280;0.298519120881577;mu_HMmid<0.2202858896;tPhoto2>=19.618463725;LBRlate<0.4584100975;WMearly>=32.1475524733333;b_WMearly<0.427420706;b_RLHlate>=3.1520728295;mu_LBRlate<-0.092561237333333;PeaFloweringTT<611.442202083333;;Situation.Rotation4<0.5;;harvestDate_BLE>=175.5;;RowSowing.1or0._BLE<0.5;SowingDepth.cm._BLE<0.;Interrow.cm._POIS<46.5;
60;8;0.293290290293901;mu_HMmid>=0.2202858896;tPhoto2<19.618463725;LBRlate>=0.4584100975;WMearly<32.1475524733333;b_WMearly>=0.427420706;b_RLHlate<3.1520728295;mu_LBRlate>=-0.092561237333333;PeaFloweringTT>=168.313405125;;Situation.Rotation1>=0.5;;harvestDate_BLE<187.5;;nbSuperficialTillage_BLE>=6.5;
277;105;0.291490031438841;mu_HMmid<0.2202858896;tPhoto2>=19.618463725;LBRlate<0.4584100975;WMearly>=32.1475524733333;b_WMearly<0.427420706;b_RLHlate>=3.1520728295;mu_LBRlate<-0.092561237333333;PeaFloweringTT<611.442202083333;;Situation.Rotation4<0.5;;harvestDate_BLE>=175.5;;RowSowing.1or0._BLE>=0.5;SowingDepth.cm._BLE>=0.;Interrow.cm._BLE<39.5;;Situation.Rotation1<0.5;;PrimaryCropSowingDate_COLZA…
1716;84;0.28841145614071;mu_HMmid>=0.2202858896;tPhoto2<19.618463725;LBRlate>=0.4584100975;WMearly<32.1475524733333;b_WMearly>=0.427420706;b_RLHlate<3.1520728295;mu_LBRlate>=-0.092561237333333;PeaFloweringTT<168.313405125;;propWeededArea_BLE<0.7673205;;Situation.Rotation4<0.5;;harvestDate_BLE>=172.5;;timeLastMechWeedingHarvest_POIS>=15;;timeHarvest1stPlough_BLE>=87.5;;bRolling_POIS>=0.5;;timeHarv…
326;58;0.287947755298219;mu_HMmid<0.2202858896;tPhoto2>=19.618463725;LBRlate<0.4584100975;WMearly>=32.1475524733333;b_WMearly<0.427420706;b_RLHlate>=3.1520728295;mu_LBRlate<-0.092561237333333;PeaFloweringTT>=611.442202083333;;harvestDate_BLE<193.5;;Situation.Rotation4<0.5;;RowSowing.1or0._BLE>=0.5;SowingDepth.cm._BLE>=0.;harvestDate_BLE>=170.5;;Interrow.cm._BLE<49;;PeaFloweringTT<970.7884825;
278;12;0.287369051912212;mu_HMmid<0.2202858896;tPhoto2>=19.618463725;LBRlate<0.4584100975;WMearly>=32.1475524733333;b_WMearly<0.427420706;b_RLHlate>=3.1520728295;mu_LBRlate<-0.092561237333333;PeaFloweringTT<611.442202083333;;Situation.Rotation4<0.5;;harvestDate_BLE>=175.5;;RowSowing.1or0._BLE>=0.5;SowingDepth.cm._BLE>=0.;Interrow.cm._BLE<39.5;;Situation.Rotation1>=0.5;;Interrow.cm._BLE>=15.5;Mean…
553;38;0.285546809599805;mu_HMmid<0.2202858896;tPhoto2>=19.618463725;LBRlate<0.4584100975;WMearly>=32.1475524733333;b_WMearly<0.427420706;b_RLHlate>=3.1520728295;mu_LBRlate<-0.092561237333333;PeaFloweringTT<611.442202083333;;Situation.Rotation4<0.5;;harvestDate_BLE>=175.5;;RowSowing.1or0._BLE>=0.5;SowingDepth.cm._BLE>=0.;Interrow.cm._BLE<39.5;;Situation.Rotation1<0.5;;PrimaryCropSowingDate_COLZA<…
458;12;0.283206969197636;mu_HMmid>=0.2202858896;tPhoto2<19.618463725;LBRlate>=0.4584100975;WMearly<32.1475524733333;b_WMearly>=0.427420706;b_RLHlate<3.1520728295;mu_LBRlate>=-0.092561237333333;PeaFloweringTT>=168.313405125;;Situation.Rotation1<0.5;;harvestDate_BLE<186.5;;Interrow.cm._BLE<41;;PrimaryCropSowingDate_COLZA<257.5;;PrimaryCropSowingDate_ORGE>=186;;propWeededArea_POIS>=0.8420515;
82;28;0.273069184378877;mu_HMmid<0.2202858896;tPhoto2>=19.618463725;LBRlate<0.4584100975;WMearly>=32.1475524733333;b_WMearly<0.427420706;b_RLHlate>=3.1520728295;mu_LBRlate<-0.092561237333333;PeaFloweringTT>=611.442202083333;;harvestDate_BLE<193.5;;Situation.Rotation4<0.5;;RowSowing.1or0._BLE<0.5;SowingDepth.cm._BLE<0.;nbSuperficialTillage_BLE<0.5;
3434;15;0.26895313283936;mu_HMmid>=0.2202858896;tPhoto2<19.618463725;LBRlate>=0.4584100975;WMearly<32.1475524733333;b_WMearly>=0.427420706;b_RLHlate<3.1520728295;mu_LBRlate>=-0.092561237333333;PeaFloweringTT<168.313405125;;propWeededArea_BLE<0.7673205;;Situation.Rotation4<0.5;;harvestDate_BLE>=172.5;;timeLastMechWeedingHarvest_POIS>=15;;timeHarvest1stPlough_BLE>=87.5;;bRolling_POIS>=0.5;;timeHarv…
549;61;0.266620260011065;mu_HMmid<0.2202858896;tPhoto2>=19.618463725;LBRlate<0.4584100975;WMearly>=32.1475524733333;b_WMearly<0.427420706;b_RLHlate>=3.1520728295;mu_LBRlate<-0.092561237333333;PeaFloweringTT<611.442202083333;;Situation.Rotation4<0.5;;harvestDate_BLE>=175.5;;RowSowing.1or0._BLE>=0.5;SowingDepth.cm._BLE>=0.;Interrow.cm._BLE>=39.5;;shapeHI<0.9760006095;seedWeight<142.87841265;baseWat…
3426;97;0.263299597901009;mu_HMmid>=0.2202858896;tPhoto2<19.618463725;LBRlate>=0.4584100975;WMearly<32.1475524733333;b_WMearly>=0.427420706;b_RLHlate<3.1520728295;mu_LBRlate>=-0.092561237333333;PeaFloweringTT<168.313405125;;propWeededArea_BLE<0.7673205;;Situation.Rotation4<0.5;;harvestDate_BLE>=172.5;;timeLastMechWeedingHarvest_POIS>=15;;timeHarvest1stPlough_BLE>=87.5;;bRolling_POIS<0.5;;Interrow…
464;13;0.257084580420417;mu_HMmid>=0.2202858896;tPhoto2<19.618463725;LBRlate>=0.4584100975;WMearly<32.1475524733333;b_WMearly>=0.427420706;b_RLHlate<3.1520728295;mu_LBRlate>=-0.092561237333333;PeaFloweringTT>=168.313405125;;Situation.Rotation1<0.5;;harvestDate_BLE>=186.5;;Interrow.cm._BLE>=27.5;;RowSowing.1or0._BLE>=0.5;SowingDepth.cm._BLE>=0.;timeSow1stMechWeeding_COLZA>=154.75;;timeSow1stMechWe…
161;72;0.250907760660655;mu_HMmid<0.2202858896;tPhoto2>=19.618463725;LBRlate<0.4584100975;WMearly>=32.1475524733333;b_WMearly<0.427420706;b_RLHlate>=3.1520728295;mu_LBRlate<-0.092561237333333;PeaFloweringTT>=611.442202083333;;harvestDate_BLE<193.5;;Situation.Rotation4<0.5;;RowSowing.1or0._BLE>=0.5;SowingDepth.cm._BLE>=0.;harvestDate_BLE<170.5;;summerTillage_POIS>=0.5;
180;20;0.248137708615884;mu_HMmid<0.2202858896;tPhoto2>=19.618463725;LBRlate<0.4584100975;WMearly>=32.1475524733333;b_WMearly<0.427420706;b_RLHlate>=3.1520728295;mu_LBRlate<-0.092561237333333;PeaFloweringTT>=611.442202083333;;harvestDate_BLE>=193.5;;Situation.Rotation1<0.5;;SowingDepth.cm._BLE<1.5;;summerTillage_ORGE>=5.5;;MeanTillageDepth_BLE<9.5;
162;58;0.247678854326333;mu_HMmid<0.2202858896;tPhoto2>=19.618463725;LBRlate<0.4584100975;WMearly>=32.1475524733333;b_WMearly<0.427420706;b_RLHlate>=3.1520728295;mu_LBRlate<-0.092561237333333;PeaFloweringTT>=611.442202083333;;harvestDate_BLE<193.5;;Situation.Rotation4<0.5;;RowSowing.1or0._BLE>=0.5;SowingDepth.cm._BLE>=0.;harvestDate_BLE>=170.5;;Interrow.cm._BLE>=49;
209;48;0.247432390636609;mu_HMmid>=0.2202858896;tPhoto2<19.618463725;LBRlate>=0.4584100975;WMearly<32.1475524733333;b_WMearly>=0.427420706;b_RLHlate<3.1520728295;mu_LBRlate>=-0.092561237333333;PeaFloweringTT<168.313405125;;propWeededArea_BLE<0.7673205;;Situation.Rotation4<0.5;;harvestDate_BLE<172.5;;PrimaryCropSowingDate_POIS>=432.5;;nbShreddingFallow.Broyage._R<0.2915335;
25;65;0.242394416602592;mu_HMmid>=0.2202858896;tPhoto2<19.618463725;LBRlate>=0.4584100975;WMearly<32.1475524733333;b_WMearly>=0.427420706;b_RLHlate<3.1520728295;mu_LBRlate>=-0.092561237333333;PeaFloweringTT<168.313405125;;propWeededArea_BLE>=0.7673205;;MeanTillageDepth_BLE<13.9285715;
176;40;0.241932987281221;mu_HMmid<0.2202858896;tPhoto2>=19.618463725;LBRlate<0.4584100975;WMearly>=32.1475524733333;b_WMearly<0.427420706;b_RLHlate>=3.1520728295;mu_LBRlate<-0.092561237333333;PeaFloweringTT>=611.442202083333;;harvestDate_BLE>=193.5;;Situation.Rotation1<0.5;;SowingDepth.cm._BLE>=1.5;;Interrow.cm._BLE>=51.5;;PrimaryCropSowingDate_COLZA<241;
273;71;0.240333464612824;mu_HMmid<0.2202858896;tPhoto2>=19.618463725;LBRlate<0.4584100975;WMearly>=32.1475524733333;b_WMearly<0.427420706;b_RLHlate>=3.1520728295;mu_LBRlate<-0.092561237333333;PeaFloweringTT<611.442202083333;;Situation.Rotation4<0.5;;harvestDate_BLE>=175.5;;RowSowing.1or0._BLE>=0.5;SowingDepth.cm._BLE>=0.;Interrow.cm._BLE>=39.5;;shapeHI>=0.9760006095;seedWeight>=142.87841265;baseW…
210;18;0.238046415388323;mu_HMmid>=0.2202858896;tPhoto2<19.618463725;LBRlate>=0.4584100975;WMearly<32.1475524733333;b_WMearly>=0.427420706;b_RLHlate<3.1520728295;mu_LBRlate>=-0.092561237333333;PeaFloweringTT<168.313405125;;propWeededArea_BLE<0.7673205;;Situation.Rotation4<0.5;;harvestDate_BLE<172.5;;PrimaryCropSowingDate_POIS<432.5;;SowingDepth.cm._COLZA>=2.5;
552;82;0.231289106436583;mu_HMmid<0.2202858896;tPhoto2>=19.618463725;LBRlate<0.4584100975;WMearly>=32.1475524733333;b_WMearly<0.427420706;b_RLHlate>=3.1520728295;mu_LBRlate<-0.092561237333333;PeaFloweringTT<611.442202083333;;Situation.Rotation4<0.5;;harvestDate_BLE>=175.5;;RowSowing.1or0._BLE>=0.5;SowingDepth.cm._BLE>=0.;Interrow.cm._BLE<39.5;;Situation.Rotation1<0.5;;PrimaryCropSowingDate_COLZA<…
134;88;0.21364284543989;mu_HMmid<0.2202858896;tPhoto2>=19.618463725;LBRlate<0.4584100975;WMearly>=32.1475524733333;b_WMearly<0.427420706;b_RLHlate>=3.1520728295;mu_LBRlate<-0.092561237333333;PeaFloweringTT<611.442202083333;;Situation.Rotation4<0.5;;harvestDate_BLE<175.5;;PrimaryCropSowingDate_ORGE>=210;nbShreddingFallow.Broyage._R<0.124943;harvestDate_BLE>=166.5;MeanTillageDepth_COLZA>=9.3;MaxTil…
65;96;0.209351358479538;mu_HMmid<0.2202858896;tPhoto2>=19.618463725;LBRlate<0.4584100975;WMearly>=32.1475524733333;b_WMearly<0.427420706;b_RLHlate>=3.1520728295;mu_LBRlate<-0.092561237333333;PeaFloweringTT<611.442202083333;;Situation.Rotation4<0.5;;harvestDate_BLE<175.5;;PrimaryCropSowingDate_ORGE<210;nbShreddingFallow.Broyage._R>=0.124943;harvestDate_BLE<166.5;MeanTillageDepth_COLZA<9.3;MaxTilla…
178;10;0.207449069664675;mu_HMmid<0.2202858896;tPhoto2>=19.618463725;LBRlate<0.4584100975;WMearly>=32.1475524733333;b_WMearly<0.427420706;b_RLHlate>=3.1520728295;mu_LBRlate<-0.092561237333333;PeaFloweringTT>=611.442202083333;;harvestDate_BLE>=193.5;;Situation.Rotation1<0.5;;SowingDepth.cm._BLE>=1.5;;Interrow.cm._BLE<51.5;;timeHarvest1stTill_COLZA>=36.5;
548;25;0.197000129245231;mu_HMmid<0.2202858896;tPhoto2>=19.618463725;LBRlate<0.4584100975;WMearly>=32.1475524733333;b_WMearly<0.427420706;b_RLHlate>=3.1520728295;mu_LBRlate<-0.092561237333333;PeaFloweringTT<611.442202083333;;Situation.Rotation4<0.5;;harvestDate_BLE>=175.5;;RowSowing.1or0._BLE>=0.5;SowingDepth.cm._BLE>=0.;Interrow.cm._BLE>=39.5;;shapeHI<0.9760006095;seedWeight<142.87841265;baseWat…
160;37;0.19530427365834;mu_HMmid<0.2202858896;tPhoto2>=19.618463725;LBRlate<0.4584100975;WMearly>=32.1475524733333;b_WMearly<0.427420706;b_RLHlate>=3.1520728295;mu_LBRlate<-0.092561237333333;PeaFloweringTT>=611.442202083333;;harvestDate_BLE<193.5;;Situation.Rotation4<0.5;;RowSowing.1or0._BLE>=0.5;SowingDepth.cm._BLE>=0.;harvestDate_BLE<170.5;;summerTillage_POIS<0.5;
224;9;0.188439693737277;mu_HMmid>=0.2202858896;tPhoto2<19.618463725;LBRlate>=0.4584100975;WMearly<32.1475524733333;b_WMearly>=0.427420706;b_RLHlate<3.1520728295;mu_LBRlate>=-0.092561237333333;PeaFloweringTT>=168.313405125;;Situation.Rotation1<0.5;;harvestDate_BLE<186.5;;Interrow.cm._BLE>=41;;PeaFloweringTT<394.324993;;timeHarvest1stTill_COLZA>=16.5;
272;127;0.184444358921922;mu_HMmid<0.2202858896;tPhoto2>=19.618463725;LBRlate<0.4584100975;WMearly>=32.1475524733333;b_WMearly<0.427420706;b_RLHlate>=3.1520728295;mu_LBRlate<-0.092561237333333;PeaFloweringTT<611.442202083333;;Situation.Rotation4<0.5;;harvestDate_BLE>=175.5;;RowSowing.1or0._BLE>=0.5;SowingDepth.cm._BLE>=0.;Interrow.cm._BLE>=39.5;;shapeHI>=0.9760006095;seedWeight>=142.87841265;base…
70;10;0.172062879843632;mu_HMmid<0.2202858896;tPhoto2>=19.618463725;LBRlate<0.4584100975;WMearly>=32.1475524733333;b_WMearly<0.427420706;b_RLHlate>=3.1520728295;mu_LBRlate<-0.092561237333333;PeaFloweringTT<611.442202083333;;Situation.Rotation4<0.5;;harvestDate_BLE>=175.5;;RowSowing.1or0._BLE<0.5;SowingDepth.cm._BLE<0.;Interrow.cm._POIS>=46.5;
24;39;0.168549046532232;mu_HMmid>=0.2202858896;tPhoto2<19.618463725;LBRlate>=0.4584100975;WMearly<32.1475524733333;b_WMearly>=0.427420706;b_RLHlate<3.1520728295;mu_LBRlate>=-0.092561237333333;PeaFloweringTT<168.313405125;;propWeededArea_BLE>=0.7673205;;MeanTillageDepth_BLE>=13.9285715;
212;25;0.168244824894314;mu_HMmid>=0.2202858896;tPhoto2<19.618463725;LBRlate>=0.4584100975;WMearly<32.1475524733333;b_WMearly>=0.427420706;b_RLHlate<3.1520728295;mu_LBRlate>=-0.092561237333333;PeaFloweringTT<168.313405125;;propWeededArea_BLE<0.7673205;;Situation.Rotation4<0.5;;harvestDate_BLE>=172.5;;timeLastMechWeedingHarvest_POIS<15;;MaxTillageDepth_POIS<24;WinterPlough_R<0.124943;nbPloughing_P…
1712;9;0.151166992507194;mu_HMmid>=0.2202858896;tPhoto2<19.618463725;LBRlate>=0.4584100975;WMearly<32.1475524733333;b_WMearly>=0.427420706;b_RLHlate<3.1520728295;mu_LBRlate>=-0.092561237333333;PeaFloweringTT<168.313405125;;propWeededArea_BLE<0.7673205;;Situation.Rotation4<0.5;;harvestDate_BLE>=172.5;;timeLastMechWeedingHarvest_POIS>=15;;timeHarvest1stPlough_BLE>=87.5;;bRolling_POIS<0.5;;Interrow.…
208;39;0.147985410217694;mu_HMmid>=0.2202858896;tPhoto2<19.618463725;LBRlate>=0.4584100975;WMearly<32.1475524733333;b_WMearly>=0.427420706;b_RLHlate<3.1520728295;mu_LBRlate>=-0.092561237333333;PeaFloweringTT<168.313405125;;propWeededArea_BLE<0.7673205;;Situation.Rotation4<0.5;;harvestDate_BLE<172.5;;PrimaryCropSowingDate_POIS>=432.5;;nbShreddingFallow.Broyage._R>=0.2915335;
64;40;0.147035877855531;mu_HMmid<0.2202858896;tPhoto2>=19.618463725;LBRlate<0.4584100975;WMearly>=32.1475524733333;b_WMearly<0.427420706;b_RLHlate>=3.1520728295;mu_LBRlate<-0.092561237333333;PeaFloweringTT<611.442202083333;;Situation.Rotation4<0.5;;harvestDate_BLE<175.5;;PrimaryCropSowingDate_ORGE<210;nbShreddingFallow.Broyage._R>=0.124943;harvestDate_BLE<166.5;MeanTillageDepth_COLZA<9.3;MaxTilla…
66;20;0.122457702423224;mu_HMmid<0.2202858896;tPhoto2>=19.618463725;LBRlate<0.4584100975;WMearly>=32.1475524733333;b_WMearly<0.427420706;b_RLHlate>=3.1520728295;mu_LBRlate<-0.092561237333333;PeaFloweringTT<611.442202083333;;Situation.Rotation4<0.5;;harvestDate_BLE<175.5;;PrimaryCropSowingDate_ORGE>=210;nbShreddingFallow.Broyage._R<0.124943;harvestDate_BLE>=166.5;MeanTillageDepth_COLZA>=9.3;MaxTil…
