# Supplementary material for: Tracking Ideal Varieties and Cropping Techniques for Agroecological Weed Management: A Simulation-Based Study on Pea
Source: Front Plant Sci. 2022 Apr 4;13:809056. doi: 10.3389/fpls.2022.809056 (PMC9014269; doi:10.3389/fpls.2022.809056)
Supplement: Supplementary file 1 [file Data_Sheet_1.ZIP › AllBranches/Feuilles_PotentialEnergyYield_Winter_AnnualPea.csv]

idLeaf;n;MeanIndicator;
511;637;0.700671472110595;mu_WMlate<0.2187790445;;PeaFloweringTT>=125.837496875;;max_width<79.115920645;reductionDepth<0.0007975;shootLength>=401.3406249;rootLength>=60.994101195;TTcot<49.3500005;TTplant<48.8500005;TTflo<599.40623315;tPhoto3<21.02296665;tPhoto4<31.75;SLAearly<262.9855195;WMmid<20.3717237;RLHearly<0.530495662166667;b_RLHearly<2.309340295;b_RLHmid<2.1976441933;mu_SLAmid<0.1639206;m…
507;1607;0.616403800038039;mu_WMlate<0.2187790445;;PeaFloweringTT>=125.837496875;;max_width<79.115920645;reductionDepth<0.0007975;shootLength>=401.3406249;rootLength>=60.994101195;TTcot<49.3500005;TTplant<48.8500005;TTflo<599.40623315;tPhoto3<21.02296665;tPhoto4<31.75;SLAearly<262.9855195;WMmid<20.3717237;RLHearly<0.530495662166667;b_RLHearly<2.309340295;b_RLHmid<2.1976441933;mu_SLAmid<0.1639206;…
510;162;0.615690772474617;mu_WMlate<0.2187790445;;PeaFloweringTT>=125.837496875;;max_width<79.115920645;reductionDepth<0.0007975;shootLength>=401.3406249;rootLength>=60.994101195;TTcot<49.3500005;TTplant<48.8500005;TTflo<599.40623315;tPhoto3<21.02296665;tPhoto4<31.75;SLAearly<262.9855195;WMmid<20.3717237;RLHearly<0.530495662166667;b_RLHearly<2.309340295;b_RLHmid<2.1976441933;mu_SLAmid<0.1639206;m…
27;20;0.587920054670852;mu_WMlate<0.2187790445;;PeaFloweringTT<125.837496875;;totalIrrigaton.mm.ha._COLZA>=236;nbIrrigation_COLZA>=;MeanTillageDepth_BLE<10.125;nbIrrigation_R<3.0819255;MaxTillageDepth_BLE<10.5;nbIrrigation_BLE<4;totalIrrigaton.mm.ha._BLE<87.5;harvestDate_BLE>=161.5;Interrow.cm._POIS<24;nbSuperficialTillage_POIS<1.5;MeanTillageDepth_POIS<9.5;MaxTillageDepth_POIS<10.5;winterTillage…
506;698;0.555162971967516;mu_WMlate<0.2187790445;;PeaFloweringTT>=125.837496875;;max_width<79.115920645;reductionDepth<0.0007975;shootLength>=401.3406249;rootLength>=60.994101195;TTcot<49.3500005;TTplant<48.8500005;TTflo<599.40623315;tPhoto3<21.02296665;tPhoto4<31.75;SLAearly<262.9855195;WMmid<20.3717237;RLHearly<0.530495662166667;b_RLHearly<2.309340295;b_RLHmid<2.1976441933;mu_SLAmid<0.1639206;m…
61;210;0.53825864765112;mu_WMlate<0.2187790445;;PeaFloweringTT>=125.837496875;;max_width<79.115920645;reductionDepth<0.0007975;shootLength>=401.3406249;rootLength>=60.994101195;TTcot<49.3500005;TTplant<48.8500005;TTflo<599.40623315;tPhoto3<21.02296665;tPhoto4<31.75;SLAearly<262.9855195;WMmid<20.3717237;RLHearly<0.530495662166667;b_RLHearly<2.309340295;b_RLHmid<2.1976441933;mu_SLAmid<0.1639206;mu_…
237;62;0.522701816217601;mu_WMlate<0.2187790445;;PeaFloweringTT>=125.837496875;;max_width>=79.115920645;reductionDepth>=0.0007975;shootLength<401.3406249;rootLength<60.994101195;TTcot>=49.3500005;TTplant>=48.8500005;TTflo>=599.40623315;tPhoto3>=21.02296665;tPhoto4>=31.75;SLAearly>=262.9855195;WMmid>=20.3717237;RLHearly>=0.530495662166667;b_RLHearly>=2.309340295;b_RLHmid>=2.1976441933;mu_SLAmid>=0…
955;491;0.498559429856171;mu_WMlate<0.2187790445;;PeaFloweringTT>=125.837496875;;max_width>=79.115920645;reductionDepth>=0.0007975;shootLength<401.3406249;rootLength<60.994101195;TTcot>=49.3500005;TTplant>=48.8500005;TTflo>=599.40623315;tPhoto3>=21.02296665;tPhoto4>=31.75;SLAearly>=262.9855195;WMmid>=20.3717237;RLHearly>=0.530495662166667;b_RLHearly>=2.309340295;b_RLHmid>=2.1976441933;mu_SLAmid>=…
62;443;0.495704091109655;mu_WMlate<0.2187790445;;PeaFloweringTT>=125.837496875;;max_width<79.115920645;reductionDepth<0.0007975;shootLength>=401.3406249;rootLength>=60.994101195;TTcot<49.3500005;TTplant<48.8500005;TTflo<599.40623315;tPhoto3<21.02296665;tPhoto4<31.75;SLAearly<262.9855195;WMmid<20.3717237;RLHearly<0.530495662166667;b_RLHearly<2.309340295;b_RLHmid<2.1976441933;mu_SLAmid<0.1639206;mu…
47;436;0.486992998295649;mu_WMlate>=0.2187790445;;PeaFloweringTT>=1111.00245683333;;Interrow.cm._POIS<26.5;;C0buried<38.16012909;l50>=59.13061746;rootLength>=57.581576995;k_coef>=0.8421368995;baseTempDev<0.1887611955;Energy>=17.823032155;t0Cyl>=28.500690385;RBR>=0.1756141845;tFrostEarly1>=-4.08778564525;tFrostLate2>=-2.0278869075;tFrostLate3<-3.791887845;WMearly>=30.7874899783333;RLHlate>=0.52580…
239;1761;0.47783910553899;mu_WMlate<0.2187790445;;PeaFloweringTT>=125.837496875;;max_width>=79.115920645;reductionDepth>=0.0007975;shootLength<401.3406249;rootLength<60.994101195;TTcot>=49.3500005;TTplant>=48.8500005;TTflo>=599.40623315;tPhoto3>=21.02296665;tPhoto4>=31.75;SLAearly>=262.9855195;WMmid>=20.3717237;RLHearly>=0.530495662166667;b_RLHearly>=2.309340295;b_RLHmid>=2.1976441933;mu_SLAmid>=…
953;276;0.467341937240319;mu_WMlate<0.2187790445;;PeaFloweringTT>=125.837496875;;max_width>=79.115920645;reductionDepth>=0.0007975;shootLength<401.3406249;rootLength<60.994101195;TTcot>=49.3500005;TTplant>=48.8500005;TTflo>=599.40623315;tPhoto3>=21.02296665;tPhoto4>=31.75;SLAearly>=262.9855195;WMmid>=20.3717237;RLHearly>=0.530495662166667;b_RLHearly>=2.309340295;b_RLHmid>=2.1976441933;mu_SLAmid>=…	ORVANTIS	VIRTUAL1	VIRTUAL10	VIRTUAL5	VIRTUAL7};
39;733;0.466982842346413;mu_WMlate>=0.2187790445;;PeaFloweringTT<1111.00245683333;;b_RLHlate>=3.534458378;mu_RLHmid>=0.083798458;LBRlate<0.411883764333333;seedWeight>=120.3803824;baseWaterPotential<-2.2725635;baseTempGerm<-0.3289070735;nonDormantMinimum.YOUNG_SEEDS.>=0.9932788455;darknessReduction.YOUNG_SEEDS.<1.0272970835;reductionDepth<0.00077642;l50<60.799411195;rootLength<60.26637871;r50>=109…
115;228;0.466900400834788;mu_WMlate<0.2187790445;;PeaFloweringTT>=125.837496875;;max_width>=79.115920645;reductionDepth>=0.0007975;shootLength<401.3406249;rootLength<60.994101195;TTcot>=49.3500005;TTplant>=48.8500005;TTflo>=599.40623315;tPhoto3>=21.02296665;tPhoto4>=31.75;SLAearly>=262.9855195;WMmid>=20.3717237;RLHearly>=0.530495662166667;b_RLHearly>=2.309340295;b_RLHmid>=2.1976441933;mu_SLAmid>=…	VIRTUAL10	VIRTUAL3	VIRTUAL7	VIRTUAL8	VIRTUAL9};
121;139;0.456040722831236;mu_WMlate<0.2187790445;;PeaFloweringTT>=125.837496875;;max_width<79.115920645;reductionDepth<0.0007975;shootLength>=401.3406249;rootLength>=60.994101195;TTcot<49.3500005;TTplant<48.8500005;TTflo<599.40623315;tPhoto3<21.02296665;tPhoto4<31.75;SLAearly<262.9855195;WMmid<20.3717237;RLHearly<0.530495662166667;b_RLHearly<2.309340295;b_RLHmid<2.1976441933;mu_SLAmid<0.1639206;m…
99;32;0.413435727210393;mu_WMlate<0.2187790445;;PeaFloweringTT<125.837496875;;totalIrrigaton.mm.ha._COLZA<236;nbIrrigation_COLZA<;PrimaryCropSowingDate_POIS>=414.5;;timeLastMechWeedingHarvest_COLZA>=202.625;meanMechWeedDepth.cm._R<2.5333335;SowingDensity.seeds.m2._BLE<121.5;harvestDate_BLE<163.5;timeLastTillSow_COLZA<2;SowingDensity.seeds.m2._POIS>=10;WheatVariety in {VIRTUAL4	VIRTUAL5};
954;324;0.410718919563073;mu_WMlate<0.2187790445;;PeaFloweringTT>=125.837496875;;max_width>=79.115920645;reductionDepth>=0.0007975;shootLength<401.3406249;rootLength<60.994101195;TTcot>=49.3500005;TTplant>=48.8500005;TTflo>=599.40623315;tPhoto3>=21.02296665;tPhoto4>=31.75;SLAearly>=262.9855195;WMmid>=20.3717237;RLHearly>=0.530495662166667;b_RLHearly>=2.309340295;b_RLHmid>=2.1976441933;mu_SLAmid>=…
87;939;0.40648227029592;mu_WMlate>=0.2187790445;;PeaFloweringTT>=1111.00245683333;;Interrow.cm._POIS>=26.5;;mu_LBRearly<-0.0472003745;WMlate<10.7038988466667;RLHearly<0.5265565775;mu_SLAlate>=0.731405137333333;mu_RLHearly>=0.034832333333333;SowingDepth.cm._POIS<3.5;;SowingDensity.seeds.m2._POIS<89.5;
93;2144;0.406188220531419;mu_WMlate>=0.2187790445;;PeaFloweringTT>=1111.00245683333;;Interrow.cm._POIS<26.5;;C0buried<38.16012909;l50>=59.13061746;rootLength>=57.581576995;k_coef>=0.8421368995;baseTempDev<0.1887611955;Energy>=17.823032155;t0Cyl>=28.500690385;RBR>=0.1756141845;tFrostEarly1>=-4.08778564525;tFrostLate2>=-2.0278869075;tFrostLate3<-3.791887845;WMearly>=30.7874899783333;RLHlate>=0.5258…
952;494;0.39508939451729;mu_WMlate<0.2187790445;;PeaFloweringTT>=125.837496875;;max_width>=79.115920645;reductionDepth>=0.0007975;shootLength<401.3406249;rootLength<60.994101195;TTcot>=49.3500005;TTplant>=48.8500005;TTflo>=599.40623315;tPhoto3>=21.02296665;tPhoto4>=31.75;SLAearly>=262.9855195;WMmid>=20.3717237;RLHearly>=0.530495662166667;b_RLHearly>=2.309340295;b_RLHmid>=2.1976441933;mu_SLAmid>=0…	VIRTUAL2	VIRTUAL3	VIRTUAL4	VIRTUAL6	VIRTUAL8	VIRTUAL9};
185;284;0.373924613210541;mu_WMlate>=0.2187790445;;PeaFloweringTT>=1111.00245683333;;Interrow.cm._POIS<26.5;;C0buried<38.16012909;l50>=59.13061746;rootLength>=57.581576995;k_coef>=0.8421368995;baseTempDev<0.1887611955;Energy>=17.823032155;t0Cyl>=28.500690385;RBR>=0.1756141845;tFrostEarly1>=-4.08778564525;tFrostLate2>=-2.0278869075;tFrostLate3<-3.791887845;WMearly>=30.7874899783333;RLHlate>=0.5258…
236;318;0.372406660954894;mu_WMlate<0.2187790445;;PeaFloweringTT>=125.837496875;;max_width>=79.115920645;reductionDepth>=0.0007975;shootLength<401.3406249;rootLength<60.994101195;TTcot>=49.3500005;TTplant>=48.8500005;TTflo>=599.40623315;tPhoto3>=21.02296665;tPhoto4>=31.75;SLAearly>=262.9855195;WMmid>=20.3717237;RLHearly>=0.530495662166667;b_RLHearly>=2.309340295;b_RLHmid>=2.1976441933;mu_SLAmid>=…
167;764;0.367654394710613;mu_WMlate>=0.2187790445;;PeaFloweringTT>=1111.00245683333;;Interrow.cm._POIS>=26.5;;mu_LBRearly>=-0.0472003745;WMlate>=10.7038988466667;RLHearly>=0.5265565775;mu_SLAlate<0.731405137333333;mu_RLHearly<0.034832333333333;gamma>=0.322975675;baseWaterPotential>=-2.383283208;baseTempGerm<0.6412621;nonDormantMinimum.YOUNG_SEEDS.>=0.9346811545;reductionDepth<0.0008531975;reducti…
369;60;0.356620435568262;mu_WMlate>=0.2187790445;;PeaFloweringTT>=1111.00245683333;;Interrow.cm._POIS<26.5;;C0buried<38.16012909;l50>=59.13061746;rootLength>=57.581576995;k_coef>=0.8421368995;baseTempDev<0.1887611955;Energy>=17.823032155;t0Cyl>=28.500690385;RBR>=0.1756141845;tFrostEarly1>=-4.08778564525;tFrostLate2>=-2.0278869075;tFrostLate3<-3.791887845;WMearly>=30.7874899783333;RLHlate>=0.52580…
252;45;0.355796760235183;mu_WMlate<0.2187790445;;PeaFloweringTT>=125.837496875;;max_width<79.115920645;reductionDepth<0.0007975;shootLength>=401.3406249;rootLength>=60.994101195;TTcot<49.3500005;TTplant<48.8500005;TTflo<599.40623315;tPhoto3<21.02296665;tPhoto4<31.75;SLAearly<262.9855195;WMmid<20.3717237;RLHearly<0.530495662166667;b_RLHearly<2.309340295;b_RLHmid<2.1976441933;mu_SLAmid<0.1639206;mu…
165;250;0.345485115547981;mu_WMlate>=0.2187790445;;PeaFloweringTT>=1111.00245683333;;Interrow.cm._POIS>=26.5;;mu_LBRearly>=-0.0472003745;WMlate>=10.7038988466667;RLHearly>=0.5265565775;mu_SLAlate<0.731405137333333;mu_RLHearly<0.034832333333333;gamma>=0.322975675;baseWaterPotential>=-2.383283208;baseTempGerm<0.6412621;nonDormantMinimum.YOUNG_SEEDS.>=0.9346811545;reductionDepth<0.0008531975;reducti…
56;471;0.343080869223439;mu_WMlate<0.2187790445;;PeaFloweringTT>=125.837496875;;max_width>=79.115920645;reductionDepth>=0.0007975;shootLength<401.3406249;rootLength<60.994101195;TTcot>=49.3500005;TTplant>=48.8500005;TTflo>=599.40623315;tPhoto3>=21.02296665;tPhoto4>=31.75;SLAearly>=262.9855195;WMmid>=20.3717237;RLHearly>=0.530495662166667;b_RLHearly>=2.309340295;b_RLHmid>=2.1976441933;mu_SLAmid>=0…
85;273;0.342201188158148;mu_WMlate>=0.2187790445;;PeaFloweringTT>=1111.00245683333;;Interrow.cm._POIS>=26.5;;mu_LBRearly<-0.0472003745;WMlate<10.7038988466667;RLHearly<0.5265565775;mu_SLAlate>=0.731405137333333;mu_RLHearly>=0.034832333333333;SowingDepth.cm._POIS>=3.5;;PrimaryCropSowingDate_COLZA>=219.5;
38;276;0.340210112701932;mu_WMlate>=0.2187790445;;PeaFloweringTT<1111.00245683333;;b_RLHlate>=3.534458378;mu_RLHmid>=0.083798458;LBRlate<0.411883764333333;seedWeight>=120.3803824;baseWaterPotential<-2.2725635;baseTempGerm<-0.3289070735;nonDormantMinimum.YOUNG_SEEDS.>=0.9932788455;darknessReduction.YOUNG_SEEDS.<1.0272970835;reductionDepth<0.00077642;l50<60.799411195;rootLength<60.26637871;r50>=109…
114;75;0.328602018707467;mu_WMlate<0.2187790445;;PeaFloweringTT>=125.837496875;;max_width>=79.115920645;reductionDepth>=0.0007975;shootLength<401.3406249;rootLength<60.994101195;TTcot>=49.3500005;TTplant>=48.8500005;TTflo>=599.40623315;tPhoto3>=21.02296665;tPhoto4>=31.75;SLAearly>=262.9855195;WMmid>=20.3717237;RLHearly>=0.530495662166667;b_RLHearly>=2.309340295;b_RLHmid>=2.1976441933;mu_SLAmid>=0…	VIRTUAL1	VIRTUAL4};
75;685;0.327001769778214;mu_WMlate>=0.2187790445;;PeaFloweringTT<1111.00245683333;;b_RLHlate>=3.534458378;mu_RLHmid>=0.083798458;LBRlate>=0.411883764333333;seedWeight<120.3803824;baseWaterPotential>=-2.2725635;baseTempGerm>=-0.3289070735;nonDormantMinimum.YOUNG_SEEDS.<0.9932788455;darknessReduction.YOUNG_SEEDS.>=1.0272970835;reductionDepth>=0.00077642;l50>=60.799411195;rootLength>=60.26637871;r50…
22;955;0.31669481952087;mu_WMlate>=0.2187790445;;PeaFloweringTT>=1111.00245683333;;Interrow.cm._POIS<26.5;;C0buried>=38.16012909;l50<59.13061746;rootLength<57.581576995;k_coef<0.8421368995;baseTempDev>=0.1887611955;Energy<17.823032155;t0Cyl<28.500690385;RBR<0.1756141845;tFrostEarly1<-4.08778564525;tFrostLate2<-2.0278869075;tFrostLate3>=-3.791887845;WMearly<30.7874899783333;RLHlate<0.5258076535;mu…
86;186;0.316110455041383;mu_WMlate>=0.2187790445;;PeaFloweringTT>=1111.00245683333;;Interrow.cm._POIS>=26.5;;mu_LBRearly<-0.0472003745;WMlate<10.7038988466667;RLHearly<0.5265565775;mu_SLAlate>=0.731405137333333;mu_RLHearly>=0.034832333333333;SowingDepth.cm._POIS<3.5;;SowingDensity.seeds.m2._POIS>=89.5;
120;149;0.308844772729142;mu_WMlate<0.2187790445;;PeaFloweringTT>=125.837496875;;max_width<79.115920645;reductionDepth<0.0007975;shootLength>=401.3406249;rootLength>=60.994101195;TTcot<49.3500005;TTplant<48.8500005;TTflo<599.40623315;tPhoto3<21.02296665;tPhoto4<31.75;SLAearly<262.9855195;WMmid<20.3717237;RLHearly<0.530495662166667;b_RLHearly<2.309340295;b_RLHmid<2.1976441933;mu_SLAmid<0.1639206;m…
166;496;0.301416931657486;mu_WMlate>=0.2187790445;;PeaFloweringTT>=1111.00245683333;;Interrow.cm._POIS>=26.5;;mu_LBRearly>=-0.0472003745;WMlate>=10.7038988466667;RLHearly>=0.5265565775;mu_SLAlate<0.731405137333333;mu_RLHearly<0.034832333333333;gamma>=0.322975675;baseWaterPotential>=-2.383283208;baseTempGerm<0.6412621;nonDormantMinimum.YOUNG_SEEDS.>=0.9346811545;reductionDepth<0.0008531975;reducti…
329;1106;0.288757811152484;mu_WMlate>=0.2187790445;;PeaFloweringTT>=1111.00245683333;;Interrow.cm._POIS>=26.5;;mu_LBRearly>=-0.0472003745;WMlate>=10.7038988466667;RLHearly>=0.5265565775;mu_SLAlate<0.731405137333333;mu_RLHearly<0.034832333333333;gamma>=0.322975675;baseWaterPotential>=-2.383283208;baseTempGerm<0.6412621;nonDormantMinimum.YOUNG_SEEDS.>=0.9346811545;reductionDepth<0.0008531975;reduct…
163;293;0.288013240276158;mu_WMlate>=0.2187790445;;PeaFloweringTT>=1111.00245683333;;Interrow.cm._POIS>=26.5;;mu_LBRearly>=-0.0472003745;WMlate>=10.7038988466667;RLHearly>=0.5265565775;mu_SLAlate<0.731405137333333;mu_RLHearly<0.034832333333333;gamma<0.322975675;baseWaterPotential<-2.383283208;baseTempGerm>=0.6412621;nonDormantMinimum.YOUNG_SEEDS.<0.9346811545;reductionDepth>=0.0008531975;reductio…
254;20;0.281874004318782;mu_WMlate<0.2187790445;;PeaFloweringTT>=125.837496875;;max_width<79.115920645;reductionDepth<0.0007975;shootLength>=401.3406249;rootLength>=60.994101195;TTcot<49.3500005;TTplant<48.8500005;TTflo<599.40623315;tPhoto3<21.02296665;tPhoto4<31.75;SLAearly<262.9855195;WMmid<20.3717237;RLHearly<0.530495662166667;b_RLHearly<2.309340295;b_RLHmid<2.1976441933;mu_SLAmid<0.1639206;mu…
71;767;0.280939824123339;mu_WMlate>=0.2187790445;;PeaFloweringTT<1111.00245683333;;b_RLHlate<3.534458378;mu_RLHmid<0.083798458;tPhoto3>=26.15885729;shootLength<422.08210615;LA0<2.9577373815;TTplant<62.274288595;TTflo>=475;tPhoto2>=25.109935665;tPhoto4>=32.580511845;HarvestIndex<0.443945808;max_height>=140.75529885;max_width>=93.5;tFrostMid1<-11.984454915;tFrostMid2<-15.77020025;SLAearly>=290.8917…
74;261;0.256443339419117;mu_WMlate>=0.2187790445;;PeaFloweringTT<1111.00245683333;;b_RLHlate>=3.534458378;mu_RLHmid>=0.083798458;LBRlate>=0.411883764333333;seedWeight<120.3803824;baseWaterPotential>=-2.2725635;baseTempGerm>=-0.3289070735;nonDormantMinimum.YOUNG_SEEDS.<0.9932788455;darknessReduction.YOUNG_SEEDS.>=1.0272970835;reductionDepth>=0.00077642;l50>=60.799411195;rootLength>=60.26637871;r50…
36;566;0.24451719881093;mu_WMlate>=0.2187790445;;PeaFloweringTT<1111.00245683333;;b_RLHlate>=3.534458378;mu_RLHmid>=0.083798458;LBRlate>=0.411883764333333;seedWeight<120.3803824;baseWaterPotential>=-2.2725635;baseTempGerm>=-0.3289070735;nonDormantMinimum.YOUNG_SEEDS.<0.9932788455;darknessReduction.YOUNG_SEEDS.>=1.0272970835;reductionDepth>=0.00077642;l50>=60.799411195;rootLength>=60.26637871;r50<…
328;429;0.221218974235395;mu_WMlate>=0.2187790445;;PeaFloweringTT>=1111.00245683333;;Interrow.cm._POIS>=26.5;;mu_LBRearly>=-0.0472003745;WMlate>=10.7038988466667;RLHearly>=0.5265565775;mu_SLAlate<0.731405137333333;mu_RLHearly<0.034832333333333;gamma>=0.322975675;baseWaterPotential>=-2.383283208;baseTempGerm<0.6412621;nonDormantMinimum.YOUNG_SEEDS.>=0.9346811545;reductionDepth<0.0008531975;reducti…
67;863;0.21266291470654;mu_WMlate>=0.2187790445;;PeaFloweringTT<1111.00245683333;;b_RLHlate<3.534458378;mu_RLHmid<0.083798458;tPhoto3<26.15885729;shootLength>=422.08210615;LA0>=2.9577373815;TTplant>=62.274288595;TTflo<475;tPhoto2<25.109935665;tPhoto4<32.580511845;HarvestIndex>=0.443945808;max_height<140.75529885;max_width<93.5;tFrostMid1>=-11.984454915;tFrostMid2>=-15.77020025;SLAearly<290.891744…
25;272;0.212489939515999;mu_WMlate<0.2187790445;;PeaFloweringTT<125.837496875;;totalIrrigaton.mm.ha._COLZA<236;nbIrrigation_COLZA<;PrimaryCropSowingDate_POIS<414.5;
162;353;0.202423716672313;mu_WMlate>=0.2187790445;;PeaFloweringTT>=1111.00245683333;;Interrow.cm._POIS>=26.5;;mu_LBRearly>=-0.0472003745;WMlate>=10.7038988466667;RLHearly>=0.5265565775;mu_SLAlate<0.731405137333333;mu_RLHearly<0.034832333333333;gamma<0.322975675;baseWaterPotential<-2.383283208;baseTempGerm>=0.6412621;nonDormantMinimum.YOUNG_SEEDS.<0.9346811545;reductionDepth>=0.0008531975;reductio…
368;105;0.197839018437409;mu_WMlate>=0.2187790445;;PeaFloweringTT>=1111.00245683333;;Interrow.cm._POIS<26.5;;C0buried<38.16012909;l50>=59.13061746;rootLength>=57.581576995;k_coef>=0.8421368995;baseTempDev<0.1887611955;Energy>=17.823032155;t0Cyl>=28.500690385;RBR>=0.1756141845;tFrostEarly1>=-4.08778564525;tFrostLate2>=-2.0278869075;tFrostLate3<-3.791887845;WMearly>=30.7874899783333;RLHlate>=0.5258…
70;376;0.187039618470724;mu_WMlate>=0.2187790445;;PeaFloweringTT<1111.00245683333;;b_RLHlate<3.534458378;mu_RLHmid<0.083798458;tPhoto3>=26.15885729;shootLength<422.08210615;LA0<2.9577373815;TTplant<62.274288595;TTflo>=475;tPhoto2>=25.109935665;tPhoto4>=32.580511845;HarvestIndex<0.443945808;max_height>=140.75529885;max_width>=93.5;tFrostMid1<-11.984454915;tFrostMid2<-15.77020025;SLAearly>=290.8917…
34;841;0.184323083647068;mu_WMlate>=0.2187790445;;PeaFloweringTT<1111.00245683333;;b_RLHlate<3.534458378;mu_RLHmid<0.083798458;tPhoto3>=26.15885729;shootLength<422.08210615;LA0<2.9577373815;TTplant<62.274288595;TTflo>=475;tPhoto2>=25.109935665;tPhoto4>=32.580511845;HarvestIndex<0.443945808;max_height>=140.75529885;max_width>=93.5;tFrostMid1<-11.984454915;tFrostMid2<-15.77020025;SLAearly>=290.8917…
84;51;0.178004700830035;mu_WMlate>=0.2187790445;;PeaFloweringTT>=1111.00245683333;;Interrow.cm._POIS>=26.5;;mu_LBRearly<-0.0472003745;WMlate<10.7038988466667;RLHearly<0.5265565775;mu_SLAlate>=0.731405137333333;mu_RLHearly>=0.034832333333333;SowingDepth.cm._POIS>=3.5;;PrimaryCropSowingDate_COLZA<219.5;
98;406;0.147228213882176;mu_WMlate<0.2187790445;;PeaFloweringTT<125.837496875;;totalIrrigaton.mm.ha._COLZA<236;nbIrrigation_COLZA<;PrimaryCropSowingDate_POIS>=414.5;;timeLastMechWeedingHarvest_COLZA>=202.625;meanMechWeedDepth.cm._R<2.5333335;SowingDensity.seeds.m2._BLE<121.5;harvestDate_BLE<163.5;timeLastTillSow_COLZA<2;SowingDensity.seeds.m2._POIS>=10;WheatVariety in {CAPHORN	CEZANNE	ORVANTIS	VIRTUAL1	VIRTUAL10	VIRTUAL2	VIRTUAL3	VIRTUAL6	VIRTUAL8	VIRTUAL9};
66;440;0.124746556632183;mu_WMlate>=0.2187790445;;PeaFloweringTT<1111.00245683333;;b_RLHlate<3.534458378;mu_RLHmid<0.083798458;tPhoto3<26.15885729;shootLength>=422.08210615;LA0>=2.9577373815;TTplant>=62.274288595;TTflo<475;tPhoto2<25.109935665;tPhoto4<32.580511845;HarvestIndex>=0.443945808;max_height<140.75529885;max_width<93.5;tFrostMid1>=-11.984454915;tFrostMid2>=-15.77020025;SLAearly<290.89174…
80;65;0.11392887924608;mu_WMlate>=0.2187790445;;PeaFloweringTT>=1111.00245683333;;Interrow.cm._POIS>=26.5;;mu_LBRearly>=-0.0472003745;WMlate>=10.7038988466667;RLHearly>=0.5265565775;mu_SLAlate<0.731405137333333;mu_RLHearly<0.034832333333333;gamma<0.322975675;baseWaterPotential<-2.383283208;baseTempGerm>=0.6412621;nonDormantMinimum.YOUNG_SEEDS.<0.9346811545;reductionDepth>=0.0008531975;reductionSu…
58;18;0.107871000330538;mu_WMlate<0.2187790445;;PeaFloweringTT>=125.837496875;;max_width>=79.115920645;reductionDepth>=0.0007975;shootLength<401.3406249;rootLength<60.994101195;TTcot>=49.3500005;TTplant>=48.8500005;TTflo>=599.40623315;tPhoto3>=21.02296665;tPhoto4>=31.75;SLAearly>=262.9855195;WMmid>=20.3717237;RLHearly>=0.530495662166667;b_RLHearly>=2.309340295;b_RLHmid>=2.1976441933;mu_SLAmid>=0.…
48;436;0.104923270106307;mu_WMlate<0.2187790445;;PeaFloweringTT<125.837496875;;totalIrrigaton.mm.ha._COLZA<236;nbIrrigation_COLZA<;PrimaryCropSowingDate_POIS>=414.5;;timeLastMechWeedingHarvest_COLZA<202.625;meanMechWeedDepth.cm._R>=2.5333335;SowingDensity.seeds.m2._BLE>=121.5;harvestDate_BLE>=163.5;timeLastTillSow_COLZA>=2;SowingDensity.seeds.m2._POIS<10
32;1269;0.0887599483980969;mu_WMlate>=0.2187790445;;PeaFloweringTT<1111.00245683333;;b_RLHlate<3.534458378;mu_RLHmid<0.083798458;tPhoto3<26.15885729;shootLength>=422.08210615;LA0>=2.9577373815;TTplant>=62.274288595;TTflo<475;tPhoto2<25.109935665;tPhoto4<32.580511845;HarvestIndex>=0.443945808;max_height<140.75529885;max_width<93.5;tFrostMid1>=-11.984454915;tFrostMid2>=-15.77020025;SLAearly<290.891…
26;57;0.0728097827536928;mu_WMlate<0.2187790445;;PeaFloweringTT<125.837496875;;totalIrrigaton.mm.ha._COLZA>=236;nbIrrigation_COLZA>=;MeanTillageDepth_BLE>=10.125;nbIrrigation_R>=3.0819255;MaxTillageDepth_BLE>=10.5;nbIrrigation_BLE>=4;totalIrrigaton.mm.ha._BLE>=87.5;harvestDate_BLE<161.5;Interrow.cm._POIS>=24;nbSuperficialTillage_POIS>=1.5;MeanTillageDepth_POIS>=9.5;MaxTillageDepth_POIS>=10.5;wint…
