# Supplementary material for: Tracking Ideal Varieties and Cropping Techniques for Agroecological Weed Management: A Simulation-Based Study on Pea
Source: Front Plant Sci. 2022 Apr 4;13:809056. doi: 10.3389/fpls.2022.809056 (PMC9014269; doi:10.3389/fpls.2022.809056)
Supplement: Supplementary file 1 [file Data_Sheet_1.ZIP › AllBranches/Feuilles_PotentialEnergyYield_Winter_Rotation.csv]

idLeaf;n;MeanIndicator;
127;10;0.884646785344873;mu_WMlate<0.2187790445;;PeaFloweringTT>=150.29165975;;Situation.Rotation1>=0.5;;PrimaryCropSowingDate_BLE<273.5;;nbSuperficialTillage_BLE<1.5;summerTillage_BLE<1.;PrimaryCropSowingDate_BLE<248.5;nbTillageOtherThanPloughOrRoll_R>=2.748745;SummerTillage_R>=2.748745;MeanTillageDepth_BLE<13.5;MaxTillageDepth_BLE<13.5;SowingDensity.seeds.m2._POIS>=76;nbSuperficialTillage_POIS>…
126;10;0.658442746098409;mu_WMlate<0.2187790445;;PeaFloweringTT>=150.29165975;;Situation.Rotation1>=0.5;;PrimaryCropSowingDate_BLE<273.5;;nbSuperficialTillage_BLE<1.5;summerTillage_BLE<1.;PrimaryCropSowingDate_BLE>=248.5;nbTillageOtherThanPloughOrRoll_R<2.748745;SummerTillage_R<2.748745;MeanTillageDepth_BLE>=13.5;MaxTillageDepth_BLE>=13.5;SowingDensity.seeds.m2._POIS<76;nbSuperficialTillage_POIS<…
3839;10;0.655686686654122;mu_WMlate<0.2187790445;;PeaFloweringTT>=150.29165975;;Situation.Rotation1<0.5;;SLAearly<262.9855195;reductionDepth<0.0007975;shootLength>=401.3406249;rootLength>=60.994101195;TTcot<49.3500005;TTplant<48.8500005;TTflo<599.40623315;tPhoto3<21.02296665;tPhoto4<31.75;max_width<79.115920645;WMmid<20.3717237;RLHearly<0.530495662166667;b_RLHearly<2.309340295;b_RLHmid<2.19764419…
251;55;0.638647383883932;mu_WMlate<0.2187790445;;PeaFloweringTT>=150.29165975;;Situation.Rotation1>=0.5;;PrimaryCropSowingDate_BLE<273.5;;nbSuperficialTillage_BLE>=1.5;summerTillage_BLE>=1.;nbShreddingFallow.Broyage._R<0.249886;;MeanTillageDepth_POIS<16.4583335;MaxTillageDepth_POIS<2
123;20;0.634713743389427;mu_WMlate<0.2187790445;;PeaFloweringTT>=150.29165975;;Situation.Rotation1>=0.5;;PrimaryCropSowingDate_BLE>=273.5;;PeaFloweringTT>=566.350001083333;;PrimaryCropSowingDate_POIS>=330.5;
95;30;0.610075248796444;mu_WMlate>=0.2187790445;;RowSowing.1or0._BLE<0.5;SowingDepth.cm._BLE<0.;harvestDate_BLE>=184.5;;Situation.Rotation1>=0.5;;RLHearly<0.496792;max_width>=126.64553055;SLAmid<141.7260246;LBRearly<0.736027133166667;HMearly<9.66134383333333;b_HMmid<0.1446906735;WMearly>=63.7071641433333;WMlate<9.30083116666667;b_WMearly>=0.732981;b_WMlate>=0.426771224666667;RLHmid<0.4637363255;b…
491;25;0.588728654742131;mu_WMlate<0.2187790445;;PeaFloweringTT>=150.29165975;;Situation.Rotation1>=0.5;;PrimaryCropSowingDate_BLE>=273.5;;PeaFloweringTT>=566.350001083333;;PrimaryCropSowingDate_POIS<330.5;;harvestDate_BLE>=177.5;;MeanTillageDepth_BLE<7.5;
235;10;0.573889386543552;mu_WMlate<0.2187790445;;PeaFloweringTT>=150.29165975;;Situation.Rotation1<0.5;;SLAearly<262.9855195;reductionDepth<0.0007975;shootLength>=401.3406249;rootLength>=60.994101195;TTcot<49.3500005;TTplant<48.8500005;TTflo<599.40623315;tPhoto3<21.02296665;tPhoto4<31.75;max_width<79.115920645;WMmid<20.3717237;RLHearly<0.530495662166667;b_RLHearly<2.309340295;b_RLHmid<2.197644193…
187;25;0.559825605890645;mu_WMlate>=0.2187790445;;RowSowing.1or0._BLE<0.5;SowingDepth.cm._BLE<0.;harvestDate_BLE>=184.5;;Situation.Rotation1>=0.5;;RLHearly>=0.496792;max_width<126.64553055;SLAmid>=141.7260246;LBRearly>=0.736027133166667;HMearly>=9.66134383333333;b_HMmid>=0.1446906735;WMearly<63.7071641433333;WMlate>=9.30083116666667;b_WMearly<0.732981;b_WMlate<0.426771224666667;RLHmid>=0.46373632…
3838;32;0.533783879833917;mu_WMlate<0.2187790445;;PeaFloweringTT>=150.29165975;;Situation.Rotation1<0.5;;SLAearly<262.9855195;reductionDepth<0.0007975;shootLength>=401.3406249;rootLength>=60.994101195;TTcot<49.3500005;TTplant<48.8500005;TTflo<599.40623315;tPhoto3<21.02296665;tPhoto4<31.75;max_width<79.115920645;WMmid<20.3717237;RLHearly<0.530495662166667;b_RLHearly<2.309340295;b_RLHmid<2.19764419…
249;21;0.523986243029818;mu_WMlate<0.2187790445;;PeaFloweringTT>=150.29165975;;Situation.Rotation1>=0.5;;PrimaryCropSowingDate_BLE<273.5;;nbSuperficialTillage_BLE>=1.5;summerTillage_BLE>=1.;nbShreddingFallow.Broyage._R>=0.249886;;MaxTillageDepth_BLE<22.5;PrimaryCropSowingDate_POIS<31
94;35;0.516403248550944;mu_WMlate>=0.2187790445;;RowSowing.1or0._BLE<0.5;SowingDepth.cm._BLE<0.;harvestDate_BLE>=184.5;;Situation.Rotation1>=0.5;;RLHearly<0.496792;max_width>=126.64553055;SLAmid<141.7260246;LBRearly<0.736027133166667;HMearly<9.66134383333333;b_HMmid<0.1446906735;WMearly>=63.7071641433333;WMlate<9.30083116666667;b_WMearly>=0.732981;b_WMlate>=0.426771224666667;RLHmid<0.4637363255;b…
3835;85;0.516000182212727;mu_WMlate<0.2187790445;;PeaFloweringTT>=150.29165975;;Situation.Rotation1<0.5;;SLAearly<262.9855195;reductionDepth<0.0007975;shootLength>=401.3406249;rootLength>=60.994101195;TTcot<49.3500005;TTplant<48.8500005;TTflo<599.40623315;tPhoto3<21.02296665;tPhoto4<31.75;max_width<79.115920645;WMmid<20.3717237;RLHearly<0.530495662166667;b_RLHearly<2.309340295;b_RLHmid<2.19764419…
490;142;0.503254216844152;mu_WMlate<0.2187790445;;PeaFloweringTT>=150.29165975;;Situation.Rotation1>=0.5;;PrimaryCropSowingDate_BLE>=273.5;;PeaFloweringTT>=566.350001083333;;PrimaryCropSowingDate_POIS<330.5;;harvestDate_BLE>=177.5;;MeanTillageDepth_BLE>=7.5;
250;10;0.498327974677947;mu_WMlate<0.2187790445;;PeaFloweringTT>=150.29165975;;Situation.Rotation1>=0.5;;PrimaryCropSowingDate_BLE<273.5;;nbSuperficialTillage_BLE>=1.5;summerTillage_BLE>=1.;nbShreddingFallow.Broyage._R<0.249886;;MeanTillageDepth_POIS>=16.4583335;MaxTillageDepth_POIS>=2
955;68;0.478084073350941;mu_WMlate<0.2187790445;;PeaFloweringTT>=150.29165975;;Situation.Rotation1<0.5;;SLAearly<262.9855195;reductionDepth<0.0007975;shootLength>=401.3406249;rootLength>=60.994101195;TTcot<49.3500005;TTplant<48.8500005;TTflo<599.40623315;tPhoto3<21.02296665;tPhoto4<31.75;max_width<79.115920645;WMmid<20.3717237;RLHearly<0.530495662166667;b_RLHearly<2.309340295;b_RLHmid<2.197644193…
3834;264;0.477297324405786;mu_WMlate<0.2187790445;;PeaFloweringTT>=150.29165975;;Situation.Rotation1<0.5;;SLAearly<262.9855195;reductionDepth<0.0007975;shootLength>=401.3406249;rootLength>=60.994101195;TTcot<49.3500005;TTplant<48.8500005;TTflo<599.40623315;tPhoto3<21.02296665;tPhoto4<31.75;max_width<79.115920645;WMmid<20.3717237;RLHearly<0.530495662166667;b_RLHearly<2.309340295;b_RLHmid<2.1976441…
371;30;0.47595554431869;mu_WMlate>=0.2187790445;;RowSowing.1or0._BLE<0.5;SowingDepth.cm._BLE<0.;harvestDate_BLE>=184.5;;Situation.Rotation1>=0.5;;RLHearly>=0.496792;max_width<126.64553055;SLAmid>=141.7260246;LBRearly>=0.736027133166667;HMearly>=9.66134383333333;b_HMmid>=0.1446906735;WMearly<63.7071641433333;WMlate>=9.30083116666667;b_WMearly<0.732981;b_WMlate<0.426771224666667;RLHmid>=0.463736325…
55;9;0.473500718727188;mu_WMlate<0.2187790445;;PeaFloweringTT<150.29165975;;Interrow.cm._BLE<49.5;;harvestDate_BLE>=179.5;;WinterTillage_R>=3.2485165;
489;40;0.4713081756519;mu_WMlate<0.2187790445;;PeaFloweringTT>=150.29165975;;Situation.Rotation1>=0.5;;PrimaryCropSowingDate_BLE>=273.5;;PeaFloweringTT>=566.350001083333;;PrimaryCropSowingDate_POIS<330.5;;harvestDate_BLE<177.5;;MeanTillageDepth_BLE>=10.9285715;
186;47;0.466422608729378;mu_WMlate>=0.2187790445;;RowSowing.1or0._BLE<0.5;SowingDepth.cm._BLE<0.;harvestDate_BLE>=184.5;;Situation.Rotation1>=0.5;;RLHearly>=0.496792;max_width<126.64553055;SLAmid>=141.7260246;LBRearly>=0.736027133166667;HMearly>=9.66134383333333;b_HMmid>=0.1446906735;WMearly<63.7071641433333;WMlate>=9.30083116666667;b_WMearly<0.732981;b_WMlate<0.426771224666667;RLHmid>=0.46373632…
475;20;0.465907170104328;mu_WMlate<0.2187790445;;PeaFloweringTT>=150.29165975;;Situation.Rotation1<0.5;;SLAearly<262.9855195;reductionDepth<0.0007975;shootLength>=401.3406249;rootLength>=60.994101195;TTcot<49.3500005;TTplant<48.8500005;TTflo<599.40623315;tPhoto3<21.02296665;tPhoto4<31.75;max_width<79.115920645;WMmid<20.3717237;RLHearly<0.530495662166667;b_RLHearly<2.309340295;b_RLHmid<2.197644193…
121;22;0.464048518585806;mu_WMlate<0.2187790445;;PeaFloweringTT>=150.29165975;;Situation.Rotation1>=0.5;;PrimaryCropSowingDate_BLE>=273.5;;PeaFloweringTT<566.350001083333;;nbPloughing_POIS<0.5;
957;25;0.46336509263573;mu_WMlate<0.2187790445;;PeaFloweringTT>=150.29165975;;Situation.Rotation1<0.5;;SLAearly<262.9855195;reductionDepth<0.0007975;shootLength>=401.3406249;rootLength>=60.994101195;TTcot<49.3500005;TTplant<48.8500005;TTflo<599.40623315;tPhoto3<21.02296665;tPhoto4<31.75;max_width<79.115920645;WMmid<20.3717237;RLHearly<0.530495662166667;b_RLHearly<2.309340295;b_RLHmid<2.1976441933…
313;15;0.461955863317617;mu_WMlate>=0.2187790445;;RowSowing.1or0._BLE>=0.5;SowingDepth.cm._BLE>=0.;PeaFloweringTT>=1107.23335004167;;harvestDate_BLE>=192.5;;Interrow.cm._BLE<63.5;;b_RLHearly<2.62152134616667;tPhoto2>=16.66356455;tPhoto3>=22.65885729;tPhoto4>=30.580479515;SLAmid>=154.9861456;SLAlate>=81.82396974;LBRlate>=0.4110342645;HMearly>=12.4731684828333;WMmid>=14.828910507;b_WMearly<0.632500…
77;10;0.458152221767774;mu_WMlate>=0.2187790445;;RowSowing.1or0._BLE>=0.5;SowingDepth.cm._BLE>=0.;PeaFloweringTT>=1107.23335004167;;harvestDate_BLE>=192.5;;Interrow.cm._BLE>=63.5;;SowingDensity.seeds.m2._POIS>=104;
319;82;0.442371915558058;mu_WMlate>=0.2187790445;;RowSowing.1or0._BLE>=0.5;SowingDepth.cm._BLE>=0.;PeaFloweringTT>=1107.23335004167;;harvestDate_BLE>=192.5;;Interrow.cm._BLE<63.5;;b_RLHearly>=2.62152134616667;tPhoto2<16.66356455;tPhoto3<22.65885729;tPhoto4<30.580479515;SLAmid<154.9861456;SLAlate<81.82396974;LBRlate<0.4110342645;HMearly<12.4731684828333;WMmid<14.828910507;b_WMearly>=0.6325005;RLHl…
911;33;0.43883143169364;mu_WMlate<0.2187790445;;PeaFloweringTT>=150.29165975;;Situation.Rotation1<0.5;;SLAearly>=262.9855195;reductionDepth>=0.0007975;shootLength<401.3406249;rootLength<60.994101195;TTcot>=49.3500005;TTplant>=48.8500005;TTflo>=599.40623315;tPhoto3>=21.02296665;tPhoto4>=31.75;max_width>=79.115920645;WMmid>=20.3717237;RLHearly>=0.530495662166667;b_RLHearly>=2.309340295;b_RLHmid>=2.…
919;52;0.438541961266775;mu_WMlate<0.2187790445;;PeaFloweringTT>=150.29165975;;Situation.Rotation1<0.5;;SLAearly>=262.9855195;reductionDepth>=0.0007975;shootLength<401.3406249;rootLength<60.994101195;TTcot>=49.3500005;TTplant>=48.8500005;TTflo>=599.40623315;tPhoto3>=21.02296665;tPhoto4>=31.75;max_width>=79.115920645;WMmid>=20.3717237;RLHearly>=0.530495662166667;b_RLHearly>=2.309340295;b_RLHmid>=2…
231;190;0.436117183509498;mu_WMlate<0.2187790445;;PeaFloweringTT>=150.29165975;;Situation.Rotation1<0.5;;SLAearly>=262.9855195;reductionDepth>=0.0007975;shootLength<401.3406249;rootLength<60.994101195;TTcot>=49.3500005;TTplant>=48.8500005;TTflo>=599.40623315;tPhoto3>=21.02296665;tPhoto4>=31.75;max_width>=79.115920645;WMmid>=20.3717237;RLHearly>=0.530495662166667;b_RLHearly>=2.309340295;b_RLHmid>=…
1916;58;0.433010085377162;mu_WMlate<0.2187790445;;PeaFloweringTT>=150.29165975;;Situation.Rotation1<0.5;;SLAearly<262.9855195;reductionDepth<0.0007975;shootLength>=401.3406249;rootLength>=60.994101195;TTcot<49.3500005;TTplant<48.8500005;TTflo<599.40623315;tPhoto3<21.02296665;tPhoto4<31.75;max_width<79.115920645;WMmid<20.3717237;RLHearly<0.530495662166667;b_RLHearly<2.309340295;b_RLHmid<2.19764419…
469;62;0.431519248479015;mu_WMlate<0.2187790445;;PeaFloweringTT>=150.29165975;;Situation.Rotation1<0.5;;SLAearly<262.9855195;reductionDepth<0.0007975;shootLength>=401.3406249;rootLength>=60.994101195;TTcot<49.3500005;TTplant<48.8500005;TTflo<599.40623315;tPhoto3<21.02296665;tPhoto4<31.75;max_width<79.115920645;WMmid<20.3717237;RLHearly<0.530495662166667;b_RLHearly<2.309340295;b_RLHmid<2.197644193…
1817;15;0.430322858214472;mu_WMlate<0.2187790445;;PeaFloweringTT>=150.29165975;;Situation.Rotation1<0.5;;SLAearly>=262.9855195;reductionDepth>=0.0007975;shootLength<401.3406249;rootLength<60.994101195;TTcot>=49.3500005;TTplant>=48.8500005;TTflo>=599.40623315;tPhoto3>=21.02296665;tPhoto4>=31.75;max_width>=79.115920645;WMmid>=20.3717237;RLHearly>=0.530495662166667;b_RLHearly>=2.309340295;b_RLHmid>=…
365;66;0.416850335947823;mu_WMlate>=0.2187790445;;RowSowing.1or0._BLE<0.5;SowingDepth.cm._BLE<0.;harvestDate_BLE>=184.5;;Situation.Rotation1<0.5;;PeaFloweringTT>=940.734451;;Situation.Rotation3<0.5;;Interrow.cm._POIS>=35.5;;harvestDate_BLE>=214.5;
461;229;0.412761565426706;mu_WMlate<0.2187790445;;PeaFloweringTT>=150.29165975;;Situation.Rotation1<0.5;;SLAearly>=262.9855195;reductionDepth>=0.0007975;shootLength<401.3406249;rootLength<60.994101195;TTcot>=49.3500005;TTplant>=48.8500005;TTflo>=599.40623315;tPhoto3>=21.02296665;tPhoto4>=31.75;max_width>=79.115920645;WMmid>=20.3717237;RLHearly>=0.530495662166667;b_RLHearly>=2.309340295;b_RLHmid>=…
954;67;0.412707677573233;mu_WMlate<0.2187790445;;PeaFloweringTT>=150.29165975;;Situation.Rotation1<0.5;;SLAearly<262.9855195;reductionDepth<0.0007975;shootLength>=401.3406249;rootLength>=60.994101195;TTcot<49.3500005;TTplant<48.8500005;TTflo<599.40623315;tPhoto3<21.02296665;tPhoto4<31.75;max_width<79.115920645;WMmid<20.3717237;RLHearly<0.530495662166667;b_RLHearly<2.309340295;b_RLHmid<2.197644193…
183;353;0.411143912303473;mu_WMlate>=0.2187790445;;RowSowing.1or0._BLE<0.5;SowingDepth.cm._BLE<0.;harvestDate_BLE>=184.5;;Situation.Rotation1<0.5;;PeaFloweringTT>=940.734451;;Situation.Rotation3<0.5;;Interrow.cm._POIS<35.5;
283;36;0.41021886924383;mu_WMlate>=0.2187790445;;RowSowing.1or0._BLE>=0.5;SowingDepth.cm._BLE>=0.;PeaFloweringTT<1107.23335004167;;Interrow.cm._BLE<33.5;;harvestDate_BLE>=169.5;;mu_WMmid>=-0.2123699248;WMearly<60.1234919766667;mu_LBRmid<-0.131741517;timeLastTillSow_POIS<17.5;;SummerTillage_R<1.915792;
1918;15;0.407150931171709;mu_WMlate<0.2187790445;;PeaFloweringTT>=150.29165975;;Situation.Rotation1<0.5;;SLAearly<262.9855195;reductionDepth<0.0007975;shootLength>=401.3406249;rootLength>=60.994101195;TTcot<49.3500005;TTplant<48.8500005;TTflo<599.40623315;tPhoto3<21.02296665;tPhoto4<31.75;max_width<79.115920645;WMmid<20.3717237;RLHearly<0.530495662166667;b_RLHearly<2.309340295;b_RLHmid<2.19764419…
370;78;0.407047284509316;mu_WMlate>=0.2187790445;;RowSowing.1or0._BLE<0.5;SowingDepth.cm._BLE<0.;harvestDate_BLE>=184.5;;Situation.Rotation1>=0.5;;RLHearly>=0.496792;max_width<126.64553055;SLAmid>=141.7260246;LBRearly>=0.736027133166667;HMearly>=9.66134383333333;b_HMmid>=0.1446906735;WMearly<63.7071641433333;WMlate>=9.30083116666667;b_WMearly<0.732981;b_WMlate<0.426771224666667;RLHmid>=0.46373632…
87;60;0.406939882286117;mu_WMlate>=0.2187790445;;RowSowing.1or0._BLE<0.5;SowingDepth.cm._BLE<0.;harvestDate_BLE<184.5;;b_WMmid>=0.4489212847;WMlate<13.2587720133333;RLHearly<0.546415172;mu_SLAlate>=0.670429499;mu_RLHlate>=0.21161745566666;harvestDate_BLE>=162.5;;nbSuperficialTillage_POIS>=4.5;
607;68;0.406101581777894;mu_WMlate>=0.2187790445;;RowSowing.1or0._BLE>=0.5;SowingDepth.cm._BLE>=0.;PeaFloweringTT>=1107.23335004167;;harvestDate_BLE<192.5;;Interrow.cm._POIS<34.5;;Interrow.cm._BLE<40.5;;winterTillage_BLE<1.5;;harvestDate_BLE>=164.5;;timeLastTillSow_POIS>=24;
248;10;0.406041163626949;mu_WMlate<0.2187790445;;PeaFloweringTT>=150.29165975;;Situation.Rotation1>=0.5;;PrimaryCropSowingDate_BLE<273.5;;nbSuperficialTillage_BLE>=1.5;summerTillage_BLE>=1.;nbShreddingFallow.Broyage._R>=0.249886;;MaxTillageDepth_BLE>=22.5;PrimaryCropSowingDate_POIS>=31
157;85;0.405603976119999;mu_WMlate>=0.2187790445;;RowSowing.1or0._BLE>=0.5;SowingDepth.cm._BLE>=0.;PeaFloweringTT>=1107.23335004167;;harvestDate_BLE>=192.5;;Interrow.cm._BLE<63.5;;b_RLHearly<2.62152134616667;tPhoto2>=16.66356455;tPhoto3>=22.65885729;tPhoto4>=30.580479515;SLAmid>=154.9861456;SLAlate>=81.82396974;LBRlate>=0.4110342645;HMearly>=12.4731684828333;WMmid>=14.828910507;b_WMearly<0.632500…
953;25;0.401491448849436;mu_WMlate<0.2187790445;;PeaFloweringTT>=150.29165975;;Situation.Rotation1<0.5;;SLAearly<262.9855195;reductionDepth<0.0007975;shootLength>=401.3406249;rootLength>=60.994101195;TTcot<49.3500005;TTplant<48.8500005;TTflo<599.40623315;tPhoto3<21.02296665;tPhoto4<31.75;max_width<79.115920645;WMmid<20.3717237;RLHearly<0.530495662166667;b_RLHearly<2.309340295;b_RLHmid<2.197644193…
949;46;0.399552489775521;mu_WMlate<0.2187790445;;PeaFloweringTT>=150.29165975;;Situation.Rotation1<0.5;;SLAearly<262.9855195;reductionDepth<0.0007975;shootLength>=401.3406249;rootLength>=60.994101195;TTcot<49.3500005;TTplant<48.8500005;TTflo<599.40623315;tPhoto3<21.02296665;tPhoto4<31.75;max_width<79.115920645;WMmid<20.3717237;RLHearly<0.530495662166667;b_RLHearly<2.309340295;b_RLHmid<2.197644193…
181;72;0.39638313728569;mu_WMlate>=0.2187790445;;RowSowing.1or0._BLE<0.5;SowingDepth.cm._BLE<0.;harvestDate_BLE>=184.5;;Situation.Rotation1<0.5;;PeaFloweringTT>=940.734451;;Situation.Rotation3>=0.5;;SowingDensity.seeds.m2._COLZA>=75.5;
179;136;0.389056693932364;mu_WMlate>=0.2187790445;;RowSowing.1or0._BLE<0.5;SowingDepth.cm._BLE<0.;harvestDate_BLE>=184.5;;Situation.Rotation1<0.5;;PeaFloweringTT<940.734451;;WMearly>=60.1234919766667;mu_LBRmid>=-0.1317415174;mu_WMmid<-0.212369924;harvestDate_COLZA<214.5;
143;116;0.387651491832754;mu_WMlate>=0.2187790445;;RowSowing.1or0._BLE>=0.5;SowingDepth.cm._BLE>=0.;PeaFloweringTT<1107.23335004167;;Interrow.cm._BLE<33.5;;harvestDate_BLE>=169.5;;mu_WMmid<-0.2123699248;WMearly>=60.1234919766667;mu_LBRmid>=-0.131741517;Interrow.cm._POIS<36;
918;173;0.385381263514429;mu_WMlate<0.2187790445;;PeaFloweringTT>=150.29165975;;Situation.Rotation1<0.5;;SLAearly>=262.9855195;reductionDepth>=0.0007975;shootLength<401.3406249;rootLength<60.994101195;TTcot>=49.3500005;TTplant>=48.8500005;TTflo>=599.40623315;tPhoto3>=21.02296665;tPhoto4>=31.75;max_width>=79.115920645;WMmid>=20.3717237;RLHearly>=0.530495662166667;b_RLHearly>=2.309340295;b_RLHmid>=…
318;56;0.384982512619274;mu_WMlate>=0.2187790445;;RowSowing.1or0._BLE>=0.5;SowingDepth.cm._BLE>=0.;PeaFloweringTT>=1107.23335004167;;harvestDate_BLE>=192.5;;Interrow.cm._BLE<63.5;;b_RLHearly>=2.62152134616667;tPhoto2<16.66356455;tPhoto3<22.65885729;tPhoto4<30.580479515;SLAmid<154.9861456;SLAlate<81.82396974;LBRlate<0.4110342645;HMearly<12.4731684828333;WMmid<14.828910507;b_WMearly>=0.6325005;RLHl…
625;72;0.384809102144076;mu_WMlate>=0.2187790445;;RowSowing.1or0._BLE>=0.5;SowingDepth.cm._BLE>=0.;PeaFloweringTT>=1107.23335004167;;harvestDate_BLE>=192.5;;Interrow.cm._BLE<63.5;;b_RLHearly<2.62152134616667;tPhoto2>=16.66356455;tPhoto3>=22.65885729;tPhoto4>=30.580479515;SLAmid>=154.9861456;SLAlate>=81.82396974;LBRlate>=0.4110342645;HMearly>=12.4731684828333;WMmid>=14.828910507;b_WMearly<0.632500…
167;60;0.383217232428748;mu_WMlate>=0.2187790445;;RowSowing.1or0._BLE<0.5;SowingDepth.cm._BLE<0.;harvestDate_BLE<184.5;;b_WMmid<0.4489212847;WMlate>=13.2587720133333;RLHearly>=0.546415172;mu_SLAlate<0.670429499;mu_RLHlate<0.21161745566666;SowingDensity.seeds.m2._BLE>=280;;PrimaryCropSowingDate_ORGE>=240;;MeanTillageDepth_BLE>=11.4732145;
956;52;0.381876941091163;mu_WMlate<0.2187790445;;PeaFloweringTT>=150.29165975;;Situation.Rotation1<0.5;;SLAearly<262.9855195;reductionDepth<0.0007975;shootLength>=401.3406249;rootLength>=60.994101195;TTcot<49.3500005;TTplant<48.8500005;TTflo<599.40623315;tPhoto3<21.02296665;tPhoto4<31.75;max_width<79.115920645;WMmid<20.3717237;RLHearly<0.530495662166667;b_RLHearly<2.309340295;b_RLHmid<2.197644193…
909;99;0.381419952554038;mu_WMlate<0.2187790445;;PeaFloweringTT>=150.29165975;;Situation.Rotation1<0.5;;SLAearly>=262.9855195;reductionDepth>=0.0007975;shootLength<401.3406249;rootLength<60.994101195;TTcot>=49.3500005;TTplant>=48.8500005;TTflo>=599.40623315;tPhoto3>=21.02296665;tPhoto4>=31.75;max_width>=79.115920645;WMmid>=20.3717237;RLHearly>=0.530495662166667;b_RLHearly>=2.309340295;b_RLHmid>=2…
729;37;0.380583876713028;mu_WMlate>=0.2187790445;;RowSowing.1or0._BLE<0.5;SowingDepth.cm._BLE<0.;harvestDate_BLE>=184.5;;Situation.Rotation1<0.5;;PeaFloweringTT>=940.734451;;Situation.Rotation3<0.5;;Interrow.cm._POIS>=35.5;;harvestDate_BLE<214.5;;nbSuperficialTillage_BLE>=0.5;MeanTillageDepth_BLE>=2;MaxTillageDepth_BLE>=
2499;79;0.380162205272543;mu_WMlate>=0.2187790445;;RowSowing.1or0._BLE>=0.5;SowingDepth.cm._BLE>=0.;PeaFloweringTT>=1107.23335004167;;harvestDate_BLE>=192.5;;Interrow.cm._BLE<63.5;;b_RLHearly<2.62152134616667;tPhoto2>=16.66356455;tPhoto3>=22.65885729;tPhoto4>=30.580479515;SLAmid>=154.9861456;SLAlate>=81.82396974;LBRlate>=0.4110342645;HMearly>=12.4731684828333;WMmid>=14.828910507;b_WMearly<0.63250…
468;121;0.379646196754879;mu_WMlate<0.2187790445;;PeaFloweringTT>=150.29165975;;Situation.Rotation1<0.5;;SLAearly<262.9855195;reductionDepth<0.0007975;shootLength>=401.3406249;rootLength>=60.994101195;TTcot<49.3500005;TTplant<48.8500005;TTflo<599.40623315;tPhoto3<21.02296665;tPhoto4<31.75;max_width<79.115920645;WMmid<20.3717237;RLHearly<0.530495662166667;b_RLHearly<2.309340295;b_RLHmid<2.19764419…
67;54;0.377689765374337;mu_WMlate>=0.2187790445;;RowSowing.1or0._BLE>=0.5;SowingDepth.cm._BLE>=0.;PeaFloweringTT<1107.23335004167;;Interrow.cm._BLE>=33.5;;Situation.Rotation4>=0.5;;timeHarvest1stPlough_TOURNESOL<62.5;
1131;61;0.376967419995316;mu_WMlate>=0.2187790445;;RowSowing.1or0._BLE>=0.5;SowingDepth.cm._BLE>=0.;PeaFloweringTT<1107.23335004167;;Interrow.cm._BLE<33.5;;harvestDate_BLE>=169.5;;mu_WMmid>=-0.2123699248;WMearly<60.1234919766667;mu_LBRmid<-0.131741517;timeLastTillSow_POIS<17.5;;SummerTillage_R>=1.915792;;b_RLHearly<2.40101614316667;TTplant<62.274288595;tPhoto2>=25.109935665;tPhoto4>=32.580511845;…
225;32;0.374945566465798;mu_WMlate<0.2187790445;;PeaFloweringTT>=150.29165975;;Situation.Rotation1<0.5;;SLAearly>=262.9855195;reductionDepth>=0.0007975;shootLength<401.3406249;rootLength<60.994101195;TTcot>=49.3500005;TTplant>=48.8500005;TTflo>=599.40623315;tPhoto3>=21.02296665;tPhoto4>=31.75;max_width>=79.115920645;WMmid>=20.3717237;RLHearly>=0.530495662166667;b_RLHearly>=2.309340295;b_RLHmid>=2…
1051;20;0.368620627203729;mu_WMlate>=0.2187790445;;RowSowing.1or0._BLE>=0.5;SowingDepth.cm._BLE>=0.;PeaFloweringTT<1107.23335004167;;Interrow.cm._BLE>=33.5;;Situation.Rotation4<0.5;;harvestDate_BLE>=174.5;;TTflo>=475;shootLength<427.1679059;LA0<3.1063436655;HarvestIndex<0.499125671;max_width>=87.682327205;tFrostMid2<-15.418452765;RLHearly<0.575080364;mu_WMearly<0.0665809171666667;mu_RLHmid>=0.042…
488;23;0.367426888852071;mu_WMlate<0.2187790445;;PeaFloweringTT>=150.29165975;;Situation.Rotation1>=0.5;;PrimaryCropSowingDate_BLE>=273.5;;PeaFloweringTT>=566.350001083333;;PrimaryCropSowingDate_POIS<330.5;;harvestDate_BLE<177.5;;MeanTillageDepth_BLE<10.9285715;
177;58;0.367012449149482;mu_WMlate>=0.2187790445;;RowSowing.1or0._BLE<0.5;SowingDepth.cm._BLE<0.;harvestDate_BLE>=184.5;;Situation.Rotation1<0.5;;PeaFloweringTT<940.734451;;WMearly<60.1234919766667;mu_LBRmid<-0.1317415174;mu_WMmid>=-0.212369924;Situation.Rotation4>=0.5;
173;140;0.360466197108644;mu_WMlate>=0.2187790445;;RowSowing.1or0._BLE<0.5;SowingDepth.cm._BLE<0.;harvestDate_BLE<184.5;;b_WMmid>=0.4489212847;WMlate<13.2587720133333;RLHearly<0.546415172;mu_SLAlate>=0.670429499;mu_RLHlate>=0.21161745566666;harvestDate_BLE>=162.5;;nbSuperficialTillage_POIS<4.5;;PrimaryCropSowingDate_COLZA>=210.5;
899;28;0.357826574362159;mu_WMlate<0.2187790445;;PeaFloweringTT>=150.29165975;;Situation.Rotation1<0.5;;SLAearly>=262.9855195;reductionDepth>=0.0007975;shootLength<401.3406249;rootLength<60.994101195;TTcot>=49.3500005;TTplant>=48.8500005;TTflo>=599.40623315;tPhoto3>=21.02296665;tPhoto4>=31.75;max_width>=79.115920645;WMmid>=20.3717237;RLHearly>=0.530495662166667;b_RLHearly>=2.309340295;b_RLHmid>=2…
606;155;0.357710218151212;mu_WMlate>=0.2187790445;;RowSowing.1or0._BLE>=0.5;SowingDepth.cm._BLE>=0.;PeaFloweringTT>=1107.23335004167;;harvestDate_BLE<192.5;;Interrow.cm._POIS<34.5;;Interrow.cm._BLE<40.5;;winterTillage_BLE<1.5;;harvestDate_BLE>=164.5;;timeLastTillSow_POIS<24;
457;112;0.35714726268354;mu_WMlate<0.2187790445;;PeaFloweringTT>=150.29165975;;Situation.Rotation1<0.5;;SLAearly>=262.9855195;reductionDepth>=0.0007975;shootLength<401.3406249;rootLength<60.994101195;TTcot>=49.3500005;TTplant>=48.8500005;TTflo>=599.40623315;tPhoto3>=21.02296665;tPhoto4>=31.75;max_width>=79.115920645;WMmid>=20.3717237;RLHearly>=0.530495662166667;b_RLHearly>=2.309340295;b_RLHmid>=2…
158;30;0.356340610569465;mu_WMlate>=0.2187790445;;RowSowing.1or0._BLE>=0.5;SowingDepth.cm._BLE>=0.;PeaFloweringTT>=1107.23335004167;;harvestDate_BLE>=192.5;;Interrow.cm._BLE<63.5;;b_RLHearly>=2.62152134616667;tPhoto2<16.66356455;tPhoto3<22.65885729;tPhoto4<30.580479515;SLAmid<154.9861456;SLAlate<81.82396974;LBRlate<0.4110342645;HMearly<12.4731684828333;WMmid<14.828910507;b_WMearly>=0.6325005;RLHl…
913;14;0.35586641954201;mu_WMlate<0.2187790445;;PeaFloweringTT>=150.29165975;;Situation.Rotation1<0.5;;SLAearly>=262.9855195;reductionDepth>=0.0007975;shootLength<401.3406249;rootLength<60.994101195;TTcot>=49.3500005;TTplant>=48.8500005;TTflo>=599.40623315;tPhoto3>=21.02296665;tPhoto4>=31.75;max_width>=79.115920645;WMmid>=20.3717237;RLHearly>=0.530495662166667;b_RLHearly>=2.309340295;b_RLHmid>=2.…
120;28;0.352822240590213;mu_WMlate<0.2187790445;;PeaFloweringTT>=150.29165975;;Situation.Rotation1>=0.5;;PrimaryCropSowingDate_BLE>=273.5;;PeaFloweringTT<566.350001083333;;nbPloughing_POIS>=0.5;
215;20;0.349827341798443;mu_WMlate<0.2187790445;;PeaFloweringTT<150.29165975;;Interrow.cm._BLE<49.5;;harvestDate_BLE<179.5;;FreqLeavingCutCropBiomass_COLZA<0.5;nbResidueShredding.Broyage._COLZA<0.;nbIrrigation_BLE<4;totalIrrigaton.mm.ha._BLE<87.;harvestDate_BLE<162.5;
180;90;0.341895129681192;mu_WMlate>=0.2187790445;;RowSowing.1or0._BLE<0.5;SowingDepth.cm._BLE<0.;harvestDate_BLE>=184.5;;Situation.Rotation1<0.5;;PeaFloweringTT>=940.734451;;Situation.Rotation3>=0.5;;SowingDensity.seeds.m2._COLZA<75.5;
165;75;0.337438819894088;mu_WMlate>=0.2187790445;;RowSowing.1or0._BLE<0.5;SowingDepth.cm._BLE<0.;harvestDate_BLE<184.5;;b_WMmid<0.4489212847;WMlate>=13.2587720133333;RLHearly>=0.546415172;mu_SLAlate<0.670429499;mu_RLHlate<0.21161745566666;SowingDensity.seeds.m2._BLE>=280;;PrimaryCropSowingDate_ORGE<240;;PrimaryCropSowingDate_BLE<288;
910;15;0.337126324874439;mu_WMlate<0.2187790445;;PeaFloweringTT>=150.29165975;;Situation.Rotation1<0.5;;SLAearly>=262.9855195;reductionDepth>=0.0007975;shootLength<401.3406249;rootLength<60.994101195;TTcot>=49.3500005;TTplant>=48.8500005;TTflo>=599.40623315;tPhoto3>=21.02296665;tPhoto4>=31.75;max_width>=79.115920645;WMmid>=20.3717237;RLHearly>=0.530495662166667;b_RLHearly>=2.309340295;b_RLHmid>=2…
109;131;0.334985345335079;mu_WMlate<0.2187790445;;PeaFloweringTT<150.29165975;;Interrow.cm._BLE<49.5;;harvestDate_BLE>=179.5;;WinterTillage_R<3.2485165;;meanMechWeedDepth.cm._POIS<2.3333335;
233;36;0.329886015775504;mu_WMlate<0.2187790445;;PeaFloweringTT>=150.29165975;;Situation.Rotation1<0.5;;SLAearly<262.9855195;reductionDepth<0.0007975;shootLength>=401.3406249;rootLength>=60.994101195;TTcot<49.3500005;TTplant<48.8500005;TTflo<599.40623315;tPhoto3<21.02296665;tPhoto4<31.75;max_width<79.115920645;WMmid<20.3717237;RLHearly<0.530495662166667;b_RLHearly<2.309340295;b_RLHmid<2.197644193…
147;78;0.32843971919142;mu_WMlate>=0.2187790445;;RowSowing.1or0._BLE>=0.5;SowingDepth.cm._BLE>=0.;PeaFloweringTT>=1107.23335004167;;harvestDate_BLE<192.5;;Interrow.cm._POIS>=34.5;;meanMechWeedDepth.cm._COLZA<2.25;;PrimaryCropSowingDate_COLZA>=230.5;
527;158;0.328123291225614;mu_WMlate>=0.2187790445;;RowSowing.1or0._BLE>=0.5;SowingDepth.cm._BLE>=0.;PeaFloweringTT<1107.23335004167;;Interrow.cm._BLE>=33.5;;Situation.Rotation4<0.5;;harvestDate_BLE>=174.5;;TTflo>=475;shootLength<427.1679059;LA0<3.1063436655;HarvestIndex<0.499125671;max_width>=87.682327205;tFrostMid2<-15.418452765;RLHearly<0.575080364;mu_WMearly<0.0665809171666667;mu_RLHmid>=0.042…
460;40;0.325068106429559;mu_WMlate<0.2187790445;;PeaFloweringTT>=150.29165975;;Situation.Rotation1<0.5;;SLAearly>=262.9855195;reductionDepth>=0.0007975;shootLength<401.3406249;rootLength<60.994101195;TTcot>=49.3500005;TTplant>=48.8500005;TTflo>=599.40623315;tPhoto3>=21.02296665;tPhoto4>=31.75;max_width>=79.115920645;WMmid>=20.3717237;RLHearly>=0.530495662166667;b_RLHearly>=2.309340295;b_RLHmid>=2…
69;15;0.323825443695724;mu_WMlate>=0.2187790445;;RowSowing.1or0._BLE>=0.5;SowingDepth.cm._BLE>=0.;PeaFloweringTT<1107.23335004167;;Interrow.cm._BLE<33.5;;harvestDate_BLE<169.5;;Situation.Rotation4>=0.5;
1248;155;0.322211106370278;mu_WMlate>=0.2187790445;;RowSowing.1or0._BLE>=0.5;SowingDepth.cm._BLE>=0.;PeaFloweringTT>=1107.23335004167;;harvestDate_BLE>=192.5;;Interrow.cm._BLE<63.5;;b_RLHearly<2.62152134616667;tPhoto2>=16.66356455;tPhoto3>=22.65885729;tPhoto4>=30.580479515;SLAmid>=154.9861456;SLAlate>=81.82396974;LBRlate>=0.4110342645;HMearly>=12.4731684828333;WMmid>=14.828910507;b_WMearly<0.6325…
66;75;0.320981741445083;mu_WMlate>=0.2187790445;;RowSowing.1or0._BLE>=0.5;SowingDepth.cm._BLE>=0.;PeaFloweringTT<1107.23335004167;;Interrow.cm._BLE>=33.5;;Situation.Rotation4>=0.5;;timeHarvest1stPlough_TOURNESOL>=62.5;
51;27;0.320839112238132;mu_WMlate<0.2187790445;;PeaFloweringTT<150.29165975;;Interrow.cm._BLE>=49.5;;PrimaryCropSowingDate_POIS<413;;nbSuperficialTillage_POIS>=4.5;
1816;79;0.317872487786218;mu_WMlate<0.2187790445;;PeaFloweringTT>=150.29165975;;Situation.Rotation1<0.5;;SLAearly>=262.9855195;reductionDepth>=0.0007975;shootLength<401.3406249;rootLength<60.994101195;TTcot>=49.3500005;TTplant>=48.8500005;TTflo>=599.40623315;tPhoto3>=21.02296665;tPhoto4>=31.75;max_width>=79.115920645;WMmid>=20.3717237;RLHearly>=0.530495662166667;b_RLHearly>=2.309340295;b_RLHmid>=…
952;25;0.314933884965401;mu_WMlate<0.2187790445;;PeaFloweringTT>=150.29165975;;Situation.Rotation1<0.5;;SLAearly<262.9855195;reductionDepth<0.0007975;shootLength>=401.3406249;rootLength>=60.994101195;TTcot<49.3500005;TTplant<48.8500005;TTflo<599.40623315;tPhoto3<21.02296665;tPhoto4<31.75;max_width<79.115920645;WMmid<20.3717237;RLHearly<0.530495662166667;b_RLHearly<2.309340295;b_RLHmid<2.197644193…
184;15;0.31478133032078;mu_WMlate>=0.2187790445;;RowSowing.1or0._BLE<0.5;SowingDepth.cm._BLE<0.;harvestDate_BLE>=184.5;;Situation.Rotation1>=0.5;;RLHearly>=0.496792;max_width<126.64553055;SLAmid>=141.7260246;LBRearly>=0.736027133166667;HMearly>=9.66134383333333;b_HMmid>=0.1446906735;WMearly<63.7071641433333;WMlate>=9.30083116666667;b_WMearly<0.732981;b_WMlate<0.426771224666667;RLHmid>=0.463736325…
948;25;0.313037928797465;mu_WMlate<0.2187790445;;PeaFloweringTT>=150.29165975;;Situation.Rotation1<0.5;;SLAearly<262.9855195;reductionDepth<0.0007975;shootLength>=401.3406249;rootLength>=60.994101195;TTcot<49.3500005;TTplant<48.8500005;TTflo<599.40623315;tPhoto3<21.02296665;tPhoto4<31.75;max_width<79.115920645;WMmid<20.3717237;RLHearly<0.530495662166667;b_RLHearly<2.309340295;b_RLHmid<2.197644193…
76;134;0.31242713349092;mu_WMlate>=0.2187790445;;RowSowing.1or0._BLE>=0.5;SowingDepth.cm._BLE>=0.;PeaFloweringTT>=1107.23335004167;;harvestDate_BLE>=192.5;;Interrow.cm._BLE>=63.5;;SowingDensity.seeds.m2._POIS<104;
2498;34;0.312280528269803;mu_WMlate>=0.2187790445;;RowSowing.1or0._BLE>=0.5;SowingDepth.cm._BLE>=0.;PeaFloweringTT>=1107.23335004167;;harvestDate_BLE>=192.5;;Interrow.cm._BLE<63.5;;b_RLHearly<2.62152134616667;tPhoto2>=16.66356455;tPhoto3>=22.65885729;tPhoto4>=30.580479515;SLAmid>=154.9861456;SLAlate>=81.82396974;LBRlate>=0.4110342645;HMearly>=12.4731684828333;WMmid>=14.828910507;b_WMearly<0.63250…
142;43;0.310536267796389;mu_WMlate>=0.2187790445;;RowSowing.1or0._BLE>=0.5;SowingDepth.cm._BLE>=0.;PeaFloweringTT<1107.23335004167;;Interrow.cm._BLE<33.5;;harvestDate_BLE>=169.5;;mu_WMmid<-0.2123699248;WMearly>=60.1234919766667;mu_LBRmid>=-0.131741517;Interrow.cm._POIS>=36;
302;49;0.309657630370474;mu_WMlate>=0.2187790445;;RowSowing.1or0._BLE>=0.5;SowingDepth.cm._BLE>=0.;PeaFloweringTT>=1107.23335004167;;harvestDate_BLE<192.5;;Interrow.cm._POIS<34.5;;Interrow.cm._BLE<40.5;;winterTillage_BLE<1.5;;harvestDate_BLE<164.5;
458;24;0.307892295131216;mu_WMlate<0.2187790445;;PeaFloweringTT>=150.29165975;;Situation.Rotation1<0.5;;SLAearly>=262.9855195;reductionDepth>=0.0007975;shootLength<401.3406249;rootLength<60.994101195;TTcot>=49.3500005;TTplant>=48.8500005;TTflo>=599.40623315;tPhoto3>=21.02296665;tPhoto4>=31.75;max_width>=79.115920645;WMmid>=20.3717237;RLHearly>=0.530495662166667;b_RLHearly>=2.309340295;b_RLHmid>=2…
166;50;0.307586569642883;mu_WMlate>=0.2187790445;;RowSowing.1or0._BLE<0.5;SowingDepth.cm._BLE<0.;harvestDate_BLE<184.5;;b_WMmid<0.4489212847;WMlate>=13.2587720133333;RLHearly>=0.546415172;mu_SLAlate<0.670429499;mu_RLHlate<0.21161745566666;SowingDensity.seeds.m2._BLE>=280;;PrimaryCropSowingDate_ORGE>=240;;MeanTillageDepth_BLE<11.4732145;
81;75;0.306555559135502;mu_WMlate>=0.2187790445;;RowSowing.1or0._BLE<0.5;SowingDepth.cm._BLE<0.;harvestDate_BLE<184.5;;b_WMmid<0.4489212847;WMlate>=13.2587720133333;RLHearly>=0.546415172;mu_SLAlate<0.670429499;mu_RLHlate<0.21161745566666;SowingDensity.seeds.m2._BLE<280;;MaxTillageDepth_COLZA>=17;
149;221;0.305925747446132;mu_WMlate>=0.2187790445;;RowSowing.1or0._BLE>=0.5;SowingDepth.cm._BLE>=0.;PeaFloweringTT>=1107.23335004167;;harvestDate_BLE<192.5;;Interrow.cm._POIS<34.5;;Interrow.cm._BLE>=40.5;;nbMechWeeding_R<3.998174;
728;36;0.301863883972876;mu_WMlate>=0.2187790445;;RowSowing.1or0._BLE<0.5;SowingDepth.cm._BLE<0.;harvestDate_BLE>=184.5;;Situation.Rotation1<0.5;;PeaFloweringTT>=940.734451;;Situation.Rotation3<0.5;;Interrow.cm._POIS>=35.5;;harvestDate_BLE<214.5;;nbSuperficialTillage_BLE<0.5;MeanTillageDepth_BLE<2;MaxTillageDepth_BLE<
563;263;0.301811800988805;mu_WMlate>=0.2187790445;;RowSowing.1or0._BLE>=0.5;SowingDepth.cm._BLE>=0.;PeaFloweringTT<1107.23335004167;;Interrow.cm._BLE<33.5;;harvestDate_BLE>=169.5;;mu_WMmid>=-0.2123699248;WMearly<60.1234919766667;mu_LBRmid<-0.131741517;timeLastTillSow_POIS>=17.5;;meanMechWeedSpeed.km.h._POIS<13.5;;propWeededArea_POIS<0.8958265;
178;15;0.297333491964909;mu_WMlate>=0.2187790445;;RowSowing.1or0._BLE<0.5;SowingDepth.cm._BLE<0.;harvestDate_BLE>=184.5;;Situation.Rotation1<0.5;;PeaFloweringTT<940.734451;;WMearly>=60.1234919766667;mu_LBRmid>=-0.1317415174;mu_WMmid<-0.212369924;harvestDate_COLZA>=214.5;
150;46;0.294078933853811;mu_WMlate>=0.2187790445;;RowSowing.1or0._BLE>=0.5;SowingDepth.cm._BLE>=0.;PeaFloweringTT>=1107.23335004167;;harvestDate_BLE<192.5;;Interrow.cm._POIS<34.5;;Interrow.cm._BLE<40.5;;winterTillage_BLE>=1.5;
564;48;0.29211435892845;mu_WMlate>=0.2187790445;;RowSowing.1or0._BLE>=0.5;SowingDepth.cm._BLE>=0.;PeaFloweringTT<1107.23335004167;;Interrow.cm._BLE<33.5;;harvestDate_BLE>=169.5;;mu_WMmid>=-0.2123699248;WMearly<60.1234919766667;mu_LBRmid<-0.131741517;timeLastTillSow_POIS<17.5;;SummerTillage_R>=1.915792;;b_RLHearly>=2.40101614316667;TTplant>=62.274288595;tPhoto2<25.109935665;tPhoto4<32.580511845;Ha…
176;167;0.287792094014828;mu_WMlate>=0.2187790445;;RowSowing.1or0._BLE<0.5;SowingDepth.cm._BLE<0.;harvestDate_BLE>=184.5;;Situation.Rotation1<0.5;;PeaFloweringTT<940.734451;;WMearly<60.1234919766667;mu_LBRmid<-0.1317415174;mu_WMmid>=-0.212369924;Situation.Rotation4<0.5;
164;86;0.282640724752616;mu_WMlate>=0.2187790445;;RowSowing.1or0._BLE<0.5;SowingDepth.cm._BLE<0.;harvestDate_BLE<184.5;;b_WMmid<0.4489212847;WMlate>=13.2587720133333;RLHearly>=0.546415172;mu_SLAlate<0.670429499;mu_RLHlate<0.21161745566666;SowingDensity.seeds.m2._BLE>=280;;PrimaryCropSowingDate_ORGE<240;;PrimaryCropSowingDate_BLE>=288;
1049;67;0.280250071786173;mu_WMlate>=0.2187790445;;RowSowing.1or0._BLE>=0.5;SowingDepth.cm._BLE>=0.;PeaFloweringTT<1107.23335004167;;Interrow.cm._BLE>=33.5;;Situation.Rotation4<0.5;;harvestDate_BLE>=174.5;;TTflo>=475;shootLength<427.1679059;LA0<3.1063436655;HarvestIndex<0.499125671;max_width>=87.682327205;tFrostMid2<-15.418452765;RLHearly<0.575080364;mu_WMearly<0.0665809171666667;mu_RLHmid>=0.042…
42;30;0.278885006865363;mu_WMlate>=0.2187790445;;RowSowing.1or0._BLE<0.5;SowingDepth.cm._BLE<0.;harvestDate_BLE<184.5;;b_WMmid>=0.4489212847;WMlate<13.2587720133333;RLHearly<0.546415172;mu_SLAlate>=0.670429499;mu_RLHlate>=0.21161745566666;harvestDate_BLE<162.5;
526;177;0.275024079937336;mu_WMlate>=0.2187790445;;RowSowing.1or0._BLE>=0.5;SowingDepth.cm._BLE>=0.;PeaFloweringTT<1107.23335004167;;Interrow.cm._BLE>=33.5;;Situation.Rotation4<0.5;;harvestDate_BLE>=174.5;;TTflo>=475;shootLength<427.1679059;LA0<3.1063436655;HarvestIndex<0.499125671;max_width>=87.682327205;tFrostMid2<-15.418452765;RLHearly<0.575080364;mu_WMearly<0.0665809171666667;mu_RLHmid>=0.042…
1130;10;0.269555189058797;mu_WMlate>=0.2187790445;;RowSowing.1or0._BLE>=0.5;SowingDepth.cm._BLE>=0.;PeaFloweringTT<1107.23335004167;;Interrow.cm._BLE<33.5;;harvestDate_BLE>=169.5;;mu_WMmid>=-0.2123699248;WMearly<60.1234919766667;mu_LBRmid<-0.131741517;timeLastTillSow_POIS<17.5;;SummerTillage_R>=1.915792;;b_RLHearly<2.40101614316667;TTplant<62.274288595;tPhoto2>=25.109935665;tPhoto4>=32.580511845;…
898;72;0.26504051597164;mu_WMlate<0.2187790445;;PeaFloweringTT>=150.29165975;;Situation.Rotation1<0.5;;SLAearly>=262.9855195;reductionDepth>=0.0007975;shootLength<401.3406249;rootLength<60.994101195;TTcot>=49.3500005;TTplant>=48.8500005;TTflo>=599.40623315;tPhoto3>=21.02296665;tPhoto4>=31.75;max_width>=79.115920645;WMmid>=20.3717237;RLHearly>=0.530495662166667;b_RLHearly>=2.309340295;b_RLHmid>=2.…
214;33;0.260737704836862;mu_WMlate<0.2187790445;;PeaFloweringTT<150.29165975;;Interrow.cm._BLE<49.5;;harvestDate_BLE<179.5;;FreqLeavingCutCropBiomass_COLZA<0.5;nbResidueShredding.Broyage._COLZA<0.;nbIrrigation_BLE<4;totalIrrigaton.mm.ha._BLE<87.;harvestDate_BLE>=162.5;
1050;59;0.259862614001884;mu_WMlate>=0.2187790445;;RowSowing.1or0._BLE>=0.5;SowingDepth.cm._BLE>=0.;PeaFloweringTT<1107.23335004167;;Interrow.cm._BLE>=33.5;;Situation.Rotation4<0.5;;harvestDate_BLE>=174.5;;TTflo>=475;shootLength<427.1679059;LA0<3.1063436655;HarvestIndex<0.499125671;max_width>=87.682327205;tFrostMid2<-15.418452765;RLHearly<0.575080364;mu_WMearly<0.0665809171666667;mu_RLHmid>=0.042…
172;15;0.259575416451579;mu_WMlate>=0.2187790445;;RowSowing.1or0._BLE<0.5;SowingDepth.cm._BLE<0.;harvestDate_BLE<184.5;;b_WMmid>=0.4489212847;WMlate<13.2587720133333;RLHearly<0.546415172;mu_SLAlate>=0.670429499;mu_RLHlate>=0.21161745566666;harvestDate_BLE>=162.5;;nbSuperficialTillage_POIS<4.5;;PrimaryCropSowingDate_COLZA<210.5;
261;92;0.253861329978968;mu_WMlate>=0.2187790445;;RowSowing.1or0._BLE>=0.5;SowingDepth.cm._BLE>=0.;PeaFloweringTT<1107.23335004167;;Interrow.cm._BLE>=33.5;;Situation.Rotation4<0.5;;harvestDate_BLE>=174.5;;TTflo<475;shootLength>=427.1679059;LA0>=3.1063436655;HarvestIndex>=0.499125671;max_width<87.682327205;tFrostMid2>=-15.418452765;RLHearly>=0.575080364;mu_WMearly>=0.0665809171666667;mu_RLHmid<0.0…
80;120;0.251598968770297;mu_WMlate>=0.2187790445;;RowSowing.1or0._BLE<0.5;SowingDepth.cm._BLE<0.;harvestDate_BLE<184.5;;b_WMmid<0.4489212847;WMlate>=13.2587720133333;RLHearly>=0.546415172;mu_SLAlate<0.670429499;mu_RLHlate<0.21161745566666;SowingDensity.seeds.m2._BLE<280;;MaxTillageDepth_COLZA<17;
108;18;0.249527656125578;mu_WMlate<0.2187790445;;PeaFloweringTT<150.29165975;;Interrow.cm._BLE<49.5;;harvestDate_BLE>=179.5;;WinterTillage_R<3.2485165;;meanMechWeedDepth.cm._POIS>=2.3333335;
257;28;0.248653686359143;mu_WMlate>=0.2187790445;;RowSowing.1or0._BLE>=0.5;SowingDepth.cm._BLE>=0.;PeaFloweringTT<1107.23335004167;;Interrow.cm._BLE>=33.5;;Situation.Rotation4<0.5;;harvestDate_BLE<174.5;;PrimaryCropSowingDate_BLE>=274.5;;mu_RLHmid>=0.1030278868;se_LA>=1.690472999;b_RLHlate>=3.9533718761666
226;43;0.248578490934151;mu_WMlate<0.2187790445;;PeaFloweringTT>=150.29165975;;Situation.Rotation1<0.5;;SLAearly>=262.9855195;reductionDepth>=0.0007975;shootLength<401.3406249;rootLength<60.994101195;TTcot>=49.3500005;TTplant>=48.8500005;TTflo>=599.40623315;tPhoto3>=21.02296665;tPhoto4>=31.75;max_width>=79.115920645;WMmid>=20.3717237;RLHearly>=0.530495662166667;b_RLHearly>=2.309340295;b_RLHmid>=2…
129;70;0.245372613045063;mu_WMlate>=0.2187790445;;RowSowing.1or0._BLE>=0.5;SowingDepth.cm._BLE>=0.;PeaFloweringTT<1107.23335004167;;Interrow.cm._BLE>=33.5;;Situation.Rotation4<0.5;;harvestDate_BLE<174.5;;PrimaryCropSowingDate_BLE<274.5;
146;25;0.245218061218272;mu_WMlate>=0.2187790445;;RowSowing.1or0._BLE>=0.5;SowingDepth.cm._BLE>=0.;PeaFloweringTT>=1107.23335004167;;harvestDate_BLE<192.5;;Interrow.cm._POIS>=34.5;;meanMechWeedDepth.cm._COLZA<2.25;;PrimaryCropSowingDate_COLZA<230.5;
72;132;0.244404580819251;mu_WMlate>=0.2187790445;;RowSowing.1or0._BLE>=0.5;SowingDepth.cm._BLE>=0.;PeaFloweringTT>=1107.23335004167;;harvestDate_BLE<192.5;;Interrow.cm._POIS>=34.5;;meanMechWeedDepth.cm._COLZA>=2.25;
912;21;0.237577755518059;mu_WMlate<0.2187790445;;PeaFloweringTT>=150.29165975;;Situation.Rotation1<0.5;;SLAearly>=262.9855195;reductionDepth>=0.0007975;shootLength<401.3406249;rootLength<60.994101195;TTcot>=49.3500005;TTplant>=48.8500005;TTflo>=599.40623315;tPhoto3>=21.02296665;tPhoto4>=31.75;max_width>=79.115920645;WMmid>=20.3717237;RLHearly>=0.530495662166667;b_RLHearly>=2.309340295;b_RLHmid>=2…
513;25;0.230578587349657;mu_WMlate>=0.2187790445;;RowSowing.1or0._BLE>=0.5;SowingDepth.cm._BLE>=0.;PeaFloweringTT<1107.23335004167;;Interrow.cm._BLE>=33.5;;Situation.Rotation4<0.5;;harvestDate_BLE<174.5;;PrimaryCropSowingDate_BLE>=274.5;;mu_RLHmid<0.1030278868;se_LA<1.690472999;b_RLHlate<3.9533718761666;nbTillageOtherThanPloughOrRoll_R>=5.8306705;
50;23;0.227283451818502;mu_WMlate<0.2187790445;;PeaFloweringTT<150.29165975;;Interrow.cm._BLE>=49.5;;PrimaryCropSowingDate_POIS<413;;nbSuperficialTillage_POIS<4.5;
1048;138;0.225640389376945;mu_WMlate>=0.2187790445;;RowSowing.1or0._BLE>=0.5;SowingDepth.cm._BLE>=0.;PeaFloweringTT<1107.23335004167;;Interrow.cm._BLE>=33.5;;Situation.Rotation4<0.5;;harvestDate_BLE>=174.5;;TTflo>=475;shootLength<427.1679059;LA0<3.1063436655;HarvestIndex<0.499125671;max_width>=87.682327205;tFrostMid2<-15.418452765;RLHearly<0.575080364;mu_WMearly<0.0665809171666667;mu_RLHmid>=0.04…
236;9;0.221604983061277;mu_WMlate<0.2187790445;;PeaFloweringTT>=150.29165975;;Situation.Rotation1<0.5;;SLAearly<262.9855195;reductionDepth<0.0007975;shootLength>=401.3406249;rootLength>=60.994101195;TTcot<49.3500005;TTplant<48.8500005;TTflo<599.40623315;tPhoto3<21.02296665;tPhoto4<31.75;max_width<79.115920645;WMmid<20.3717237;RLHearly<0.530495662166667;b_RLHearly<2.309340295;b_RLHmid<2.1976441933…
68;69;0.221110699147927;mu_WMlate>=0.2187790445;;RowSowing.1or0._BLE>=0.5;SowingDepth.cm._BLE>=0.;PeaFloweringTT<1107.23335004167;;Interrow.cm._BLE<33.5;;harvestDate_BLE<169.5;;Situation.Rotation4<0.5;
148;15;0.216703712157525;mu_WMlate>=0.2187790445;;RowSowing.1or0._BLE>=0.5;SowingDepth.cm._BLE>=0.;PeaFloweringTT>=1107.23335004167;;harvestDate_BLE<192.5;;Interrow.cm._POIS<34.5;;Interrow.cm._BLE>=40.5;;nbMechWeeding_R>=3.998174;
448;33;0.213015050246951;mu_WMlate<0.2187790445;;PeaFloweringTT>=150.29165975;;Situation.Rotation1<0.5;;SLAearly>=262.9855195;reductionDepth>=0.0007975;shootLength<401.3406249;rootLength<60.994101195;TTcot>=49.3500005;TTplant>=48.8500005;TTflo>=599.40623315;tPhoto3>=21.02296665;tPhoto4>=31.75;max_width>=79.115920645;WMmid>=20.3717237;RLHearly>=0.530495662166667;b_RLHearly>=2.309340295;b_RLHmid>=2…
52;33;0.206839771525206;mu_WMlate<0.2187790445;;PeaFloweringTT<150.29165975;;Interrow.cm._BLE<49.5;;harvestDate_BLE<179.5;;FreqLeavingCutCropBiomass_COLZA>=0.5;nbResidueShredding.Broyage._COLZA>=0.
49;59;0.206346366231565;mu_WMlate<0.2187790445;;PeaFloweringTT<150.29165975;;Interrow.cm._BLE>=49.5;;PrimaryCropSowingDate_POIS>=413;;SowingDensity.seeds.m2._BLE<446.5;WinterTillage_R<2.248973;Situation.Rotation1<0.
260;95;0.196434193499055;mu_WMlate>=0.2187790445;;RowSowing.1or0._BLE>=0.5;SowingDepth.cm._BLE>=0.;PeaFloweringTT<1107.23335004167;;Interrow.cm._BLE>=33.5;;Situation.Rotation4<0.5;;harvestDate_BLE>=174.5;;TTflo<475;shootLength>=427.1679059;LA0>=3.1063436655;HarvestIndex>=0.499125671;max_width<87.682327205;tFrostMid2>=-15.418452765;RLHearly>=0.575080364;mu_WMearly>=0.0665809171666667;mu_RLHmid<0.0…
562;11;0.191025025319482;mu_WMlate>=0.2187790445;;RowSowing.1or0._BLE>=0.5;SowingDepth.cm._BLE>=0.;PeaFloweringTT<1107.23335004167;;Interrow.cm._BLE<33.5;;harvestDate_BLE>=169.5;;mu_WMmid>=-0.2123699248;WMearly<60.1234919766667;mu_LBRmid<-0.131741517;timeLastTillSow_POIS>=17.5;;meanMechWeedSpeed.km.h._POIS<13.5;;propWeededArea_POIS>=0.8958265;
232;7;0.182099521011897;mu_WMlate<0.2187790445;;PeaFloweringTT>=150.29165975;;Situation.Rotation1<0.5;;SLAearly<262.9855195;reductionDepth<0.0007975;shootLength>=401.3406249;rootLength>=60.994101195;TTcot<49.3500005;TTplant<48.8500005;TTflo<599.40623315;tPhoto3<21.02296665;tPhoto4<31.75;max_width<79.115920645;WMmid<20.3717237;RLHearly<0.530495662166667;b_RLHearly<2.309340295;b_RLHmid<2.1976441933…
512;126;0.163440348113621;mu_WMlate>=0.2187790445;;RowSowing.1or0._BLE>=0.5;SowingDepth.cm._BLE>=0.;PeaFloweringTT<1107.23335004167;;Interrow.cm._BLE>=33.5;;Situation.Rotation4<0.5;;harvestDate_BLE<174.5;;PrimaryCropSowingDate_BLE>=274.5;;mu_RLHmid<0.1030278868;se_LA<1.690472999;b_RLHlate<3.9533718761666;nbTillageOtherThanPloughOrRoll_R<5.8306705;
106;10;0.160124184686651;mu_WMlate<0.2187790445;;PeaFloweringTT<150.29165975;;Interrow.cm._BLE<49.5;;harvestDate_BLE<179.5;;FreqLeavingCutCropBiomass_COLZA<0.5;nbResidueShredding.Broyage._COLZA<0.;nbIrrigation_BLE>=4;totalIrrigaton.mm.ha._BLE>=87.
280;8;0.141406773333359;mu_WMlate>=0.2187790445;;RowSowing.1or0._BLE>=0.5;SowingDepth.cm._BLE>=0.;PeaFloweringTT<1107.23335004167;;Interrow.cm._BLE<33.5;;harvestDate_BLE>=169.5;;mu_WMmid>=-0.2123699248;WMearly<60.1234919766667;mu_LBRmid<-0.131741517;timeLastTillSow_POIS>=17.5;;meanMechWeedSpeed.km.h._POIS>=13.5;
48;10;0.0792941562845696;mu_WMlate<0.2187790445;;PeaFloweringTT<150.29165975;;Interrow.cm._BLE>=49.5;;PrimaryCropSowingDate_POIS>=413;;SowingDensity.seeds.m2._BLE>=446.5;WinterTillage_R>=2.248973;Situation.Rotation1>=0.
