# Supplementary material for: Tracking Ideal Varieties and Cropping Techniques for Agroecological Weed Management: A Simulation-Based Study on Pea
Source: Front Plant Sci. 2022 Apr 4;13:809056. doi: 10.3389/fpls.2022.809056 (PMC9014269; doi:10.3389/fpls.2022.809056)
Supplement: Supplementary file 1 [file Data_Sheet_1.ZIP › AllBranches/Feuilles_P_Agroecology2_Spring_AnnualPea.csv]

idLeaf;n;MeanIndicator;Indicator_1;Indicator_2;Indicator_3;
875;45;0.489456746062511;0.530690053563291;0.784690226292725;0.152989958331517;nbHerbicides_POIS<1.5;;Situation.Gestion2<0.5;nbHerbicides_R>=0.499772;nbHerbicides_BLE>=0.5;nbHerbicides_POIS>=0.;b_WMearly>=0.427420706;tPhoto2<19.618463725;LBRlate>=0.4584100975;WMearly<32.1475524733333;b_RLHlate<3.1520728295;mu_LBRlate>=-0.0925612373333333;mu_HMmid>=0.220285889;PeaFloweringTT>=166.899062;;timeLastT…	ORVANTIS	VIRTUAL10	VIRTUAL3	VIRTUAL4	VIRTUAL5	VIRTUAL7	VIRTUAL8};;PrimaryCropSowingDate_ORGE<169;;WheatVariety in {VIRTUAL4	VIRTUAL5};harvestDate_BLE<186.5;nbMultiHerbicides_POIS>=0.5;EfficacyDicot._POIS>=0.875;propSpeciesMortSup80_POIS>=0.5;propSpeciesMortSup90_POIS>=0.5;Frequency_ORGE>=0.2082385;Situation.Rotation3>=0.
127;916;0.488510170463305;0.38647741318346;1;0.0790530982064543;nbHerbicides_POIS<1.5;;Situation.Gestion2>=0.5;nbHerbicides_R<0.499772;nbHerbicides_BLE<0.5;nbHerbicides_POIS<0.;mu_LBRlate>=-0.0925612373333333;tPhoto2<19.618463725;LBRlate>=0.4584100975;WMearly<32.1475524733333;b_WMearly>=0.427420706;b_RLHlate<3.1520728295;mu_HMmid>=0.220285889;PeaFloweringTT>=198.500003;;timeLastTillSow_POIS<82.25…
125;91;0.471553393102445;0.319434117042013;1;0.0952260622653231;nbHerbicides_POIS<1.5;;Situation.Gestion2>=0.5;nbHerbicides_R<0.499772;nbHerbicides_BLE<0.5;nbHerbicides_POIS<0.;mu_LBRlate>=-0.0925612373333333;tPhoto2<19.618463725;LBRlate>=0.4584100975;WMearly<32.1475524733333;b_WMearly>=0.427420706;b_RLHlate<3.1520728295;mu_HMmid>=0.220285889;PeaFloweringTT>=198.500003;;timeLastTillSow_POIS>=82.2…
439;96;0.471446299126941;0.473180171250743;0.787308437997208;0.153850288132871;nbHerbicides_POIS<1.5;;Situation.Gestion2<0.5;nbHerbicides_R>=0.499772;nbHerbicides_BLE>=0.5;nbHerbicides_POIS>=0.;b_WMearly>=0.427420706;tPhoto2<19.618463725;LBRlate>=0.4584100975;WMearly<32.1475524733333;b_RLHlate<3.1520728295;mu_LBRlate>=-0.0925612373333333;mu_HMmid>=0.220285889;PeaFloweringTT>=166.899062;;timeLastT…	VIRTUAL1	VIRTUAL2	VIRTUAL6	VIRTUAL9};;PrimaryCropSowingDate_BLE<258.5;
877;108;0.457181500792392;0.458488545087558;0.784690226292725;0.128365730996894;nbHerbicides_POIS<1.5;;Situation.Gestion2<0.5;nbHerbicides_R>=0.499772;nbHerbicides_BLE>=0.5;nbHerbicides_POIS>=0.;b_WMearly>=0.427420706;tPhoto2<19.618463725;LBRlate>=0.4584100975;WMearly<32.1475524733333;b_RLHlate<3.1520728295;mu_LBRlate>=-0.0925612373333333;mu_HMmid>=0.220285889;PeaFloweringTT>=166.899062;;timeLast…	VIRTUAL1	VIRTUAL2	VIRTUAL6	VIRTUAL9};;PrimaryCropSowingDate_BLE>=258.5;;summerTillage_POIS>=2.5;
223;670;0.439508621396075;0.466462298572448;0.784690226292738;0.0673733393230399;nbHerbicides_POIS<1.5;;Situation.Gestion2<0.5;nbHerbicides_R>=0.499772;nbHerbicides_BLE>=0.5;nbHerbicides_POIS>=0.;b_WMearly>=0.427420706;tPhoto2<19.618463725;LBRlate>=0.4584100975;WMearly<32.1475524733333;b_RLHlate<3.1520728295;mu_LBRlate>=-0.0925612373333333;mu_HMmid>=0.220285889;PeaFloweringTT>=166.899062;;timeLas…	ORVANTIS	VIRTUAL2	VIRTUAL3	VIRTUAL5	VIRTUAL6	VIRTUAL8};
29;599;0.423410386363924;0.160667791644389;1;0.109563367447383;nbHerbicides_POIS<1.5;;Situation.Gestion2>=0.5;nbHerbicides_R<0.499772;nbHerbicides_BLE<0.5;nbHerbicides_POIS<0.;mu_LBRlate<-0.0925612373333333;tPhoto2>=19.618463725;LBRlate<0.4584100975;WMearly>=32.1475524733333;b_WMearly<0.427420706;b_RLHlate>=3.1520728295;mu_HMmid<0.220285889;PeaFloweringTT>=559.348411625;
124;144;0.423383653193223;0.0971606010707464;1;0.172990358508921;nbHerbicides_POIS<1.5;;Situation.Gestion2>=0.5;nbHerbicides_R<0.499772;nbHerbicides_BLE<0.5;nbHerbicides_POIS<0.;mu_LBRlate>=-0.0925612373333333;tPhoto2<19.618463725;LBRlate>=0.4584100975;WMearly<32.1475524733333;b_WMearly>=0.427420706;b_RLHlate<3.1520728295;mu_HMmid>=0.220285889;PeaFloweringTT>=198.500003;;timeLastTillSow_POIS>=82.…
126;60;0.415306921026843;0.132222513189709;1;0.113698249890819;nbHerbicides_POIS<1.5;;Situation.Gestion2>=0.5;nbHerbicides_R<0.499772;nbHerbicides_BLE<0.5;nbHerbicides_POIS<0.;mu_LBRlate>=-0.0925612373333333;tPhoto2<19.618463725;LBRlate>=0.4584100975;WMearly<32.1475524733333;b_WMearly>=0.427420706;b_RLHlate<3.1520728295;mu_HMmid>=0.220285889;PeaFloweringTT>=198.500003;;timeLastTillSow_POIS<82.25;…
435;220;0.409413015941554;0.348390136786439;0.784690226292725;0.095158684745498;nbHerbicides_POIS<1.5;;Situation.Gestion2<0.5;nbHerbicides_R>=0.499772;nbHerbicides_BLE>=0.5;nbHerbicides_POIS>=0.;b_WMearly>=0.427420706;tPhoto2<19.618463725;LBRlate>=0.4584100975;WMearly<32.1475524733333;b_RLHlate<3.1520728295;mu_LBRlate>=-0.0925612373333333;mu_HMmid>=0.220285889;PeaFloweringTT>=166.899062;;timeLast…	VIRTUAL8};;timeSow1stHerbicide_COLZA<129;nbFoliarOnlyHerbicides_R>=0.24988
876;523;0.40250271801865;0.276519678247547;0.790385770863258;0.140602704945144;nbHerbicides_POIS<1.5;;Situation.Gestion2<0.5;nbHerbicides_R>=0.499772;nbHerbicides_BLE>=0.5;nbHerbicides_POIS>=0.;b_WMearly>=0.427420706;tPhoto2<19.618463725;LBRlate>=0.4584100975;WMearly<32.1475524733333;b_RLHlate<3.1520728295;mu_LBRlate>=-0.0925612373333333;mu_HMmid>=0.220285889;PeaFloweringTT>=166.899062;;timeLastT…	VIRTUAL1	VIRTUAL2	VIRTUAL6	VIRTUAL9};;PrimaryCropSowingDate_BLE>=258.5;;summerTillage_POIS<2.5;
222;526;0.400803415913735;0.350325903129465;0.784690226292735;0.067394118319006;nbHerbicides_POIS<1.5;;Situation.Gestion2<0.5;nbHerbicides_R>=0.499772;nbHerbicides_BLE>=0.5;nbHerbicides_POIS>=0.;b_WMearly>=0.427420706;tPhoto2<19.618463725;LBRlate>=0.4584100975;WMearly<32.1475524733333;b_RLHlate<3.1520728295;mu_LBRlate>=-0.0925612373333333;mu_HMmid>=0.220285889;PeaFloweringTT>=166.899062;;timeLast…	VIRTUAL1	VIRTUAL10	VIRTUAL4	VIRTUAL7	VIRTUAL9};
30;414;0.396258952821558;0.103480558358053;1;0.0852963001066228;nbHerbicides_POIS<1.5;;Situation.Gestion2>=0.5;nbHerbicides_R<0.499772;nbHerbicides_BLE<0.5;nbHerbicides_POIS<0.;mu_LBRlate>=-0.0925612373333333;tPhoto2<19.618463725;LBRlate>=0.4584100975;WMearly<32.1475524733333;b_WMearly>=0.427420706;b_RLHlate<3.1520728295;mu_HMmid>=0.220285889;PeaFloweringTT<198.500003;
28;582;0.390497670939968;0.0430823330418591;1;0.128410679778044;nbHerbicides_POIS<1.5;;Situation.Gestion2>=0.5;nbHerbicides_R<0.499772;nbHerbicides_BLE<0.5;nbHerbicides_POIS<0.;mu_LBRlate<-0.0925612373333333;tPhoto2>=19.618463725;LBRlate<0.4584100975;WMearly>=32.1475524733333;b_WMearly<0.427420706;b_RLHlate>=3.1520728295;mu_HMmid<0.220285889;PeaFloweringTT<559.348411625;
99;174;0.377885300388601;0.246283728149266;0.784690226292725;0.102681946723812;nbHerbicides_POIS<1.5;;Situation.Gestion2<0.5;nbHerbicides_R>=0.499772;nbHerbicides_BLE>=0.5;nbHerbicides_POIS>=0.;b_WMearly<0.427420706;tPhoto2>=19.618463725;LBRlate<0.4584100975;WMearly>=32.1475524733333;b_RLHlate>=3.1520728295;mu_LBRlate<-0.0925612373333333;mu_HMmid<0.220285889;PeaFloweringTT<608.13351825;;Situation…
383;245;0.376859241056586;0.488621470428402;0.569380452585449;0.072575800155908;nbHerbicides_POIS>=1.5;;nbHerbicides_POIS<2.5;;tPhoto2<19.618463725;LBRlate>=0.4584100975;WMearly<32.1475524733333;b_WMearly>=0.427420706;b_RLHlate<3.1520728295;mu_LBRlate>=-0.0925612373333333;mu_HMmid>=0.220285889;PeaFloweringTT>=231.32916375;;timeLastTillSow_POIS<81.5;;nbIrrigation_POIS<0.5;nbIrrigation_R<0.749658;t…
433;309;0.376308087675657;0.161142058224573;0.77076722325992;0.197014981542477;nbHerbicides_POIS<1.5;;Situation.Gestion2<0.5;nbHerbicides_R>=0.499772;nbHerbicides_BLE>=0.5;nbHerbicides_POIS>=0.;b_WMearly>=0.427420706;tPhoto2<19.618463725;LBRlate>=0.4584100975;WMearly<32.1475524733333;b_RLHlate<3.1520728295;mu_LBRlate>=-0.0925612373333333;mu_HMmid>=0.220285889;PeaFloweringTT>=166.899062;;timeLastT…	CEZANNE	VIRTUAL1	VIRTUAL10	VIRTUAL2	VIRTUAL3	VIRTUAL4	VIRTUAL5	VIRTUAL6	VIRTUAL7	VIRTUAL9};;MeanTillageDepth_POIS<9.875;
51;238;0.37517339193698;0.0921128517640918;0.82537391631628;0.208033407730568;nbHerbicides_POIS<1.5;;Situation.Gestion2<0.5;nbHerbicides_R>=0.499772;nbHerbicides_BLE>=0.5;nbHerbicides_POIS>=0.;b_WMearly<0.427420706;tPhoto2>=19.618463725;LBRlate<0.4584100975;WMearly>=32.1475524733333;b_RLHlate>=3.1520728295;mu_LBRlate<-0.0925612373333333;mu_HMmid<0.220285889;PeaFloweringTT>=608.13351825;;nbSuperfi…
436;913;0.372757834292472;0.203810144048459;0.782892026744985;0.131571332083973;nbHerbicides_POIS<1.5;;Situation.Gestion2<0.5;nbHerbicides_R>=0.499772;nbHerbicides_BLE>=0.5;nbHerbicides_POIS>=0.;b_WMearly>=0.427420706;tPhoto2<19.618463725;LBRlate>=0.4584100975;WMearly<32.1475524733333;b_RLHlate<3.1520728295;mu_LBRlate>=-0.0925612373333333;mu_HMmid>=0.220285889;PeaFloweringTT>=166.899062;;timeLast…	ORVANTIS	VIRTUAL10	VIRTUAL3	VIRTUAL4	VIRTUAL5	VIRTUAL7	VIRTUAL8};;PrimaryCropSowingDate_ORGE>=169;
110;54;0.369706633179684;0.104759705003272;0.784690226292725;0.219669968243054;nbHerbicides_POIS<1.5;;Situation.Gestion2<0.5;nbHerbicides_R>=0.499772;nbHerbicides_BLE>=0.5;nbHerbicides_POIS>=0.;b_WMearly>=0.427420706;tPhoto2<19.618463725;LBRlate>=0.4584100975;WMearly<32.1475524733333;b_RLHlate<3.1520728295;mu_LBRlate>=-0.0925612373333333;mu_HMmid>=0.220285889;PeaFloweringTT>=166.899062;;timeLastT…
101;222;0.360266221640948;0.238920117956978;0.784690226292725;0.0571883206731426;nbHerbicides_POIS<1.5;;Situation.Gestion2<0.5;nbHerbicides_R>=0.499772;nbHerbicides_BLE>=0.5;nbHerbicides_POIS>=0.;b_WMearly<0.427420706;tPhoto2>=19.618463725;LBRlate<0.4584100975;WMearly>=32.1475524733333;b_RLHlate>=3.1520728295;mu_LBRlate<-0.0925612373333333;mu_HMmid<0.220285889;PeaFloweringTT>=608.13351825;;nbSupe…
874;68;0.355341727607828;0.211774839262224;0.784690226292725;0.0695601172685344;nbHerbicides_POIS<1.5;;Situation.Gestion2<0.5;nbHerbicides_R>=0.499772;nbHerbicides_BLE>=0.5;nbHerbicides_POIS>=0.;b_WMearly>=0.427420706;tPhoto2<19.618463725;LBRlate>=0.4584100975;WMearly<32.1475524733333;b_RLHlate<3.1520728295;mu_LBRlate>=-0.0925612373333333;mu_HMmid>=0.220285889;PeaFloweringTT>=166.899062;;timeLast…	ORVANTIS	VIRTUAL10	VIRTUAL3	VIRTUAL4	VIRTUAL5	VIRTUAL7	VIRTUAL8};;PrimaryCropSowingDate_ORGE<169;;WheatVariety in {VIRTUAL10	VIRTUAL7	VIRTUAL8};harvestDate_BLE>=186.5;nbMultiHerbicides_POIS<0.5;EfficacyDicot._POIS<0.875;propSpeciesMortSup80_POIS<0.5;propSpeciesMortSup90_POIS<0.5;Frequency_ORGE<0.2082385;Situation.Rotation3<0.
93;304;0.35122987851142;0.322964804416831;0.558271124107057;0.172453707010371;nbHerbicides_POIS>=1.5;;nbHerbicides_POIS<2.5;;tPhoto2<19.618463725;LBRlate>=0.4584100975;WMearly<32.1475524733333;b_WMearly>=0.427420706;b_RLHlate<3.1520728295;mu_LBRlate>=-0.0925612373333333;mu_HMmid>=0.220285889;PeaFloweringTT>=231.32916375;;timeLastTillSow_POIS>=81.5;;MaxTillageDepth_BLE<11.5;
97;210;0.348432879261201;0.0333069114485903;0.799811352753269;0.212180373581744;nbHerbicides_POIS<1.5;;Situation.Gestion2<0.5;nbHerbicides_R>=0.499772;nbHerbicides_BLE>=0.5;nbHerbicides_POIS>=0.;b_WMearly<0.427420706;tPhoto2>=19.618463725;LBRlate<0.4584100975;WMearly>=32.1475524733333;b_RLHlate>=3.1520728295;mu_LBRlate<-0.0925612373333333;mu_HMmid<0.220285889;PeaFloweringTT<608.13351825;;Situatio…
53;137;0.345326352507907;0.218143016456631;0.784690226292725;0.033145814774365;nbHerbicides_POIS<1.5;;Situation.Gestion2<0.5;nbHerbicides_R>=0.499772;nbHerbicides_BLE>=0.5;nbHerbicides_POIS>=0.;b_WMearly>=0.427420706;tPhoto2<19.618463725;LBRlate>=0.4584100975;WMearly<32.1475524733333;b_RLHlate<3.1520728295;mu_LBRlate>=-0.0925612373333333;mu_HMmid>=0.220285889;PeaFloweringTT<166.899062;;timeLastTi…
382;959;0.335351776203959;0.360982181233891;0.569380452585453;0.0756926947925323;nbHerbicides_POIS>=1.5;;nbHerbicides_POIS<2.5;;tPhoto2<19.618463725;LBRlate>=0.4584100975;WMearly<32.1475524733333;b_WMearly>=0.427420706;b_RLHlate<3.1520728295;mu_LBRlate>=-0.0925612373333333;mu_HMmid>=0.220285889;PeaFloweringTT>=231.32916375;;timeLastTillSow_POIS<81.5;;nbIrrigation_POIS<0.5;nbIrrigation_R<0.749658;…
100;1304;0.334707954782755;0.130173299343146;0.784690226292717;0.0892603387124028;nbHerbicides_POIS<1.5;;Situation.Gestion2<0.5;nbHerbicides_R>=0.499772;nbHerbicides_BLE>=0.5;nbHerbicides_POIS>=0.;b_WMearly<0.427420706;tPhoto2>=19.618463725;LBRlate<0.4584100975;WMearly>=32.1475524733333;b_RLHlate>=3.1520728295;mu_LBRlate<-0.0925612373333333;mu_HMmid<0.220285889;PeaFloweringTT>=608.13351825;;nbSup…
434;62;0.327574533568033;0.0823698273956614;0.784690226292725;0.115663547015714;nbHerbicides_POIS<1.5;;Situation.Gestion2<0.5;nbHerbicides_R>=0.499772;nbHerbicides_BLE>=0.5;nbHerbicides_POIS>=0.;b_WMearly>=0.427420706;tPhoto2<19.618463725;LBRlate>=0.4584100975;WMearly<32.1475524733333;b_RLHlate<3.1520728295;mu_LBRlate>=-0.0925612373333333;mu_HMmid>=0.220285889;PeaFloweringTT>=166.899062;;timeLast…	VIRTUAL8};;timeSow1stHerbicide_COLZA>=129;nbFoliarOnlyHerbicides_R<0.24988
432;503;0.326734359168419;0.0982596152512638;0.784690226292734;0.0972532359612597;nbHerbicides_POIS<1.5;;Situation.Gestion2<0.5;nbHerbicides_R>=0.499772;nbHerbicides_BLE>=0.5;nbHerbicides_POIS>=0.;b_WMearly>=0.427420706;tPhoto2<19.618463725;LBRlate>=0.4584100975;WMearly<32.1475524733333;b_RLHlate<3.1520728295;mu_LBRlate>=-0.0925612373333333;mu_HMmid>=0.220285889;PeaFloweringTT>=166.899062;;timeLa…	CEZANNE	VIRTUAL1	VIRTUAL10	VIRTUAL2	VIRTUAL3	VIRTUAL4	VIRTUAL5	VIRTUAL6	VIRTUAL7	VIRTUAL9};;MeanTillageDepth_POIS>=9.875;
105;1225;0.320120862063613;0.0554051445556201;0.783306173235712;0.121651268399506;nbHerbicides_POIS<1.5;;Situation.Gestion2<0.5;nbHerbicides_R>=0.499772;nbHerbicides_BLE>=0.5;nbHerbicides_POIS>=0.;b_WMearly>=0.427420706;tPhoto2<19.618463725;LBRlate>=0.4584100975;WMearly<32.1475524733333;b_RLHlate<3.1520728295;mu_LBRlate>=-0.0925612373333333;mu_HMmid>=0.220285889;PeaFloweringTT<166.899062;;timeLas…
98;238;0.31313270186854;0.0636254818076051;0.784690226292725;0.0910823975052889;nbHerbicides_POIS<1.5;;Situation.Gestion2<0.5;nbHerbicides_R>=0.499772;nbHerbicides_BLE>=0.5;nbHerbicides_POIS>=0.;b_WMearly<0.427420706;tPhoto2>=19.618463725;LBRlate<0.4584100975;WMearly>=32.1475524733333;b_RLHlate>=3.1520728295;mu_LBRlate<-0.0925612373333333;mu_HMmid<0.220285889;PeaFloweringTT<608.13351825;;Situatio…
96;1641;0.305071250596452;0.0388387011442288;0.784690226292713;0.0916848243524132;nbHerbicides_POIS<1.5;;Situation.Gestion2<0.5;nbHerbicides_R>=0.499772;nbHerbicides_BLE>=0.5;nbHerbicides_POIS>=0.;b_WMearly<0.427420706;tPhoto2>=19.618463725;LBRlate<0.4584100975;WMearly>=32.1475524733333;b_RLHlate>=3.1520728295;mu_LBRlate<-0.0925612373333333;mu_HMmid<0.220285889;PeaFloweringTT<608.13351825;;Situat…
91;172;0.302678148058043;0.312187529055227;0.569380452585449;0.0264664625334537;nbHerbicides_POIS>=1.5;;nbHerbicides_POIS<2.5;;tPhoto2<19.618463725;LBRlate>=0.4584100975;WMearly<32.1475524733333;b_WMearly>=0.427420706;b_RLHlate<3.1520728295;mu_LBRlate>=-0.0925612373333333;mu_HMmid>=0.220285889;PeaFloweringTT<231.32916375;;nbRolling_POIS>=0.5;;Frequency_COLZA>=0.2915335;
159;429;0.297118379648369;0.483231193515609;0.354070678878174;0.0540532665513235;nbHerbicides_POIS>=1.5;;nbHerbicides_POIS>=2.5;;b_WMearly>=0.427420706;tPhoto2<19.618463725;LBRlate>=0.4584100975;WMearly<32.1475524733333;b_RLHlate<3.1520728295;mu_LBRlate>=-0.0925612373333333;mu_HMmid>=0.220285889;PeaFloweringTT>=349.141657625;;timeLastTillSow_POIS<81.125;;OSRbefore_POIS>=0.5;;MaxTillageDepth_POIS>…
92;337;0.291008325012306;0.155379443730817;0.569380452585449;0.148265078720652;nbHerbicides_POIS>=1.5;;nbHerbicides_POIS<2.5;;tPhoto2<19.618463725;LBRlate>=0.4584100975;WMearly<32.1475524733333;b_WMearly>=0.427420706;b_RLHlate<3.1520728295;mu_LBRlate>=-0.0925612373333333;mu_HMmid>=0.220285889;PeaFloweringTT>=231.32916375;;timeLastTillSow_POIS>=81.5;;MaxTillageDepth_BLE>=11.5;
155;129;0.28884926614954;0.19551084229323;0.453492086603887;0.217544869551503;nbHerbicides_POIS>=1.5;;nbHerbicides_POIS>=2.5;;b_WMearly>=0.427420706;tPhoto2<19.618463725;LBRlate>=0.4584100975;WMearly<32.1475524733333;b_RLHlate<3.1520728295;mu_LBRlate>=-0.0925612373333333;mu_HMmid>=0.220285889;PeaFloweringTT>=349.141657625;;timeLastTillSow_POIS>=81.125;;MeanTillageDepth_BLE<8.6125;;EfficacyDicot._…
190;116;0.285905171007164;0.176644860930896;0.569380452585449;0.111690199505147;nbHerbicides_POIS>=1.5;;nbHerbicides_POIS<2.5;;tPhoto2<19.618463725;LBRlate>=0.4584100975;WMearly<32.1475524733333;b_WMearly>=0.427420706;b_RLHlate<3.1520728295;mu_LBRlate>=-0.0925612373333333;mu_HMmid>=0.220285889;PeaFloweringTT>=231.32916375;;timeLastTillSow_POIS<81.5;;nbIrrigation_POIS<0.5;nbIrrigation_R<0.749658;t…
104;242;0.285490285189631;0.0623630738735543;0.784690226292725;0.00941755540261455;nbHerbicides_POIS<1.5;;Situation.Gestion2<0.5;nbHerbicides_R>=0.499772;nbHerbicides_BLE>=0.5;nbHerbicides_POIS>=0.;b_WMearly>=0.427420706;tPhoto2<19.618463725;LBRlate>=0.4584100975;WMearly<32.1475524733333;b_RLHlate<3.1520728295;mu_LBRlate>=-0.0925612373333333;mu_HMmid>=0.220285889;PeaFloweringTT<166.899062;;timeLa…
154;361;0.284812681479335;0.322826470923016;0.350384874361718;0.181226699153271;nbHerbicides_POIS>=1.5;;nbHerbicides_POIS>=2.5;;b_WMearly>=0.427420706;tPhoto2<19.618463725;LBRlate>=0.4584100975;WMearly<32.1475524733333;b_RLHlate<3.1520728295;mu_LBRlate>=-0.0925612373333333;mu_HMmid>=0.220285889;PeaFloweringTT>=349.141657625;;timeLastTillSow_POIS>=81.125;;MeanTillageDepth_BLE<8.6125;;EfficacyDicot…
157;417;0.277548304020603;0.390160720897797;0.354070678878174;0.0884135122858389;nbHerbicides_POIS>=1.5;;nbHerbicides_POIS>=2.5;;b_WMearly>=0.427420706;tPhoto2<19.618463725;LBRlate>=0.4584100975;WMearly<32.1475524733333;b_RLHlate<3.1520728295;mu_LBRlate>=-0.0925612373333333;mu_HMmid>=0.220285889;PeaFloweringTT>=349.141657625;;timeLastTillSow_POIS<81.125;;OSRbefore_POIS<0.5;;timeLastTillSow_POIS<2…
313;204;0.264908428052558;0.343275439654816;0.354070678878175;0.0973791656246845;nbHerbicides_POIS>=1.5;;nbHerbicides_POIS>=2.5;;b_WMearly>=0.427420706;tPhoto2<19.618463725;LBRlate>=0.4584100975;WMearly<32.1475524733333;b_RLHlate<3.1520728295;mu_LBRlate>=-0.0925612373333333;mu_HMmid>=0.220285889;PeaFloweringTT>=349.141657625;;timeLastTillSow_POIS<81.125;;OSRbefore_POIS<0.5;;timeLastTillSow_POIS>=…
94;90;0.257200113660071;0.0783742567042374;0.569380452585449;0.123845631690528;nbHerbicides_POIS>=1.5;;nbHerbicides_POIS<2.5;;tPhoto2<19.618463725;LBRlate>=0.4584100975;WMearly<32.1475524733333;b_WMearly>=0.427420706;b_RLHlate<3.1520728295;mu_LBRlate>=-0.0925612373333333;mu_HMmid>=0.220285889;PeaFloweringTT>=231.32916375;;timeLastTillSow_POIS<81.5;;nbIrrigation_POIS>=0.5;nbIrrigation_R>=0.749658;…
43;1625;0.255477095895061;0.0590965311053841;0.56974592376781;0.13758883281199;nbHerbicides_POIS>=1.5;;nbHerbicides_POIS<2.5;;tPhoto2>=19.618463725;LBRlate<0.4584100975;WMearly>=32.1475524733333;b_WMearly<0.427420706;b_RLHlate>=3.1520728295;mu_LBRlate<-0.0925612373333333;mu_HMmid<0.220285889;Situation.Stock1<0.5;;FreqLeavingCutCropBiomass_POIS<0.5;nbResidueShredding.Broyage._POIS<0.
42;458;0.253810950729188;0.118740671541032;0.569380452585449;0.0733117280610835;nbHerbicides_POIS>=1.5;;nbHerbicides_POIS<2.5;;tPhoto2>=19.618463725;LBRlate<0.4584100975;WMearly>=32.1475524733333;b_WMearly<0.427420706;b_RLHlate>=3.1520728295;mu_LBRlate<-0.0925612373333333;mu_HMmid<0.220285889;Situation.Stock1<0.5;;FreqLeavingCutCropBiomass_POIS>=0.5;nbResidueShredding.Broyage._POIS>=0.
44;604;0.252529823286788;0.083953917783034;0.574364909494086;0.0992706425832445;nbHerbicides_POIS>=1.5;;nbHerbicides_POIS<2.5;;tPhoto2<19.618463725;LBRlate>=0.4584100975;WMearly<32.1475524733333;b_WMearly>=0.427420706;b_RLHlate<3.1520728295;mu_LBRlate>=-0.0925612373333333;mu_HMmid>=0.220285889;PeaFloweringTT<231.32916375;;nbRolling_POIS<0.5;
90;150;0.248379336917974;0.0625045337834046;0.569380452585449;0.113253024385068;nbHerbicides_POIS>=1.5;;nbHerbicides_POIS<2.5;;tPhoto2<19.618463725;LBRlate>=0.4584100975;WMearly<32.1475524733333;b_WMearly>=0.427420706;b_RLHlate<3.1520728295;mu_LBRlate>=-0.0925612373333333;mu_HMmid>=0.220285889;PeaFloweringTT<231.32916375;;nbRolling_POIS>=0.5;;Frequency_COLZA<0.2915335;
158;177;0.247100221355146;0.326673897798524;0.354070678878175;0.0605560873887397;nbHerbicides_POIS>=1.5;;nbHerbicides_POIS>=2.5;;b_WMearly>=0.427420706;tPhoto2<19.618463725;LBRlate>=0.4584100975;WMearly<32.1475524733333;b_RLHlate<3.1520728295;mu_LBRlate>=-0.0925612373333333;mu_HMmid>=0.220285889;PeaFloweringTT>=349.141657625;;timeLastTillSow_POIS<81.125;;OSRbefore_POIS>=0.5;;MaxTillageDepth_POIS<…
35;443;0.238350837748416;0.0773348698309508;0.425852910288238;0.21186473312606;nbHerbicides_POIS>=1.5;;nbHerbicides_POIS>=2.5;;b_WMearly<0.427420706;tPhoto2>=19.618463725;LBRlate<0.4584100975;WMearly>=32.1475524733333;b_RLHlate>=3.1520728295;mu_LBRlate<-0.0925612373333333;mu_HMmid<0.220285889;MaxTillageDepth_POIS<5.5;MeanTillageDepth_POIS<5.;nbHerbDicotSup75_POIS<1.5;
37;487;0.226786908723691;0.193082142319396;0.353838939244486;0.13343964460719;nbHerbicides_POIS>=1.5;;nbHerbicides_POIS>=2.5;;b_WMearly>=0.427420706;tPhoto2<19.618463725;LBRlate>=0.4584100975;WMearly<32.1475524733333;b_RLHlate<3.1520728295;mu_LBRlate>=-0.0925612373333333;mu_HMmid>=0.220285889;PeaFloweringTT<349.141657625;;PeaFloweringTT>=160.276814666667;
312;322;0.221237167381172;0.191420027435409;0.354070678878174;0.118220795829934;nbHerbicides_POIS>=1.5;;nbHerbicides_POIS>=2.5;;b_WMearly>=0.427420706;tPhoto2<19.618463725;LBRlate>=0.4584100975;WMearly<32.1475524733333;b_RLHlate<3.1520728295;mu_LBRlate>=-0.0925612373333333;mu_HMmid>=0.220285889;PeaFloweringTT>=349.141657625;;timeLastTillSow_POIS<81.125;;OSRbefore_POIS<0.5;;timeLastTillSow_POIS>=2…
76;335;0.211391783536497;0.197717015464072;0.354070678878174;0.0823876562672451;nbHerbicides_POIS>=1.5;;nbHerbicides_POIS>=2.5;;b_WMearly>=0.427420706;tPhoto2<19.618463725;LBRlate>=0.4584100975;WMearly<32.1475524733333;b_RLHlate<3.1520728295;mu_LBRlate>=-0.0925612373333333;mu_HMmid>=0.220285889;PeaFloweringTT>=349.141657625;;timeLastTillSow_POIS>=81.125;;MeanTillageDepth_BLE>=8.6125;
20;361;0.210766424223219;0.0495213678274219;0.569380452585449;0.0133974522567867;nbHerbicides_POIS>=1.5;;nbHerbicides_POIS<2.5;;tPhoto2>=19.618463725;LBRlate<0.4584100975;WMearly>=32.1475524733333;b_WMearly<0.427420706;b_RLHlate>=3.1520728295;mu_LBRlate<-0.0925612373333333;mu_HMmid<0.220285889;Situation.Stock1>=0.5;
73;173;0.195450387123143;0.19139844943633;0.354070678878175;0.0408820330549255;nbHerbicides_POIS>=1.5;;nbHerbicides_POIS>=2.5;;b_WMearly>=0.427420706;tPhoto2<19.618463725;LBRlate>=0.4584100975;WMearly<32.1475524733333;b_RLHlate<3.1520728295;mu_LBRlate>=-0.0925612373333333;mu_HMmid>=0.220285889;PeaFloweringTT<349.141657625;;PeaFloweringTT<160.276814666667;;nbShreddingFallow.Broyage._R>=0.583067;
34;405;0.194194062872996;0.107233038312804;0.303209198290843;0.172139952015341;nbHerbicides_POIS>=1.5;;nbHerbicides_POIS>=2.5;;b_WMearly<0.427420706;tPhoto2>=19.618463725;LBRlate<0.4584100975;WMearly>=32.1475524733333;b_RLHlate>=3.1520728295;mu_LBRlate<-0.0925612373333333;mu_HMmid<0.220285889;MaxTillageDepth_POIS<5.5;MeanTillageDepth_POIS<5.;nbHerbDicotSup75_POIS>=1.5;
33;1615;0.183616440033906;0.0796001025624292;0.354070678878189;0.117178538661098;nbHerbicides_POIS>=1.5;;nbHerbicides_POIS>=2.5;;b_WMearly<0.427420706;tPhoto2>=19.618463725;LBRlate<0.4584100975;WMearly>=32.1475524733333;b_RLHlate>=3.1520728295;mu_LBRlate<-0.0925612373333333;mu_HMmid<0.220285889;MaxTillageDepth_POIS>=5.5;MeanTillageDepth_POIS>=5.;Situation.Stock1<0.5;
72;818;0.174503675275998;0.05716817242002;0.350545604626562;0.115797248781411;nbHerbicides_POIS>=1.5;;nbHerbicides_POIS>=2.5;;b_WMearly>=0.427420706;tPhoto2<19.618463725;LBRlate>=0.4584100975;WMearly<32.1475524733333;b_RLHlate<3.1520728295;mu_LBRlate>=-0.0925612373333333;mu_HMmid>=0.220285889;PeaFloweringTT<349.141657625;;PeaFloweringTT<160.276814666667;;nbShreddingFallow.Broyage._R<0.583067;
32;291;0.140020363869836;0.0608201383679517;0.354070678878174;0.00517027436338139;nbHerbicides_POIS>=1.5;;nbHerbicides_POIS>=2.5;;b_WMearly<0.427420706;tPhoto2>=19.618463725;LBRlate<0.4584100975;WMearly>=32.1475524733333;b_RLHlate>=3.1520728295;mu_LBRlate<-0.0925612373333333;mu_HMmid<0.220285889;MaxTillageDepth_POIS>=5.5;MeanTillageDepth_POIS>=5.;Situation.Stock1>=0.5;
