# Supplementary material for: Tracking Ideal Varieties and Cropping Techniques for Agroecological Weed Management: A Simulation-Based Study on Pea
Source: Front Plant Sci. 2022 Apr 4;13:809056. doi: 10.3389/fpls.2022.809056 (PMC9014269; doi:10.3389/fpls.2022.809056)
Supplement: Supplementary file 1 [file Data_Sheet_1.ZIP › AllBranches/Feuilles_P_Agroecology2_Spring_Rotation.csv]

idLeaf;n;MeanIndicator;Indicator_1;Indicator_2;Indicator_3;
59;10;0.59817846527569;0.140466095267311;1;0.654069300559759;nbHerbicides_R<1.41602;;nbInCropHerbicides_R<0.1665905;;tPhoto2>=18.292056915;tFrostLate3<-4.001783015;SLAmid>=178.69384198;LBRlate<0.515677839166667;WMearly>=28.9663547783333;b_RLHearly<2.70579446516667;mu_RLHlate<0.077879194333333;timeHarvest1stTill_POIS>=23.5;;timeLastMechWeedingHarvest_BLE<3.5;
111;10;0.578569357282069;0.425513019200343;0.775873248253324;0.534321804392541;nbHerbicides_R<1.41602;;nbInCropHerbicides_R>=0.1665905;;Situation.Stock1<0.5;;nbFoliarOnlyHerbicides_R>=0.4164765;;SowingDepth.cm._POIS>=3.5;;b_RBR<0.6884265;nbPloughing_R>=0.2915335;nbNonSystemicHerbicides_R<0.1665905;SummerPlough_R>=0.2915335;SowingDensity.seeds.m2._BLE<206.5;MeanTillageDepth_BLE>=20.5;PrimaryCropSo…
127;20;0.576201679237531;0.47223163641687;1;0.256373401295724;nbHerbicides_R<1.41602;;nbInCropHerbicides_R<0.1665905;;tPhoto2<18.292056915;tFrostLate3>=-4.001783015;SLAmid<178.69384198;LBRlate>=0.515677839166667;WMearly<28.9663547783333;b_RLHearly>=2.70579446516667;mu_RLHlate>=0.077879194333333;timeLastTillSow_POIS<61.125;;timeHarvest1stTill_POIS>=50;;nbShreddingFallow.Broyage._R>=0.832953;
235;15;0.56584233937875;0.0941129132998365;1;0.603414104836413;nbHerbicides_R<1.41602;;nbInCropHerbicides_R<0.1665905;;tPhoto2>=18.292056915;tFrostLate3<-4.001783015;SLAmid>=178.69384198;LBRlate<0.515677839166667;WMearly>=28.9663547783333;b_RLHearly<2.70579446516667;mu_RLHlate<0.077879194333333;timeHarvest1stTill_POIS>=23.5;;timeLastMechWeedingHarvest_BLE>=3.5;;Interrow.cm._COLZA<44.5;;timeLastTi…
113;15;0.53940154547734;0.261977517763995;1;0.356227118668026;nbHerbicides_R<1.41602;;nbInCropHerbicides_R<0.1665905;;tPhoto2>=18.292056915;tFrostLate3<-4.001783015;SLAmid>=178.69384198;LBRlate<0.515677839166667;WMearly>=28.9663547783333;b_RLHearly<2.70579446516667;mu_RLHlate<0.077879194333333;timeHarvest1stTill_POIS<23.5;;meanMechWeedSpeed.km.h._COLZA>=8.1;;SowingDensity.seeds.m2._COLZA>=85.5;
57;95;0.524965716169645;0.276075604771408;1;0.298821543737529;nbHerbicides_R<1.41602;;nbInCropHerbicides_R<0.1665905;;tPhoto2>=18.292056915;tFrostLate3<-4.001783015;SLAmid>=178.69384198;LBRlate<0.515677839166667;WMearly>=28.9663547783333;b_RLHearly<2.70579446516667;mu_RLHlate<0.077879194333333;timeHarvest1stTill_POIS<23.5;;meanMechWeedSpeed.km.h._COLZA<8.1;
125;131;0.522896970885473;0.422329057852842;1;0.146361854803578;nbHerbicides_R<1.41602;;nbInCropHerbicides_R<0.1665905;;tPhoto2<18.292056915;tFrostLate3>=-4.001783015;SLAmid<178.69384198;LBRlate>=0.515677839166667;WMearly<28.9663547783333;b_RLHearly>=2.70579446516667;mu_RLHlate>=0.077879194333333;timeLastTillSow_POIS<61.125;;timeHarvest1stTill_POIS<50;;PeaFloweringTT>=208.2750015;
233;25;0.518277910946154;0.3636734769642;1;0.191160255874263;nbHerbicides_R<1.41602;;nbInCropHerbicides_R<0.1665905;;tPhoto2>=18.292056915;tFrostLate3<-4.001783015;SLAmid>=178.69384198;LBRlate<0.515677839166667;WMearly>=28.9663547783333;b_RLHearly<2.70579446516667;mu_RLHlate<0.077879194333333;timeHarvest1stTill_POIS>=23.5;;timeLastMechWeedingHarvest_BLE>=3.5;;Interrow.cm._COLZA>=44.5;;Interrow.cm…
107;30;0.513213536459307;0.440016225224674;0.750517494520367;0.349106889632881;nbHerbicides_R<1.41602;;nbInCropHerbicides_R>=0.1665905;;Situation.Stock1<0.5;;nbFoliarOnlyHerbicides_R<0.4164765;;Situation.Stock2>=0.5;;harvestDate_COLZA<189.5;
126;65;0.512849394429162;0.25168198426483;1;0.286866199022656;nbHerbicides_R<1.41602;;nbInCropHerbicides_R<0.1665905;;tPhoto2<18.292056915;tFrostLate3>=-4.001783015;SLAmid<178.69384198;LBRlate>=0.515677839166667;WMearly<28.9663547783333;b_RLHearly>=2.70579446516667;mu_RLHlate>=0.077879194333333;timeLastTillSow_POIS<61.125;;timeHarvest1stTill_POIS>=50;;nbShreddingFallow.Broyage._R<0.832953;
234;115;0.505427543992287;0.167446382674989;0.995793259872457;0.353042989429414;nbHerbicides_R<1.41602;;nbInCropHerbicides_R<0.1665905;;tPhoto2>=18.292056915;tFrostLate3<-4.001783015;SLAmid>=178.69384198;LBRlate<0.515677839166667;WMearly>=28.9663547783333;b_RLHearly<2.70579446516667;mu_RLHlate<0.077879194333333;timeHarvest1stTill_POIS>=23.5;;timeLastMechWeedingHarvest_BLE>=3.5;;Interrow.cm._COLZA…
30;80;0.49972639190215;0.21649529613744;0.989493267701006;0.293190611868003;nbHerbicides_R<1.41602;;nbInCropHerbicides_R<0.1665905;;tPhoto2<18.292056915;tFrostLate3>=-4.001783015;SLAmid<178.69384198;LBRlate>=0.515677839166667;WMearly<28.9663547783333;b_RLHearly>=2.70579446516667;mu_RLHlate>=0.077879194333333;timeLastTillSow_POIS>=61.125;
124;44;0.495423194517444;0.282785616149573;1;0.203483967402759;nbHerbicides_R<1.41602;;nbInCropHerbicides_R<0.1665905;;tPhoto2<18.292056915;tFrostLate3>=-4.001783015;SLAmid<178.69384198;LBRlate>=0.515677839166667;WMearly<28.9663547783333;b_RLHearly>=2.70579446516667;mu_RLHlate>=0.077879194333333;timeLastTillSow_POIS<61.125;;timeHarvest1stTill_POIS<50;;PeaFloweringTT<208.2750015;
232;110;0.483542911492953;0.171525531462269;1;0.27910320301659;nbHerbicides_R<1.41602;;nbInCropHerbicides_R<0.1665905;;tPhoto2>=18.292056915;tFrostLate3<-4.001783015;SLAmid>=178.69384198;LBRlate<0.515677839166667;WMearly>=28.9663547783333;b_RLHearly<2.70579446516667;mu_RLHlate<0.077879194333333;timeHarvest1stTill_POIS>=23.5;;timeLastMechWeedingHarvest_BLE>=3.5;;Interrow.cm._COLZA>=44.5;;Interrow.…
735;50;0.471999496633936;0.405610218753408;0.538617902825201;0.471770368323199;nbHerbicides_R>=1.41602;;nbHerbicides_R<2.4155635;;Situation.Stock1<0.5;;nbHerbicides_R>=1.915792;;MaxTillageDepth_COLZA<7.5;;nbShreddingFallow.Broyage._R<0.2082385;;PrimaryCropSowingDate_POIS<416;;LBRlate>=0.4584100975;tPhoto2<19.618463725;WMearly<32.1475524733333;b_WMearly>=0.427420706;b_RLHlate<3.1520728295;mu_LBRla…
423;50;0.462537290069764;0.253637518487055;0.748064551737361;0.385909799984876;nbHerbicides_R<1.41602;;nbInCropHerbicides_R>=0.1665905;;Situation.Stock1<0.5;;nbFoliarOnlyHerbicides_R<0.4164765;;Situation.Stock2<0.5;;mu_RLHlate>=0.120208166666667;g50<29.155040135;gb>=2.4788556505;soilPen<0.91439396;timeHarvest1stRoll_POIS<90;;timeSow1stHerbicide_BLE<175.25;
110;20;0.453046147492146;0.109717222266774;0.714714682943539;0.534706537266125;nbHerbicides_R<1.41602;;nbInCropHerbicides_R>=0.1665905;;Situation.Stock1<0.5;;nbFoliarOnlyHerbicides_R>=0.4164765;;SowingDepth.cm._POIS>=3.5;;b_RBR>=0.6884265;nbPloughing_R<0.2915335;nbNonSystemicHerbicides_R>=0.1665905;SummerPlough_R<0.2915335;SowingDensity.seeds.m2._BLE>=206.5;MeanTillageDepth_BLE<20.5;PrimaryCropSo…
213;20;0.451401131078199;0.496613812416125;0.698153335248643;0.159436245569828;nbHerbicides_R<1.41602;;nbInCropHerbicides_R>=0.1665905;;Situation.Stock1<0.5;;nbFoliarOnlyHerbicides_R<0.4164765;;Situation.Stock2>=0.5;;harvestDate_COLZA>=189.5;;SLAlate<96.7255909433333;Epsi_b>=3.2860173055;TTcot<62.06462445;tFrostLate2<-1.9728159865;WMmid>=18.816244468;WMlate>=16.7741527376667;b_WMmid<0.4066552593;…
421;45;0.451262540459637;0.39888495151545;0.732504344472578;0.222398325390884;nbHerbicides_R<1.41602;;nbInCropHerbicides_R>=0.1665905;;Situation.Stock1<0.5;;nbFoliarOnlyHerbicides_R<0.4164765;;Situation.Stock2<0.5;;mu_RLHlate>=0.120208166666667;g50<29.155040135;gb>=2.4788556505;soilPen<0.91439396;timeHarvest1stRoll_POIS>=90;;timeLastTillSow_POIS<23;
112;70;0.447306011566233;0.226744620339009;1;0.115173414359689;nbHerbicides_R<1.41602;;nbInCropHerbicides_R<0.1665905;;tPhoto2>=18.292056915;tFrostLate3<-4.001783015;SLAmid>=178.69384198;LBRlate<0.515677839166667;WMearly>=28.9663547783333;b_RLHearly<2.70579446516667;mu_RLHlate<0.077879194333333;timeHarvest1stTill_POIS<23.5;;meanMechWeedSpeed.km.h._COLZA>=8.1;;SowingDensity.seeds.m2._COLZA<85.5;
1527;70;0.447142268052584;0.181628920358632;0.696201544945378;0.463596338853742;nbHerbicides_R>=1.41602;;nbHerbicides_R<2.4155635;;Situation.Stock1<0.5;;nbHerbicides_R<1.915792;;nbShreddingFallow.Broyage._R<0.2082385;;totalIrrigaton.mm.ha._POIS<57;;SowingDensity.seeds.m2._POIS>=33.5;;Frequency_COLZA>=0.2082385;;nbSuperficialTillage_BLE<7.5;;MaxTillageDepth_COLZA<5.5;
181;15;0.445092690846902;0.466254424136045;0.503298895624034;0.365724752780628;nbHerbicides_R>=1.41602;;nbHerbicides_R<2.4155635;;Situation.Stock1<0.5;;nbHerbicides_R>=1.915792;;MaxTillageDepth_COLZA<7.5;;nbShreddingFallow.Broyage._R>=0.2082385;;WinterPlough_R>=0.583067;
549;10;0.440740504939966;0.477126700635024;0.272606814785789;0.572487999399084;nbHerbicides_R>=1.41602;;nbHerbicides_R>=2.4155635;;MeanTillageDepth_BLE>=4.8333335;;Situation.Stock1<0.5;;Situation.Stock2<0.5;;nbHerbicides_R>=2.7903925;nbInCropHerbicides_R>=2.790392;timeSow1stMechWeeding_POIS>=30;;meanMechWeedDepth.cm._R<3.4375;;nbNonSystemicHerbicides_R<0.583067;
2873;15;0.434178832597878;0.220765600853906;0.558150117985125;0.523620778954603;nbHerbicides_R>=1.41602;;nbHerbicides_R<2.4155635;;Situation.Stock1<0.5;;nbHerbicides_R>=1.915792;;MaxTillageDepth_COLZA>=7.5;;mu_HMmid>=0.2202858896;tPhoto2<19.618463725;LBRlate>=0.4584100975;WMearly<32.1475524733333;b_WMearly>=0.427420706;b_RLHlate<3.1520728295;mu_LBRlate>=-0.092561237333333;timeLastTillSow_COLZA>=9…
191;35;0.434095376168041;0.119670708224567;0.657797880424124;0.524817539855433;nbHerbicides_R>=1.41602;;nbHerbicides_R<2.4155635;;Situation.Stock1<0.5;;nbHerbicides_R<1.915792;;nbShreddingFallow.Broyage._R<0.2082385;;totalIrrigaton.mm.ha._POIS<57;;SowingDensity.seeds.m2._POIS<33.5;
715;20;0.427566917477567;0.258861096974322;0.556840286319073;0.466999369139306;nbHerbicides_R>=1.41602;;nbHerbicides_R<2.4155635;;Situation.Stock1<0.5;;nbHerbicides_R>=1.915792;;MaxTillageDepth_COLZA>=7.5;;mu_HMmid>=0.2202858896;tPhoto2<19.618463725;LBRlate>=0.4584100975;WMearly<32.1475524733333;b_WMearly>=0.427420706;b_RLHlate<3.1520728295;mu_LBRlate>=-0.092561237333333;timeLastTillSow_COLZA<9.5…
371;25;0.423710471503349;0.386609830004962;0.6606494587897;0.223872125715385;nbHerbicides_R>=1.41602;;nbHerbicides_R<2.4155635;;Situation.Stock1<0.5;;nbHerbicides_R<1.915792;;nbShreddingFallow.Broyage._R>=0.2082385;;shootLength>=380.07619585;seedWeight>=134.3802413;nonDormantMinimum.YOUNG_SEEDS.>=0.9111551455;darknessReduction.YOUNG_SEEDS.<1.0335536035;r50>=102.39803105;betaCompacted>=0.739628454…
54;75;0.421587471821225;0.177478372211331;0.750258664423087;0.337025378829256;nbHerbicides_R<1.41602;;nbInCropHerbicides_R>=0.1665905;;Situation.Stock1<0.5;;nbFoliarOnlyHerbicides_R>=0.4164765;;SowingDepth.cm._POIS<3.5;
1439;30;0.421058975299277;0.270009274061779;0.514210925355538;0.478956726480512;nbHerbicides_R>=1.41602;;nbHerbicides_R<2.4155635;;Situation.Stock1<0.5;;nbHerbicides_R>=1.915792;;MaxTillageDepth_COLZA>=7.5;;mu_HMmid>=0.2202858896;tPhoto2<19.618463725;LBRlate>=0.4584100975;WMearly<32.1475524733333;b_WMearly>=0.427420706;b_RLHlate<3.1520728295;mu_LBRlate>=-0.092561237333333;timeLastTillSow_COLZA>=9…
277;15;0.420525023025173;0.472421313801974;0.421005891321088;0.368147863952457;nbHerbicides_R>=1.41602;;nbHerbicides_R>=2.4155635;;MeanTillageDepth_BLE>=4.8333335;;Situation.Stock1<0.5;;Situation.Stock2<0.5;;nbHerbicides_R<2.7903925;nbInCropHerbicides_R<2.790392;LBRlate<0.571033333333333;reductionDepth>=0.000601853;rootLength<64.346210645;r50<120.8242683;Emax<296.49886695;rateWidth<5.876623818;RB…
11289;10;0.411310556423255;0.150510785806377;0.551950248099145;0.531470635364243;nbHerbicides_R>=1.41602;;nbHerbicides_R<2.4155635;;Situation.Stock1<0.5;;nbHerbicides_R>=1.915792;;MaxTillageDepth_COLZA>=7.5;;mu_HMmid<0.2202858896;tPhoto2>=19.618463725;LBRlate<0.4584100975;WMearly>=32.1475524733333;b_WMearly<0.427420706;b_RLHlate>=3.1520728295;mu_LBRlate<-0.092561237333333;timeLastTillSow_BLE<56.5…
2823;10;0.400306168599521;0.0921266891558063;0.512354521957233;0.596437294685523;nbHerbicides_R>=1.41602;;nbHerbicides_R<2.4155635;;Situation.Stock1<0.5;;nbHerbicides_R>=1.915792;;MaxTillageDepth_COLZA>=7.5;;mu_HMmid<0.2202858896;tPhoto2>=19.618463725;LBRlate<0.4584100975;WMearly>=32.1475524733333;b_WMearly<0.427420706;b_RLHlate>=3.1520728295;mu_LBRlate<-0.092561237333333;timeLastTillSow_BLE<56.5…
209;10;0.392755515705191;0.425447712008563;0.701843502979422;0.0509753321275881;nbHerbicides_R<1.41602;;nbInCropHerbicides_R>=0.1665905;;Situation.Stock1<0.5;;nbFoliarOnlyHerbicides_R<0.4164765;;Situation.Stock2<0.5;;mu_RLHlate<0.120208166666667;g50>=29.155040135;gb<2.4788556505;soilPen>=0.91439396;propWeededArea_BLE>=0.867562;
739;25;0.39244619155912;0.185002095634204;0.621837044325609;0.370499434717549;nbHerbicides_R>=1.41602;;nbHerbicides_R<2.4155635;;Situation.Stock1<0.5;;nbHerbicides_R<1.915792;;nbShreddingFallow.Broyage._R>=0.2082385;;shootLength>=380.07619585;seedWeight>=134.3802413;nonDormantMinimum.YOUNG_SEEDS.>=0.9111551455;darknessReduction.YOUNG_SEEDS.<1.0335536035;r50>=102.39803105;betaCompacted>=0.73962845…
420;60;0.386860482285677;0.183753814808071;0.739496042637336;0.237331589411624;nbHerbicides_R<1.41602;;nbInCropHerbicides_R>=0.1665905;;Situation.Stock1<0.5;;nbFoliarOnlyHerbicides_R<0.4164765;;Situation.Stock2<0.5;;mu_RLHlate>=0.120208166666667;g50<29.155040135;gb>=2.4788556505;soilPen<0.91439396;timeHarvest1stRoll_POIS>=90;;timeLastTillSow_POIS>=23;
1526;170;0.38655302983638;0.1640497109098;0.621258749364551;0.37435062923479;nbHerbicides_R>=1.41602;;nbHerbicides_R<2.4155635;;Situation.Stock1<0.5;;nbHerbicides_R<1.915792;;nbShreddingFallow.Broyage._R<0.2082385;;totalIrrigaton.mm.ha._POIS<57;;SowingDensity.seeds.m2._POIS>=33.5;;Frequency_COLZA>=0.2082385;;nbSuperficialTillage_BLE<7.5;;MaxTillageDepth_COLZA>=5.5;
551;10;0.386119769038006;0.452293445810671;0.327619744759973;0.378446116543376;nbHerbicides_R>=1.41602;;nbHerbicides_R>=2.4155635;;MeanTillageDepth_BLE>=4.8333335;;Situation.Stock1<0.5;;Situation.Stock2<0.5;;nbHerbicides_R>=2.7903925;nbInCropHerbicides_R>=2.790392;timeSow1stMechWeeding_POIS>=30;;meanMechWeedDepth.cm._R>=3.4375;;nbSuperficialTillage_BLE<3.5;nbSystemicHerbicides_R>=2.248973;nbPseud…
366;70;0.385885599881155;0.189169564579526;0.532687106163554;0.435800128900386;nbHerbicides_R>=1.41602;;nbHerbicides_R<2.4155635;;Situation.Stock1<0.5;;nbHerbicides_R>=1.915792;;MaxTillageDepth_COLZA<7.5;;nbShreddingFallow.Broyage._R<0.2082385;;PrimaryCropSowingDate_POIS<416;;LBRlate<0.4584100975;tPhoto2>=19.618463725;WMearly>=32.1475524733333;b_WMearly<0.427420706;b_RLHlate>=3.1520728295;mu_LBRl…
212;50;0.385870929727397;0.269454666239084;0.70407700853146;0.184081114411647;nbHerbicides_R<1.41602;;nbInCropHerbicides_R>=0.1665905;;Situation.Stock1<0.5;;nbFoliarOnlyHerbicides_R<0.4164765;;Situation.Stock2>=0.5;;harvestDate_COLZA>=189.5;;SLAlate>=96.7255909433333;Epsi_b<3.2860173055;TTcot>=62.06462445;tFrostLate2>=-1.9728159865;WMmid<18.816244468;WMlate<16.7741527376667;b_WMmid>=0.4066552593;…
182;150;0.385845065601277;0.158259449633036;0.518624835685943;0.480650911484854;nbHerbicides_R>=1.41602;;nbHerbicides_R<2.4155635;;Situation.Stock1<0.5;;nbHerbicides_R>=1.915792;;MaxTillageDepth_COLZA<7.5;;nbShreddingFallow.Broyage._R<0.2082385;;PrimaryCropSowingDate_POIS>=416;
713;50;0.384242394071303;0.247364045668062;0.528324118995829;0.377039017550016;nbHerbicides_R>=1.41602;;nbHerbicides_R<2.4155635;;Situation.Stock1<0.5;;nbHerbicides_R>=1.915792;;MaxTillageDepth_COLZA>=7.5;;mu_HMmid>=0.2202858896;tPhoto2<19.618463725;LBRlate>=0.4584100975;WMearly<32.1475524733333;b_WMearly>=0.427420706;b_RLHlate<3.1520728295;mu_LBRlate>=-0.092561237333333;timeLastTillSow_COLZA<9.5…
189;10;0.383581343061847;0.400792628389245;0.601733553865907;0.14821784693039;nbHerbicides_R>=1.41602;;nbHerbicides_R<2.4155635;;Situation.Stock1<0.5;;nbHerbicides_R<1.915792;;nbShreddingFallow.Broyage._R<0.2082385;;totalIrrigaton.mm.ha._POIS>=57;;timeSow1stHerbicide_POIS>=57.5;nbRolling_R>=0.583067;nbMechWeeding_R>=0.9995435;EfficacyMonocot_BLE>=0.875;propSpeciesMortSup80_BLE>=0.1346155;propSpec…
1483;130;0.382756757764318;0.160671913258142;0.624880257213544;0.362718102821267;nbHerbicides_R>=1.41602;;nbHerbicides_R<2.4155635;;Situation.Stock1<0.5;;nbHerbicides_R<1.915792;;nbShreddingFallow.Broyage._R>=0.2082385;;shootLength>=380.07619585;seedWeight>=134.3802413;nonDormantMinimum.YOUNG_SEEDS.>=0.9111551455;darknessReduction.YOUNG_SEEDS.<1.0335536035;r50>=102.39803105;betaCompacted>=0.73962…
208;300;0.382477979552124;0.185827356145222;0.741827812515599;0.219778769995552;nbHerbicides_R<1.41602;;nbInCropHerbicides_R>=0.1665905;;Situation.Stock1<0.5;;nbFoliarOnlyHerbicides_R<0.4164765;;Situation.Stock2<0.5;;mu_RLHlate<0.120208166666667;g50>=29.155040135;gb<2.4788556505;soilPen>=0.91439396;propWeededArea_BLE<0.867562;
2875;10;0.382335779722945;0.165174594073416;0.775873248253324;0.205959496842094;nbHerbicides_R>=1.41602;;nbHerbicides_R<2.4155635;;Situation.Stock1<0.5;;nbHerbicides_R>=1.915792;;MaxTillageDepth_COLZA>=7.5;;mu_HMmid>=0.2202858896;tPhoto2<19.618463725;LBRlate>=0.4584100975;WMearly<32.1475524733333;b_WMearly>=0.427420706;b_RLHlate<3.1520728295;mu_LBRlate>=-0.092561237333333;timeLastTillSow_COLZA>=9…
559;30;0.382111407285348;0.609436793983533;0.421685063296077;0.115212364576434;nbHerbicides_R>=1.41602;;nbHerbicides_R>=2.4155635;;MeanTillageDepth_BLE>=4.8333335;;Situation.Stock1<0.5;;Situation.Stock2<0.5;;nbHerbicides_R<2.7903925;nbInCropHerbicides_R<2.790392;LBRlate>=0.571033333333333;reductionDepth<0.000601853;rootLength>=64.346210645;r50>=120.8242683;Emax>=296.49886695;rateWidth>=5.87662381…
93;40;0.382083022546868;0.381125571243781;0.630105963121111;0.135017533275711;nbHerbicides_R>=1.41602;;nbHerbicides_R<2.4155635;;Situation.Stock1<0.5;;nbHerbicides_R<1.915792;;nbShreddingFallow.Broyage._R>=0.2082385;;shootLength<380.07619585;seedWeight<134.3802413;nonDormantMinimum.YOUNG_SEEDS.<0.9111551455;darknessReduction.YOUNG_SEEDS.>=1.0335536035;r50<102.39803105;betaCompacted<0.739628454;ba…
143;80;0.379849196094899;0.530068760502769;0.377199298934238;0.232279528847691;nbHerbicides_R>=1.41602;;nbHerbicides_R>=2.4155635;;MeanTillageDepth_BLE>=4.8333335;;Situation.Stock1<0.5;;Situation.Stock2>=0.5;;nbSuperficialTillage_POIS>=2.5;;SowingDensity.seeds.m2._COLZA>=53;
761;100;0.378809470300283;0.261023038485888;0.634775270449167;0.240630101965793;nbHerbicides_R>=1.41602;;nbHerbicides_R<2.4155635;;Situation.Stock1<0.5;;nbHerbicides_R<1.915792;;nbShreddingFallow.Broyage._R<0.2082385;;totalIrrigaton.mm.ha._POIS<57;;SowingDensity.seeds.m2._POIS>=33.5;;Frequency_COLZA<0.2082385;;PrimaryCropSowingDate_POIS<426;
422;20;0.37866468372192;0.27726486713397;0.72086031827914;0.137868865752652;nbHerbicides_R<1.41602;;nbInCropHerbicides_R>=0.1665905;;Situation.Stock1<0.5;;nbFoliarOnlyHerbicides_R<0.4164765;;Situation.Stock2<0.5;;mu_RLHlate>=0.120208166666667;g50<29.155040135;gb>=2.4788556505;soilPen<0.91439396;timeHarvest1stRoll_POIS<90;;timeSow1stHerbicide_BLE>=175.25;
177;30;0.378000511067097;0.0931508622126257;0.531077029401122;0.509773641587542;nbHerbicides_R>=1.41602;;nbHerbicides_R<2.4155635;;Situation.Stock1<0.5;;nbHerbicides_R>=1.915792;;MaxTillageDepth_COLZA>=7.5;;mu_HMmid<0.2202858896;tPhoto2>=19.618463725;LBRlate<0.4584100975;WMearly>=32.1475524733333;b_WMearly<0.427420706;b_RLHlate>=3.1520728295;mu_LBRlate<-0.092561237333333;timeLastTillSow_BLE>=56.5;
737;30;0.376495287518804;0.210938640073481;0.622848255932816;0.295698966550115;nbHerbicides_R>=1.41602;;nbHerbicides_R<2.4155635;;Situation.Stock1<0.5;;nbHerbicides_R<1.915792;;nbShreddingFallow.Broyage._R>=0.2082385;;shootLength>=380.07619585;seedWeight>=134.3802413;nonDormantMinimum.YOUNG_SEEDS.>=0.9111551455;darknessReduction.YOUNG_SEEDS.<1.0335536035;r50>=102.39803105;betaCompacted>=0.7396284…
550;10;0.37618022657258;0.133215758882843;0.298687018625402;0.696637902209496;nbHerbicides_R>=1.41602;;nbHerbicides_R>=2.4155635;;MeanTillageDepth_BLE>=4.8333335;;Situation.Stock1<0.5;;Situation.Stock2<0.5;;nbHerbicides_R>=2.7903925;nbInCropHerbicides_R>=2.790392;timeSow1stMechWeeding_POIS>=30;;meanMechWeedDepth.cm._R>=3.4375;;nbSuperficialTillage_BLE>=3.5;nbSystemicHerbicides_R<2.248973;nbPseudo…
760;45;0.373605465565251;0.135510634675722;0.627843943126631;0.3574618188934;nbHerbicides_R>=1.41602;;nbHerbicides_R<2.4155635;;Situation.Stock1<0.5;;nbHerbicides_R<1.915792;;nbShreddingFallow.Broyage._R<0.2082385;;totalIrrigaton.mm.ha._POIS<57;;SowingDensity.seeds.m2._POIS>=33.5;;Frequency_COLZA<0.2082385;;PrimaryCropSowingDate_POIS>=426;
1117;25;0.362516236141747;0.329780523720752;0.42283965565356;0.334928529050929;nbHerbicides_R>=1.41602;;nbHerbicides_R>=2.4155635;;MeanTillageDepth_BLE>=4.8333335;;Situation.Stock1<0.5;;Situation.Stock2<0.5;;nbHerbicides_R<2.7903925;nbInCropHerbicides_R<2.790392;LBRlate>=0.571033333333333;reductionDepth<0.000601853;rootLength>=64.346210645;r50>=120.8242683;Emax>=296.49886695;rateWidth>=5.87662381…
1482;45;0.361188566106433;0.245718377684182;0.619955486409711;0.217891834225406;nbHerbicides_R>=1.41602;;nbHerbicides_R<2.4155635;;Situation.Stock1<0.5;;nbHerbicides_R<1.915792;;nbShreddingFallow.Broyage._R>=0.2082385;;shootLength>=380.07619585;seedWeight>=134.3802413;nonDormantMinimum.YOUNG_SEEDS.>=0.9111551455;darknessReduction.YOUNG_SEEDS.<1.0335536035;r50>=102.39803105;betaCompacted>=0.739628…
1425;50;0.361135873873781;0.432366574403717;0.538758787853484;0.112282259364141;nbHerbicides_R>=1.41602;;nbHerbicides_R<2.4155635;;Situation.Stock1<0.5;;nbHerbicides_R>=1.915792;;MaxTillageDepth_COLZA>=7.5;;mu_HMmid>=0.2202858896;tPhoto2<19.618463725;LBRlate>=0.4584100975;WMearly<32.1475524733333;b_WMearly>=0.427420706;b_RLHlate<3.1520728295;mu_LBRlate>=-0.092561237333333;timeLastTillSow_COLZA<9.…
707;75;0.357973722216078;0.24124670518541;0.519336409860129;0.313338051602696;nbHerbicides_R>=1.41602;;nbHerbicides_R<2.4155635;;Situation.Stock1<0.5;;nbHerbicides_R>=1.915792;;MaxTillageDepth_COLZA>=7.5;;mu_HMmid<0.2202858896;tPhoto2>=19.618463725;LBRlate<0.4584100975;WMearly>=32.1475524733333;b_WMearly<0.427420706;b_RLHlate>=3.1520728295;mu_LBRlate<-0.092561237333333;timeLastTillSow_BLE<56.5;;S…
5645;30;0.35721239337977;0.11240261430985;0.527799216083729;0.43143534974573;nbHerbicides_R>=1.41602;;nbHerbicides_R<2.4155635;;Situation.Stock1<0.5;;nbHerbicides_R>=1.915792;;MaxTillageDepth_COLZA>=7.5;;mu_HMmid<0.2202858896;tPhoto2>=19.618463725;LBRlate<0.4584100975;WMearly>=32.1475524733333;b_WMearly<0.427420706;b_RLHlate>=3.1520728295;mu_LBRlate<-0.092561237333333;timeLastTillSow_BLE<56.5;;Si…
2874;35;0.356788381861537;0.337844087465546;0.53135193234338;0.201169125775685;nbHerbicides_R>=1.41602;;nbHerbicides_R<2.4155635;;Situation.Stock1<0.5;;nbHerbicides_R>=1.915792;;MaxTillageDepth_COLZA>=7.5;;mu_HMmid>=0.2202858896;tPhoto2<19.618463725;LBRlate>=0.4584100975;WMearly<32.1475524733333;b_WMearly>=0.427420706;b_RLHlate<3.1520728295;mu_LBRlate>=-0.092561237333333;timeLastTillSow_COLZA>=9.…
361;125;0.356133346295258;0.216785490057388;0.51412437944101;0.337490169387375;nbHerbicides_R>=1.41602;;nbHerbicides_R<2.4155635;;Situation.Stock1<0.5;;nbHerbicides_R>=1.915792;;MaxTillageDepth_COLZA<7.5;;nbShreddingFallow.Broyage._R>=0.2082385;;WinterPlough_R<0.583067;;Interrow.cm._COLZA>=22;
1409;30;0.355325803124702;0.143709293192484;0.532825897236721;0.3894422189449;nbHerbicides_R>=1.41602;;nbHerbicides_R<2.4155635;;Situation.Stock1<0.5;;nbHerbicides_R>=1.915792;;MaxTillageDepth_COLZA>=7.5;;mu_HMmid<0.2202858896;tPhoto2>=19.618463725;LBRlate<0.4584100975;WMearly>=32.1475524733333;b_WMearly<0.427420706;b_RLHlate>=3.1520728295;mu_LBRlate<-0.092561237333333;timeLastTillSow_BLE<56.5;;S…
79;55;0.353767401782501;0.287462141012693;0.346577954087694;0.427262110247117;nbHerbicides_R>=1.41602;;nbHerbicides_R>=2.4155635;;MeanTillageDepth_BLE<4.8333335;;nbHerbicides_R<3.1652215;;RowSowing.1or0._BLE>=0.5;SowingDepth.cm._BLE>=0.;gb>=2.4788556505;g50<29.155040135;soilPen<0.914393962;mu_RLHlate>=0.12020816666666
740;155;0.353096235940334;0.219733502989261;0.631958480320328;0.207596724511413;nbHerbicides_R>=1.41602;;nbHerbicides_R<2.4155635;;Situation.Stock1<0.5;;nbHerbicides_R<1.915792;;nbShreddingFallow.Broyage._R>=0.2082385;;shootLength>=380.07619585;seedWeight>=134.3802413;nonDormantMinimum.YOUNG_SEEDS.>=0.9111551455;darknessReduction.YOUNG_SEEDS.<1.0335536035;r50>=102.39803105;betaCompacted>=0.739628…
73;35;0.353004164494696;0.159807340315932;0.327628480114676;0.571576673053481;nbHerbicides_R>=1.41602;;nbHerbicides_R>=2.4155635;;MeanTillageDepth_BLE<4.8333335;;nbHerbicides_R>=3.1652215;;harvestDate_BLE<199;;EfficacyMonocot_COLZA<0.9982035;
706;60;0.350673598240155;0.343960352831064;0.508166294778128;0.199894147111273;nbHerbicides_R>=1.41602;;nbHerbicides_R<2.4155635;;Situation.Stock1<0.5;;nbHerbicides_R>=1.915792;;MaxTillageDepth_COLZA>=7.5;;mu_HMmid<0.2202858896;tPhoto2>=19.618463725;LBRlate<0.4584100975;WMearly>=32.1475524733333;b_WMearly<0.427420706;b_RLHlate>=3.1520728295;mu_LBRlate<-0.092561237333333;timeLastTillSow_BLE<56.5;;…
1438;40;0.347208864491351;0.248985967737577;0.522825089904994;0.269815535831482;nbHerbicides_R>=1.41602;;nbHerbicides_R<2.4155635;;Situation.Stock1<0.5;;nbHerbicides_R>=1.915792;;MaxTillageDepth_COLZA>=7.5;;mu_HMmid>=0.2202858896;tPhoto2<19.618463725;LBRlate>=0.4584100975;WMearly<32.1475524733333;b_WMearly>=0.427420706;b_RLHlate<3.1520728295;mu_LBRlate>=-0.092561237333333;timeLastTillSow_COLZA>=9…
736;65;0.346274351835913;0.304702588122644;0.625548109655618;0.108572357729478;nbHerbicides_R>=1.41602;;nbHerbicides_R<2.4155635;;Situation.Stock1<0.5;;nbHerbicides_R<1.915792;;nbShreddingFallow.Broyage._R>=0.2082385;;shootLength>=380.07619585;seedWeight>=134.3802413;nonDormantMinimum.YOUNG_SEEDS.>=0.9111551455;darknessReduction.YOUNG_SEEDS.<1.0335536035;r50>=102.39803105;betaCompacted>=0.7396284…
5697;90;0.34584613994083;0.413222442882158;0.497561509511499;0.126754467428833;nbHerbicides_R>=1.41602;;nbHerbicides_R<2.4155635;;Situation.Stock1<0.5;;nbHerbicides_R>=1.915792;;MaxTillageDepth_COLZA>=7.5;;mu_HMmid>=0.2202858896;tPhoto2<19.618463725;LBRlate>=0.4584100975;WMearly<32.1475524733333;b_WMearly>=0.427420706;b_RLHlate<3.1520728295;mu_LBRlate>=-0.092561237333333;timeLastTillSow_COLZA<9.5…
360;35;0.345404355853416;0.285121892356968;0.554977414616243;0.196113760587037;nbHerbicides_R>=1.41602;;nbHerbicides_R<2.4155635;;Situation.Stock1<0.5;;nbHerbicides_R>=1.915792;;MaxTillageDepth_COLZA<7.5;;nbShreddingFallow.Broyage._R>=0.2082385;;WinterPlough_R<0.583067;;Interrow.cm._COLZA<22;
734;30;0.345251507837609;0.331455675474929;0.492721433704691;0.211577414333208;nbHerbicides_R>=1.41602;;nbHerbicides_R<2.4155635;;Situation.Stock1<0.5;;nbHerbicides_R>=1.915792;;MaxTillageDepth_COLZA<7.5;;nbShreddingFallow.Broyage._R<0.2082385;;PrimaryCropSowingDate_POIS<416;;LBRlate>=0.4584100975;tPhoto2<19.618463725;WMearly<32.1475524733333;b_WMearly>=0.427420706;b_RLHlate<3.1520728295;mu_LBRla…
717;10;0.344632270693354;0.50798207585965;0.475679235307777;0.0502355009126359;nbHerbicides_R>=1.41602;;nbHerbicides_R<2.4155635;;Situation.Stock1<0.5;;nbHerbicides_R>=1.915792;;MaxTillageDepth_COLZA>=7.5;;mu_HMmid>=0.2202858896;tPhoto2<19.618463725;LBRlate>=0.4584100975;WMearly<32.1475524733333;b_WMearly>=0.427420706;b_RLHlate<3.1520728295;mu_LBRlate>=-0.092561237333333;timeLastTillSow_COLZA>=9.…
11393;15;0.342533598028779;0.142398910483038;0.532820237470263;0.352381646133037;nbHerbicides_R>=1.41602;;nbHerbicides_R<2.4155635;;Situation.Stock1<0.5;;nbHerbicides_R>=1.915792;;MaxTillageDepth_COLZA>=7.5;;mu_HMmid>=0.2202858896;tPhoto2<19.618463725;LBRlate>=0.4584100975;WMearly<32.1475524733333;b_WMearly>=0.427420706;b_RLHlate<3.1520728295;mu_LBRlate>=-0.092561237333333;timeLastTillSow_COLZA<9…
12;110;0.337274320826459;0.233195694146608;0.722192494997184;0.0564347733355862;nbHerbicides_R<1.41602;;nbInCropHerbicides_R>=0.1665905;;Situation.Stock1>=0.5;
38;130;0.336441694614407;0.258746997711752;0.375368600096718;0.375209486034753;nbHerbicides_R>=1.41602;;nbHerbicides_R>=2.4155635;;MeanTillageDepth_BLE<4.8333335;;nbHerbicides_R<3.1652215;;RowSowing.1or0._BLE<0.5;SowingDepth.cm._BLE<0.
2872;95;0.336421141711775;0.18850526868467;0.523736354859407;0.297021801591249;nbHerbicides_R>=1.41602;;nbHerbicides_R<2.4155635;;Situation.Stock1<0.5;;nbHerbicides_R>=1.915792;;MaxTillageDepth_COLZA>=7.5;;mu_HMmid>=0.2202858896;tPhoto2<19.618463725;LBRlate>=0.4584100975;WMearly<32.1475524733333;b_WMearly>=0.427420706;b_RLHlate<3.1520728295;mu_LBRlate>=-0.092561237333333;timeLastTillSow_COLZA>=9.…
8839;20;0.335825417497627;0.192872369275241;0.405034030375908;0.409569852841733;nbHerbicides_R>=1.41602;;nbHerbicides_R>=2.4155635;;MeanTillageDepth_BLE>=4.8333335;;Situation.Stock1<0.5;;Situation.Stock2<0.5;;nbHerbicides_R<2.7903925;nbInCropHerbicides_R<2.790392;LBRlate<0.571033333333333;reductionDepth>=0.000601853;rootLength<64.346210645;r50<120.8242683;Emax<296.49886695;rateWidth<5.876623818;R…
78;135;0.335502701404668;0.132136620049935;0.397546596007956;0.476824888156112;nbHerbicides_R>=1.41602;;nbHerbicides_R>=2.4155635;;MeanTillageDepth_BLE<4.8333335;;nbHerbicides_R<3.1652215;;RowSowing.1or0._BLE>=0.5;SowingDepth.cm._BLE>=0.;gb<2.4788556505;g50>=29.155040135;soilPen>=0.914393962;mu_RLHlate<0.12020816666666
2849;330;0.33539563157518;0.258413772167337;0.529924397135919;0.217848725422283;nbHerbicides_R>=1.41602;;nbHerbicides_R<2.4155635;;Situation.Stock1<0.5;;nbHerbicides_R>=1.915792;;MaxTillageDepth_COLZA>=7.5;;mu_HMmid>=0.2202858896;tPhoto2<19.618463725;LBRlate>=0.4584100975;WMearly<32.1475524733333;b_WMearly>=0.427420706;b_RLHlate<3.1520728295;mu_LBRlate>=-0.092561237333333;timeLastTillSow_COLZA<9.…
762;25;0.327990435662931;0.154274400369159;0.641668865995314;0.188028040624319;nbHerbicides_R>=1.41602;;nbHerbicides_R<2.4155635;;Situation.Stock1<0.5;;nbHerbicides_R<1.915792;;nbShreddingFallow.Broyage._R<0.2082385;;totalIrrigaton.mm.ha._POIS<57;;SowingDensity.seeds.m2._POIS>=33.5;;Frequency_COLZA>=0.2082385;;nbSuperficialTillage_BLE>=7.5;
716;25;0.326038395222012;0.228540520689076;0.482108730004348;0.267465934972611;nbHerbicides_R>=1.41602;;nbHerbicides_R<2.4155635;;Situation.Stock1<0.5;;nbHerbicides_R>=1.915792;;MaxTillageDepth_COLZA>=7.5;;mu_HMmid>=0.2202858896;tPhoto2<19.618463725;LBRlate>=0.4584100975;WMearly<32.1475524733333;b_WMearly>=0.427420706;b_RLHlate<3.1520728295;mu_LBRlate>=-0.092561237333333;timeLastTillSow_COLZA>=9.…
714;35;0.324163839495139;0.185891854061144;0.538174376539766;0.248425287884508;nbHerbicides_R>=1.41602;;nbHerbicides_R<2.4155635;;Situation.Stock1<0.5;;nbHerbicides_R>=1.915792;;MaxTillageDepth_COLZA>=7.5;;mu_HMmid>=0.2202858896;tPhoto2<19.618463725;LBRlate>=0.4584100975;WMearly<32.1475524733333;b_WMearly>=0.427420706;b_RLHlate<3.1520728295;mu_LBRlate>=-0.092561237333333;timeLastTillSow_COLZA<9.5…
547;45;0.32169641489808;0.282664956912415;0.340521856183273;0.341902431598551;nbHerbicides_R>=1.41602;;nbHerbicides_R>=2.4155635;;MeanTillageDepth_BLE>=4.8333335;;Situation.Stock1<0.5;;Situation.Stock2<0.5;;nbHerbicides_R>=2.7903925;nbInCropHerbicides_R>=2.790392;timeSow1stMechWeeding_POIS<30;;winterTillage_POIS>=2.5;;WMmid<21.775881882;seedWeight<173.6962192;reductionDepth>=0.0006371345;rateWidt…
278;35;0.32116073372536;0.231874213977604;0.409702529165898;0.321905458032576;nbHerbicides_R>=1.41602;;nbHerbicides_R>=2.4155635;;MeanTillageDepth_BLE>=4.8333335;;Situation.Stock1<0.5;;Situation.Stock2<0.5;;nbHerbicides_R<2.7903925;nbInCropHerbicides_R<2.790392;LBRlate>=0.571033333333333;reductionDepth<0.000601853;rootLength>=64.346210645;r50>=120.8242683;Emax>=296.49886695;rateWidth>=5.876623818…
141;35;0.319007025089428;0.25908197194161;0.322031129651484;0.37590797367519;nbHerbicides_R>=1.41602;;nbHerbicides_R>=2.4155635;;MeanTillageDepth_BLE>=4.8333335;;Situation.Stock1<0.5;;Situation.Stock2>=0.5;;nbSuperficialTillage_POIS<2.5;;maxTillageDepth_R>=18;
1116;30;0.318711984990057;0.425563926120827;0.410674930945963;0.11989709790338;nbHerbicides_R>=1.41602;;nbHerbicides_R>=2.4155635;;MeanTillageDepth_BLE>=4.8333335;;Situation.Stock1<0.5;;Situation.Stock2<0.5;;nbHerbicides_R<2.7903925;nbInCropHerbicides_R<2.790392;LBRlate>=0.571033333333333;reductionDepth<0.000601853;rootLength>=64.346210645;r50>=120.8242683;Emax>=296.49886695;rateWidth>=5.87662381…
5635;10;0.318412792418177;0.359047003535834;0.539793069746826;0.0563983039718726;nbHerbicides_R>=1.41602;;nbHerbicides_R<2.4155635;;Situation.Stock1<0.5;;nbHerbicides_R>=1.915792;;MaxTillageDepth_COLZA>=7.5;;mu_HMmid<0.2202858896;tPhoto2>=19.618463725;LBRlate<0.4584100975;WMearly>=32.1475524733333;b_WMearly<0.427420706;b_RLHlate>=3.1520728295;mu_LBRlate<-0.092561237333333;timeLastTillSow_BLE<56.5…
11288;95;0.317129107423796;0.192364479167363;0.493886406121519;0.265136436982507;nbHerbicides_R>=1.41602;;nbHerbicides_R<2.4155635;;Situation.Stock1<0.5;;nbHerbicides_R>=1.915792;;MaxTillageDepth_COLZA>=7.5;;mu_HMmid<0.2202858896;tPhoto2>=19.618463725;LBRlate<0.4584100975;WMearly>=32.1475524733333;b_WMearly<0.427420706;b_RLHlate>=3.1520728295;mu_LBRlate<-0.092561237333333;timeLastTillSow_BLE<56.5…
5634;150;0.315664173786208;0.153089981661851;0.526250164955375;0.267652374741396;nbHerbicides_R>=1.41602;;nbHerbicides_R<2.4155635;;Situation.Stock1<0.5;;nbHerbicides_R>=1.915792;;MaxTillageDepth_COLZA>=7.5;;mu_HMmid<0.2202858896;tPhoto2>=19.618463725;LBRlate<0.4584100975;WMearly>=32.1475524733333;b_WMearly<0.427420706;b_RLHlate>=3.1520728295;mu_LBRlate<-0.092561237333333;timeLastTillSow_BLE<56.5…
553;35;0.310084978962868;0.356697383773954;0.399565078901108;0.173992474213542;nbHerbicides_R>=1.41602;;nbHerbicides_R>=2.4155635;;MeanTillageDepth_BLE>=4.8333335;;Situation.Stock1<0.5;;Situation.Stock2<0.5;;nbHerbicides_R<2.7903925;nbInCropHerbicides_R<2.790392;LBRlate<0.571033333333333;reductionDepth>=0.000601853;rootLength<64.346210645;r50<120.8242683;Emax<296.49886695;rateWidth<5.876623818;RB…
37;80;0.308790907107531;0.323547447388938;0.233660147740868;0.369165126192786;nbHerbicides_R>=1.41602;;nbHerbicides_R>=2.4155635;;MeanTillageDepth_BLE<4.8333335;;nbHerbicides_R>=3.1652215;;harvestDate_BLE>=199;
41;40;0.308107449828119;0.365002950450631;0.516473214862707;0.0428461841710195;nbHerbicides_R>=1.41602;;nbHerbicides_R<2.4155635;;Situation.Stock1>=0.5;;nbHerbicides_R>=2.1656775;nbInCropHerbicides_R>=2.165677;harvestDate_BLE>=202;
11392;45;0.299794742041513;0.278653040960227;0.518663274969361;0.102067910194951;nbHerbicides_R>=1.41602;;nbHerbicides_R<2.4155635;;Situation.Stock1<0.5;;nbHerbicides_R>=1.915792;;MaxTillageDepth_COLZA>=7.5;;mu_HMmid>=0.2202858896;tPhoto2<19.618463725;LBRlate>=0.4584100975;WMearly<32.1475524733333;b_WMearly>=0.427420706;b_RLHlate<3.1520728295;mu_LBRlate>=-0.092561237333333;timeLastTillSow_COLZA<9…
285;35;0.299611916188451;0.412161366082203;0.371280800295039;0.11539358218811;nbHerbicides_R>=1.41602;;nbHerbicides_R>=2.4155635;;MeanTillageDepth_BLE>=4.8333335;;Situation.Stock1<0.5;;Situation.Stock2>=0.5;;nbSuperficialTillage_POIS>=2.5;;SowingDensity.seeds.m2._COLZA<53;;nbInCropHerbicides_R<3.1652215;nbHerbicides_R<3.165221
2211;50;0.296456678015389;0.10819924097543;0.423111324443556;0.358059468627182;nbHerbicides_R>=1.41602;;nbHerbicides_R>=2.4155635;;MeanTillageDepth_BLE>=4.8333335;;Situation.Stock1<0.5;;Situation.Stock2<0.5;;nbHerbicides_R<2.7903925;nbInCropHerbicides_R<2.790392;LBRlate<0.571033333333333;reductionDepth>=0.000601853;rootLength<64.346210645;r50<120.8242683;Emax<296.49886695;rateWidth<5.876623818;RB…
8838;115;0.296100202332664;0.232188655939108;0.436817310191016;0.219294640867869;nbHerbicides_R>=1.41602;;nbHerbicides_R>=2.4155635;;MeanTillageDepth_BLE>=4.8333335;;Situation.Stock1<0.5;;Situation.Stock2<0.5;;nbHerbicides_R<2.7903925;nbInCropHerbicides_R<2.790392;LBRlate<0.571033333333333;reductionDepth>=0.000601853;rootLength<64.346210645;r50<120.8242683;Emax<296.49886695;rateWidth<5.876623818;…
188;30;0.294954140156348;0.103705069199168;0.624395258764737;0.156762092505137;nbHerbicides_R>=1.41602;;nbHerbicides_R<2.4155635;;Situation.Stock1<0.5;;nbHerbicides_R<1.915792;;nbShreddingFallow.Broyage._R<0.2082385;;totalIrrigaton.mm.ha._POIS>=57;;timeSow1stHerbicide_POIS<57.5;nbRolling_R<0.583067;nbMechWeeding_R<0.9995435;EfficacyMonocot_BLE<0.875;propSpeciesMortSup80_BLE<0.1346155;propSpeciesM…
738;25;0.293442189121437;0.145044672583808;0.616974172984681;0.118307721795822;nbHerbicides_R>=1.41602;;nbHerbicides_R<2.4155635;;Situation.Stock1<0.5;;nbHerbicides_R<1.915792;;nbShreddingFallow.Broyage._R>=0.2082385;;shootLength>=380.07619585;seedWeight>=134.3802413;nonDormantMinimum.YOUNG_SEEDS.>=0.9111551455;darknessReduction.YOUNG_SEEDS.<1.0335536035;r50>=102.39803105;betaCompacted>=0.7396284…
140;10;0.290993198148075;0.438358424982202;0.287548598235567;0.147072571226455;nbHerbicides_R>=1.41602;;nbHerbicides_R>=2.4155635;;MeanTillageDepth_BLE>=4.8333335;;Situation.Stock1<0.5;;Situation.Stock2>=0.5;;nbSuperficialTillage_POIS<2.5;;maxTillageDepth_R<18;
2816;100;0.290047652391003;0.213078383759328;0.522258304721103;0.134806268692578;nbHerbicides_R>=1.41602;;nbHerbicides_R<2.4155635;;Situation.Stock1<0.5;;nbHerbicides_R>=1.915792;;MaxTillageDepth_COLZA>=7.5;;mu_HMmid<0.2202858896;tPhoto2>=19.618463725;LBRlate<0.4584100975;WMearly>=32.1475524733333;b_WMearly<0.427420706;b_RLHlate>=3.1520728295;mu_LBRlate<-0.092561237333333;timeLastTillSow_BLE<56.5…
4418;45;0.285944539129434;0.334248406239947;0.409001796175829;0.114583414972525;nbHerbicides_R>=1.41602;;nbHerbicides_R>=2.4155635;;MeanTillageDepth_BLE>=4.8333335;;Situation.Stock1<0.5;;Situation.Stock2<0.5;;nbHerbicides_R<2.7903925;nbInCropHerbicides_R<2.790392;LBRlate<0.571033333333333;reductionDepth>=0.000601853;rootLength<64.346210645;r50<120.8242683;Emax<296.49886695;rateWidth<5.876623818;R…
1410;20;0.276079364974307;0.171734401481566;0.556025279949085;0.100478413492271;nbHerbicides_R>=1.41602;;nbHerbicides_R<2.4155635;;Situation.Stock1<0.5;;nbHerbicides_R>=1.915792;;MaxTillageDepth_COLZA>=7.5;;mu_HMmid<0.2202858896;tPhoto2>=19.618463725;LBRlate<0.4584100975;WMearly>=32.1475524733333;b_WMearly<0.427420706;b_RLHlate>=3.1520728295;mu_LBRlate<-0.092561237333333;timeLastTillSow_BLE<56.5;…
284;20;0.275956841831366;0.31465850115656;0.237923765929636;0.2752882584079;nbHerbicides_R>=1.41602;;nbHerbicides_R>=2.4155635;;MeanTillageDepth_BLE>=4.8333335;;Situation.Stock1<0.5;;Situation.Stock2>=0.5;;nbSuperficialTillage_POIS>=2.5;;SowingDensity.seeds.m2._COLZA<53;;nbInCropHerbicides_R>=3.1652215;nbHerbicides_R>=3.165221
546;25;0.27559649505567;0.383104511595184;0.315281453880989;0.128403519690837;nbHerbicides_R>=1.41602;;nbHerbicides_R>=2.4155635;;MeanTillageDepth_BLE>=4.8333335;;Situation.Stock1<0.5;;Situation.Stock2<0.5;;nbHerbicides_R>=2.7903925;nbInCropHerbicides_R>=2.790392;timeSow1stMechWeeding_POIS<30;;winterTillage_POIS>=2.5;;WMmid>=21.775881882;seedWeight>=173.6962192;reductionDepth<0.0006371345;rateWid…
33;55;0.273107262067979;0.419589079623035;0.365529889545774;0.0342028170351268;nbHerbicides_R>=1.41602;;nbHerbicides_R>=2.4155635;;MeanTillageDepth_BLE>=4.8333335;;Situation.Stock1>=0.5;;timeLastTillSow_POIS<16.125;
21;305;0.270829918623191;0.174011043845948;0.589589153065965;0.0488895589576614;nbHerbicides_R>=1.41602;;nbHerbicides_R<2.4155635;;Situation.Stock1>=0.5;;nbHerbicides_R<2.1656775;nbInCropHerbicides_R<2.165677
72;90;0.270395627805049;0.175029487854137;0.219691872503751;0.416465523057259;nbHerbicides_R>=1.41602;;nbHerbicides_R>=2.4155635;;MeanTillageDepth_BLE<4.8333335;;nbHerbicides_R>=3.1652215;;harvestDate_BLE<199;;EfficacyMonocot_COLZA>=0.9982035;
1097;55;0.270353205609484;0.297774784599629;0.303848725635325;0.209436106593499;nbHerbicides_R>=1.41602;;nbHerbicides_R>=2.4155635;;MeanTillageDepth_BLE>=4.8333335;;Situation.Stock1<0.5;;Situation.Stock2<0.5;;nbHerbicides_R>=2.7903925;nbInCropHerbicides_R>=2.790392;timeSow1stMechWeeding_POIS>=30;;meanMechWeedDepth.cm._R<3.4375;;nbNonSystemicHerbicides_R>=0.583067;;timeLastTillSow_BLE<15.5;
2210;100;0.270061805496155;0.163333948868167;0.430109059692536;0.216742407927762;nbHerbicides_R>=1.41602;;nbHerbicides_R>=2.4155635;;MeanTillageDepth_BLE>=4.8333335;;Situation.Stock1<0.5;;Situation.Stock2<0.5;;nbHerbicides_R<2.7903925;nbInCropHerbicides_R<2.790392;LBRlate<0.571033333333333;reductionDepth>=0.000601853;rootLength<64.346210645;r50<120.8242683;Emax<296.49886695;rateWidth<5.876623818;…
4417;40;0.261539841312914;0.103552071466337;0.39980359763042;0.281263854841985;nbHerbicides_R>=1.41602;;nbHerbicides_R>=2.4155635;;MeanTillageDepth_BLE>=4.8333335;;Situation.Stock1<0.5;;Situation.Stock2<0.5;;nbHerbicides_R<2.7903925;nbInCropHerbicides_R<2.790392;LBRlate<0.571033333333333;reductionDepth>=0.000601853;rootLength<64.346210645;r50<120.8242683;Emax<296.49886695;rateWidth<5.876623818;RB…
81;40;0.256928038599715;0.276850741052678;0.473381370125727;0.0205520046207399;nbHerbicides_R>=1.41602;;nbHerbicides_R<2.4155635;;Situation.Stock1>=0.5;;nbHerbicides_R>=2.1656775;nbInCropHerbicides_R>=2.165677;harvestDate_BLE<202;;WinterTillage_R>=1.1661345;
1096;120;0.254459925346893;0.163862059677817;0.286556252516554;0.31296146384631;nbHerbicides_R>=1.41602;;nbHerbicides_R>=2.4155635;;MeanTillageDepth_BLE>=4.8333335;;Situation.Stock1<0.5;;Situation.Stock2<0.5;;nbHerbicides_R>=2.7903925;nbInCropHerbicides_R>=2.790392;timeSow1stMechWeeding_POIS>=30;;meanMechWeedDepth.cm._R<3.4375;;nbNonSystemicHerbicides_R>=0.583067;;timeLastTillSow_BLE>=15.5;
4416;95;0.247079435098588;0.175645170195702;0.422745695019427;0.142847440080636;nbHerbicides_R>=1.41602;;nbHerbicides_R>=2.4155635;;MeanTillageDepth_BLE>=4.8333335;;Situation.Stock1<0.5;;Situation.Stock2<0.5;;nbHerbicides_R<2.7903925;nbInCropHerbicides_R<2.790392;LBRlate<0.571033333333333;reductionDepth>=0.000601853;rootLength<64.346210645;r50<120.8242683;Emax<296.49886695;rateWidth<5.876623818;R…
80;85;0.240685263851161;0.142785989359573;0.474890863132886;0.104378939061022;nbHerbicides_R>=1.41602;;nbHerbicides_R<2.4155635;;Situation.Stock1>=0.5;;nbHerbicides_R>=2.1656775;nbInCropHerbicides_R>=2.165677;harvestDate_BLE<202;;WinterTillage_R<1.1661345;
272;60;0.216908444963319;0.183830538247641;0.283928234291107;0.182966562351209;nbHerbicides_R>=1.41602;;nbHerbicides_R>=2.4155635;;MeanTillageDepth_BLE>=4.8333335;;Situation.Stock1<0.5;;Situation.Stock2<0.5;;nbHerbicides_R>=2.7903925;nbInCropHerbicides_R>=2.790392;timeSow1stMechWeeding_POIS<30;;winterTillage_POIS<2.5;
32;125;0.196846658102327;0.219833366067038;0.335773430710385;0.0349331775295571;nbHerbicides_R>=1.41602;;nbHerbicides_R>=2.4155635;;MeanTillageDepth_BLE>=4.8333335;;Situation.Stock1>=0.5;;timeLastTillSow_POIS>=16.125;
