# Supplementary material for: Tracking Ideal Varieties and Cropping Techniques for Agroecological Weed Management: A Simulation-Based Study on Pea
Source: Front Plant Sci. 2022 Apr 4;13:809056. doi: 10.3389/fpls.2022.809056 (PMC9014269; doi:10.3389/fpls.2022.809056)
Supplement: Supplementary file 1 [file Data_Sheet_1.ZIP › AllBranches/Feuilles_P_Agroecology2_Winter_AnnualPea.csv]

idLeaf;n;MeanIndicator;Indicator_1;Indicator_2;Indicator_3;
247;73;0.540294279054677;0.586678904316789;1;0.0342039328472424;nbHerbicides_POIS<2.5;;nbHerbicides_POIS<1.5;;Situation.Gestion2>=0.5;nbHerbicides_R<0.499772;nbHerbicides_BLE<0.5;nbHerbicides_POIS<0.;b_HMmid>=0.1757715882;;b_WMmid>=0.3630135298;;timeLastManureSow_COLZA<3.5;;winterTillage_POIS>=3.5;WheatVariety in {
911;120;0.499213905018578;0.548389459671835;0.784690226292725;0.164562029091175;nbHerbicides_POIS<2.5;;nbHerbicides_POIS<1.5;;Situation.Gestion2<0.5;nbHerbicides_R>=0.499772;nbHerbicides_BLE>=0.5;nbHerbicides_POIS>=0.;rateWidth>=4.1292855;rateDepth>=11.26416943;Situation.Stock2<0.5;;mu_LBRmid>=-0.1317415174;;timeLastTillSow_POIS<26.5;;nbMechWeeding_POIS>=3.5;;PrimaryCropSowingDate_BLE<323.5;Winte…
63;891;0.479563896201628;0.326034640627711;1;0.112657047977173;nbHerbicides_POIS<2.5;;nbHerbicides_POIS<1.5;;Situation.Gestion2>=0.5;nbHerbicides_R<0.499772;nbHerbicides_BLE<0.5;nbHerbicides_POIS<0.;b_HMmid<0.1757715882;;WheatVariety in {CAPHORN	CEZANNE	ORVANTIS	VIRTUAL1	VIRTUAL2	VIRTUAL3	VIRTUAL5	VIRTUAL6	VIRTUAL7	VIRTUAL9};
59;461;0.463944002555886;0.461067894911356;0.784690226292733;0.146073886463567;nbHerbicides_POIS<2.5;;nbHerbicides_POIS<1.5;;Situation.Gestion2<0.5;nbHerbicides_R>=0.499772;nbHerbicides_BLE>=0.5;nbHerbicides_POIS>=0.;rateWidth<4.1292855;rateDepth<11.26416943;Situation.Stock2>=0.5;
62;205;0.443519144305028;0.159620471581439;1;0.170936961333644;nbHerbicides_POIS<2.5;;nbHerbicides_POIS<1.5;;Situation.Gestion2>=0.5;nbHerbicides_R<0.499772;nbHerbicides_BLE<0.5;nbHerbicides_POIS<0.;b_HMmid<0.1757715882;;WheatVariety in {VIRTUAL10	VIRTUAL4	VIRTUAL8};
122;1475;0.42278369013975;0.142695329721809;1;0.125655740697442;nbHerbicides_POIS<2.5;;nbHerbicides_POIS<1.5;;Situation.Gestion2>=0.5;nbHerbicides_R<0.499772;nbHerbicides_BLE<0.5;nbHerbicides_POIS<0.;b_HMmid>=0.1757715882;;b_WMmid>=0.3630135298;;timeLastManureSow_COLZA>=3.5;
115;708;0.419654591908057;0.331200368987818;0.784690226292735;0.143073180443618;nbHerbicides_POIS<2.5;;nbHerbicides_POIS<1.5;;Situation.Gestion2<0.5;nbHerbicides_R>=0.499772;nbHerbicides_BLE>=0.5;nbHerbicides_POIS>=0.;rateWidth>=4.1292855;rateDepth>=11.26416943;Situation.Stock2>=0.5;;mu_LBRmid>=-0.1317415174;
246;178;0.417783959257524;0.164190378547204;1;0.089161499225369;nbHerbicides_POIS<2.5;;nbHerbicides_POIS<1.5;;Situation.Gestion2>=0.5;nbHerbicides_R<0.499772;nbHerbicides_BLE<0.5;nbHerbicides_POIS<0.;b_HMmid>=0.1757715882;;b_WMmid>=0.3630135298;;timeLastManureSow_COLZA<3.5;;winterTillage_POIS<3.5;WheatVariety in {
117;802;0.413891652562092;0.346060350227458;0.789742462078788;0.105872145380032;nbHerbicides_POIS<2.5;;nbHerbicides_POIS<1.5;;Situation.Gestion2<0.5;nbHerbicides_R>=0.499772;nbHerbicides_BLE>=0.5;nbHerbicides_POIS>=0.;rateWidth<4.1292855;rateDepth<11.26416943;Situation.Stock2<0.5;;timeLastTillSow_POIS<8.5;
60;1028;0.396516159910276;0.058962415036426;1;0.130586064694403;nbHerbicides_POIS<2.5;;nbHerbicides_POIS<1.5;;Situation.Gestion2>=0.5;nbHerbicides_R<0.499772;nbHerbicides_BLE<0.5;nbHerbicides_POIS<0.;b_HMmid>=0.1757715882;;b_WMmid<0.3630135298;
114;647;0.379279656712111;0.187233410860241;0.784690226292739;0.165915332983352;nbHerbicides_POIS<2.5;;nbHerbicides_POIS<1.5;;Situation.Gestion2<0.5;nbHerbicides_R>=0.499772;nbHerbicides_BLE>=0.5;nbHerbicides_POIS>=0.;rateWidth>=4.1292855;rateDepth>=11.26416943;Situation.Stock2>=0.5;;mu_LBRmid<-0.1317415174;
909;595;0.374528501113506;0.261242963337247;0.784690226292737;0.0776523137105339;nbHerbicides_POIS<2.5;;nbHerbicides_POIS<1.5;;Situation.Gestion2<0.5;nbHerbicides_R>=0.499772;nbHerbicides_BLE>=0.5;nbHerbicides_POIS>=0.;rateWidth>=4.1292855;rateDepth>=11.26416943;Situation.Stock2<0.5;;mu_LBRmid>=-0.1317415174;;timeLastTillSow_POIS<26.5;;nbMechWeeding_POIS<3.5;;SowingDensity.seeds.m2._POIS>=85;
116;1374;0.369644438497022;0.224014318404621;0.783347477289351;0.101571519797096;nbHerbicides_POIS<2.5;;nbHerbicides_POIS<1.5;;Situation.Gestion2<0.5;nbHerbicides_R>=0.499772;nbHerbicides_BLE>=0.5;nbHerbicides_POIS>=0.;rateWidth<4.1292855;rateDepth<11.26416943;Situation.Stock2<0.5;;timeLastTillSow_POIS>=8.5;
910;20;0.354520822546632;0.0313312736673177;0.784690226292725;0.247540967679853;nbHerbicides_POIS<2.5;;nbHerbicides_POIS<1.5;;Situation.Gestion2<0.5;nbHerbicides_R>=0.499772;nbHerbicides_BLE>=0.5;nbHerbicides_POIS>=0.;rateWidth>=4.1292855;rateDepth>=11.26416943;Situation.Stock2<0.5;;mu_LBRmid>=-0.1317415174;;timeLastTillSow_POIS<26.5;;nbMechWeeding_POIS>=3.5;;PrimaryCropSowingDate_BLE>=323.5;Wint…
908;1434;0.349875288861526;0.154486656065297;0.784690226292716;0.110448984226567;nbHerbicides_POIS<2.5;;nbHerbicides_POIS<1.5;;Situation.Gestion2<0.5;nbHerbicides_R>=0.499772;nbHerbicides_BLE>=0.5;nbHerbicides_POIS>=0.;rateWidth>=4.1292855;rateDepth>=11.26416943;Situation.Stock2<0.5;;mu_LBRmid>=-0.1317415174;;timeLastTillSow_POIS<26.5;;nbMechWeeding_POIS<3.5;;SowingDensity.seeds.m2._POIS<85;
27;166;0.348286837877664;0.200957353664181;0.615136136232335;0.228767023736476;nbHerbicides_POIS<2.5;;nbHerbicides_POIS>=1.5;;rateDepth<11.264169435;rateWidth<4.129285;MeanTillageDepth_POIS<1.5;MaxTillageDepth_POIS<1.
451;676;0.348173534531209;0.0516952556781348;0.780142293044179;0.212683054871313;nbHerbicides_POIS<2.5;;nbHerbicides_POIS<1.5;;Situation.Gestion2<0.5;nbHerbicides_R>=0.499772;nbHerbicides_BLE>=0.5;nbHerbicides_POIS>=0.;rateWidth>=4.1292855;rateDepth>=11.26416943;Situation.Stock2<0.5;;mu_LBRmid<-0.1317415174;;Situation.Stock1<0.5;;MaxTillageDepth_POIS<6.5;
103;336;0.341064414212892;0.364463999819003;0.569380452585449;0.0893487902342232;nbHerbicides_POIS<2.5;;nbHerbicides_POIS>=1.5;;rateDepth>=11.264169435;rateWidth>=4.129285;mu_LBRmid>=-0.0987870431;;MeanTillageDepth_POIS>=14.3333335;;CropRotationLength_R<3.5;Frequency_BLE>=0.2915335;Frequency_POIS>=0.2915335;Frequency_ORGE<0.083295
26;930;0.33348173663771;0.327472979117747;0.569380452585451;0.103591778209931;nbHerbicides_POIS<2.5;;nbHerbicides_POIS>=1.5;;rateDepth<11.264169435;rateWidth<4.129285;MeanTillageDepth_POIS>=1.5;MaxTillageDepth_POIS>=1.
226;1774;0.326652340589723;0.0865459754447118;0.78467554942405;0.108735496900408;nbHerbicides_POIS<2.5;;nbHerbicides_POIS<1.5;;Situation.Gestion2<0.5;nbHerbicides_R>=0.499772;nbHerbicides_BLE>=0.5;nbHerbicides_POIS>=0.;rateWidth>=4.1292855;rateDepth>=11.26416943;Situation.Stock2<0.5;;mu_LBRmid>=-0.1317415174;;timeLastTillSow_POIS>=26.5;
450;3062;0.324556492719391;0.0638703382445979;0.784690226292705;0.12510891362087;nbHerbicides_POIS<2.5;;nbHerbicides_POIS<1.5;;Situation.Gestion2<0.5;nbHerbicides_R>=0.499772;nbHerbicides_BLE>=0.5;nbHerbicides_POIS>=0.;rateWidth>=4.1292855;rateDepth>=11.26416943;Situation.Stock2<0.5;;mu_LBRmid<-0.1317415174;;Situation.Stock1<0.5;;MaxTillageDepth_POIS>=6.5;
224;645;0.296583333278523;0.0676508725233826;0.784690226292739;0.0374089010194486;nbHerbicides_POIS<2.5;;nbHerbicides_POIS<1.5;;Situation.Gestion2<0.5;nbHerbicides_R>=0.499772;nbHerbicides_BLE>=0.5;nbHerbicides_POIS>=0.;rateWidth>=4.1292855;rateDepth>=11.26416943;Situation.Stock2<0.5;;mu_LBRmid<-0.1317415174;;Situation.Stock1>=0.5;
101;470;0.29618908143676;0.216138360745363;0.57674898706028;0.0956798965046376;nbHerbicides_POIS<2.5;;nbHerbicides_POIS>=1.5;;rateDepth>=11.264169435;rateWidth>=4.129285;mu_LBRmid>=-0.0987870431;;MeanTillageDepth_POIS<14.3333335;;WheatVariety in {ORVANTIS	VIRTUAL1	VIRTUAL3	VIRTUAL7};
102;128;0.271209406323254;0.133509495842337;0.569380452585449;0.110738270541977;nbHerbicides_POIS<2.5;;nbHerbicides_POIS>=1.5;;rateDepth>=11.264169435;rateWidth>=4.129285;mu_LBRmid>=-0.0987870431;;MeanTillageDepth_POIS>=14.3333335;;CropRotationLength_R>=3.5;Frequency_BLE<0.2915335;Frequency_POIS<0.2915335;Frequency_ORGE>=0.083295
45;331;0.262632215049091;0.295909178455391;0.355928422993854;0.136059043698026;nbHerbicides_POIS>=2.5;;nbHerbicides_POIS<3.5;;TTplant<53.197906795;mu_WMlate<0.293872211;timeLastTillSow_POIS>=21.5;;TTplant>=51.907907795;nonDormantMinimum.YOUNG_SEEDS.<0.950428294;darknessReduction.YOUNG_SEEDS.<0.95;l50<59.593288395;lb<1.9672111765;rb>=1.4618915645;beta<-4.0624763105;gamma<0.31882;betaCompacted>=0.8…
24;2690;0.256639335004173;0.0739337643059598;0.572772436437208;0.12321180426935;nbHerbicides_POIS<2.5;;nbHerbicides_POIS>=1.5;;rateDepth>=11.264169435;rateWidth>=4.129285;mu_LBRmid<-0.0987870431;
100;821;0.249675820818165;0.0883934111734094;0.568596640563665;0.0920374107174222;nbHerbicides_POIS<2.5;;nbHerbicides_POIS>=1.5;;rateDepth>=11.264169435;rateWidth>=4.129285;mu_LBRmid>=-0.0987870431;;MeanTillageDepth_POIS<14.3333335;;WheatVariety in {CAPHORN	CEZANNE	VIRTUAL10	VIRTUAL2	VIRTUAL4	VIRTUAL5	VIRTUAL6	VIRTUAL8	VIRTUAL9};
23;1184;0.243983428710403;0.274245836219985;0.354070678878185;0.103633771033039;nbHerbicides_POIS>=2.5;;nbHerbicides_POIS<3.5;;TTplant<53.197906795;mu_WMlate<0.293872211;timeLastTillSow_POIS<21.5;
44;1382;0.210001001364853;0.139028100834613;0.357055464677342;0.133919438582604;nbHerbicides_POIS>=2.5;;nbHerbicides_POIS<3.5;;TTplant<53.197906795;mu_WMlate<0.293872211;timeLastTillSow_POIS>=21.5;;TTplant<51.907907795;nonDormantMinimum.YOUNG_SEEDS.>=0.950428294;darknessReduction.YOUNG_SEEDS.>=0.95;l50>=59.593288395;lb>=1.9672111765;rb<1.4618915645;beta>=-4.0624763105;gamma>=0.31882;betaCompacted…
41;1402;0.199578654158994;0.140760562665769;0.354070678878187;0.103904720933027;nbHerbicides_POIS>=2.5;;nbHerbicides_POIS<3.5;;TTplant>=53.197906795;mu_WMlate>=0.293872211;MeanTillageDepth_POIS>=6.1;;RLHearly<0.564194526666667;LA0<1.743536955;b_WMmid>=0.3958476145;mu_SLAlate>=0.606863861666667;mu_LBRearly<-0.042013041166666
21;906;0.197650406406882;0.0617715835456299;0.332341692563243;0.198837943111774;nbHerbicides_POIS>=2.5;;nbHerbicides_POIS<3.5;;TTplant>=53.197906795;mu_WMlate>=0.293872211;MeanTillageDepth_POIS<6.1;
19;714;0.185162713985419;0.32877762125251;0.138760905170899;0.0879496155328466;nbHerbicides_POIS>=2.5;;nbHerbicides_POIS>=3.5;;b_HMmid<0.1757715882;;timeLastTillSow_POIS<19.5;
33;398;0.17509148031443;0.273072567548846;0.1387609051709;0.113440968223544;nbHerbicides_POIS>=2.5;;nbHerbicides_POIS>=3.5;;b_HMmid>=0.1757715882;;SummerTillage_R>=1.7075535;;Situation.Stock2>=0.5;
40;1007;0.166959350566149;0.0484115689217223;0.354070678878182;0.0983958038985425;nbHerbicides_POIS>=2.5;;nbHerbicides_POIS<3.5;;TTplant>=53.197906795;mu_WMlate>=0.293872211;MeanTillageDepth_POIS>=6.1;;RLHearly>=0.564194526666667;LA0>=1.743536955;b_WMmid<0.3958476145;mu_SLAlate<0.606863861666667;mu_LBRearly>=-0.042013041166666
18;1227;0.161747368299129;0.20982102540238;0.137098417337922;0.138322662157085;nbHerbicides_POIS>=2.5;;nbHerbicides_POIS>=3.5;;b_HMmid<0.1757715882;;timeLastTillSow_POIS>=19.5;
17;1824;0.137369986451532;0.0769945007889623;0.152221700624851;0.182893757940782;nbHerbicides_POIS>=2.5;;nbHerbicides_POIS>=3.5;;b_HMmid>=0.1757715882;;SummerTillage_R<1.7075535;
65;825;0.136943870575077;0.182947076704565;0.138760905170899;0.0891236298497659;nbHerbicides_POIS>=2.5;;nbHerbicides_POIS>=3.5;;b_HMmid>=0.1757715882;;SummerTillage_R>=1.7075535;;Situation.Stock2<0.5;;WMmid>=21.558422556;TTplant<56.39270114
64;1273;0.0963262402396102;0.0748475065385418;0.138760905170898;0.0753703090093903;nbHerbicides_POIS>=2.5;;nbHerbicides_POIS>=3.5;;b_HMmid>=0.1757715882;;SummerTillage_R>=1.7075535;;Situation.Stock2<0.5;;WMmid<21.558422556;TTplant>=56.39270114
