# Supplementary material for: Tracking Ideal Varieties and Cropping Techniques for Agroecological Weed Management: A Simulation-Based Study on Pea
Source: Front Plant Sci. 2022 Apr 4;13:809056. doi: 10.3389/fpls.2022.809056 (PMC9014269; doi:10.3389/fpls.2022.809056)
Supplement: Supplementary file 1 [file Data_Sheet_1.ZIP › AllBranches/Feuilles_P_Agroecology2_Winter_Rotation.csv]

idLeaf;n;MeanIndicator;Indicator_1;Indicator_2;Indicator_3;
851;15;0.584401501921811;0.580535101850724;0.775873248253324;0.396796155661386;nbHerbicides_R<1.7075535;;nbHerbicides_R>=0.499772;nbHerbicides_BLE>=0.5;nbHerbicides_POIS>=0.5;Situation.Gestion2<0.;Situation.Stock1<0.5;;Situation.Stock2<0.5;;nbHerbicides_R<1.291077;;MaxTillageDepth_POIS>=4.5;MeanTillageDepth_POIS>=4.333333;b_HMmid>=0.1757715882;;timeLastMechWeedingHarvest_POIS<44.5;;nbMechWeeding_…
57;140;0.529222822666084;0.357089782190596;1;0.230578685807655;nbHerbicides_R<1.7075535;;nbHerbicides_R<0.499772;nbHerbicides_BLE<0.5;nbHerbicides_POIS<0.5;Situation.Gestion2>=0.;timeLastTillSow_COLZA<12.5;;timeHarvest1stTill_BLE<57;;rateDepth<11.264169435;rateWidth<4.129285
29;85;0.519989083754877;0.183197771514725;1;0.376769479749906;nbHerbicides_R<1.7075535;;nbHerbicides_R<0.499772;nbHerbicides_BLE<0.5;nbHerbicides_POIS<0.5;Situation.Gestion2>=0.;timeLastTillSow_COLZA<12.5;;timeHarvest1stTill_BLE>=57;
15;310;0.499967738126093;0.179359077267705;1;0.320544137110572;nbHerbicides_R<1.7075535;;nbHerbicides_R<0.499772;nbHerbicides_BLE<0.5;nbHerbicides_POIS<0.5;Situation.Gestion2>=0.;timeLastTillSow_COLZA>=12.5;
109;50;0.494529964127977;0.389997410831453;0.657366794243915;0.436225687308564;nbHerbicides_R<1.7075535;;nbHerbicides_R>=0.499772;nbHerbicides_BLE>=0.5;nbHerbicides_POIS>=0.5;Situation.Gestion2<0.;Situation.Stock1<0.5;;Situation.Stock2>=0.5;;nbSuperficialTillage_COLZA>=1.5;summerTillage_COLZA>=1.;PrimaryCropSowingDate_BLE>=312.5;
843;10;0.489470919354254;0.118432006787417;0.67078270465655;0.679198046618794;nbHerbicides_R<1.7075535;;nbHerbicides_R>=0.499772;nbHerbicides_BLE>=0.5;nbHerbicides_POIS>=0.5;Situation.Gestion2<0.;Situation.Stock1<0.5;;Situation.Stock2<0.5;;nbHerbicides_R>=1.291077;;nbSuperficialTillage_COLZA<1.5;;timeLastTillSow_BLE<32;;timeSow1stMechWeeding_BLE>=111.625;timeHarvest1stTill_POIS>=23.;MaxTillageDep…
56;680;0.487194810227512;0.228019363753473;1;0.233565066929061;nbHerbicides_R<1.7075535;;nbHerbicides_R<0.499772;nbHerbicides_BLE<0.5;nbHerbicides_POIS<0.5;Situation.Gestion2>=0.;timeLastTillSow_COLZA<12.5;;timeHarvest1stTill_BLE<57;;rateDepth>=11.264169435;rateWidth>=4.129285
359;10;0.483896254962106;0.550928757805097;0.495714808569979;0.405045198511241;nbHerbicides_R>=1.7075535;;nbHerbicides_R<2.7903925;;Situation.Stock1<0.5;;Situation.Stock2<0.5;;nbTillageOtherThanPloughOrRoll_R>=0.624715;;nbInCropHerbicides_R<2.2906205;nbHerbicides_R<2.290620;SummerTillage_R<2.4155635;;meanMechWeedDepth.cm._BLE>=4.4166665;
55;155;0.472671409634905;0.335820451479499;0.673430327756595;0.40876344966862;nbHerbicides_R<1.7075535;;nbHerbicides_R>=0.499772;nbHerbicides_BLE>=0.5;nbHerbicides_POIS>=0.5;Situation.Gestion2<0.;Situation.Stock1<0.5;;Situation.Stock2>=0.5;;nbSuperficialTillage_COLZA<1.5;summerTillage_COLZA<1.
849;35;0.468724267413561;0.19368724060297;0.775873248253324;0.436612313384389;nbHerbicides_R<1.7075535;;nbHerbicides_R>=0.499772;nbHerbicides_BLE>=0.5;nbHerbicides_POIS>=0.5;Situation.Gestion2<0.;Situation.Stock1<0.5;;Situation.Stock2<0.5;;nbHerbicides_R<1.291077;;MaxTillageDepth_POIS>=4.5;MeanTillageDepth_POIS>=4.333333;b_HMmid>=0.1757715882;;timeLastMechWeedingHarvest_POIS>=44.5;;timeLastTillSo…
839;25;0.460730745667406;0.251170186879061;0.672170479392112;0.458851570731046;nbHerbicides_R<1.7075535;;nbHerbicides_R>=0.499772;nbHerbicides_BLE>=0.5;nbHerbicides_POIS>=0.5;Situation.Gestion2<0.;Situation.Stock1<0.5;;Situation.Stock2<0.5;;nbHerbicides_R>=1.291077;;nbSuperficialTillage_COLZA>=1.5;;mu_WMlate<0.2187790445;;timeSow1stHerbicide_POIS>=151.625;;nbPseudoRootOnlyHerbicides_R<0.124943;
213;95;0.450919525981799;0.32980385687047;0.774862150125144;0.248092570949784;nbHerbicides_R<1.7075535;;nbHerbicides_R>=0.499772;nbHerbicides_BLE>=0.5;nbHerbicides_POIS>=0.5;Situation.Gestion2<0.;Situation.Stock1<0.5;;Situation.Stock2<0.5;;nbHerbicides_R<1.291077;;MaxTillageDepth_POIS>=4.5;MeanTillageDepth_POIS>=4.333333;b_HMmid<0.1757715882;
108;210;0.443140336557406;0.402872882173845;0.687114403542673;0.2394337239557;nbHerbicides_R<1.7075535;;nbHerbicides_R>=0.499772;nbHerbicides_BLE>=0.5;nbHerbicides_POIS>=0.5;Situation.Gestion2<0.;Situation.Stock1<0.5;;Situation.Stock2>=0.5;;nbSuperficialTillage_COLZA>=1.5;summerTillage_COLZA>=1.;PrimaryCropSowingDate_BLE<312.5;
107;50;0.439465301206388;0.104972575773564;0.764437734134775;0.448985593710825;nbHerbicides_R<1.7075535;;nbHerbicides_R>=0.499772;nbHerbicides_BLE>=0.5;nbHerbicides_POIS>=0.5;Situation.Gestion2<0.;Situation.Stock1<0.5;;Situation.Stock2<0.5;;nbHerbicides_R<1.291077;;MaxTillageDepth_POIS<4.5;MeanTillageDepth_POIS<4.333333
2817;10;0.431438757759117;0.15535644255422;0.591885560228553;0.547074270494577;nbHerbicides_R>=1.7075535;;nbHerbicides_R<2.7903925;;Situation.Stock1<0.5;;Situation.Stock2<0.5;;nbTillageOtherThanPloughOrRoll_R>=0.624715;;nbInCropHerbicides_R>=2.2906205;nbHerbicides_R>=2.290620;g0>=18.92757307;nonDormantMinimum.YOUNG_SEEDS.>=0.921082578;darknessReduction.YOUNG_SEEDS.>=0.9339639535;rb<1.4618915645;g…
355;10;0.419593715232711;0.782577845335661;0.410226461832319;0.0659768385301549;nbHerbicides_R>=1.7075535;;nbHerbicides_R<2.7903925;;Situation.Stock1<0.5;;Situation.Stock2<0.5;;nbTillageOtherThanPloughOrRoll_R>=0.624715;;nbInCropHerbicides_R>=2.2906205;nbHerbicides_R>=2.290620;g0<18.92757307;nonDormantMinimum.YOUNG_SEEDS.<0.921082578;darknessReduction.YOUNG_SEEDS.<0.9339639535;rb>=1.4618915645;ga…
838;45;0.418040191334345;0.37117788290391;0.675723051911661;0.207219639187464;nbHerbicides_R<1.7075535;;nbHerbicides_R>=0.499772;nbHerbicides_BLE>=0.5;nbHerbicides_POIS>=0.5;Situation.Gestion2<0.;Situation.Stock1<0.5;;Situation.Stock2<0.5;;nbHerbicides_R>=1.291077;;nbSuperficialTillage_COLZA>=1.5;;mu_WMlate<0.2187790445;;timeSow1stHerbicide_POIS>=151.625;;nbPseudoRootOnlyHerbicides_R>=0.124943;
1435;40;0.417435233404421;0.145460738305244;0.582585148996035;0.524259812911984;nbHerbicides_R>=1.7075535;;nbHerbicides_R<2.7903925;;Situation.Stock1<0.5;;Situation.Stock2<0.5;;nbTillageOtherThanPloughOrRoll_R>=0.624715;;nbInCropHerbicides_R<2.2906205;nbHerbicides_R<2.290620;SummerTillage_R<2.4155635;;meanMechWeedDepth.cm._BLE<4.4166665;;nbPloughing_R>=0.0832955;;nbRootOnlyHerbicides_R>=0.9162485;
93;70;0.415287171445476;0.312062007772176;0.510265259596073;0.423534246968179;nbHerbicides_R>=1.7075535;;nbHerbicides_R<2.7903925;;Situation.Stock1<0.5;;Situation.Stock2>=0.5;;b_HMmid>=0.1757715882;;timeHarvest1stTill_COLZA>=23;
47;215;0.407478645327826;0.478516281215351;0.47077896814116;0.273140686626966;nbHerbicides_R>=1.7075535;;nbHerbicides_R<2.7903925;;Situation.Stock1<0.5;;Situation.Stock2>=0.5;;b_HMmid<0.1757715882;
211;170;0.406470052434793;0.13985231708486;0.644586307351195;0.434971532868324;nbHerbicides_R<1.7075535;;nbHerbicides_R>=0.499772;nbHerbicides_BLE>=0.5;nbHerbicides_POIS>=0.5;Situation.Gestion2<0.;Situation.Stock1<0.5;;Situation.Stock2<0.5;;nbHerbicides_R>=1.291077;;nbSuperficialTillage_COLZA<1.5;;timeLastTillSow_BLE>=32;
850;110;0.403841762233812;0.152265783858017;0.756353228263045;0.302906274580375;nbHerbicides_R<1.7075535;;nbHerbicides_R>=0.499772;nbHerbicides_BLE>=0.5;nbHerbicides_POIS>=0.5;Situation.Gestion2<0.;Situation.Stock1<0.5;;Situation.Stock2<0.5;;nbHerbicides_R<1.291077;;MaxTillageDepth_POIS>=4.5;MeanTillageDepth_POIS>=4.333333;b_HMmid>=0.1757715882;;timeLastMechWeedingHarvest_POIS<44.5;;nbMechWeeding…
417;55;0.396604274044101;0.112702828057764;0.665487221348521;0.411622772726019;nbHerbicides_R<1.7075535;;nbHerbicides_R>=0.499772;nbHerbicides_BLE>=0.5;nbHerbicides_POIS>=0.5;Situation.Gestion2<0.;Situation.Stock1<0.5;;Situation.Stock2<0.5;;nbHerbicides_R>=1.291077;;nbSuperficialTillage_COLZA>=1.5;;mu_WMlate>=0.2187790445;;maxTillageDepth_R<17.5;
842;135;0.3908004072699;0.195224367999605;0.64782669190189;0.329350161908205;nbHerbicides_R<1.7075535;;nbHerbicides_R>=0.499772;nbHerbicides_BLE>=0.5;nbHerbicides_POIS>=0.5;Situation.Gestion2<0.;Situation.Stock1<0.5;;Situation.Stock2<0.5;;nbHerbicides_R>=1.291077;;nbSuperficialTillage_COLZA<1.5;;timeLastTillSow_BLE<32;;timeSow1stMechWeeding_BLE>=111.625;timeHarvest1stTill_POIS>=23.;MaxTillageDept…
715;20;0.387244599185241;0.481505613215642;0.551746496506649;0.128481687833433;nbHerbicides_R>=1.7075535;;nbHerbicides_R<2.7903925;;Situation.Stock1<0.5;;Situation.Stock2<0.5;;nbTillageOtherThanPloughOrRoll_R>=0.624715;;nbInCropHerbicides_R<2.2906205;nbHerbicides_R<2.290620;SummerTillage_R>=2.4155635;;harvestDate_BLE>=196.5;;nbMechWeeding_POIS>=3;
2823;35;0.384543514502068;0.123645203474604;0.44943732385507;0.580548016176531;nbHerbicides_R>=1.7075535;;nbHerbicides_R<2.7903925;;Situation.Stock1<0.5;;Situation.Stock2<0.5;;nbTillageOtherThanPloughOrRoll_R>=0.624715;;nbInCropHerbicides_R>=2.2906205;nbHerbicides_R>=2.290620;g0>=18.92757307;nonDormantMinimum.YOUNG_SEEDS.>=0.921082578;darknessReduction.YOUNG_SEEDS.>=0.9339639535;rb<1.4618915645;g…
185;75;0.382425820169081;0.450823881631326;0.510842232359588;0.185611346516329;nbHerbicides_R>=1.7075535;;nbHerbicides_R<2.7903925;;Situation.Stock1<0.5;;Situation.Stock2>=0.5;;b_HMmid>=0.1757715882;;timeHarvest1stTill_COLZA<23;;nbRolling_COLZA>=0.5;
565;25;0.380013617071698;0.296284877476124;0.330091930748936;0.513664042990034;nbHerbicides_R>=1.7075535;;nbHerbicides_R>=2.7903925;;nbTillageOtherThanPloughOrRoll_R>=1.41602;;Situation.Stock1<0.5;;nbInCropHerbicides_R<3.2901645;nbHerbicides_R<3.290164;timeHarvest1stPlough_POIS<128.5;maxTillageDepth_R>=16.5;MeanTillageDepth_POIS>=8.314285;RLHearly<0.536244739666667;;PrimaryCropSowingDate_BLE>=263…
848;253;0.379225234887345;0.149328857034163;0.766982269671639;0.221364577956234;nbHerbicides_R<1.7075535;;nbHerbicides_R>=0.499772;nbHerbicides_BLE>=0.5;nbHerbicides_POIS>=0.5;Situation.Gestion2<0.;Situation.Stock1<0.5;;Situation.Stock2<0.5;;nbHerbicides_R<1.291077;;MaxTillageDepth_POIS>=4.5;MeanTillageDepth_POIS>=4.333333;b_HMmid>=0.1757715882;;timeLastMechWeedingHarvest_POIS>=44.5;;timeLastTill…
183;215;0.378528588840335;0.240659917337474;0.449490377037545;0.445435472145988;nbHerbicides_R>=1.7075535;;nbHerbicides_R<2.7903925;;Situation.Stock1<0.5;;Situation.Stock2<0.5;;nbTillageOtherThanPloughOrRoll_R<0.624715;;mu_WMlate<0.2938722115;TTplant<53.19790679;SowingDensity.seeds.m2._COLZA>=29.5;
841;155;0.36986149974894;0.150084419448782;0.662460917904315;0.297039161893723;nbHerbicides_R<1.7075535;;nbHerbicides_R>=0.499772;nbHerbicides_BLE>=0.5;nbHerbicides_POIS>=0.5;Situation.Gestion2<0.;Situation.Stock1<0.5;;Situation.Stock2<0.5;;nbHerbicides_R>=1.291077;;nbSuperficialTillage_COLZA<1.5;;timeLastTillSow_BLE<32;;timeSow1stMechWeeding_BLE<111.625;timeHarvest1stTill_POIS<23.;meanMechWeedSp…
90;210;0.367567901472841;0.127662010522371;0.470164811839024;0.504876882057127;nbHerbicides_R>=1.7075535;;nbHerbicides_R<2.7903925;;Situation.Stock1<0.5;;Situation.Stock2<0.5;;nbTillageOtherThanPloughOrRoll_R<0.624715;;mu_WMlate>=0.2938722115;TTplant>=53.19790679
418;275;0.36604735150577;0.241315084151221;0.662084716760744;0.194742253605347;nbHerbicides_R<1.7075535;;nbHerbicides_R>=0.499772;nbHerbicides_BLE>=0.5;nbHerbicides_POIS>=0.5;Situation.Gestion2<0.;Situation.Stock1<0.5;;Situation.Stock2<0.5;;nbHerbicides_R>=1.291077;;nbSuperficialTillage_COLZA>=1.5;;mu_WMlate<0.2187790445;;timeSow1stHerbicide_POIS<151.625;
1415;45;0.365740576645674;0.104261696794578;0.473178157558608;0.519781875583838;nbHerbicides_R>=1.7075535;;nbHerbicides_R<2.7903925;;Situation.Stock1<0.5;;Situation.Stock2<0.5;;nbTillageOtherThanPloughOrRoll_R>=0.624715;;nbInCropHerbicides_R>=2.2906205;nbHerbicides_R>=2.290620;g0>=18.92757307;nonDormantMinimum.YOUNG_SEEDS.>=0.921082578;darknessReduction.YOUNG_SEEDS.>=0.9339639535;rb<1.4618915645;…
184;285;0.364720266450433;0.332344274270099;0.477279232845182;0.284537292236018;nbHerbicides_R>=1.7075535;;nbHerbicides_R<2.7903925;;Situation.Stock1<0.5;;Situation.Stock2>=0.5;;b_HMmid>=0.1757715882;;timeHarvest1stTill_COLZA<23;;nbRolling_COLZA<0.5;
182;10;0.361116198277577;0.473473502103971;0.440141639142034;0.169733453586726;nbHerbicides_R>=1.7075535;;nbHerbicides_R<2.7903925;;Situation.Stock1<0.5;;Situation.Stock2<0.5;;nbTillageOtherThanPloughOrRoll_R<0.624715;;mu_WMlate<0.2938722115;TTplant<53.19790679;SowingDensity.seeds.m2._COLZA<29.5;
416;400;0.360277461656723;0.177720812922492;0.654962161610323;0.248149410437354;nbHerbicides_R<1.7075535;;nbHerbicides_R>=0.499772;nbHerbicides_BLE>=0.5;nbHerbicides_POIS>=0.5;Situation.Gestion2<0.;Situation.Stock1<0.5;;Situation.Stock2<0.5;;nbHerbicides_R>=1.291077;;nbSuperficialTillage_COLZA>=1.5;;mu_WMlate>=0.2187790445;;maxTillageDepth_R>=17.5;
2869;365;0.355949808995985;0.192569326097373;0.546888157409232;0.328391943481351;nbHerbicides_R>=1.7075535;;nbHerbicides_R<2.7903925;;Situation.Stock1<0.5;;Situation.Stock2<0.5;;nbTillageOtherThanPloughOrRoll_R>=0.624715;;nbInCropHerbicides_R<2.2906205;nbHerbicides_R<2.290620;SummerTillage_R<2.4155635;;meanMechWeedDepth.cm._BLE<4.4166665;;nbPloughing_R>=0.0832955;;nbRootOnlyHerbicides_R<0.9162485…
713;50;0.350607018003683;0.12763212732037;0.555490997995426;0.368697928695252;nbHerbicides_R>=1.7075535;;nbHerbicides_R<2.7903925;;Situation.Stock1<0.5;;Situation.Stock2<0.5;;nbTillageOtherThanPloughOrRoll_R>=0.624715;;nbInCropHerbicides_R<2.2906205;nbHerbicides_R<2.290620;SummerTillage_R>=2.4155635;;harvestDate_BLE<196.5;;WinterTillage_R>=1.5826105;
1409;55;0.34816518544309;0.18180001342952;0.488327416776215;0.374368126123536;nbHerbicides_R>=1.7075535;;nbHerbicides_R<2.7903925;;Situation.Stock1<0.5;;Situation.Stock2<0.5;;nbTillageOtherThanPloughOrRoll_R>=0.624715;;nbInCropHerbicides_R>=2.2906205;nbHerbicides_R>=2.290620;g0>=18.92757307;nonDormantMinimum.YOUNG_SEEDS.>=0.921082578;darknessReduction.YOUNG_SEEDS.>=0.9339639535;rb<1.4618915645;ga…
714;570;0.33543912768574;0.244377331786934;0.545059971814528;0.216880079455759;nbHerbicides_R>=1.7075535;;nbHerbicides_R<2.7903925;;Situation.Stock1<0.5;;Situation.Stock2<0.5;;nbTillageOtherThanPloughOrRoll_R>=0.624715;;nbInCropHerbicides_R<2.2906205;nbHerbicides_R<2.290620;SummerTillage_R>=2.4155635;;harvestDate_BLE>=196.5;;nbMechWeeding_POIS<3;
840;45;0.332966828714865;0.245306546742553;0.620770492779699;0.132823446622344;nbHerbicides_R<1.7075535;;nbHerbicides_R>=0.499772;nbHerbicides_BLE>=0.5;nbHerbicides_POIS>=0.5;Situation.Gestion2<0.;Situation.Stock1<0.5;;Situation.Stock2<0.5;;nbHerbicides_R>=1.291077;;nbSuperficialTillage_COLZA<1.5;;timeLastTillSow_BLE<32;;timeSow1stMechWeeding_BLE<111.625;timeHarvest1stTill_POIS<23.;meanMechWeedSp…
79;255;0.329904521757042;0.149001542464558;0.312581859208395;0.528130163598172;nbHerbicides_R>=1.7075535;;nbHerbicides_R>=2.7903925;;nbTillageOtherThanPloughOrRoll_R<1.41602;;nbHerbicides_R<3.5816975;;harvestDate_BLE<196.5;;nbShreddingFallow.Broyage._R<0.249886;nbSystemicHerbicides_R>=0.9162485;nbNonSystemicHerbicides_R<2.248973;nbSuperficialTillage_BLE<1.5;summerTillage_BLE<1.5;nbResidueShreddin…
12;415;0.325263336666555;0.221305428654594;0.678283833756803;0.0762007475882663;nbHerbicides_R<1.7075535;;nbHerbicides_R>=0.499772;nbHerbicides_BLE>=0.5;nbHerbicides_POIS>=0.5;Situation.Gestion2<0.;Situation.Stock1>=0.5;
354;150;0.318818845281901;0.302451756518618;0.44258102886501;0.211423750462074;nbHerbicides_R>=1.7075535;;nbHerbicides_R<2.7903925;;Situation.Stock1<0.5;;Situation.Stock2<0.5;;nbTillageOtherThanPloughOrRoll_R>=0.624715;;nbInCropHerbicides_R>=2.2906205;nbHerbicides_R>=2.290620;g0<18.92757307;nonDormantMinimum.YOUNG_SEEDS.<0.921082578;darknessReduction.YOUNG_SEEDS.<0.9339639535;rb>=1.4618915645;gam…
2868;105;0.318765085691507;0.187269664439075;0.558372196440439;0.210653396195008;nbHerbicides_R>=1.7075535;;nbHerbicides_R<2.7903925;;Situation.Stock1<0.5;;Situation.Stock2<0.5;;nbTillageOtherThanPloughOrRoll_R>=0.624715;;nbInCropHerbicides_R<2.2906205;nbHerbicides_R<2.290620;SummerTillage_R<2.4155635;;meanMechWeedDepth.cm._BLE<4.4166665;;nbPloughing_R>=0.0832955;;nbRootOnlyHerbicides_R<0.9162485…
716;225;0.315346598096779;0.18152351148582;0.535987945870651;0.228528336933867;nbHerbicides_R>=1.7075535;;nbHerbicides_R<2.7903925;;Situation.Stock1<0.5;;Situation.Stock2<0.5;;nbTillageOtherThanPloughOrRoll_R>=0.624715;;nbInCropHerbicides_R<2.2906205;nbHerbicides_R<2.290620;SummerTillage_R<2.4155635;;meanMechWeedDepth.cm._BLE<4.4166665;;nbPloughing_R<0.0832955;
712;537;0.311443737320162;0.181984998349796;0.541375030934059;0.21097118267663;nbHerbicides_R>=1.7075535;;nbHerbicides_R<2.7903925;;Situation.Stock1<0.5;;Situation.Stock2<0.5;;nbTillageOtherThanPloughOrRoll_R>=0.624715;;nbInCropHerbicides_R<2.2906205;nbHerbicides_R<2.290620;SummerTillage_R>=2.4155635;;harvestDate_BLE<196.5;;WinterTillage_R<1.5826105;
279;70;0.30977322335108;0.224322571929305;0.210467545808041;0.494529552315893;nbHerbicides_R>=1.7075535;;nbHerbicides_R>=2.7903925;;nbTillageOtherThanPloughOrRoll_R>=1.41602;;Situation.Stock1<0.5;;nbInCropHerbicides_R>=3.2901645;nbHerbicides_R>=3.290164;SowingDensity.seeds.m2._BLE>=299.5;;RLHmid>=0.5071833007;;summerTillage_POIS<2.5;
1414;85;0.30598076327718;0.172305997931589;0.408784790900534;0.336851500999419;nbHerbicides_R>=1.7075535;;nbHerbicides_R<2.7903925;;Situation.Stock1<0.5;;Situation.Stock2<0.5;;nbTillageOtherThanPloughOrRoll_R>=0.624715;;nbInCropHerbicides_R>=2.2906205;nbHerbicides_R>=2.290620;g0>=18.92757307;nonDormantMinimum.YOUNG_SEEDS.>=0.921082578;darknessReduction.YOUNG_SEEDS.>=0.9339639535;rb<1.4618915645;g…
77;145;0.304927073603456;0.168924525745854;0.310942669292425;0.434914025772089;nbHerbicides_R>=1.7075535;;nbHerbicides_R>=2.7903925;;nbTillageOtherThanPloughOrRoll_R<1.41602;;nbHerbicides_R<3.5816975;;harvestDate_BLE>=196.5;;PrimaryCropSowingDate_BLE<311;
71;70;0.303790445321065;0.239357504136061;0.342755577345462;0.329258254481672;nbHerbicides_R>=1.7075535;;nbHerbicides_R>=2.7903925;;nbTillageOtherThanPloughOrRoll_R>=1.41602;;Situation.Stock1<0.5;;nbInCropHerbicides_R<3.2901645;nbHerbicides_R<3.290164;timeHarvest1stPlough_POIS>=128.5;maxTillageDepth_R<16.5;MeanTillageDepth_POIS<8.314285
278;50;0.30134932410851;0.364622512694176;0.222483923031532;0.316941536599821;nbHerbicides_R>=1.7075535;;nbHerbicides_R>=2.7903925;;nbTillageOtherThanPloughOrRoll_R>=1.41602;;Situation.Stock1<0.5;;nbInCropHerbicides_R>=3.2901645;nbHerbicides_R>=3.290164;SowingDensity.seeds.m2._BLE>=299.5;;RLHmid>=0.5071833007;;summerTillage_POIS>=2.5;
706;145;0.297844381779656;0.174648406410767;0.444753936812426;0.274130802115773;nbHerbicides_R>=1.7075535;;nbHerbicides_R<2.7903925;;Situation.Stock1<0.5;;Situation.Stock2<0.5;;nbTillageOtherThanPloughOrRoll_R>=0.624715;;nbInCropHerbicides_R>=2.2906205;nbHerbicides_R>=2.290620;g0>=18.92757307;nonDormantMinimum.YOUNG_SEEDS.>=0.921082578;darknessReduction.YOUNG_SEEDS.>=0.9339639535;rb<1.4618915645;…
76;50;0.293528178431202;0.299234970261431;0.31520008569999;0.266149479332187;nbHerbicides_R>=1.7075535;;nbHerbicides_R>=2.7903925;;nbTillageOtherThanPloughOrRoll_R<1.41602;;nbHerbicides_R<3.5816975;;harvestDate_BLE>=196.5;;PrimaryCropSowingDate_BLE>=311;
283;65;0.292532531658372;0.380280357151729;0.359599042325212;0.137718195498174;nbHerbicides_R>=1.7075535;;nbHerbicides_R>=2.7903925;;nbTillageOtherThanPloughOrRoll_R>=1.41602;;Situation.Stock1<0.5;;nbInCropHerbicides_R<3.2901645;nbHerbicides_R<3.290164;timeHarvest1stPlough_POIS<128.5;maxTillageDepth_R>=16.5;MeanTillageDepth_POIS>=8.314285;RLHearly<0.536244739666667;;PrimaryCropSowingDate_BLE<263.…
2822;30;0.288332349660673;0.121492221679132;0.44577249031701;0.297732336985876;nbHerbicides_R>=1.7075535;;nbHerbicides_R<2.7903925;;Situation.Stock1<0.5;;Situation.Stock2<0.5;;nbTillageOtherThanPloughOrRoll_R>=0.624715;;nbInCropHerbicides_R>=2.2906205;nbHerbicides_R>=2.290620;g0>=18.92757307;nonDormantMinimum.YOUNG_SEEDS.>=0.921082578;darknessReduction.YOUNG_SEEDS.>=0.9339639535;rb<1.4618915645;g…
5633;611;0.287023929492016;0.196352050490166;0.417747191790631;0.246972546195253;nbHerbicides_R>=1.7075535;;nbHerbicides_R<2.7903925;;Situation.Stock1<0.5;;Situation.Stock2<0.5;;nbTillageOtherThanPloughOrRoll_R>=0.624715;;nbInCropHerbicides_R>=2.2906205;nbHerbicides_R>=2.290620;g0>=18.92757307;nonDormantMinimum.YOUNG_SEEDS.>=0.921082578;darknessReduction.YOUNG_SEEDS.>=0.9339639535;rb<1.4618915645…
43;135;0.282736098142551;0.186664247252926;0.50529472691985;0.156249320254879;nbHerbicides_R>=1.7075535;;nbHerbicides_R<2.7903925;;Situation.Stock1>=0.5;;nbHerbicides_R<2.4988585;nbInCropHerbicides_R<2.498858;WinterTillage_R<0.1665905;
5632;200;0.281477446581186;0.245441713499976;0.432677582991998;0.166313043251584;nbHerbicides_R>=1.7075535;;nbHerbicides_R<2.7903925;;Situation.Stock1<0.5;;Situation.Stock2<0.5;;nbTillageOtherThanPloughOrRoll_R>=0.624715;;nbInCropHerbicides_R>=2.2906205;nbHerbicides_R>=2.290620;g0>=18.92757307;nonDormantMinimum.YOUNG_SEEDS.>=0.921082578;darknessReduction.YOUNG_SEEDS.>=0.9339639535;rb<1.4618915645…
564;160;0.278362398664828;0.255843171309338;0.305851878692512;0.273392145992634;nbHerbicides_R>=1.7075535;;nbHerbicides_R>=2.7903925;;nbTillageOtherThanPloughOrRoll_R>=1.41602;;Situation.Stock1<0.5;;nbInCropHerbicides_R<3.2901645;nbHerbicides_R<3.290164;timeHarvest1stPlough_POIS<128.5;maxTillageDepth_R>=16.5;MeanTillageDepth_POIS>=8.314285;RLHearly<0.536244739666667;;PrimaryCropSowingDate_BLE>=26…
42;365;0.268122026483365;0.24119125823919;0.513320736021327;0.0498540851895772;nbHerbicides_R>=1.7075535;;nbHerbicides_R<2.7903925;;Situation.Stock1>=0.5;;nbHerbicides_R<2.4988585;nbInCropHerbicides_R<2.498858;WinterTillage_R>=0.1665905;
37;45;0.268016166819502;0.336961508479215;0.137283134534301;0.329803857444992;nbHerbicides_R>=1.7075535;;nbHerbicides_R>=2.7903925;;nbTillageOtherThanPloughOrRoll_R<1.41602;;nbHerbicides_R>=3.5816975;;reductionDepth>=0.000907154;
1410;110;0.267809998126853;0.150275151687755;0.4020439096029;0.251110933089904;nbHerbicides_R>=1.7075535;;nbHerbicides_R<2.7903925;;Situation.Stock1<0.5;;Situation.Stock2<0.5;;nbTillageOtherThanPloughOrRoll_R>=0.624715;;nbInCropHerbicides_R>=2.2906205;nbHerbicides_R>=2.290620;g0>=18.92757307;nonDormantMinimum.YOUNG_SEEDS.>=0.921082578;darknessReduction.YOUNG_SEEDS.>=0.9339639535;rb<1.4618915645;g…
36;295;0.260452280917478;0.168467223925398;0.167046456732155;0.445843162094882;nbHerbicides_R>=1.7075535;;nbHerbicides_R>=2.7903925;;nbTillageOtherThanPloughOrRoll_R<1.41602;;nbHerbicides_R>=3.5816975;;reductionDepth<0.000907154;
140;295;0.252971236854811;0.19215614382075;0.331731832320573;0.235025734423111;nbHerbicides_R>=1.7075535;;nbHerbicides_R>=2.7903925;;nbTillageOtherThanPloughOrRoll_R>=1.41602;;Situation.Stock1<0.5;;nbInCropHerbicides_R<3.2901645;nbHerbicides_R<3.290164;timeHarvest1stPlough_POIS<128.5;maxTillageDepth_R>=16.5;MeanTillageDepth_POIS>=8.314285;RLHearly>=0.536244739666667;
20;145;0.22185521985074;0.207679994080581;0.384318225675043;0.073567439796596;nbHerbicides_R>=1.7075535;;nbHerbicides_R<2.7903925;;Situation.Stock1>=0.5;;nbHerbicides_R>=2.4988585;nbInCropHerbicides_R>=2.498858
138;125;0.220558810910693;0.216570443609981;0.191440977229145;0.253665011892954;nbHerbicides_R>=1.7075535;;nbHerbicides_R>=2.7903925;;nbTillageOtherThanPloughOrRoll_R>=1.41602;;Situation.Stock1<0.5;;nbInCropHerbicides_R>=3.2901645;nbHerbicides_R>=3.290164;SowingDensity.seeds.m2._BLE>=299.5;;RLHmid<0.5071833007;
68;150;0.204945055037123;0.22705763552415;0.213315101369168;0.17446242821805;nbHerbicides_R>=1.7075535;;nbHerbicides_R>=2.7903925;;nbTillageOtherThanPloughOrRoll_R>=1.41602;;Situation.Stock1<0.5;;nbInCropHerbicides_R>=3.2901645;nbHerbicides_R>=3.290164;SowingDensity.seeds.m2._BLE<299.5;
78;10;0.193212705424773;0.0808625707479758;0.329657260684942;0.169118284841402;nbHerbicides_R>=1.7075535;;nbHerbicides_R>=2.7903925;;nbTillageOtherThanPloughOrRoll_R<1.41602;;nbHerbicides_R<3.5816975;;harvestDate_BLE<196.5;;nbShreddingFallow.Broyage._R>=0.249886;nbSystemicHerbicides_R<0.9162485;nbNonSystemicHerbicides_R>=2.248973;nbSuperficialTillage_BLE>=1.5;summerTillage_BLE>=1.5;nbResidueShred…
16;180;0.188359539839384;0.222048831520759;0.284326618963473;0.0587031690339204;nbHerbicides_R>=1.7075535;;nbHerbicides_R>=2.7903925;;nbTillageOtherThanPloughOrRoll_R>=1.41602;;Situation.Stock1>=0.5;
