# Supplementary material for: Tracking Ideal Varieties and Cropping Techniques for Agroecological Weed Management: A Simulation-Based Study on Pea
Source: Front Plant Sci. 2022 Apr 4;13:809056. doi: 10.3389/fpls.2022.809056 (PMC9014269; doi:10.3389/fpls.2022.809056)
Supplement: Supplementary file 1 [file Data_Sheet_1.ZIP › AllBranches/Feuilles_P_Agroecology_Spring_AnnualPea.csv]

idLeaf;n;MeanIndicator;Indicator_1;Indicator_2;Indicator_3;Indicator_4;
253;91;0.51462814876036;0.507318453450619;0.412521717796855;1;0.138672423793967;nbHerbicides_POIS<1.5;;WMearly<32.1475524733333;tPhoto2<19.618463725;LBRlate>=0.4584100975;b_WMearly>=0.427420706;b_RLHlate<3.1520728295;mu_LBRlate>=-0.0925612373333333;mu_HMmid>=0.220285889;PeaFloweringTT>=161.15293325;;nbHerbicides_R<0.499772;nbHerbicides_BLE<0.5;nbHerbicides_POIS<0.5;Situation.Gestion2>=0.;timeLast…
127;839;0.487802952061292;0.489520131683705;0.38868378444007;1;0.0730078921213951;nbHerbicides_POIS<1.5;;WMearly<32.1475524733333;tPhoto2<19.618463725;LBRlate>=0.4584100975;b_WMearly>=0.427420706;b_RLHlate<3.1520728295;mu_LBRlate>=-0.0925612373333333;mu_HMmid>=0.220285889;PeaFloweringTT>=161.15293325;;nbHerbicides_R<0.499772;nbHerbicides_BLE<0.5;nbHerbicides_POIS<0.5;Situation.Gestion2>=0.;timeLa…
975;239;0.466611773964771;0.520489024690983;0.385530732556403;0.784690226292725;0.175737112318973;nbHerbicides_POIS<1.5;;WMearly<32.1475524733333;tPhoto2<19.618463725;LBRlate>=0.4584100975;b_WMearly>=0.427420706;b_RLHlate<3.1520728295;mu_LBRlate>=-0.0925612373333333;mu_HMmid>=0.220285889;PeaFloweringTT>=161.15293325;;nbHerbicides_R>=0.499772;nbHerbicides_BLE>=0.5;nbHerbicides_POIS>=0.5;Situation.…
125;138;0.461558323592008;0.438811990978917;0.302076317590649;1;0.105344985798468;nbHerbicides_POIS<1.5;;WMearly<32.1475524733333;tPhoto2<19.618463725;LBRlate>=0.4584100975;b_WMearly>=0.427420706;b_RLHlate<3.1520728295;mu_LBRlate>=-0.0925612373333333;mu_HMmid>=0.220285889;PeaFloweringTT>=161.15293325;;nbHerbicides_R<0.499772;nbHerbicides_BLE<0.5;nbHerbicides_POIS<0.5;Situation.Gestion2>=0.;timeLa…
123;1178;0.442282061476472;0.491175771313659;0.422563722334968;0.78469022629272;0.0706985259645425;nbHerbicides_POIS<1.5;;WMearly<32.1475524733333;tPhoto2<19.618463725;LBRlate>=0.4584100975;b_WMearly>=0.427420706;b_RLHlate<3.1520728295;mu_LBRlate>=-0.0925612373333333;mu_HMmid>=0.220285889;PeaFloweringTT>=161.15293325;;nbHerbicides_R>=0.499772;nbHerbicides_BLE>=0.5;nbHerbicides_POIS>=0.5;Situation…	CEZANNE	ORVANTIS	VIRTUAL1	VIRTUAL2	VIRTUAL3	VIRTUAL4	VIRTUAL5	VIRTUAL6	VIRTUAL7	VIRTUAL8	VIRTUAL9};
483;667;0.436846037060833;0.512476880937069;0.309299550054904;0.789532982115847;0.13607473513551;nbHerbicides_POIS<1.5;;WMearly<32.1475524733333;tPhoto2<19.618463725;LBRlate>=0.4584100975;b_WMearly>=0.427420706;b_RLHlate<3.1520728295;mu_LBRlate>=-0.0925612373333333;mu_HMmid>=0.220285889;PeaFloweringTT>=161.15293325;;nbHerbicides_R>=0.499772;nbHerbicides_BLE>=0.5;nbHerbicides_POIS>=0.5;Situation.G…	VIRTUAL1	VIRTUAL2	VIRTUAL6	VIRTUAL9};
252;128;0.434891918076878;0.468597126875691;0.15036087081923;1;0.120609674612591;nbHerbicides_POIS<1.5;;WMearly<32.1475524733333;tPhoto2<19.618463725;LBRlate>=0.4584100975;b_WMearly>=0.427420706;b_RLHlate<3.1520728295;mu_LBRlate>=-0.0925612373333333;mu_HMmid>=0.220285889;PeaFloweringTT>=161.15293325;;nbHerbicides_R<0.499772;nbHerbicides_BLE<0.5;nbHerbicides_POIS<0.5;Situation.Gestion2>=0.;timeLas…
124;97;0.434370820804748;0.473000237829787;0.0682090737269315;1;0.196273971662273;nbHerbicides_POIS<1.5;;WMearly<32.1475524733333;tPhoto2<19.618463725;LBRlate>=0.4584100975;b_WMearly>=0.427420706;b_RLHlate<3.1520728295;mu_LBRlate>=-0.0925612373333333;mu_HMmid>=0.220285889;PeaFloweringTT>=161.15293325;;nbHerbicides_R<0.499772;nbHerbicides_BLE<0.5;nbHerbicides_POIS<0.5;Situation.Gestion2>=0.;timeLa…
55;398;0.426383743298457;0.276510767972202;0.340748460155239;1;0.0882757450663873;nbHerbicides_POIS<1.5;;WMearly>=32.1475524733333;tPhoto2>=19.618463725;LBRlate<0.4584100975;b_WMearly<0.427420706;b_RLHlate>=3.1520728295;mu_LBRlate<-0.0925612373333333;mu_HMmid<0.220285889;nbIncropHerbicides_BLE<0.5;;PeaFloweringTT>=540.40000525;;meanMechWeedSpeed.km.h._POIS>=7.45;
965;152;0.42386880454928;0.511808159222477;0.334918140235437;0.774953218568917;0.0737957001702878;nbHerbicides_POIS<1.5;;WMearly<32.1475524733333;tPhoto2<19.618463725;LBRlate>=0.4584100975;b_WMearly>=0.427420706;b_RLHlate<3.1520728295;mu_LBRlate>=-0.0925612373333333;mu_HMmid>=0.220285889;PeaFloweringTT>=161.15293325;;nbHerbicides_R>=0.499772;nbHerbicides_BLE>=0.5;nbHerbicides_POIS>=0.5;Situation.…	ORVANTIS	VIRTUAL10	VIRTUAL3	VIRTUAL4	VIRTUAL5	VIRTUAL7	VIRTUAL8};;SowingDensity.seeds.m2._POIS>=98.5;
54;273;0.401899743753749;0.283135613127473;0.178546326120933;0.983685907464953;0.162231128301636;nbHerbicides_POIS<1.5;;WMearly>=32.1475524733333;tPhoto2>=19.618463725;LBRlate<0.4584100975;b_WMearly<0.427420706;b_RLHlate>=3.1520728295;mu_LBRlate<-0.0925612373333333;mu_HMmid<0.220285889;nbIncropHerbicides_BLE<0.5;;PeaFloweringTT>=540.40000525;;meanMechWeedSpeed.km.h._POIS<7.45;
964;774;0.395503140689371;0.482997377129231;0.181674204613464;0.784481271495485;0.132859709519305;nbHerbicides_POIS<1.5;;WMearly<32.1475524733333;tPhoto2<19.618463725;LBRlate>=0.4584100975;b_WMearly>=0.427420706;b_RLHlate<3.1520728295;mu_LBRlate>=-0.0925612373333333;mu_HMmid>=0.220285889;PeaFloweringTT>=161.15293325;;nbHerbicides_R>=0.499772;nbHerbicides_BLE>=0.5;nbHerbicides_POIS>=0.5;Situation.…	ORVANTIS	VIRTUAL10	VIRTUAL3	VIRTUAL4	VIRTUAL5	VIRTUAL7	VIRTUAL8};;SowingDensity.seeds.m2._POIS<98.5;
191;996;0.386255081928554;0.492973164466503;0.403631328047041;0.569380452585454;0.0790353826152177;nbHerbicides_POIS>=1.5;;LBRlate>=0.4584100975;tPhoto2<19.618463725;WMearly<32.1475524733333;b_WMearly>=0.427420706;b_RLHlate<3.1520728295;mu_LBRlate>=-0.0925612373333333;mu_HMmid>=0.220285889;PeaFloweringTT>=173.3709355;;nbHerbicides_POIS<2.5;;totalIrrigaton.mm.ha._BLE<27.5;;PeaFloweringTT>=602.0896…
122;75;0.384818293625929;0.198576672846233;0.419896602185043;0.784690226292725;0.136109673179715;nbHerbicides_POIS<1.5;;WMearly<32.1475524733333;tPhoto2<19.618463725;LBRlate>=0.4584100975;b_WMearly>=0.427420706;b_RLHlate<3.1520728295;mu_LBRlate>=-0.0925612373333333;mu_HMmid>=0.220285889;PeaFloweringTT>=161.15293325;;nbHerbicides_R>=0.499772;nbHerbicides_BLE>=0.5;nbHerbicides_POIS>=0.5;Situation.G…
190;355;0.383167946588031;0.507711926640643;0.278404451646022;0.564157631851589;0.182397776213871;nbHerbicides_POIS>=1.5;;LBRlate>=0.4584100975;tPhoto2<19.618463725;WMearly<32.1475524733333;b_WMearly>=0.427420706;b_RLHlate<3.1520728295;mu_LBRlate>=-0.0925612373333333;mu_HMmid>=0.220285889;PeaFloweringTT>=173.3709355;;nbHerbicides_POIS<2.5;;totalIrrigaton.mm.ha._BLE<27.5;;PeaFloweringTT>=602.08960…
481;872;0.382729879575063;0.479503149996846;0.145486623113612;0.779756501594177;0.126173243595617;nbHerbicides_POIS<1.5;;WMearly<32.1475524733333;tPhoto2<19.618463725;LBRlate>=0.4584100975;b_WMearly>=0.427420706;b_RLHlate<3.1520728295;mu_LBRlate>=-0.0925612373333333;mu_HMmid>=0.220285889;PeaFloweringTT>=161.15293325;;nbHerbicides_R>=0.499772;nbHerbicides_BLE>=0.5;nbHerbicides_POIS>=0.5;Situation.…
203;220;0.377920778981155;0.258275297550058;0.397029597477652;0.791607338547861;0.0647708823490488;nbHerbicides_POIS<1.5;;WMearly>=32.1475524733333;tPhoto2>=19.618463725;LBRlate<0.4584100975;b_WMearly<0.427420706;b_RLHlate>=3.1520728295;mu_LBRlate<-0.0925612373333333;mu_HMmid<0.220285889;nbIncropHerbicides_BLE>=0.5;;PeaFloweringTT>=485.510965916667;;Situation.Stock2<0.5;;tPhoto4<30.311447265;seed…	CEZANNE	ORVANTIS	VIRTUAL4	VIRTUAL6	VIRTUAL9};
51;355;0.375062170705504;0.228555299245012;0.37860862928289;0.784690226292727;0.108394528001389;nbHerbicides_POIS<1.5;;WMearly>=32.1475524733333;tPhoto2>=19.618463725;LBRlate<0.4584100975;b_WMearly<0.427420706;b_RLHlate>=3.1520728295;mu_LBRlate<-0.0925612373333333;mu_HMmid<0.220285889;nbIncropHerbicides_BLE>=0.5;;PeaFloweringTT>=485.510965916667;;Situation.Stock2>=0.5;
974;54;0.374021188705608;0.24416740443821;0.373837021025581;0.784690226292725;0.0933901030659146;nbHerbicides_POIS<1.5;;WMearly<32.1475524733333;tPhoto2<19.618463725;LBRlate>=0.4584100975;b_WMearly>=0.427420706;b_RLHlate<3.1520728295;mu_LBRlate>=-0.0925612373333333;mu_HMmid>=0.220285889;PeaFloweringTT>=161.15293325;;nbHerbicides_R>=0.499772;nbHerbicides_BLE>=0.5;nbHerbicides_POIS>=0.5;Situation.G…
29;332;0.367426023061646;0.179160799574375;0.214530187885493;1;0.0760131047867166;nbHerbicides_POIS<1.5;;WMearly<32.1475524733333;tPhoto2<19.618463725;LBRlate>=0.4584100975;b_WMearly>=0.427420706;b_RLHlate<3.1520728295;mu_LBRlate>=-0.0925612373333333;mu_HMmid>=0.220285889;PeaFloweringTT<161.15293325;;nbHerbicides_POIS<0.5;nbHerbicides_R<0.499772;nbInCropHerbicides_R<0.1665905;nbHerbicides_BLE<0.5…
57;137;0.365002310862776;0.270934062790081;0.371239139593934;0.784690226292725;0.033145814774365;nbHerbicides_POIS<1.5;;WMearly<32.1475524733333;tPhoto2<19.618463725;LBRlate>=0.4584100975;b_WMearly>=0.427420706;b_RLHlate<3.1520728295;mu_LBRlate>=-0.0925612373333333;mu_HMmid>=0.220285889;PeaFloweringTT<161.15293325;;nbHerbicides_POIS>=0.5;nbHerbicides_R>=0.499772;nbInCropHerbicides_R>=0.1665905;nb…
189;283;0.364112042253752;0.46203605550009;0.316039529824269;0.569908074131196;0.108464509559453;nbHerbicides_POIS>=1.5;;LBRlate>=0.4584100975;tPhoto2<19.618463725;WMearly<32.1475524733333;b_WMearly>=0.427420706;b_RLHlate<3.1520728295;mu_LBRlate>=-0.0925612373333333;mu_HMmid>=0.220285889;PeaFloweringTT>=173.3709355;;nbHerbicides_POIS<2.5;;totalIrrigaton.mm.ha._BLE<27.5;;PeaFloweringTT<602.0896071…
49;227;0.35806082966518;0.170522344778184;0.381054542412112;0.784690226292725;0.0959762051776987;nbHerbicides_POIS<1.5;;WMearly>=32.1475524733333;tPhoto2>=19.618463725;LBRlate<0.4584100975;b_WMearly<0.427420706;b_RLHlate>=3.1520728295;mu_LBRlate<-0.0925612373333333;mu_HMmid<0.220285889;nbIncropHerbicides_BLE>=0.5;;PeaFloweringTT<485.510965916667;;Situation.Stock2>=0.5;
26;570;0.355379132445531;0.112429246461861;0.178793363858938;1;0.130293919461326;nbHerbicides_POIS<1.5;;WMearly>=32.1475524733333;tPhoto2>=19.618463725;LBRlate<0.4584100975;b_WMearly<0.427420706;b_RLHlate>=3.1520728295;mu_LBRlate<-0.0925612373333333;mu_HMmid<0.220285889;nbIncropHerbicides_BLE<0.5;;PeaFloweringTT<540.40000525;
201;1054;0.3524220958845;0.319105631341573;0.207903068165938;0.784063553101115;0.0986161309293746;nbHerbicides_POIS<1.5;;WMearly>=32.1475524733333;tPhoto2>=19.618463725;LBRlate<0.4584100975;b_WMearly<0.427420706;b_RLHlate>=3.1520728295;mu_LBRlate<-0.0925612373333333;mu_HMmid<0.220285889;nbIncropHerbicides_BLE>=0.5;;PeaFloweringTT>=485.510965916667;;Situation.Stock2<0.5;;tPhoto4>=30.311447265;seed…
171;61;0.351384489995395;0.344026690390938;0.478593816146585;0.56938045258545;0.0135370008586061;nbHerbicides_POIS>=1.5;;LBRlate>=0.4584100975;tPhoto2<19.618463725;WMearly<32.1475524733333;b_WMearly>=0.427420706;b_RLHlate<3.1520728295;mu_LBRlate>=-0.0925612373333333;mu_HMmid>=0.220285889;PeaFloweringTT<173.3709355;;nbHerbicides_POIS<2.5;;Situation.Stock2<0.5;;timeSow1stHerbicide_POIS<16.5;;nbInCr…
242;70;0.351284307054904;0.142374843330211;0.403906334068647;0.784690226292725;0.0741658245280352;nbHerbicides_POIS<1.5;;WMearly<32.1475524733333;tPhoto2<19.618463725;LBRlate>=0.4584100975;b_WMearly>=0.427420706;b_RLHlate<3.1520728295;mu_LBRlate>=-0.0925612373333333;mu_HMmid>=0.220285889;PeaFloweringTT>=161.15293325;;nbHerbicides_R>=0.499772;nbHerbicides_BLE>=0.5;nbHerbicides_POIS>=0.5;Situation.…
43;136;0.347183633816706;0.336451707874866;0.426109508735485;0.569380452585449;0.056792866071023;nbHerbicides_POIS>=1.5;;LBRlate>=0.4584100975;tPhoto2<19.618463725;WMearly<32.1475524733333;b_WMearly>=0.427420706;b_RLHlate<3.1520728295;mu_LBRlate>=-0.0925612373333333;mu_HMmid>=0.220285889;PeaFloweringTT<173.3709355;;nbHerbicides_POIS<2.5;;Situation.Stock2>=0.5;
486;57;0.338378350944278;0.192696641627766;0.207350030782681;0.784690226292725;0.168776505073941;nbHerbicides_POIS<1.5;;WMearly<32.1475524733333;tPhoto2<19.618463725;LBRlate>=0.4584100975;b_WMearly>=0.427420706;b_RLHlate<3.1520728295;mu_LBRlate>=-0.0925612373333333;mu_HMmid>=0.220285889;PeaFloweringTT>=161.15293325;;nbHerbicides_R>=0.499772;nbHerbicides_BLE>=0.5;nbHerbicides_POIS>=0.5;Situation.G…
91;645;0.33806583921342;0.548417533792;0.392029764348222;0.354070678878174;0.0577453798352831;nbHerbicides_POIS>=1.5;;LBRlate>=0.4584100975;tPhoto2<19.618463725;WMearly<32.1475524733333;b_WMearly>=0.427420706;b_RLHlate<3.1520728295;mu_LBRlate>=-0.0925612373333333;mu_HMmid>=0.220285889;PeaFloweringTT>=173.3709355;;nbHerbicides_POIS>=2.5;;timeLastTillSow_POIS<81.125;;OSRbefore_POIS>=0.5;
480;13;0.33760533771752;0.00138682505689939;0.515200521395939;0.784690226292725;0.0491437781245178;nbHerbicides_POIS<1.5;;WMearly<32.1475524733333;tPhoto2<19.618463725;LBRlate>=0.4584100975;b_WMearly>=0.427420706;b_RLHlate<3.1520728295;mu_LBRlate>=-0.0925612373333333;mu_HMmid>=0.220285889;PeaFloweringTT>=161.15293325;;nbHerbicides_R>=0.499772;nbHerbicides_BLE>=0.5;nbHerbicides_POIS>=0.5;Situation…
89;510;0.337081270123273;0.49551055562878;0.29170603628128;0.375942844982016;0.185165643601015;nbHerbicides_POIS>=1.5;;LBRlate>=0.4584100975;tPhoto2<19.618463725;WMearly<32.1475524733333;b_WMearly>=0.427420706;b_RLHlate<3.1520728295;mu_LBRlate>=-0.0925612373333333;mu_HMmid>=0.220285889;PeaFloweringTT>=173.3709355;;nbHerbicides_POIS>=2.5;;timeLastTillSow_POIS>=81.125;;nbFoliarOnlyHerbicides_R>=0.7…
46;200;0.326211712827243;0.499258847991894;0.107432398926375;0.569380452585449;0.128775151805255;nbHerbicides_POIS>=1.5;;LBRlate>=0.4584100975;tPhoto2<19.618463725;WMearly<32.1475524733333;b_WMearly>=0.427420706;b_RLHlate<3.1520728295;mu_LBRlate>=-0.0925612373333333;mu_HMmid>=0.220285889;PeaFloweringTT>=173.3709355;;nbHerbicides_POIS<2.5;;totalIrrigaton.mm.ha._BLE>=27.5;
727;420;0.323709891233211;0.485521789182777;0.398325815890619;0.354070678878174;0.0569212809812727;nbHerbicides_POIS>=1.5;;LBRlate>=0.4584100975;tPhoto2<19.618463725;WMearly<32.1475524733333;b_WMearly>=0.427420706;b_RLHlate<3.1520728295;mu_LBRlate>=-0.0925612373333333;mu_HMmid>=0.220285889;PeaFloweringTT>=173.3709355;;nbHerbicides_POIS>=2.5;;timeLastTillSow_POIS<81.125;;OSRbefore_POIS<0.5;;timeHa…
188;326;0.322256930097689;0.47202242402032;0.167562955178772;0.566437255159515;0.0830050860321485;nbHerbicides_POIS>=1.5;;LBRlate>=0.4584100975;tPhoto2<19.618463725;WMearly<32.1475524733333;b_WMearly>=0.427420706;b_RLHlate<3.1520728295;mu_LBRlate>=-0.0925612373333333;mu_HMmid>=0.220285889;PeaFloweringTT>=173.3709355;;nbHerbicides_POIS<2.5;;totalIrrigaton.mm.ha._BLE<27.5;;PeaFloweringTT<602.089607…
177;79;0.319796123287852;0.415268579028305;0.371823483396715;0.354070678878176;0.138021751848212;nbHerbicides_POIS>=1.5;;LBRlate>=0.4584100975;tPhoto2<19.618463725;WMearly<32.1475524733333;b_WMearly>=0.427420706;b_RLHlate<3.1520728295;mu_LBRlate>=-0.0925612373333333;mu_HMmid>=0.220285889;PeaFloweringTT>=173.3709355;;nbHerbicides_POIS>=2.5;;timeLastTillSow_POIS>=81.125;;nbFoliarOnlyHerbicides_R<0.…
202;240;0.317395287273294;0.225909610112753;0.188939528717905;0.784690226292725;0.0700417839697928;nbHerbicides_POIS<1.5;;WMearly>=32.1475524733333;tPhoto2>=19.618463725;LBRlate<0.4584100975;b_WMearly<0.427420706;b_RLHlate>=3.1520728295;mu_LBRlate<-0.0925612373333333;mu_HMmid<0.220285889;nbIncropHerbicides_BLE>=0.5;;PeaFloweringTT>=485.510965916667;;Situation.Stock2<0.5;;tPhoto4<30.311447265;seed…	VIRTUAL10	VIRTUAL2	VIRTUAL3	VIRTUAL7	VIRTUAL8};
362;552;0.31543089722876;0.489845403368506;0.288007234494534;0.354070678878174;0.129800272173827;nbHerbicides_POIS>=1.5;;LBRlate>=0.4584100975;tPhoto2<19.618463725;WMearly<32.1475524733333;b_WMearly>=0.427420706;b_RLHlate<3.1520728295;mu_LBRlate>=-0.0925612373333333;mu_HMmid>=0.220285889;PeaFloweringTT>=173.3709355;;nbHerbicides_POIS>=2.5;;timeLastTillSow_POIS<81.125;;OSRbefore_POIS<0.5;;timeHarv…
200;348;0.309063078047133;0.235518876091911;0.0856496435620175;0.78759541901184;0.127488373522762;nbHerbicides_POIS<1.5;;WMearly>=32.1475524733333;tPhoto2>=19.618463725;LBRlate<0.4584100975;b_WMearly<0.427420706;b_RLHlate>=3.1520728295;mu_LBRlate<-0.0925612373333333;mu_HMmid<0.220285889;nbIncropHerbicides_BLE>=0.5;;PeaFloweringTT>=485.510965916667;;Situation.Stock2<0.5;;tPhoto4>=30.311447265;seed…
79;315;0.30586284497355;0.224978982268327;0.369904922431002;0.569380452585449;0.05918702260942;nbHerbicides_POIS>=1.5;;LBRlate<0.4584100975;tPhoto2>=19.618463725;WMearly>=32.1475524733333;b_WMearly<0.427420706;b_RLHlate>=3.1520728295;mu_LBRlate<-0.0925612373333333;mu_HMmid<0.220285889;nbHerbicides_POIS<2.5;;PeaFloweringTT>=454.893898;;timeLastTillSow_POIS<92.75;;nbNonSystemicHerbicides_R>=1.29107…
56;1413;0.301304569311009;0.175577011867627;0.143715136925758;0.783490321837774;0.102435806612878;nbHerbicides_POIS<1.5;;WMearly<32.1475524733333;tPhoto2<19.618463725;LBRlate>=0.4584100975;b_WMearly>=0.427420706;b_RLHlate<3.1520728295;mu_LBRlate>=-0.0925612373333333;mu_HMmid>=0.220285889;PeaFloweringTT<161.15293325;;nbHerbicides_POIS>=0.5;nbHerbicides_R>=0.499772;nbInCropHerbicides_R>=0.1665905;n…
97;787;0.296787948431466;0.117237071376488;0.192345457999316;0.784477465764857;0.093091798585202;nbHerbicides_POIS<1.5;;WMearly>=32.1475524733333;tPhoto2>=19.618463725;LBRlate<0.4584100975;b_WMearly<0.427420706;b_RLHlate>=3.1520728295;mu_LBRlate<-0.0925612373333333;mu_HMmid<0.220285889;nbIncropHerbicides_BLE>=0.5;;PeaFloweringTT<485.510965916667;;Situation.Stock2<0.5;;PrimaryCropSowingDate_POIS<4…
170;109;0.292511564949706;0.336879054518008;0.180597100428261;0.55350459432242;0.0990655105301346;nbHerbicides_POIS>=1.5;;LBRlate>=0.4584100975;tPhoto2<19.618463725;WMearly<32.1475524733333;b_WMearly>=0.427420706;b_RLHlate<3.1520728295;mu_LBRlate>=-0.0925612373333333;mu_HMmid>=0.220285889;PeaFloweringTT<173.3709355;;nbHerbicides_POIS<2.5;;Situation.Stock2<0.5;;timeSow1stHerbicide_POIS<16.5;;nbInC…
78;534;0.282285693361013;0.259189689492454;0.192050114239308;0.569380452585449;0.108522517126841;nbHerbicides_POIS>=1.5;;LBRlate<0.4584100975;tPhoto2>=19.618463725;WMearly>=32.1475524733333;b_WMearly<0.427420706;b_RLHlate>=3.1520728295;mu_LBRlate<-0.0925612373333333;mu_HMmid<0.220285889;nbHerbicides_POIS<2.5;;PeaFloweringTT>=454.893898;;timeLastTillSow_POIS<92.75;;nbNonSystemicHerbicides_R<1.2910…
180;172;0.278519050585405;0.435985102019007;0.173072466318878;0.354070678878175;0.150947955125562;nbHerbicides_POIS>=1.5;;LBRlate>=0.4584100975;tPhoto2<19.618463725;WMearly<32.1475524733333;b_WMearly>=0.427420706;b_RLHlate<3.1520728295;mu_LBRlate>=-0.0925612373333333;mu_HMmid>=0.220285889;PeaFloweringTT>=173.3709355;;nbHerbicides_POIS>=2.5;;timeLastTillSow_POIS<81.125;;OSRbefore_POIS<0.5;;timeHar…
37;160;0.277280549535739;0.0989955245833305;0.314613210023966;0.569380452585449;0.126133010950211;nbHerbicides_POIS>=1.5;;LBRlate<0.4584100975;tPhoto2>=19.618463725;WMearly>=32.1475524733333;b_WMearly<0.427420706;b_RLHlate>=3.1520728295;mu_LBRlate<-0.0925612373333333;mu_HMmid<0.220285889;nbHerbicides_POIS<2.5;;PeaFloweringTT<454.893898;;Situation.Stock2>=0.5;
38;540;0.268772741662691;0.243494316083121;0.125384714329955;0.567476754538811;0.138735181698875;nbHerbicides_POIS>=1.5;;LBRlate<0.4584100975;tPhoto2>=19.618463725;WMearly>=32.1475524733333;b_WMearly<0.427420706;b_RLHlate>=3.1520728295;mu_LBRlate<-0.0925612373333333;mu_HMmid<0.220285889;nbHerbicides_POIS<2.5;;PeaFloweringTT>=454.893898;;timeLastTillSow_POIS>=92.75;
176;394;0.268727338125959;0.480005432151789;0.141963495609879;0.354070678878174;0.0988697458639936;nbHerbicides_POIS>=1.5;;LBRlate>=0.4584100975;tPhoto2<19.618463725;WMearly<32.1475524733333;b_WMearly>=0.427420706;b_RLHlate<3.1520728295;mu_LBRlate>=-0.0925612373333333;mu_HMmid>=0.220285889;PeaFloweringTT>=173.3709355;;nbHerbicides_POIS>=2.5;;timeLastTillSow_POIS>=81.125;;nbFoliarOnlyHerbicides_R<…
169;142;0.268615231630955;0.146881733807847;0.296020237372677;0.569380452585449;0.0621785027578477;nbHerbicides_POIS>=1.5;;LBRlate>=0.4584100975;tPhoto2<19.618463725;WMearly<32.1475524733333;b_WMearly>=0.427420706;b_RLHlate<3.1520728295;mu_LBRlate>=-0.0925612373333333;mu_HMmid>=0.220285889;PeaFloweringTT<173.3709355;;nbHerbicides_POIS<2.5;;Situation.Stock2<0.5;;timeSow1stHerbicide_POIS>=16.5;;Max…
96;736;0.26769625743441;0.0905218350548696;0.0738000081745534;0.788343079470668;0.118120107037549;nbHerbicides_POIS<1.5;;WMearly>=32.1475524733333;tPhoto2>=19.618463725;LBRlate<0.4584100975;b_WMearly<0.427420706;b_RLHlate>=3.1520728295;mu_LBRlate<-0.0925612373333333;mu_HMmid<0.220285889;nbIncropHerbicides_BLE>=0.5;;PeaFloweringTT<485.510965916667;;Situation.Stock2<0.5;;PrimaryCropSowingDate_POIS>…
35;183;0.258809885109184;0.252244823756451;0.347380384376935;0.357697027270781;0.0779173050325675;nbHerbicides_POIS>=1.5;;LBRlate<0.4584100975;tPhoto2>=19.618463725;WMearly>=32.1475524733333;b_WMearly<0.427420706;b_RLHlate>=3.1520728295;mu_LBRlate<-0.0925612373333333;mu_HMmid<0.220285889;nbHerbicides_POIS>=2.5;;PeaFloweringTT>=536.758091;;timeLastHerbicideHarvest_BLE>=179;
33;220;0.251115501068728;0.153319999627352;0.398610854296615;0.354070678878175;0.0984604714727694;nbHerbicides_POIS>=1.5;;LBRlate<0.4584100975;tPhoto2>=19.618463725;WMearly>=32.1475524733333;b_WMearly<0.427420706;b_RLHlate>=3.1520728295;mu_LBRlate<-0.0925612373333333;mu_HMmid<0.220285889;nbHerbicides_POIS>=2.5;;PeaFloweringTT<536.758091;;Situation.Stock2>=0.5;
168;369;0.246890296258731;0.172485460475734;0.117690156819808;0.58029674388622;0.11708882385316;nbHerbicides_POIS>=1.5;;LBRlate>=0.4584100975;tPhoto2<19.618463725;WMearly<32.1475524733333;b_WMearly>=0.427420706;b_RLHlate<3.1520728295;mu_LBRlate>=-0.0925612373333333;mu_HMmid>=0.220285889;PeaFloweringTT<173.3709355;;nbHerbicides_POIS<2.5;;Situation.Stock2<0.5;;timeSow1stHerbicide_POIS>=16.5;;MaxTil…
41;185;0.246433066799287;0.264040094078878;0.324932803560711;0.354070678878175;0.0426886906793837;nbHerbicides_POIS>=1.5;;LBRlate>=0.4584100975;tPhoto2<19.618463725;WMearly<32.1475524733333;b_WMearly>=0.427420706;b_RLHlate<3.1520728295;mu_LBRlate>=-0.0925612373333333;mu_HMmid>=0.220285889;PeaFloweringTT<173.3709355;;nbHerbicides_POIS>=2.5;;nbShreddingFallow.Broyage._R>=0.583067;
34;1169;0.244420745692478;0.259905821050413;0.19943218476675;0.358434388031693;0.159910588921054;nbHerbicides_POIS>=1.5;;LBRlate<0.4584100975;tPhoto2>=19.618463725;WMearly>=32.1475524733333;b_WMearly<0.427420706;b_RLHlate>=3.1520728295;mu_LBRlate<-0.0925612373333333;mu_HMmid<0.220285889;nbHerbicides_POIS>=2.5;;PeaFloweringTT>=536.758091;;timeLastHerbicideHarvest_BLE<179;
73;239;0.241981065862043;0.0854797612249062;0.235710081622164;0.569380452585449;0.0773539680156536;nbHerbicides_POIS>=1.5;;LBRlate<0.4584100975;tPhoto2>=19.618463725;WMearly>=32.1475524733333;b_WMearly<0.427420706;b_RLHlate>=3.1520728295;mu_LBRlate<-0.0925612373333333;mu_HMmid<0.220285889;nbHerbicides_POIS<2.5;;PeaFloweringTT<454.893898;;Situation.Stock2<0.5;;timeLastTillSow_POIS<32.5;
161;153;0.225956952056087;0.247664844779638;0.160967927962325;0.325011538809623;0.170183496672761;nbHerbicides_POIS>=1.5;;LBRlate>=0.4584100975;tPhoto2<19.618463725;WMearly<32.1475524733333;b_WMearly>=0.427420706;b_RLHlate<3.1520728295;mu_LBRlate>=-0.0925612373333333;mu_HMmid>=0.220285889;PeaFloweringTT<173.3709355;;nbHerbicides_POIS>=2.5;;nbShreddingFallow.Broyage._R<0.583067;;timeLastTillSow_PO…
726;27;0.222655613473078;0.0913796007619134;0.310265114790402;0.354070678878176;0.134907059461822;nbHerbicides_POIS>=1.5;;LBRlate>=0.4584100975;tPhoto2<19.618463725;WMearly<32.1475524733333;b_WMearly>=0.427420706;b_RLHlate<3.1520728295;mu_LBRlate>=-0.0925612373333333;mu_HMmid>=0.220285889;PeaFloweringTT>=173.3709355;;nbHerbicides_POIS>=2.5;;timeLastTillSow_POIS<81.125;;OSRbefore_POIS<0.5;;timeHar…
72;656;0.218060528848353;0.0920813534327653;0.0988349158389597;0.571852842244717;0.109473003876968;nbHerbicides_POIS>=1.5;;LBRlate<0.4584100975;tPhoto2>=19.618463725;WMearly>=32.1475524733333;b_WMearly<0.427420706;b_RLHlate>=3.1520728295;mu_LBRlate<-0.0925612373333333;mu_HMmid<0.220285889;nbHerbicides_POIS<2.5;;PeaFloweringTT<454.893898;;Situation.Stock2<0.5;;timeLastTillSow_POIS>=32.5;
81;431;0.210132160437847;0.227798863995895;0.121910006359091;0.358223026776729;0.132596744619672;nbHerbicides_POIS>=1.5;;LBRlate>=0.4584100975;tPhoto2<19.618463725;WMearly<32.1475524733333;b_WMearly>=0.427420706;b_RLHlate<3.1520728295;mu_LBRlate>=-0.0925612373333333;mu_HMmid>=0.220285889;PeaFloweringTT<173.3709355;;nbHerbicides_POIS>=2.5;;nbShreddingFallow.Broyage._R<0.583067;;timeLastTillSow_POI…
65;203;0.195908603905561;0.102315992922155;0.293665581682477;0.354070678878175;0.0335821621394364;nbHerbicides_POIS>=1.5;;LBRlate<0.4584100975;tPhoto2>=19.618463725;WMearly>=32.1475524733333;b_WMearly<0.427420706;b_RLHlate>=3.1520728295;mu_LBRlate<-0.0925612373333333;mu_HMmid<0.220285889;nbHerbicides_POIS>=2.5;;PeaFloweringTT<536.758091;;Situation.Stock2<0.5;;nbResidueShredding.Broyage._POIS>=0.5…
160;284;0.190868661237334;0.10687424660179;0.236373220476251;0.354070678878174;0.0661564989931198;nbHerbicides_POIS>=1.5;;LBRlate>=0.4584100975;tPhoto2<19.618463725;WMearly<32.1475524733333;b_WMearly>=0.427420706;b_RLHlate<3.1520728295;mu_LBRlate>=-0.0925612373333333;mu_HMmid>=0.220285889;PeaFloweringTT<173.3709355;;nbHerbicides_POIS>=2.5;;nbShreddingFallow.Broyage._R<0.583067;;timeLastTillSow_PO…
64;979;0.183330720996618;0.109744787128616;0.136633413555793;0.359623111074799;0.127321572227262;nbHerbicides_POIS>=1.5;;LBRlate<0.4584100975;tPhoto2>=19.618463725;WMearly>=32.1475524733333;b_WMearly<0.427420706;b_RLHlate>=3.1520728295;mu_LBRlate<-0.0925612373333333;mu_HMmid<0.220285889;nbHerbicides_POIS>=2.5;;PeaFloweringTT<536.758091;;Situation.Stock2<0.5;;nbResidueShredding.Broyage._POIS<0.5;F…
