# Supplementary material for: Tracking Ideal Varieties and Cropping Techniques for Agroecological Weed Management: A Simulation-Based Study on Pea
Source: Front Plant Sci. 2022 Apr 4;13:809056. doi: 10.3389/fpls.2022.809056 (PMC9014269; doi:10.3389/fpls.2022.809056)
Supplement: Supplementary file 1 [file Data_Sheet_1.ZIP › AllBranches/Feuilles_P_Agroecology_Spring_Rotation.csv]

idLeaf;n;MeanIndicator;Indicator_1;Indicator_2;Indicator_3;Indicator_4;
227;10;0.608654937300781;0.358806075065816;0.61167346491597;1;0.464140209221336;nbHerbicides_R<1.41602;;nbInCropHerbicides_R<0.1665905;;timeHarvest1stTill_POIS>=23.5;;LBRlate<0.515677839166667;tPhoto2>=18.292056915;tFrostLate3<-4.001783015;SLAmid>=178.69384198;WMearly>=28.9663547783333;b_RLHearly<2.70579446516667;mu_RLHlate<0.077879194333333;timeHarvest1stTill_BLE>=13;;timeSow1stMechWeeding_BLE<1…
239;10;0.58847673935028;0.409782138092872;0.854895046380689;1;0.089229772927557;nbHerbicides_R<1.41602;;nbInCropHerbicides_R<0.1665905;;timeHarvest1stTill_POIS>=23.5;;LBRlate>=0.515677839166667;tPhoto2<18.292056915;tFrostLate3>=-4.001783015;SLAmid<178.69384198;WMearly<28.9663547783333;b_RLHearly>=2.70579446516667;mu_RLHlate>=0.077879194333333;timeLastTillSow_POIS<94.75;;timeHarvest1stPlough_COLZA…
231;15;0.573182242290613;0.351329733760428;0.798369344614843;1;0.14302989078718;nbHerbicides_R<1.41602;;nbInCropHerbicides_R<0.1665905;;timeHarvest1stTill_POIS>=23.5;;LBRlate<0.515677839166667;tPhoto2>=18.292056915;tFrostLate3<-4.001783015;SLAmid>=178.69384198;WMearly>=28.9663547783333;b_RLHearly<2.70579446516667;mu_RLHlate<0.077879194333333;timeHarvest1stTill_BLE<13;;meanMechWeedSpeed.km.h._POIS…
237;35;0.572986921716645;0.391680820804433;0.707075625467651;1;0.193191240594496;nbHerbicides_R<1.41602;;nbInCropHerbicides_R<0.1665905;;timeHarvest1stTill_POIS>=23.5;;LBRlate>=0.515677839166667;tPhoto2<18.292056915;tFrostLate3>=-4.001783015;SLAmid<178.69384198;WMearly<28.9663547783333;b_RLHearly>=2.70579446516667;mu_RLHlate>=0.077879194333333;timeLastTillSow_POIS<94.75;;timeHarvest1stPlough_COLZ…
63;55;0.555029000990389;0.320401185532662;0.786093517266368;1;0.113621301162524;nbHerbicides_R<1.41602;;nbInCropHerbicides_R<0.1665905;;timeHarvest1stTill_POIS<23.5;;timeHarvest1stTill_COLZA<3.5;;meanMechWeedSpeed.km.h._BLE<9.0333335;
247;120;0.554436153549126;0.328692886580682;0.691518320596275;1;0.197533407019548;nbHerbicides_R<1.41602;;nbInCropHerbicides_R<0.1665905;;timeHarvest1stTill_POIS<23.5;;timeHarvest1stTill_COLZA>=3.5;;timeSow1stMechWeeding_POIS<41.5;;timeLastTillSow_POIS<117.75;;SowingDensity.seeds.m2._COLZA>=23.5;
51;35;0.54605190936279;0.404229420933705;0.673920042775112;0.754139745053646;0.351918428688697;nbHerbicides_R<1.41602;;nbInCropHerbicides_R>=0.1665905;;Frequency_BLE<0.4164765;CropRotationLength_R>=2.5;Frequency_COLZA>=0.0832955;Frequency_POIS<0.4164765;Situation.Rotation1<0.;Situation.Stock2>=0.5;;harvestDate_COLZA<191.5;
238;105;0.540193499319282;0.349845174652495;0.528707711356427;1;0.282221111268206;nbHerbicides_R<1.41602;;nbInCropHerbicides_R<0.1665905;;timeHarvest1stTill_POIS>=23.5;;LBRlate>=0.515677839166667;tPhoto2<18.292056915;tFrostLate3>=-4.001783015;SLAmid<178.69384198;WMearly<28.9663547783333;b_RLHearly>=2.70579446516667;mu_RLHlate>=0.077879194333333;timeLastTillSow_POIS<94.75;;timeHarvest1stPlough_COL…
226;20;0.536888197973541;0.254579008513537;0.290994194528538;1;0.601979588852088;nbHerbicides_R<1.41602;;nbInCropHerbicides_R<0.1665905;;timeHarvest1stTill_POIS>=23.5;;LBRlate<0.515677839166667;tPhoto2>=18.292056915;tFrostLate3<-4.001783015;SLAmid>=178.69384198;WMearly>=28.9663547783333;b_RLHearly<2.70579446516667;mu_RLHlate<0.077879194333333;timeHarvest1stTill_BLE>=13;;timeSow1stMechWeeding_BLE<…
246;10;0.530674084922686;0.266008799001521;0.459065779236697;1;0.397621761452525;nbHerbicides_R<1.41602;;nbInCropHerbicides_R<0.1665905;;timeHarvest1stTill_POIS<23.5;;timeHarvest1stTill_COLZA>=3.5;;timeSow1stMechWeeding_POIS<41.5;;timeLastTillSow_POIS<117.75;;SowingDensity.seeds.m2._COLZA<23.5;
230;75;0.523615827632508;0.286343445541055;0.544096393731351;1;0.264023471257625;nbHerbicides_R<1.41602;;nbInCropHerbicides_R<0.1665905;;timeHarvest1stTill_POIS>=23.5;;LBRlate<0.515677839166667;tPhoto2>=18.292056915;tFrostLate3<-4.001783015;SLAmid>=178.69384198;WMearly>=28.9663547783333;b_RLHearly<2.70579446516667;mu_RLHlate<0.077879194333333;timeHarvest1stTill_BLE<13;;meanMechWeedSpeed.km.h._POI…
225;30;0.517303861347952;0.209767987825608;0.37416007805044;0.983874162844417;0.501413216671341;nbHerbicides_R<1.41602;;nbInCropHerbicides_R<0.1665905;;timeHarvest1stTill_POIS>=23.5;;LBRlate<0.515677839166667;tPhoto2>=18.292056915;tFrostLate3<-4.001783015;SLAmid>=178.69384198;WMearly>=28.9663547783333;b_RLHearly<2.70579446516667;mu_RLHlate<0.077879194333333;timeHarvest1stTill_BLE>=13;;timeSow1stM…
60;100;0.516783926632746;0.328660665076017;0.495977111952714;1;0.242497929502254;nbHerbicides_R<1.41602;;nbInCropHerbicides_R<0.1665905;;timeHarvest1stTill_POIS<23.5;;timeHarvest1stTill_COLZA>=3.5;;timeSow1stMechWeeding_POIS>=41.5;
58;35;0.50191049918231;0.408050230225331;0.325217912090889;0.975984611888014;0.298389242525005;nbHerbicides_R<1.41602;;nbInCropHerbicides_R<0.1665905;;timeHarvest1stTill_POIS>=23.5;;LBRlate>=0.515677839166667;tPhoto2<18.292056915;tFrostLate3>=-4.001783015;SLAmid<178.69384198;WMearly<28.9663547783333;b_RLHearly>=2.70579446516667;mu_RLHlate>=0.077879194333333;timeLastTillSow_POIS>=94.75;
62;20;0.497286224825325;0.24441585230203;0.534128734524782;1;0.210600312474488;nbHerbicides_R<1.41602;;nbInCropHerbicides_R<0.1665905;;timeHarvest1stTill_POIS<23.5;;timeHarvest1stTill_COLZA<3.5;;meanMechWeedSpeed.km.h._BLE>=9.0333335;
109;50;0.493242511506455;0.533129111860038;0.383972191120475;0.775873248253324;0.279995494791985;nbHerbicides_R<1.41602;;nbInCropHerbicides_R>=0.1665905;;Frequency_BLE>=0.4164765;CropRotationLength_R<2.5;Frequency_COLZA<0.0832955;Frequency_POIS>=0.4164765;Situation.Rotation1>=0.;SowingDepth.cm._BLE<2.5;;SowingDensity.seeds.m2._BLE>=176.5;;nbRootHerbicides_POIS<0.5;
50;75;0.490600603434897;0.296637876047643;0.762524697356953;0.707283778304167;0.195956062030824;nbHerbicides_R<1.41602;;nbInCropHerbicides_R>=0.1665905;;Frequency_BLE<0.4164765;CropRotationLength_R>=2.5;Frequency_COLZA>=0.0832955;Frequency_POIS<0.4164765;Situation.Rotation1<0.;Situation.Stock2>=0.5;;harvestDate_COLZA>=191.5;
224;100;0.49057746416241;0.279529150362133;0.393762163899355;1;0.289018542388151;nbHerbicides_R<1.41602;;nbInCropHerbicides_R<0.1665905;;timeHarvest1stTill_POIS>=23.5;;LBRlate<0.515677839166667;tPhoto2>=18.292056915;tFrostLate3<-4.001783015;SLAmid>=178.69384198;WMearly>=28.9663547783333;b_RLHearly<2.70579446516667;mu_RLHlate<0.077879194333333;timeHarvest1stTill_BLE>=13;;timeSow1stMechWeeding_BLE>…
236;15;0.488003243189011;0.418425456674804;0.342754570585848;1;0.190832945495393;nbHerbicides_R<1.41602;;nbInCropHerbicides_R<0.1665905;;timeHarvest1stTill_POIS>=23.5;;LBRlate>=0.515677839166667;tPhoto2<18.292056915;tFrostLate3>=-4.001783015;SLAmid<178.69384198;WMearly<28.9663547783333;b_RLHearly>=2.70579446516667;mu_RLHlate>=0.077879194333333;timeLastTillSow_POIS<94.75;;timeHarvest1stPlough_COLZ…
271;30;0.486007751657177;0.59889733012767;0.72204686746637;0.421005891321087;0.202080917713581;nbHerbicides_R>=1.41602;;nbHerbicides_R>=2.4155635;;MeanTillageDepth_BLE>=4.8333335;;Frequency_COLZA<0.2082385;;timeLastTillSow_BLE<15.5;;tPhoto2<16.17359319;LA0<1.0207340915;TTflo<426.3591075;tPhoto1<0.112525552;tPhoto3<20.324800855;t0<1.3142108065;tFrostMid1>=-7.229365287;tFrostMid3>=-16.94264296;SLAe…
122;15;0.484110376250018;0.302391103137589;0.356397923695438;1;0.277652478167043;nbHerbicides_R<1.41602;;nbInCropHerbicides_R<0.1665905;;timeHarvest1stTill_POIS<23.5;;timeHarvest1stTill_COLZA>=3.5;;timeSow1stMechWeeding_POIS<41.5;;timeLastTillSow_POIS>=117.75;
45;50;0.483812752539629;0.308059523116927;0.557928329258281;0.576787243809301;0.492475913974007;nbHerbicides_R>=1.41602;;nbHerbicides_R<2.4155635;;Situation.Stock2>=0.5;;nbShreddingFallow.Broyage._R<0.1665905;;MeanTillageDepth_COLZA<7.5;MaxTillageDepth_COLZA<7.
187;45;0.482903628959849;0.357147566496884;0.81714631537493;0.565571419375332;0.191749214592249;nbHerbicides_R>=1.41602;;nbHerbicides_R<2.4155635;;Situation.Stock2>=0.5;;nbShreddingFallow.Broyage._R>=0.1665905;;nbMultipleHerbicides_R<0.832953;;timeLastTillSow_COLZA<8.5;;harvestDate_BLE>=181.5;
95;60;0.481389288225629;0.3396262842023;0.751138316630378;0.547509218018239;0.287283334051598;nbHerbicides_R>=1.41602;;nbHerbicides_R<2.4155635;;Situation.Stock2>=0.5;;nbShreddingFallow.Broyage._R>=0.1665905;;nbMultipleHerbicides_R>=0.832953;;SowingDensity.seeds.m2._COLZA<64;
55;35;0.480784564750463;0.456448951418351;0.255703461091288;0.775873248253324;0.435112598238889;nbHerbicides_R<1.41602;;nbInCropHerbicides_R>=0.1665905;;Frequency_BLE>=0.4164765;CropRotationLength_R<2.5;Frequency_COLZA<0.0832955;Frequency_POIS>=0.4164765;Situation.Rotation1>=0.;SowingDepth.cm._BLE<2.5;;SowingDensity.seeds.m2._BLE<176.5;
351;75;0.480494791671399;0.437069148121927;0.544356236819909;0.56968371629624;0.370870065447519;nbHerbicides_R>=1.41602;;nbHerbicides_R<2.4155635;;Situation.Stock2<0.5;;Situation.Stock1<0.5;;Frequency_COLZA>=0.2082385;;WinterTillage_R<0.124943;;PeaFloweringTT>=425.154689916667;;LBRlate>=0.4584100975;tPhoto2<19.618463725;WMearly<32.1475524733333;b_WMearly>=0.427420706;b_RLHlate<3.1520728295;mu_LBR…
114;25;0.478912350643748;0.279227748896062;0.272431502604213;1;0.363990151074715;nbHerbicides_R<1.41602;;nbInCropHerbicides_R<0.1665905;;timeHarvest1stTill_POIS>=23.5;;LBRlate<0.515677839166667;tPhoto2>=18.292056915;tFrostLate3<-4.001783015;SLAmid>=178.69384198;WMearly>=28.9663547783333;b_RLHearly<2.70579446516667;mu_RLHlate<0.077879194333333;timeHarvest1stTill_BLE<13;;meanMechWeedSpeed.km.h._POI…
186;20;0.473863513638098;0.319755614880226;0.630427712737851;0.550727738544163;0.394542988390153;nbHerbicides_R>=1.41602;;nbHerbicides_R<2.4155635;;Situation.Stock2>=0.5;;nbShreddingFallow.Broyage._R>=0.1665905;;nbMultipleHerbicides_R<0.832953;;timeLastTillSow_COLZA<8.5;;harvestDate_BLE<181.5;
199;20;0.46438789813933;0.311846605276698;0.681284395821621;0.704814880370003;0.159605711088998;nbHerbicides_R<1.41602;;nbInCropHerbicides_R>=0.1665905;;Frequency_BLE<0.4164765;CropRotationLength_R>=2.5;Frequency_COLZA>=0.0832955;Frequency_POIS<0.4164765;Situation.Rotation1<0.;Situation.Stock2<0.5;;Situation.Stock1<0.5;;timeLastTillSow_COLZA>=7.5;;PrimaryCropSowingDate_COLZA<221;
701;26;0.463348030118128;0.319839163521272;0.349467445685984;0.701646775853687;0.482438735411571;nbHerbicides_R>=1.41602;;nbHerbicides_R<2.4155635;;Situation.Stock2<0.5;;Situation.Stock1<0.5;;Frequency_COLZA>=0.2082385;;WinterTillage_R<0.124943;;PeaFloweringTT>=425.154689916667;;LBRlate<0.4584100975;tPhoto2>=19.618463725;WMearly>=32.1475524733333;b_WMearly<0.427420706;b_RLHlate>=3.1520728295;mu_L…
5539;10;0.462850411198198;0.374553446381903;0.72324764068062;0.623693447723915;0.129907110006352;nbHerbicides_R>=1.41602;;nbHerbicides_R<2.4155635;;Situation.Stock2<0.5;;Situation.Stock1<0.5;;Frequency_COLZA>=0.2082385;;WinterTillage_R>=0.124943;;timeLastTillSow_COLZA<9.5;;meanMechWeedSpeed.km.h._COLZA<8.225;;nbShreddingFallow.Broyage._R<0.4164765;;timeLastTillSow_BLE>=7.5;;timeSow1stHerbicide_OR…
197;15;0.461005208053814;0.283296682555719;0.763671734808344;0.726520084737389;0.0705323301138049;nbHerbicides_R<1.41602;;nbInCropHerbicides_R>=0.1665905;;Frequency_BLE<0.4164765;CropRotationLength_R>=2.5;Frequency_COLZA>=0.0832955;Frequency_POIS<0.4164765;Situation.Rotation1<0.;Situation.Stock2<0.5;;Situation.Stock1<0.5;;timeLastTillSow_COLZA<7.5;;propWeededArea_R>=0.795372;
793;55;0.460206534737154;0.295192519339559;0.448326855523781;0.732671841011626;0.364634923073649;nbHerbicides_R<1.41602;;nbInCropHerbicides_R>=0.1665905;;Frequency_BLE<0.4164765;CropRotationLength_R>=2.5;Frequency_COLZA>=0.0832955;Frequency_POIS<0.4164765;Situation.Rotation1<0.;Situation.Stock2<0.5;;Situation.Stock1<0.5;;timeLastTillSow_COLZA>=7.5;;PrimaryCropSowingDate_COLZA>=221;;nbTillageOther…
11077;40;0.459405502490632;0.391531502772057;0.458638554244579;0.567206148587357;0.420245804358536;nbHerbicides_R>=1.41602;;nbHerbicides_R<2.4155635;;Situation.Stock2<0.5;;Situation.Stock1<0.5;;Frequency_COLZA>=0.2082385;;WinterTillage_R>=0.124943;;timeLastTillSow_COLZA<9.5;;meanMechWeedSpeed.km.h._COLZA<8.225;;nbShreddingFallow.Broyage._R<0.4164765;;timeLastTillSow_BLE>=7.5;;timeSow1stHerbicide_…
163;10;0.456469696262343;0.361328197038983;0.799961332136086;0.625730963648884;0.0388582922254184;nbHerbicides_R>=1.41602;;nbHerbicides_R<2.4155635;;Situation.Stock2<0.5;;Situation.Stock1>=0.5;;nbShreddingFallow.Broyage._R<0.4997715;;timeLastTillSow_POIS<27;;nbHerbDicotSup50_POIS>=2.5;timeLastHerbicideHarvest_COLZA>=278.2
1383;50;0.456238010050843;0.365328380241684;0.536960969990151;0.553804387590868;0.368858302380669;nbHerbicides_R>=1.41602;;nbHerbicides_R<2.4155635;;Situation.Stock2<0.5;;Situation.Stock1<0.5;;Frequency_COLZA>=0.2082385;;WinterTillage_R>=0.124943;;timeLastTillSow_COLZA>=9.5;;SLAearly<209.419878383333;LA0<1.0207340915;TTflo<426.3591075;tPhoto1<0.112525552;tPhoto2<16.17359319;tPhoto3<20.324800855;t…
44;170;0.45557747030084;0.273052811071167;0.671585685324502;0.546724238532486;0.330947146275204;nbHerbicides_R>=1.41602;;nbHerbicides_R<2.4155635;;Situation.Stock2>=0.5;;nbShreddingFallow.Broyage._R<0.1665905;;MeanTillageDepth_COLZA>=7.5;MaxTillageDepth_COLZA>=7.
397;60;0.455513163910269;0.340648766335;0.527910252450918;0.720475454159978;0.23301818269518;nbHerbicides_R<1.41602;;nbInCropHerbicides_R>=0.1665905;;Frequency_BLE<0.4164765;CropRotationLength_R>=2.5;Frequency_COLZA>=0.0832955;Frequency_POIS<0.4164765;Situation.Rotation1<0.;Situation.Stock2<0.5;;Situation.Stock1<0.5;;timeLastTillSow_COLZA>=7.5;;PrimaryCropSowingDate_COLZA>=221;;nbTillageOtherThan…
94;70;0.447257964155935;0.324162719683974;0.804555501436731;0.543416244323609;0.116897391179426;nbHerbicides_R>=1.41602;;nbHerbicides_R<2.4155635;;Situation.Stock2>=0.5;;nbShreddingFallow.Broyage._R>=0.1665905;;nbMultipleHerbicides_R>=0.832953;;SowingDensity.seeds.m2._COLZA>=64;
1351;40;0.446889219612438;0.433920571903525;0.463766005174942;0.536227416878129;0.353642884493156;nbHerbicides_R>=1.41602;;nbHerbicides_R<2.4155635;;Situation.Stock2<0.5;;Situation.Stock1<0.5;;Frequency_COLZA<0.2082385;;PrimaryCropSowingDate_BLE<318.5;;nbHerbicides_R>=1.7492015;nbInCropHerbicides_R>=1.749201;tPhoto2<19.618463725;LBRlate>=0.4584100975;WMearly<32.1475524733333;b_WMearly>=0.42742070…
679;25;0.445644026247525;0.459232886321301;0.519416842352594;0.655315694879446;0.148610681436761;nbHerbicides_R>=1.41602;;nbHerbicides_R<2.4155635;;Situation.Stock2<0.5;;Situation.Stock1<0.5;;Frequency_COLZA<0.2082385;;PrimaryCropSowingDate_BLE<318.5;;nbHerbicides_R<1.7492015;nbInCropHerbicides_R<1.749201;timeLastTillSow_POIS<40.25;;MaxTillageDepth_BLE>=22.5;
277;10;0.445319612075715;0.314155226204382;0.469830651646917;0.296649502700432;0.700643067751127;nbHerbicides_R>=1.41602;;nbHerbicides_R>=2.4155635;;MeanTillageDepth_BLE>=4.8333335;;Frequency_COLZA>=0.2082385;;Situation.Stock2<0.5;;Situation.Stock1<0.5;;nbTillageOtherThanPloughOrRoll_R<4.2897075;;propWeededArea_BLE>=0.8140295;
1387;15;0.445245643089079;0.312698374455067;0.788794583124537;0.62826653902218;0.0512230757545332;nbHerbicides_R>=1.41602;;nbHerbicides_R<2.4155635;;Situation.Stock2<0.5;;Situation.Stock1<0.5;;Frequency_COLZA>=0.2082385;;WinterTillage_R>=0.124943;;timeLastTillSow_COLZA<9.5;;meanMechWeedSpeed.km.h._COLZA<8.225;;nbShreddingFallow.Broyage._R>=0.4164765;;nbMechWeeding_R>=2.83204;
677;55;0.442191576943436;0.431986437524691;0.345977903186236;0.649571958067925;0.341230008994893;nbHerbicides_R>=1.41602;;nbHerbicides_R<2.4155635;;Situation.Stock2<0.5;;Situation.Stock1<0.5;;Frequency_COLZA<0.2082385;;PrimaryCropSowingDate_BLE<318.5;;nbHerbicides_R<1.7492015;nbInCropHerbicides_R<1.749201;timeLastTillSow_POIS>=40.25;;summerTillage_BLE>=4.5;
92;55;0.441482741246597;0.223238209235067;0.648840426148699;0.556727090989908;0.337125238612713;nbHerbicides_R>=1.41602;;nbHerbicides_R<2.4155635;;Situation.Stock2>=0.5;;nbShreddingFallow.Broyage._R>=0.1665905;;nbMultipleHerbicides_R<0.832953;;timeLastTillSow_COLZA>=8.5;
196;150;0.43423994722667;0.29952541940088;0.520270464988602;0.724043263130184;0.193120641387012;nbHerbicides_R<1.41602;;nbInCropHerbicides_R>=0.1665905;;Frequency_BLE<0.4164765;CropRotationLength_R>=2.5;Frequency_COLZA>=0.0832955;Frequency_POIS<0.4164765;Situation.Rotation1<0.;Situation.Stock2<0.5;;Situation.Stock1<0.5;;timeLastTillSow_COLZA<7.5;;propWeededArea_R<0.795372;
141;95;0.433533536416879;0.361631907419757;0.75653167659243;0.347198962116173;0.268771599539155;nbHerbicides_R>=1.41602;;nbHerbicides_R>=2.4155635;;MeanTillageDepth_BLE>=4.8333335;;Frequency_COLZA>=0.2082385;;Situation.Stock2>=0.5;;MeanTillageDepth_COLZA>=9.2261905;;nbTillageOtherThanPloughOrRoll_R>=2.4988585;
71;65;0.431933058393694;0.394392930782906;0.837933858095709;0.352696863836524;0.142708580859638;nbHerbicides_R>=1.41602;;nbHerbicides_R>=2.4155635;;MeanTillageDepth_BLE>=4.8333335;;Frequency_COLZA>=0.2082385;;Situation.Stock2>=0.5;;MeanTillageDepth_COLZA<9.2261905;
155;30;0.43022836950045;0.416314476112307;0.607040526938417;0.333172771871461;0.364385703079617;nbHerbicides_R>=1.41602;;nbHerbicides_R>=2.4155635;;MeanTillageDepth_BLE<4.8333335;;nbHerbicides_R<3.1652215;;RowSowing.1or0._BLE>=0.5;SowingDepth.cm._BLE>=0.;soilPen<0.914393962;g50<29.155040135;gb>=2.4788556505;mu_RLHlate>=0.12020816666666;SowingDensity.seeds.m2._COLZA>=63.5;
1389;35;0.429801768173155;0.252064113491905;0.630692531267016;0.545337330767152;0.291113097166546;nbHerbicides_R>=1.41602;;nbHerbicides_R<2.4155635;;Situation.Stock2<0.5;;Situation.Stock1<0.5;;Frequency_COLZA>=0.2082385;;WinterTillage_R>=0.124943;;timeLastTillSow_COLZA<9.5;;meanMechWeedSpeed.km.h._COLZA>=8.225;;propWeededArea_BLE>=0.8607455;;timeLastHerbicideHarvest_BLE>=57;
2225;30;0.426858545682599;0.37079279785135;0.67782349742306;0.424469668393536;0.234348219062449;nbHerbicides_R>=1.41602;;nbHerbicides_R>=2.4155635;;MeanTillageDepth_BLE>=4.8333335;;Frequency_COLZA>=0.2082385;;Situation.Stock2<0.5;;Situation.Stock1<0.5;;nbTillageOtherThanPloughOrRoll_R>=4.2897075;;propWeededArea_R<0.747493;;nbRootOnlyHerbicides_R>=0.2915335;;nbHerbicides_R<2.873688;nbInCropHerbici…
700;73;0.426834393639051;0.279840348947288;0.47137071046964;0.532480291537127;0.42364622360215;nbHerbicides_R>=1.41602;;nbHerbicides_R<2.4155635;;Situation.Stock2<0.5;;Situation.Stock1<0.5;;Frequency_COLZA>=0.2082385;;WinterTillage_R<0.124943;;PeaFloweringTT>=425.154689916667;;LBRlate<0.4584100975;tPhoto2>=19.618463725;WMearly>=32.1475524733333;b_WMearly<0.427420706;b_RLHlate>=3.1520728295;mu_LBR…
79;15;0.423750750477154;0.550997654205091;0.260304293422742;0.428680534638474;0.455020519642311;nbHerbicides_R>=1.41602;;nbHerbicides_R>=2.4155635;;MeanTillageDepth_BLE<4.8333335;;nbHerbicides_R<3.1652215;;RowSowing.1or0._BLE<0.5;SowingDepth.cm._BLE<0.;WinterTillage_R>=1.624258;nbHerbicides_R<2.582154;nbFoliarOnlyHerbicides_R<0.70801;Frequency_COLZA<0.2082385;nbFoliarHerbicides_POIS<0.
792;135;0.423356838552209;0.343851291664834;0.311338159378362;0.738190195830177;0.300047707335461;nbHerbicides_R<1.41602;;nbInCropHerbicides_R>=0.1665905;;Frequency_BLE<0.4164765;CropRotationLength_R>=2.5;Frequency_COLZA>=0.0832955;Frequency_POIS<0.4164765;Situation.Rotation1<0.;Situation.Stock2<0.5;;Situation.Stock1<0.5;;timeLastTillSow_COLZA>=7.5;;PrimaryCropSowingDate_COLZA>=221;;nbTillageOthe…
343;70;0.422733588334233;0.364145394215017;0.395683343777784;0.554835111916722;0.376270503427408;nbHerbicides_R>=1.41602;;nbHerbicides_R<2.4155635;;Situation.Stock2<0.5;;Situation.Stock1<0.5;;Frequency_COLZA<0.2082385;;PrimaryCropSowingDate_BLE>=318.5;;PrimaryCropSowingDate_POIS<426;;nbHerbicides_R>=1.5826105;nbInCropHerbicides_R>=1.582610
690;55;0.421122927829747;0.394698718373662;0.553919912270672;0.548716977878815;0.18715610279584;nbHerbicides_R>=1.41602;;nbHerbicides_R<2.4155635;;Situation.Stock2<0.5;;Situation.Stock1<0.5;;Frequency_COLZA>=0.2082385;;WinterTillage_R>=0.124943;;timeLastTillSow_COLZA>=9.5;;SLAearly<209.419878383333;LA0<1.0207340915;TTflo<426.3591075;tPhoto1<0.112525552;tPhoto2<16.17359319;tPhoto3<20.324800855;t0<…
65;15;0.42007069927312;0.561162083069541;0.561289403408754;0.402328662008864;0.155502648605319;nbHerbicides_R>=1.41602;;nbHerbicides_R>=2.4155635;;MeanTillageDepth_BLE>=4.8333335;;Frequency_COLZA<0.2082385;;timeLastTillSow_BLE>=15.5;;SowingDensity.seeds.m2._POIS<29.5;
695;85;0.419143742491569;0.333370225687539;0.689009196045224;0.55114151978943;0.103054028444084;nbHerbicides_R>=1.41602;;nbHerbicides_R<2.4155635;;Situation.Stock2<0.5;;Situation.Stock1<0.5;;Frequency_COLZA>=0.2082385;;WinterTillage_R>=0.124943;;timeLastTillSow_COLZA<9.5;;meanMechWeedSpeed.km.h._COLZA>=8.225;;propWeededArea_BLE<0.8607455;
5545;30;0.417902518480299;0.22166230841431;0.573129241550688;0.56260381516239;0.314214708793807;nbHerbicides_R>=1.41602;;nbHerbicides_R<2.4155635;;Situation.Stock2<0.5;;Situation.Stock1<0.5;;Frequency_COLZA>=0.2082385;;WinterTillage_R>=0.124943;;timeLastTillSow_COLZA<9.5;;meanMechWeedSpeed.km.h._COLZA<8.225;;nbShreddingFallow.Broyage._R>=0.4164765;;nbMechWeeding_R<2.83204;;nbInCropHerbicides_R<2.…
174;156;0.416143839820726;0.297947608993241;0.362251657119641;0.539357955965538;0.465018137204483;nbHerbicides_R>=1.41602;;nbHerbicides_R<2.4155635;;Situation.Stock2<0.5;;Situation.Stock1<0.5;;Frequency_COLZA>=0.2082385;;WinterTillage_R<0.124943;;PeaFloweringTT<425.154689916667;
2773;75;0.415480434986446;0.340156303563282;0.630092755391103;0.509689580493462;0.181983100497936;nbHerbicides_R>=1.41602;;nbHerbicides_R<2.4155635;;Situation.Stock2<0.5;;Situation.Stock1<0.5;;Frequency_COLZA>=0.2082385;;WinterTillage_R>=0.124943;;timeLastTillSow_COLZA<9.5;;meanMechWeedSpeed.km.h._COLZA<8.225;;nbShreddingFallow.Broyage._R>=0.4164765;;nbMechWeeding_R<2.83204;;nbInCropHerbicides_R>…
2771;60;0.415136148959436;0.333395905579485;0.6496813361251;0.520314983480761;0.157152370652397;nbHerbicides_R>=1.41602;;nbHerbicides_R<2.4155635;;Situation.Stock2<0.5;;Situation.Stock1<0.5;;Frequency_COLZA>=0.2082385;;WinterTillage_R>=0.124943;;timeLastTillSow_COLZA<9.5;;meanMechWeedSpeed.km.h._COLZA<8.225;;nbShreddingFallow.Broyage._R<0.4164765;;timeLastTillSow_BLE<7.5;;timeLastHerbicideHarvest…
535;10;0.414832570468587;0.410899097757069;0.359192765285816;0.293457394417979;0.595781024413484;nbHerbicides_R>=1.41602;;nbHerbicides_R>=2.4155635;;MeanTillageDepth_BLE>=4.8333335;;Frequency_COLZA<0.2082385;;timeLastTillSow_BLE<15.5;;tPhoto2>=16.17359319;LA0>=1.0207340915;TTflo>=426.3591075;tPhoto1>=0.112525552;tPhoto3>=20.324800855;t0>=1.3142108065;tFrostMid1<-7.229365287;tFrostMid3<-16.9426429…
2770;55;0.414446334847479;0.298244032904688;0.473246215827634;0.584488759991845;0.301806330665749;nbHerbicides_R>=1.41602;;nbHerbicides_R<2.4155635;;Situation.Stock2<0.5;;Situation.Stock1<0.5;;Frequency_COLZA>=0.2082385;;WinterTillage_R>=0.124943;;timeLastTillSow_COLZA<9.5;;meanMechWeedSpeed.km.h._COLZA<8.225;;nbShreddingFallow.Broyage._R<0.4164765;;timeLastTillSow_BLE<7.5;;timeLastHerbicideHarve…
5519;80;0.41420372200398;0.28561533755148;0.505166939209987;0.532956172932519;0.333076438321935;nbHerbicides_R>=1.41602;;nbHerbicides_R<2.4155635;;Situation.Stock2<0.5;;Situation.Stock1<0.5;;Frequency_COLZA>=0.2082385;;WinterTillage_R>=0.124943;;timeLastTillSow_COLZA>=9.5;;SLAearly>=209.419878383333;LA0>=1.0207340915;TTflo>=426.3591075;tPhoto1>=0.112525552;tPhoto2>=16.17359319;tPhoto3>=20.3248008…
678;65;0.413666664736407;0.44698357380169;0.317581340938197;0.645670756247948;0.244430987957795;nbHerbicides_R>=1.41602;;nbHerbicides_R<2.4155635;;Situation.Stock2<0.5;;Situation.Stock1<0.5;;Frequency_COLZA<0.2082385;;PrimaryCropSowingDate_BLE<318.5;;nbHerbicides_R<1.7492015;nbInCropHerbicides_R<1.749201;timeLastTillSow_POIS<40.25;;MaxTillageDepth_BLE<22.5;
1107;30;0.412255780000317;0.389471484008143;0.534886734360856;0.40438127064439;0.32028363098788;nbHerbicides_R>=1.41602;;nbHerbicides_R>=2.4155635;;MeanTillageDepth_BLE>=4.8333335;;Frequency_COLZA>=0.2082385;;Situation.Stock2<0.5;;Situation.Stock1<0.5;;nbTillageOtherThanPloughOrRoll_R<4.2897075;;propWeededArea_BLE<0.8140295;;timeLastTillSow_POIS<9.5;;nbSystemicHerbicides_BLE<1.5;
279;20;0.407349962472396;0.350453479816094;0.84661048479475;0.376163561672378;0.0561723236063615;nbHerbicides_R>=1.41602;;nbHerbicides_R>=2.4155635;;MeanTillageDepth_BLE>=4.8333335;;Frequency_COLZA>=0.2082385;;Situation.Stock2<0.5;;Situation.Stock1<0.5;;nbTillageOtherThanPloughOrRoll_R>=4.2897075;;propWeededArea_R>=0.747493;
557;25;0.407093072300363;0.300525689396349;0.78591388668359;0.399350007775694;0.14258270534582;nbHerbicides_R>=1.41602;;nbHerbicides_R>=2.4155635;;MeanTillageDepth_BLE>=4.8333335;;Frequency_COLZA>=0.2082385;;Situation.Stock2<0.5;;Situation.Stock1<0.5;;nbTillageOtherThanPloughOrRoll_R>=4.2897075;;propWeededArea_R<0.747493;;nbRootOnlyHerbicides_R<0.2915335;
2755;40;0.406200690641003;0.268175957286434;0.326427216895578;0.585827588773063;0.444371999608938;nbHerbicides_R>=1.41602;;nbHerbicides_R<2.4155635;;Situation.Stock2<0.5;;Situation.Stock1<0.5;;Frequency_COLZA>=0.2082385;;WinterTillage_R>=0.124943;;timeLastTillSow_COLZA>=9.5;;SLAearly>=209.419878383333;LA0>=1.0207340915;TTflo>=426.3591075;tPhoto1>=0.112525552;tPhoto2>=16.17359319;tPhoto3>=20.32480…
154;25;0.405579983086502;0.363117535714391;0.393824425036324;0.362664172747174;0.502713798848117;nbHerbicides_R>=1.41602;;nbHerbicides_R>=2.4155635;;MeanTillageDepth_BLE<4.8333335;;nbHerbicides_R<3.1652215;;RowSowing.1or0._BLE>=0.5;SowingDepth.cm._BLE>=0.;soilPen<0.914393962;g50<29.155040135;gb>=2.4788556505;mu_RLHlate>=0.12020816666666;SowingDensity.seeds.m2._COLZA<63.5;
78;115;0.4055212288908;0.373268402411569;0.515602292430941;0.368414869504315;0.364799351216376;nbHerbicides_R>=1.41602;;nbHerbicides_R>=2.4155635;;MeanTillageDepth_BLE<4.8333335;;nbHerbicides_R<3.1652215;;RowSowing.1or0._BLE<0.5;SowingDepth.cm._BLE<0.;WinterTillage_R<1.624258;nbHerbicides_R>=2.582154;nbFoliarOnlyHerbicides_R>=0.70801;Frequency_COLZA>=0.2082385;nbFoliarHerbicides_POIS>=0.
1345;40;0.403239633126125;0.401696237687978;0.467012025273126;0.543307784717399;0.200942484825997;nbHerbicides_R>=1.41602;;nbHerbicides_R<2.4155635;;Situation.Stock2<0.5;;Situation.Stock1<0.5;;Frequency_COLZA<0.2082385;;PrimaryCropSowingDate_BLE<318.5;;nbHerbicides_R>=1.7492015;nbInCropHerbicides_R>=1.749201;tPhoto2>=19.618463725;LBRlate<0.4584100975;WMearly>=32.1475524733333;b_WMearly<0.42742070…
5537;25;0.402965903767249;0.280626885467903;0.332744656652166;0.535229034074893;0.463263038874032;nbHerbicides_R>=1.41602;;nbHerbicides_R<2.4155635;;Situation.Stock2<0.5;;Situation.Stock1<0.5;;Frequency_COLZA>=0.2082385;;WinterTillage_R>=0.124943;;timeLastTillSow_COLZA<9.5;;meanMechWeedSpeed.km.h._COLZA<8.225;;nbShreddingFallow.Broyage._R<0.4164765;;timeLastTillSow_BLE>=7.5;;timeSow1stHerbicide_O…
270;15;0.401934351506691;0.617981106875956;0.384174478955501;0.327619744759973;0.277962075435336;nbHerbicides_R>=1.41602;;nbHerbicides_R>=2.4155635;;MeanTillageDepth_BLE>=4.8333335;;Frequency_COLZA<0.2082385;;timeLastTillSow_BLE<15.5;;tPhoto2<16.17359319;LA0<1.0207340915;TTflo<426.3591075;tPhoto1<0.112525552;tPhoto3<20.324800855;t0<1.3142108065;tFrostMid1>=-7.229365287;tFrostMid3>=-16.94264296;SL…
147;20;0.401564583930578;0.445169116747038;0.314391047989014;0.239080802400666;0.607617368585594;nbHerbicides_R>=1.41602;;nbHerbicides_R>=2.4155635;;MeanTillageDepth_BLE<4.8333335;;nbHerbicides_R>=3.1652215;;harvestDate_BLE<199;;PrimaryCropSowingDate_BLE<321.5;;WMmid>=24.557908982;reductionDepth<0.000601853;rootLength>=64.346210645;r50>=120.8242683;LA0<1.0207340915;TTflo<426.3591075;tPhoto1<0.112…
342;25;0.401226173056884;0.380354925047662;0.410618552215794;0.661283352633024;0.152647862331058;nbHerbicides_R>=1.41602;;nbHerbicides_R<2.4155635;;Situation.Stock2<0.5;;Situation.Stock1<0.5;;Frequency_COLZA<0.2082385;;PrimaryCropSowingDate_BLE>=318.5;;PrimaryCropSowingDate_POIS<426;;nbHerbicides_R<1.5826105;nbInCropHerbicides_R<1.582610
517;10;0.400748180579909;0.665723299294394;0.120066480434245;0.607778184443317;0.209424758147681;nbHerbicides_R>=1.41602;;nbHerbicides_R>=2.4155635;;MeanTillageDepth_BLE>=4.8333335;;Frequency_COLZA<0.2082385;;timeLastTillSow_BLE>=15.5;;SowingDensity.seeds.m2._POIS>=29.5;;baseTempGerm>=0.4051053115;lb<2.094516716;max_height<134.9960158;WMmid>=19.722074549;b_RLHlate<2.961685145;mu_LBRmid>=-0.086993…
259;25;0.39760155341799;0.552123218073234;0.163606154665427;0.394857770283975;0.479819070649323;nbHerbicides_R>=1.41602;;nbHerbicides_R>=2.4155635;;MeanTillageDepth_BLE>=4.8333335;;Frequency_COLZA<0.2082385;;timeLastTillSow_BLE>=15.5;;SowingDensity.seeds.m2._POIS>=29.5;;baseTempGerm>=0.4051053115;lb<2.094516716;max_height<134.9960158;WMmid>=19.722074549;b_RLHlate<2.961685145;mu_LBRmid>=-0.0869931…
1350;221;0.39730091410249;0.480697162632602;0.354491981300205;0.532018240880187;0.221996271596964;nbHerbicides_R>=1.41602;;nbHerbicides_R<2.4155635;;Situation.Stock2<0.5;;Situation.Stock1<0.5;;Frequency_COLZA<0.2082385;;PrimaryCropSowingDate_BLE<318.5;;nbHerbicides_R>=1.7492015;nbInCropHerbicides_R>=1.749201;tPhoto2<19.618463725;LBRlate>=0.4584100975;WMearly<32.1475524733333;b_WMearly>=0.42742070…
97;80;0.396756127143917;0.312612642063818;0.527465603608836;0.706731519854187;0.0402147430488271;nbHerbicides_R<1.41602;;nbInCropHerbicides_R>=0.1665905;;Frequency_BLE<0.4164765;CropRotationLength_R>=2.5;Frequency_COLZA>=0.0832955;Frequency_POIS<0.4164765;Situation.Rotation1<0.;Situation.Stock2<0.5;;Situation.Stock1>=0.5;;nbSuperficialTillage_POIS>=1.5;
1033;30;0.396506752910497;0.489560240264713;0.404774342572214;0.422137844612737;0.269554584192322;nbHerbicides_R>=1.41602;;nbHerbicides_R>=2.4155635;;MeanTillageDepth_BLE>=4.8333335;;Frequency_COLZA<0.2082385;;timeLastTillSow_BLE>=15.5;;SowingDensity.seeds.m2._POIS>=29.5;;baseTempGerm>=0.4051053115;lb<2.094516716;max_height<134.9960158;WMmid>=19.722074549;b_RLHlate<2.961685145;mu_LBRmid>=-0.08699…
96;30;0.396145828001299;0.379561969038249;0.341911393488161;0.763421762045175;0.0996881874336106;nbHerbicides_R<1.41602;;nbInCropHerbicides_R>=0.1665905;;Frequency_BLE<0.4164765;CropRotationLength_R>=2.5;Frequency_COLZA>=0.0832955;Frequency_POIS<0.4164765;Situation.Rotation1<0.;Situation.Stock2<0.5;;Situation.Stock1>=0.5;;nbSuperficialTillage_POIS<1.5;
1382;15;0.394336246189855;0.457244326679768;0.213161943817592;0.55077301667583;0.356165697586229;nbHerbicides_R>=1.41602;;nbHerbicides_R<2.4155635;;Situation.Stock2<0.5;;Situation.Stock1<0.5;;Frequency_COLZA>=0.2082385;;WinterTillage_R>=0.124943;;timeLastTillSow_COLZA>=9.5;;SLAearly<209.419878383333;LA0<1.0207340915;TTflo<426.3591075;tPhoto1<0.112525552;tPhoto2<16.17359319;tPhoto3<20.324800855;t0…
37;80;0.393671116891778;0.384136174119525;0.587723019513932;0.233660147740868;0.369165126192786;nbHerbicides_R>=1.41602;;nbHerbicides_R>=2.4155635;;MeanTillageDepth_BLE<4.8333335;;nbHerbicides_R>=3.1652215;;harvestDate_BLE>=199;
2753;30;0.3936028052815;0.247554412736424;0.245322629911;0.564197982714797;0.51733619576378;nbHerbicides_R>=1.41602;;nbHerbicides_R<2.4155635;;Situation.Stock2<0.5;;Situation.Stock1<0.5;;Frequency_COLZA>=0.2082385;;WinterTillage_R>=0.124943;;timeLastTillSow_COLZA>=9.5;;SLAearly>=209.419878383333;LA0>=1.0207340915;TTflo>=426.3591075;tPhoto1>=0.112525552;tPhoto2>=16.17359319;tPhoto3>=20.324800855;t…
673;50;0.393210034522806;0.353593749212784;0.271830138360274;0.535634273353304;0.41178197716486;nbHerbicides_R>=1.41602;;nbHerbicides_R<2.4155635;;Situation.Stock2<0.5;;Situation.Stock1<0.5;;Frequency_COLZA<0.2082385;;PrimaryCropSowingDate_BLE<318.5;;nbHerbicides_R>=1.7492015;nbInCropHerbicides_R>=1.749201;tPhoto2>=19.618463725;LBRlate<0.4584100975;WMearly>=32.1475524733333;b_WMearly<0.427420706;…
108;35;0.392654220453342;0.481333361891476;0.189120254990637;0.775873248253324;0.124290016677932;nbHerbicides_R<1.41602;;nbInCropHerbicides_R>=0.1665905;;Frequency_BLE>=0.4164765;CropRotationLength_R<2.5;Frequency_COLZA<0.0832955;Frequency_POIS>=0.4164765;Situation.Rotation1>=0.;SowingDepth.cm._BLE<2.5;;SowingDensity.seeds.m2._BLE>=176.5;;nbRootHerbicides_POIS>=0.5;
140;20;0.388673804383354;0.285118094721456;0.563993465573844;0.308331260670259;0.397252396567859;nbHerbicides_R>=1.41602;;nbHerbicides_R>=2.4155635;;MeanTillageDepth_BLE>=4.8333335;;Frequency_COLZA>=0.2082385;;Situation.Stock2>=0.5;;MeanTillageDepth_COLZA>=9.2261905;;nbTillageOtherThanPloughOrRoll_R<2.4988585;
1106;30;0.38753193587564;0.329119436165512;0.691641399719313;0.399838364767235;0.129528542850501;nbHerbicides_R>=1.41602;;nbHerbicides_R>=2.4155635;;MeanTillageDepth_BLE>=4.8333335;;Frequency_COLZA>=0.2082385;;Situation.Stock2<0.5;;Situation.Stock1<0.5;;nbTillageOtherThanPloughOrRoll_R<4.2897075;;propWeededArea_BLE<0.8140295;;timeLastTillSow_POIS<9.5;;nbSystemicHerbicides_BLE>=1.5;
170;85;0.387480643085566;0.311524704620886;0.245738705468583;0.568949523120217;0.423709639132578;nbHerbicides_R>=1.41602;;nbHerbicides_R<2.4155635;;Situation.Stock2<0.5;;Situation.Stock1<0.5;;Frequency_COLZA<0.2082385;;PrimaryCropSowingDate_BLE>=318.5;;PrimaryCropSowingDate_POIS>=426;
26;25;0.386866622437491;0.220992813468726;0.207762522298272;0.775873248253324;0.342837905729641;nbHerbicides_R<1.41602;;nbInCropHerbicides_R>=0.1665905;;Frequency_BLE>=0.4164765;CropRotationLength_R<2.5;Frequency_COLZA<0.0832955;Frequency_POIS>=0.4164765;Situation.Rotation1>=0.;SowingDepth.cm._BLE>=2.5;
2211;40;0.384725836547481;0.296624610528571;0.56554937833603;0.379601869795764;0.297127487529559;nbHerbicides_R>=1.41602;;nbHerbicides_R>=2.4155635;;MeanTillageDepth_BLE>=4.8333335;;Frequency_COLZA>=0.2082385;;Situation.Stock2<0.5;;Situation.Stock1<0.5;;nbTillageOtherThanPloughOrRoll_R<4.2897075;;propWeededArea_BLE<0.8140295;;timeLastTillSow_POIS>=9.5;;timeLastTillSow_COLZA<7.5;;nbFoliarHerbicide…
11076;145;0.382709605296382;0.310726359848385;0.380818320107144;0.557389869158605;0.281903872071394;nbHerbicides_R>=1.41602;;nbHerbicides_R<2.4155635;;Situation.Stock2<0.5;;Situation.Stock1<0.5;;Frequency_COLZA>=0.2082385;;WinterTillage_R>=0.124943;;timeLastTillSow_COLZA<9.5;;meanMechWeedSpeed.km.h._COLZA<8.225;;nbShreddingFallow.Broyage._R<0.4164765;;timeLastTillSow_BLE>=7.5;;timeSow1stHerbicide…
5544;90;0.382020342598827;0.326755249647641;0.483103750974151;0.573635239014895;0.14458713075862;nbHerbicides_R>=1.41602;;nbHerbicides_R<2.4155635;;Situation.Stock2<0.5;;Situation.Stock1<0.5;;Frequency_COLZA>=0.2082385;;WinterTillage_R>=0.124943;;timeLastTillSow_COLZA<9.5;;meanMechWeedSpeed.km.h._COLZA<8.225;;nbShreddingFallow.Broyage._R>=0.4164765;;nbMechWeeding_R<2.83204;;nbInCropHerbicides_R<2…
1113;40;0.381491235726306;0.329521543065147;0.589453339299532;0.284840804254327;0.322149256286219;nbHerbicides_R>=1.41602;;nbHerbicides_R>=2.4155635;;MeanTillageDepth_BLE>=4.8333335;;Frequency_COLZA>=0.2082385;;Situation.Stock2<0.5;;Situation.Stock1<0.5;;nbTillageOtherThanPloughOrRoll_R>=4.2897075;;propWeededArea_R<0.747493;;nbRootOnlyHerbicides_R>=0.2915335;;nbHerbicides_R>=2.873688;nbInCropHerb…
5509;20;0.381204486584212;0.25179603532116;0.530113322024937;0.597916445658851;0.144992143331901;nbHerbicides_R>=1.41602;;nbHerbicides_R<2.4155635;;Situation.Stock2<0.5;;Situation.Stock1<0.5;;Frequency_COLZA>=0.2082385;;WinterTillage_R>=0.124943;;timeLastTillSow_COLZA>=9.5;;SLAearly>=209.419878383333;LA0>=1.0207340915;TTflo>=426.3591075;tPhoto1>=0.112525552;tPhoto2>=16.17359319;tPhoto3>=20.324800…
5536;80;0.379520764801288;0.3491684927713;0.470906378906895;0.546942062254402;0.151066125272556;nbHerbicides_R>=1.41602;;nbHerbicides_R<2.4155635;;Situation.Stock2<0.5;;Situation.Stock1<0.5;;Frequency_COLZA>=0.2082385;;WinterTillage_R>=0.124943;;timeLastTillSow_COLZA<9.5;;meanMechWeedSpeed.km.h._COLZA<8.225;;nbShreddingFallow.Broyage._R<0.4164765;;timeLastTillSow_BLE>=7.5;;timeSow1stHerbicide_ORG…
325;50;0.378041010061469;0.375872323839993;0.559846636640538;0.507000059472503;0.0694450202928431;nbHerbicides_R>=1.41602;;nbHerbicides_R<2.4155635;;Situation.Stock2<0.5;;Situation.Stock1>=0.5;;nbShreddingFallow.Broyage._R<0.4997715;;timeLastTillSow_POIS<27;;nbHerbDicotSup50_POIS<2.5;timeLastHerbicideHarvest_COLZA<278.2;WMmid>=21.775881882;seedWeight>=173.6962192;reductionDepth<0.0006371345;rateW…
1388;20;0.377880274032208;0.356824840124337;0.430451214798784;0.581007489095797;0.143237552109915;nbHerbicides_R>=1.41602;;nbHerbicides_R<2.4155635;;Situation.Stock2<0.5;;Situation.Stock1<0.5;;Frequency_COLZA>=0.2082385;;WinterTillage_R>=0.124943;;timeLastTillSow_COLZA<9.5;;meanMechWeedSpeed.km.h._COLZA>=8.225;;propWeededArea_BLE>=0.8607455;;timeLastHerbicideHarvest_BLE<57;
2758;65;0.3769186701856;0.259718823694428;0.50769315970199;0.590521991878765;0.149740705467218;nbHerbicides_R>=1.41602;;nbHerbicides_R<2.4155635;;Situation.Stock2<0.5;;Situation.Stock1<0.5;;Frequency_COLZA>=0.2082385;;WinterTillage_R>=0.124943;;timeLastTillSow_COLZA>=9.5;;SLAearly>=209.419878383333;LA0>=1.0207340915;TTflo>=426.3591075;tPhoto1>=0.112525552;tPhoto2>=16.17359319;tPhoto3>=20.32480085…
41;80;0.374697515308937;0.309687492341508;0.612330060313727;0.542980326800885;0.0337921817796294;nbHerbicides_R>=1.41602;;nbHerbicides_R<2.4155635;;Situation.Stock2<0.5;;Situation.Stock1>=0.5;;nbShreddingFallow.Broyage._R>=0.4997715;
76;135;0.373618640631026;0.26501681898659;0.355086259373448;0.397546596007956;0.476824888156112;nbHerbicides_R>=1.41602;;nbHerbicides_R>=2.4155635;;MeanTillageDepth_BLE<4.8333335;;nbHerbicides_R<3.1652215;;RowSowing.1or0._BLE>=0.5;SowingDepth.cm._BLE>=0.;soilPen>=0.914393962;g50>=29.155040135;gb<2.4788556505;mu_RLHlate<0.12020816666666
534;15;0.370364150660429;0.542195553203313;0.412284039374423;0.323273044120037;0.203703965943944;nbHerbicides_R>=1.41602;;nbHerbicides_R>=2.4155635;;MeanTillageDepth_BLE>=4.8333335;;Frequency_COLZA<0.2082385;;timeLastTillSow_BLE<15.5;;tPhoto2>=16.17359319;LA0>=1.0207340915;TTflo>=426.3591075;tPhoto1>=0.112525552;tPhoto3>=20.324800855;t0>=1.3142108065;tFrostMid1<-7.229365287;tFrostMid3<-16.9426429…
1378;55;0.370014715505666;0.276332297816505;0.319859257192477;0.557204275455453;0.32666303155823;nbHerbicides_R>=1.41602;;nbHerbicides_R<2.4155635;;Situation.Stock2<0.5;;Situation.Stock1<0.5;;Frequency_COLZA>=0.2082385;;WinterTillage_R>=0.124943;;timeLastTillSow_COLZA>=9.5;;SLAearly>=209.419878383333;LA0>=1.0207340915;TTflo>=426.3591075;tPhoto1>=0.112525552;tPhoto2>=16.17359319;tPhoto3>=20.324800…
137;55;0.369417149498229;0.413153934684659;0.664781956727356;0.365529889545774;0.0342028170351268;nbHerbicides_R>=1.41602;;nbHerbicides_R>=2.4155635;;MeanTillageDepth_BLE>=4.8333335;;Frequency_COLZA>=0.2082385;;Situation.Stock2<0.5;;Situation.Stock1>=0.5;;timeLastTillSow_POIS<16.125;
5508;100;0.368911492115182;0.321744888673957;0.329911222529512;0.578190057352881;0.245799799904375;nbHerbicides_R>=1.41602;;nbHerbicides_R<2.4155635;;Situation.Stock2<0.5;;Situation.Stock1<0.5;;Frequency_COLZA>=0.2082385;;WinterTillage_R>=0.124943;;timeLastTillSow_COLZA>=9.5;;SLAearly>=209.419878383333;LA0>=1.0207340915;TTflo>=426.3591075;tPhoto1>=0.112525552;tPhoto2>=16.17359319;tPhoto3>=20.3248…
674;69;0.36688314927557;0.346247042794733;0.377636061171663;0.546636301574055;0.19701319156183;nbHerbicides_R>=1.41602;;nbHerbicides_R<2.4155635;;Situation.Stock2<0.5;;Situation.Stock1<0.5;;Frequency_COLZA<0.2082385;;PrimaryCropSowingDate_BLE<318.5;;nbHerbicides_R>=1.7492015;nbInCropHerbicides_R>=1.749201;tPhoto2<19.618463725;LBRlate>=0.4584100975;WMearly<32.1475524733333;b_WMearly>=0.427420706;b…
676;65;0.366059763697418;0.359180417590807;0.191018932090209;0.644909735342638;0.269129969766017;nbHerbicides_R>=1.41602;;nbHerbicides_R<2.4155635;;Situation.Stock2<0.5;;Situation.Stock1<0.5;;Frequency_COLZA<0.2082385;;PrimaryCropSowingDate_BLE<318.5;;nbHerbicides_R<1.7492015;nbInCropHerbicides_R<1.749201;timeLastTillSow_POIS>=40.25;;summerTillage_BLE<4.5;
134;25;0.359778673103543;0.453450388226298;0.322927565972729;0.405941856915811;0.256794881299332;nbHerbicides_R>=1.41602;;nbHerbicides_R>=2.4155635;;MeanTillageDepth_BLE>=4.8333335;;Frequency_COLZA<0.2082385;;timeLastTillSow_BLE<15.5;;tPhoto2<16.17359319;LA0<1.0207340915;TTflo<426.3591075;tPhoto1<0.112525552;tPhoto3<20.324800855;t0<1.3142108065;tFrostMid1>=-7.229365287;tFrostMid3>=-16.94264296;SL…
1344;75;0.358714354190144;0.366132457859452;0.267433389869044;0.541103548243331;0.26018802078875;nbHerbicides_R>=1.41602;;nbHerbicides_R<2.4155635;;Situation.Stock2<0.5;;Situation.Stock1<0.5;;Frequency_COLZA<0.2082385;;PrimaryCropSowingDate_BLE<318.5;;nbHerbicides_R>=1.7492015;nbInCropHerbicides_R>=1.749201;tPhoto2>=19.618463725;LBRlate<0.4584100975;WMearly>=32.1475524733333;b_WMearly<0.427420706…
2224;80;0.355260487970803;0.357033343325892;0.484284325835866;0.394751447528367;0.184972835193086;nbHerbicides_R>=1.41602;;nbHerbicides_R>=2.4155635;;MeanTillageDepth_BLE>=4.8333335;;Frequency_COLZA>=0.2082385;;Situation.Stock2<0.5;;Situation.Stock1<0.5;;nbTillageOtherThanPloughOrRoll_R>=4.2897075;;propWeededArea_R<0.747493;;nbRootOnlyHerbicides_R>=0.2915335;;nbHerbicides_R<2.873688;nbInCropHerbi…
265;35;0.355156490157424;0.346980759719942;0.482942757622789;0.354883648327425;0.235818794959538;nbHerbicides_R>=1.41602;;nbHerbicides_R>=2.4155635;;MeanTillageDepth_BLE>=4.8333335;;Frequency_COLZA<0.2082385;;timeLastTillSow_BLE<15.5;;tPhoto2>=16.17359319;LA0>=1.0207340915;TTflo>=426.3591075;tPhoto1>=0.112525552;tPhoto3>=20.324800855;t0>=1.3142108065;tFrostMid1<-7.229365287;tFrostMid3<-16.9426429…
146;95;0.348074131621257;0.289119431688729;0.388565406653467;0.25974118315269;0.454870504990143;nbHerbicides_R>=1.41602;;nbHerbicides_R>=2.4155635;;MeanTillageDepth_BLE<4.8333335;;nbHerbicides_R>=3.1652215;;harvestDate_BLE<199;;PrimaryCropSowingDate_BLE<321.5;;WMmid<24.557908982;reductionDepth>=0.000601853;rootLength<64.346210645;r50<120.8242683;LA0>=1.0207340915;TTflo>=426.3591075;tPhoto1>=0.112…
4421;60;0.346095673301219;0.394674145439044;0.473666439928715;0.38828112165949;0.127760986177627;nbHerbicides_R>=1.41602;;nbHerbicides_R>=2.4155635;;MeanTillageDepth_BLE>=4.8333335;;Frequency_COLZA>=0.2082385;;Situation.Stock2<0.5;;Situation.Stock1<0.5;;nbTillageOtherThanPloughOrRoll_R<4.2897075;;propWeededArea_BLE<0.8140295;;timeLastTillSow_POIS>=9.5;;timeLastTillSow_COLZA<7.5;;nbFoliarHerbicide…
266;70;0.34554669897048;0.360600849287215;0.408648524595263;0.403517212965097;0.209420209034343;nbHerbicides_R>=1.41602;;nbHerbicides_R>=2.4155635;;MeanTillageDepth_BLE>=4.8333335;;Frequency_COLZA<0.2082385;;timeLastTillSow_BLE<15.5;;tPhoto2>=16.17359319;LA0>=1.0207340915;TTflo>=426.3591075;tPhoto1>=0.112525552;tPhoto3>=20.324800855;t0>=1.3142108065;tFrostMid1<-7.229365287;tFrostMid3<-16.94264296…
5518;25;0.344248186640461;0.308693907326935;0.333596368993764;0.528899151267987;0.205803318973158;nbHerbicides_R>=1.41602;;nbHerbicides_R<2.4155635;;Situation.Stock2<0.5;;Situation.Stock1<0.5;;Frequency_COLZA>=0.2082385;;WinterTillage_R>=0.124943;;timeLastTillSow_COLZA>=9.5;;SLAearly>=209.419878383333;LA0>=1.0207340915;TTflo>=426.3591075;tPhoto1>=0.112525552;tPhoto2>=16.17359319;tPhoto3>=20.32480…
2752;30;0.339197707795224;0.238005042706537;0.276126530792781;0.567005226878089;0.27565403080349;nbHerbicides_R>=1.41602;;nbHerbicides_R<2.4155635;;Situation.Stock2<0.5;;Situation.Stock1<0.5;;Frequency_COLZA>=0.2082385;;WinterTillage_R>=0.124943;;timeLastTillSow_COLZA>=9.5;;SLAearly>=209.419878383333;LA0>=1.0207340915;TTflo>=426.3591075;tPhoto1>=0.112525552;tPhoto2>=16.17359319;tPhoto3>=20.324800…
321;20;0.336447146843147;0.2140865967597;0.533411283997875;0.510249088834764;0.0880416177802474;nbHerbicides_R>=1.41602;;nbHerbicides_R<2.4155635;;Situation.Stock2<0.5;;Situation.Stock1>=0.5;;nbShreddingFallow.Broyage._R<0.4997715;;timeLastTillSow_POIS>=27;;nbHerbicides_R>=1.8324965;nbInCropHerbicides_R>=1.832496;PrimaryCropSowingDate_COLZA<212.5;
324;100;0.334159203766552;0.261466312014547;0.457028516239257;0.565972885476104;0.0521691013362998;nbHerbicides_R>=1.41602;;nbHerbicides_R<2.4155635;;Situation.Stock2<0.5;;Situation.Stock1>=0.5;;nbShreddingFallow.Broyage._R<0.4997715;;timeLastTillSow_POIS<27;;nbHerbDicotSup50_POIS<2.5;timeLastHerbicideHarvest_COLZA<278.2;WMmid<21.775881882;seedWeight<173.6962192;reductionDepth>=0.0006371345;rateW…
1104;115;0.33078815003821;0.270736789553869;0.398368255046008;0.348765335324571;0.305282220228393;nbHerbicides_R>=1.41602;;nbHerbicides_R>=2.4155635;;MeanTillageDepth_BLE>=4.8333335;;Frequency_COLZA>=0.2082385;;Situation.Stock2<0.5;;Situation.Stock1<0.5;;nbTillageOtherThanPloughOrRoll_R<4.2897075;;propWeededArea_BLE<0.8140295;;timeLastTillSow_POIS>=9.5;;timeLastTillSow_COLZA>=7.5;
161;75;0.328432538060196;0.271696078261409;0.376349531158789;0.631837474339572;0.0338470684810135;nbHerbicides_R>=1.41602;;nbHerbicides_R<2.4155635;;Situation.Stock2<0.5;;Situation.Stock1>=0.5;;nbShreddingFallow.Broyage._R<0.4997715;;timeLastTillSow_POIS>=27;;nbHerbicides_R<1.8324965;nbInCropHerbicides_R<1.832496
72;10;0.317479974410747;0.303554793470981;0.575937887363803;0.178223688183236;0.212203528624968;nbHerbicides_R>=1.41602;;nbHerbicides_R>=2.4155635;;MeanTillageDepth_BLE<4.8333335;;nbHerbicides_R>=3.1652215;;harvestDate_BLE<199;;PrimaryCropSowingDate_BLE>=321.5;
1032;35;0.310394056181261;0.394034420451023;0.16829497483277;0.416326072998181;0.262920756443073;nbHerbicides_R>=1.41602;;nbHerbicides_R>=2.4155635;;MeanTillageDepth_BLE>=4.8333335;;Frequency_COLZA<0.2082385;;timeLastTillSow_BLE>=15.5;;SowingDensity.seeds.m2._POIS>=29.5;;baseTempGerm>=0.4051053115;lb<2.094516716;max_height<134.9960158;WMmid>=19.722074549;b_RLHlate<2.961685145;mu_LBRmid>=-0.086993…
128;80;0.308878339056242;0.305955983160082;0.268138448420949;0.39054502824279;0.270873896401149;nbHerbicides_R>=1.41602;;nbHerbicides_R>=2.4155635;;MeanTillageDepth_BLE>=4.8333335;;Frequency_COLZA<0.2082385;;timeLastTillSow_BLE>=15.5;;SowingDensity.seeds.m2._POIS>=29.5;;baseTempGerm<0.4051053115;lb>=2.094516716;max_height>=134.9960158;WMmid<19.722074549;b_RLHlate>=2.961685145;mu_LBRmid<-0.0869931…
4420;75;0.306092828440772;0.321602786904568;0.361380132317763;0.332998786801892;0.208389607738862;nbHerbicides_R>=1.41602;;nbHerbicides_R>=2.4155635;;MeanTillageDepth_BLE>=4.8333335;;Frequency_COLZA>=0.2082385;;Situation.Stock2<0.5;;Situation.Stock1<0.5;;nbTillageOtherThanPloughOrRoll_R<4.2897075;;propWeededArea_BLE<0.8140295;;timeLastTillSow_POIS>=9.5;;timeLastTillSow_COLZA<7.5;;nbFoliarHerbicid…
320;135;0.305042448846103;0.30828983987984;0.313452173679682;0.522583546644399;0.0758442351804917;nbHerbicides_R>=1.41602;;nbHerbicides_R<2.4155635;;Situation.Stock2<0.5;;Situation.Stock1>=0.5;;nbShreddingFallow.Broyage._R<0.4997715;;timeLastTillSow_POIS>=27;;nbHerbicides_R>=1.8324965;nbInCropHerbicides_R>=1.832496;PrimaryCropSowingDate_COLZA>=212.5;
136;125;0.293223498189672;0.343709424133004;0.458477960385741;0.335773430710385;0.0349331775295571;nbHerbicides_R>=1.41602;;nbHerbicides_R>=2.4155635;;MeanTillageDepth_BLE>=4.8333335;;Frequency_COLZA>=0.2082385;;Situation.Stock2<0.5;;Situation.Stock1>=0.5;;timeLastTillSow_POIS>=16.125;
264;20;0.241458830140742;0.311160212353821;0.187958937496648;0.354514954969574;0.112201215742924;nbHerbicides_R>=1.41602;;nbHerbicides_R>=2.4155635;;MeanTillageDepth_BLE>=4.8333335;;Frequency_COLZA<0.2082385;;timeLastTillSow_BLE<15.5;;tPhoto2>=16.17359319;LA0>=1.0207340915;TTflo>=426.3591075;tPhoto1>=0.112525552;tPhoto3>=20.324800855;t0>=1.3142108065;tFrostMid1<-7.229365287;tFrostMid3<-16.9426429…
