# Supplementary material for: Tracking Ideal Varieties and Cropping Techniques for Agroecological Weed Management: A Simulation-Based Study on Pea
Source: Front Plant Sci. 2022 Apr 4;13:809056. doi: 10.3389/fpls.2022.809056 (PMC9014269; doi:10.3389/fpls.2022.809056)
Supplement: Supplementary file 1 [file Data_Sheet_1.ZIP › AllBranches/Feuilles_P_Agroecology_Winter_AnnualPea.csv]

idLeaf;n;MeanIndicator;Indicator_1;Indicator_2;Indicator_3;Indicator_4;
127;277;0.495189250519822;0.423334021056657;0.43016665442561;1;0.127256326597022;nbHerbicides_POIS<2.5;;nbHerbicides_POIS<1.5;;mu_WMlate<0.2187790445;;PeaFloweringTT>=157.30000475;;Epsi_b>=3.5432043485;baseWaterPotential>=-2.225274058;baseTempGerm>=-0.4445761355;nonDormantMinimum.YOUNG_SEEDS.<0.9571494485;darknessReduction.YOUNG_SEEDS.<0.95;reductionSurface<0.523957025;l50<59.593288395;lb<1.96721…
1991;178;0.488043558557837;0.636684569955341;0.393390169812571;0.784690226292725;0.137409268170714;nbHerbicides_POIS<2.5;;nbHerbicides_POIS<1.5;;mu_WMlate<0.2187790445;;PeaFloweringTT>=157.30000475;;Epsi_b<3.5432043485;baseWaterPotential<-2.225274058;baseTempGerm<-0.4445761355;nonDormantMinimum.YOUNG_SEEDS.>=0.9571494485;darknessReduction.YOUNG_SEEDS.>=0.95;reductionSurface>=0.523957025;l50>=59.5…
61;36;0.476048870148938;0.673705955370386;0.34534287084471;0.78114507909871;0.104001575281946;nbHerbicides_POIS<2.5;;nbHerbicides_POIS<1.5;;mu_WMlate<0.2187790445;;PeaFloweringTT<157.30000475;;maxTillageDepth_R<13.5;
499;377;0.47423676603007;0.562450234055067;0.407057727283896;0.784690226292728;0.142748876488587;nbHerbicides_POIS<2.5;;nbHerbicides_POIS<1.5;;mu_WMlate<0.2187790445;;PeaFloweringTT>=157.30000475;;Epsi_b<3.5432043485;baseWaterPotential<-2.225274058;baseTempGerm<-0.4445761355;nonDormantMinimum.YOUNG_SEEDS.>=0.9571494485;darknessReduction.YOUNG_SEEDS.>=0.95;reductionSurface>=0.523957025;l50>=59.593…
125;981;0.471751383068523;0.536054156157716;0.245860824442509;1;0.105090551673866;nbHerbicides_POIS<2.5;;nbHerbicides_POIS<1.5;;mu_WMlate<0.2187790445;;PeaFloweringTT>=157.30000475;;Epsi_b<3.5432043485;baseWaterPotential<-2.225274058;baseTempGerm<-0.4445761355;nonDormantMinimum.YOUNG_SEEDS.>=0.9571494485;darknessReduction.YOUNG_SEEDS.>=0.95;reductionSurface>=0.523957025;l50>=59.593288395;lb>=1.96…
119;332;0.455344107934685;0.450391307403883;0.24916662806147;1;0.121818496273387;nbHerbicides_POIS<2.5;;nbHerbicides_POIS<1.5;;mu_WMlate>=0.2187790445;;nbHerbicides_BLE<0.5;nbHerbicides_R<0.499772;nbHerbicides_POIS<0.5;Situation.Gestion2>=0.;b_WMmid>=0.3958476145;RLHearly<0.564194526666667;mu_SLAlate>=0.60686386166666;mu_SLAmid>=0.3837501151;rootLength<60.149311;TTcot>=61.816180535;TTmat<513.4565…
126;1342;0.428625068832285;0.441495147846961;0.379568851421339;0.786789447010564;0.106646829050275;nbHerbicides_POIS<2.5;;nbHerbicides_POIS<1.5;;mu_WMlate<0.2187790445;;PeaFloweringTT>=157.30000475;;Epsi_b>=3.5432043485;baseWaterPotential>=-2.225274058;baseTempGerm>=-0.4445761355;nonDormantMinimum.YOUNG_SEEDS.<0.9571494485;darknessReduction.YOUNG_SEEDS.<0.95;reductionSurface<0.523957025;l50<59.59…
1990;1104;0.422143232165457;0.586925067653956;0.213068509477502;0.784690226292721;0.10388912523765;nbHerbicides_POIS<2.5;;nbHerbicides_POIS<1.5;;mu_WMlate<0.2187790445;;PeaFloweringTT>=157.30000475;;Epsi_b<3.5432043485;baseWaterPotential<-2.225274058;baseTempGerm<-0.4445761355;nonDormantMinimum.YOUNG_SEEDS.>=0.9571494485;darknessReduction.YOUNG_SEEDS.>=0.95;reductionSurface>=0.523957025;l50>=59.5…
118;1064;0.417776900784961;0.296857073288937;0.238467276131854;1;0.135783253719053;nbHerbicides_POIS<2.5;;nbHerbicides_POIS<1.5;;mu_WMlate>=0.2187790445;;nbHerbicides_BLE<0.5;nbHerbicides_R<0.499772;nbHerbicides_POIS<0.5;Situation.Gestion2>=0.;b_WMmid>=0.3958476145;RLHearly<0.564194526666667;mu_SLAlate>=0.60686386166666;mu_SLAmid<0.3837501151;rootLength>=60.149311;TTcot<61.816180535;TTmat>=513.45…
57;1035;0.406130456101268;0.328625329104131;0.354027886559042;0.784690226292723;0.157178382449177;nbHerbicides_POIS<2.5;;nbHerbicides_POIS<1.5;;mu_WMlate>=0.2187790445;;nbHerbicides_BLE>=0.5;nbHerbicides_R>=0.499772;nbHerbicides_POIS>=0.5;Situation.Gestion2<0.;Situation.Stock2>=0.5;
199;198;0.398032321840149;0.661311127051522;0.247377144044548;0.569380452585449;0.114060563679077;nbHerbicides_POIS<2.5;;nbHerbicides_POIS>=1.5;;b_HMmid>=0.1757715882;;Situation.Stock2<0.5;;TTplant<56.392701145;;MeanTillageDepth_POIS>=14.4583335;;WheatVariety in {ORVANTIS	VIRTUAL1	VIRTUAL2	VIRTUAL3	VIRTUAL4	VIRTUAL5};
455;444;0.397810493285764;0.450502693924008;0.251299355657685;0.784690226292732;0.104749697268631;nbHerbicides_POIS<2.5;;nbHerbicides_POIS<1.5;;mu_WMlate>=0.2187790445;;nbHerbicides_BLE>=0.5;nbHerbicides_R>=0.499772;nbHerbicides_POIS>=0.5;Situation.Gestion2<0.;Situation.Stock2<0.5;;RLHearly<0.564194526666667;b_WMmid>=0.3958476145;mu_SLAlate>=0.60686386166666;timeLastTillSow_POIS<15.5;;mu_SLAmid>=…
994;577;0.397353079928141;0.466840556234674;0.212960482498855;0.784690226292737;0.124921054686299;nbHerbicides_POIS<2.5;;nbHerbicides_POIS<1.5;;mu_WMlate<0.2187790445;;PeaFloweringTT>=157.30000475;;Epsi_b<3.5432043485;baseWaterPotential<-2.225274058;baseTempGerm<-0.4445761355;nonDormantMinimum.YOUNG_SEEDS.>=0.9571494485;darknessReduction.YOUNG_SEEDS.>=0.95;reductionSurface>=0.523957025;l50>=59.59…
498;83;0.387118709737438;0.287824908011133;0.30319673247316;0.784690226292725;0.172762972172735;nbHerbicides_POIS<2.5;;nbHerbicides_POIS<1.5;;mu_WMlate<0.2187790445;;PeaFloweringTT>=157.30000475;;Epsi_b<3.5432043485;baseWaterPotential<-2.225274058;baseTempGerm<-0.4445761355;nonDormantMinimum.YOUNG_SEEDS.>=0.9571494485;darknessReduction.YOUNG_SEEDS.>=0.95;reductionSurface>=0.523957025;l50>=59.5932…
27;697;0.382668392315298;0.450412331150678;0.387355046727028;0.575956651898877;0.116949539484609;nbHerbicides_POIS<2.5;;nbHerbicides_POIS>=1.5;;b_HMmid<0.1757715882;;rb>=1.449;seedWeight>=164.8037536;baseWaterPotential>=-2.225274058;baseTempGerm>=-0.4445761355;nonDormantMinimum.YOUNG_SEEDS.<0.9571494485;darknessReduction.YOUNG_SEEDS.<0.95;reductionDepth>=0.0008395;reductionSurface<0.523957025;sho…
496;934;0.375402287538384;0.541480176334679;0.0835804739895147;0.782615773562576;0.0939327262667664;nbHerbicides_POIS<2.5;;nbHerbicides_POIS<1.5;;mu_WMlate<0.2187790445;;PeaFloweringTT>=157.30000475;;Epsi_b<3.5432043485;baseWaterPotential<-2.225274058;baseTempGerm<-0.4445761355;nonDormantMinimum.YOUNG_SEEDS.>=0.9571494485;darknessReduction.YOUNG_SEEDS.>=0.95;reductionSurface>=0.523957025;l50>=59.…
53;399;0.373814227929875;0.593101929104431;0.192890612188411;0.576928905126612;0.132335465300045;nbHerbicides_POIS<2.5;;nbHerbicides_POIS>=1.5;;b_HMmid<0.1757715882;;rb<1.449;seedWeight<164.8037536;baseWaterPotential<-2.225274058;baseTempGerm<-0.4445761355;nonDormantMinimum.YOUNG_SEEDS.>=0.9571494485;darknessReduction.YOUNG_SEEDS.>=0.95;reductionDepth<0.0008395;reductionSurface>=0.523957025;shoot…
58;1028;0.371573159610115;0.21525652907694;0.140450044669118;1;0.130586064694403;nbHerbicides_POIS<2.5;;nbHerbicides_POIS<1.5;;mu_WMlate>=0.2187790445;;nbHerbicides_BLE<0.5;nbHerbicides_R<0.499772;nbHerbicides_POIS<0.5;Situation.Gestion2>=0.;b_WMmid<0.3958476145;RLHearly>=0.564194526666667;mu_SLAlate<0.60686386166666
121;168;0.354798922473525;0.149696313663643;0.175044602834778;1;0.0944547733956804;nbHerbicides_POIS<2.5;;nbHerbicides_POIS<1.5;;mu_WMlate<0.2187790445;;PeaFloweringTT<157.30000475;;maxTillageDepth_R>=13.5;;Situation.Gestion2>=0.5;nbHerbicides_R<0.499772;nbInCropHerbicides_R<0.499772;nbMultipleHerbicides_R<0.124943;nbHerbicides_BLE<0.5;nbIncropHerbicides_BLE<0.5;nbHerbicides_POIS<0.5;nbIncropHerb…
454;973;0.352109627187131;0.321317929693298;0.207156799572892;0.784690226292725;0.0952735531896104;nbHerbicides_POIS<2.5;;nbHerbicides_POIS<1.5;;mu_WMlate>=0.2187790445;;nbHerbicides_BLE>=0.5;nbHerbicides_R>=0.499772;nbHerbicides_POIS>=0.5;Situation.Gestion2<0.;Situation.Stock2<0.5;;RLHearly<0.564194526666667;b_WMmid>=0.3958476145;mu_SLAlate>=0.60686386166666;timeLastTillSow_POIS<15.5;;mu_SLAmid<…
453;409;0.352044172488187;0.350486052249148;0.218168902094155;0.78469022629273;0.054831509316715;nbHerbicides_POIS<2.5;;nbHerbicides_POIS<1.5;;mu_WMlate>=0.2187790445;;nbHerbicides_BLE>=0.5;nbHerbicides_R>=0.499772;nbHerbicides_POIS>=0.5;Situation.Gestion2<0.;Situation.Stock2<0.5;;RLHearly<0.564194526666667;b_WMmid>=0.3958476145;mu_SLAlate>=0.60686386166666;timeLastTillSow_POIS>=15.5;;nbResidueSh…
452;1547;0.339449975359404;0.34221008635447;0.102693144436776;0.786108087638331;0.126788583008041;nbHerbicides_POIS<2.5;;nbHerbicides_POIS<1.5;;mu_WMlate>=0.2187790445;;nbHerbicides_BLE>=0.5;nbHerbicides_R>=0.499772;nbHerbicides_POIS>=0.5;Situation.Gestion2<0.;Situation.Stock2<0.5;;RLHearly<0.564194526666667;b_WMmid>=0.3958476145;mu_SLAlate>=0.60686386166666;timeLastTillSow_POIS>=15.5;;nbResidueS…
241;167;0.333605165379822;0.143484055638948;0.327343741575024;0.784690226292725;0.0789026380125911;nbHerbicides_POIS<2.5;;nbHerbicides_POIS<1.5;;mu_WMlate<0.2187790445;;PeaFloweringTT<157.30000475;;maxTillageDepth_R>=13.5;;Situation.Gestion2<0.5;nbHerbicides_R>=0.499772;nbInCropHerbicides_R>=0.499772;nbMultipleHerbicides_R>=0.124943;nbHerbicides_BLE>=0.5;nbIncropHerbicides_BLE>=0.5;nbHerbicides_P…	VIRTUAL10	VIRTUAL3	VIRTUAL6};
25;480;0.332124057482422;0.297927006546727;0.326962667891107;0.569380452585449;0.134226102906403;nbHerbicides_POIS<2.5;;nbHerbicides_POIS>=1.5;;b_HMmid>=0.1757715882;;Situation.Stock2>=0.5;
225;1443;0.331625455602479;0.320753386556681;0.0998621980368459;0.781129940270119;0.12475629754627;nbHerbicides_POIS<2.5;;nbHerbicides_POIS<1.5;;mu_WMlate>=0.2187790445;;nbHerbicides_BLE>=0.5;nbHerbicides_R>=0.499772;nbHerbicides_POIS>=0.5;Situation.Gestion2<0.;Situation.Stock2<0.5;;RLHearly>=0.564194526666667;b_WMmid<0.3958476145;mu_SLAlate<0.60686386166666;PeaFloweringTT>=1081.57909641667;
395;97;0.331217392590349;0.532479561035929;0.0844314320879224;0.55207715809087;0.155881419146673;nbHerbicides_POIS<2.5;;nbHerbicides_POIS>=1.5;;b_HMmid>=0.1757715882;;Situation.Stock2<0.5;;TTplant<56.392701145;;MeanTillageDepth_POIS<14.4583335;;PrimaryCropSowingDate_POIS<404;;nbHerbDicotSup50_COLZA>=3.5;
52;542;0.327267232663245;0.413566788214839;0.221289361167783;0.568794544637628;0.105418236632729;nbHerbicides_POIS<2.5;;nbHerbicides_POIS>=1.5;;b_HMmid<0.1757715882;;rb<1.449;seedWeight<164.8037536;baseWaterPotential<-2.225274058;baseTempGerm<-0.4445761355;nonDormantMinimum.YOUNG_SEEDS.>=0.9571494485;darknessReduction.YOUNG_SEEDS.>=0.95;reductionDepth<0.0008395;reductionSurface>=0.523957025;shoot…
93;650;0.322600764735673;0.409390187590399;0.389210064299023;0.355016699343236;0.136786107710035;nbHerbicides_POIS>=2.5;;nbHerbicides_POIS<3.5;;TTplant<53.197906795;mu_WMlate<0.293872211;PeaFloweringTT>=139.841667166667;;baseTempDev<-0.142064843;baseWaterPotential>=-2.225274058;baseTempGerm>=-0.4445761355;nonDormantMinimum.YOUNG_SEEDS.<0.9932788455;reductionSurface<0.523957025;rb>=1.3928915645;be…
240;409;0.315732487296897;0.202049077124624;0.111722317090939;0.78469022629273;0.164468328679295;nbHerbicides_POIS<2.5;;nbHerbicides_POIS<1.5;;mu_WMlate<0.2187790445;;PeaFloweringTT<157.30000475;;maxTillageDepth_R>=13.5;;Situation.Gestion2<0.5;nbHerbicides_R>=0.499772;nbInCropHerbicides_R>=0.499772;nbMultipleHerbicides_R>=0.124943;nbHerbicides_BLE>=0.5;nbIncropHerbicides_BLE>=0.5;nbHerbicides_POI…	CEZANNE	ORVANTIS	VIRTUAL2	VIRTUAL4	VIRTUAL5	VIRTUAL7	VIRTUAL9};
95;579;0.309412966491719;0.497915439074217;0.274064557285844;0.359441456980427;0.106230412626388;nbHerbicides_POIS>=2.5;;nbHerbicides_POIS<3.5;;TTplant<53.197906795;mu_WMlate<0.293872211;PeaFloweringTT>=139.841667166667;;baseTempDev>=-0.142064843;baseWaterPotential<-2.225274058;baseTempGerm<-0.4445761355;nonDormantMinimum.YOUNG_SEEDS.>=0.9932788455;reductionSurface>=0.523957025;rb<1.3928915645;be…
198;122;0.304528685931583;0.330785548277406;0.252488054499793;0.569380452585449;0.065460688363685;nbHerbicides_POIS<2.5;;nbHerbicides_POIS>=1.5;;b_HMmid>=0.1757715882;;Situation.Stock2<0.5;;TTplant<56.392701145;;MeanTillageDepth_POIS>=14.4583335;;WheatVariety in {CAPHORN	CEZANNE	VIRTUAL6	VIRTUAL7	VIRTUAL9};
94;858;0.291047408421992;0.529745547216008;0.148086149950816;0.355918933358758;0.130439003162387;nbHerbicides_POIS>=2.5;;nbHerbicides_POIS<3.5;;TTplant<53.197906795;mu_WMlate<0.293872211;PeaFloweringTT>=139.841667166667;;baseTempDev>=-0.142064843;baseWaterPotential<-2.225274058;baseTempGerm<-0.4445761355;nonDormantMinimum.YOUNG_SEEDS.>=0.9932788455;reductionSurface>=0.523957025;rb<1.3928915645;be…
87;199;0.290887425654759;0.269736315253765;0.410910915202941;0.354070678878175;0.128831793284154;nbHerbicides_POIS>=2.5;;nbHerbicides_POIS<3.5;;TTplant>=53.197906795;mu_WMlate>=0.293872211;b_WMmid>=0.3958476145;LA0<1.743536955;RLHearly<0.564194526666667;mu_SLAlate>=0.606863861666667;mu_LBRearly<-0.042013041166666;MeanTillageDepth_POIS>=8.1666665;;Situation.Stock2>=0.5;
394;991;0.290432941516825;0.303088075134918;0.198012013489649;0.570216916065011;0.0904147613777233;nbHerbicides_POIS<2.5;;nbHerbicides_POIS>=1.5;;b_HMmid>=0.1757715882;;Situation.Stock2<0.5;;TTplant<56.392701145;;MeanTillageDepth_POIS<14.4583335;;PrimaryCropSowingDate_POIS<404;;nbHerbDicotSup50_COLZA<3.5;
224;1260;0.288329138977473;0.151941711117566;0.0738209099658136;0.785720851295328;0.141833083531183;nbHerbicides_POIS<2.5;;nbHerbicides_POIS<1.5;;mu_WMlate>=0.2187790445;;nbHerbicides_BLE>=0.5;nbHerbicides_R>=0.499772;nbHerbicides_POIS>=0.5;Situation.Gestion2<0.;Situation.Stock2<0.5;;RLHearly>=0.564194526666667;b_WMmid<0.3958476145;mu_SLAlate<0.60686386166666;PeaFloweringTT<1081.57909641667;
97;846;0.285073308969146;0.351293307368673;0.102078691132171;0.575018575698023;0.111902661677716;nbHerbicides_POIS<2.5;;nbHerbicides_POIS>=1.5;;b_HMmid>=0.1757715882;;Situation.Stock2<0.5;;TTplant>=56.392701145;;PeaFloweringTT>=1253.712463375;
19;487;0.273839309693019;0.586103560823097;0.195301846886624;0.1511005346647;0.162851296397653;nbHerbicides_POIS>=2.5;;nbHerbicides_POIS>=3.5;;b_HMmid<0.1757715882;;rateCyl>=0.2321726775;reductionDepth<0.000724;shootLength>=401.7303775;rootLength>=60.994101195;LA0<1.0730105;se_LA<0.6992804835;TTcot<52.200001;TTplant<46.307907295;TTflo<538.90623315;max_width<79.115920645;t0Cyl<27.53068379;Emax<213…
92;480;0.264377629370906;0.345515340883629;0.264509535376017;0.352229961532037;0.09525567969194;nbHerbicides_POIS>=2.5;;nbHerbicides_POIS<3.5;;TTplant<53.197906795;mu_WMlate<0.293872211;PeaFloweringTT>=139.841667166667;;baseTempDev<-0.142064843;baseWaterPotential>=-2.225274058;baseTempGerm>=-0.4445761355;nonDormantMinimum.YOUNG_SEEDS.<0.9932788455;reductionSurface<0.523957025;rb>=1.3928915645;bet…
37;553;0.263518755034476;0.444104018156989;0.382594538676622;0.138760905170899;0.0886155581333949;nbHerbicides_POIS>=2.5;;nbHerbicides_POIS>=3.5;;b_HMmid<0.1757715882;;rateCyl<0.2321726775;reductionDepth>=0.000724;shootLength<401.7303775;rootLength<60.994101195;LA0>=1.0730105;se_LA>=0.6992804835;TTcot>=52.200001;TTplant>=46.307907295;TTflo>=538.90623315;max_width>=79.115920645;t0Cyl>=27.53068379;…
35;398;0.247709828615196;0.333696395989607;0.404941045076734;0.1387609051709;0.113440968223544;nbHerbicides_POIS>=2.5;;nbHerbicides_POIS>=3.5;;b_HMmid>=0.1757715882;;SummerTillage_R>=1.7075535;;Situation.Stock2>=0.5;
86;955;0.24605307601025;0.309262674263499;0.226925788797258;0.354070678878181;0.0939531621020636;nbHerbicides_POIS>=2.5;;nbHerbicides_POIS<3.5;;TTplant>=53.197906795;mu_WMlate>=0.293872211;b_WMmid>=0.3958476145;LA0<1.743536955;RLHearly<0.564194526666667;mu_SLAlate>=0.606863861666667;mu_LBRearly<-0.042013041166666;MeanTillageDepth_POIS>=8.1666665;;Situation.Stock2<0.5;
96;825;0.244397268196183;0.199568644173142;0.070462059230205;0.575005783448879;0.132552585932507;nbHerbicides_POIS<2.5;;nbHerbicides_POIS>=1.5;;b_HMmid>=0.1757715882;;Situation.Stock2<0.5;;TTplant>=56.392701145;;PeaFloweringTT<1253.712463375;
42;689;0.242160173462678;0.344872128012534;0.114893885650389;0.348190488021754;0.160684192166037;nbHerbicides_POIS>=2.5;;nbHerbicides_POIS<3.5;;TTplant>=53.197906795;mu_WMlate>=0.293872211;b_WMmid>=0.3958476145;LA0<1.743536955;RLHearly<0.564194526666667;mu_SLAlate>=0.606863861666667;mu_LBRearly<-0.042013041166666;MeanTillageDepth_POIS<8.1666665;
45;106;0.240275241555398;0.214935426130474;0.36580708284822;0.354070678878176;0.0262877783647234;nbHerbicides_POIS>=2.5;;nbHerbicides_POIS<3.5;;TTplant<53.197906795;mu_WMlate<0.293872211;PeaFloweringTT<139.841667166667;;summerPlough_BLE>=0.5;
196;344;0.237315914509508;0.135985442477577;0.13056731257339;0.580137529168026;0.102573373819038;nbHerbicides_POIS<2.5;;nbHerbicides_POIS>=1.5;;b_HMmid>=0.1757715882;;Situation.Stock2<0.5;;TTplant<56.392701145;;MeanTillageDepth_POIS<14.4583335;;PrimaryCropSowingDate_POIS>=404;
36;901;0.235113617728412;0.437028527012437;0.257943978986442;0.129827195809585;0.115654769105185;nbHerbicides_POIS>=2.5;;nbHerbicides_POIS>=3.5;;b_HMmid<0.1757715882;;rateCyl<0.2321726775;reductionDepth>=0.000724;shootLength<401.7303775;rootLength<60.994101195;LA0>=1.0730105;se_LA>=0.6992804835;TTcot>=52.200001;TTplant>=46.307907295;TTflo>=538.90623315;max_width>=79.115920645;t0Cyl>=27.53068379;E…
41;874;0.219466887869632;0.30039887386952;0.10191913846063;0.341729689007595;0.133819850140781;nbHerbicides_POIS>=2.5;;nbHerbicides_POIS<3.5;;TTplant>=53.197906795;mu_WMlate>=0.293872211;b_WMmid<0.3958476145;LA0>=1.743536955;RLHearly>=0.564194526666667;mu_SLAlate<0.606863861666667;mu_LBRearly>=-0.042013041166666;PeaFloweringTT>=1033.20707195833;
33;941;0.212558081011256;0.36063022044433;0.14715092829154;0.144895625419327;0.197555549889828;nbHerbicides_POIS>=2.5;;nbHerbicides_POIS>=3.5;;b_HMmid>=0.1757715882;;SummerTillage_R<1.7075535;;mu_LBRlate<-0.0929638893333333;tPhoto3>=27.3727925;b_WMmid>=0.363013529
69;825;0.211993303429668;0.372730306982688;0.24735837171532;0.138760905170899;0.0891236298497659;nbHerbicides_POIS>=2.5;;nbHerbicides_POIS>=3.5;;b_HMmid>=0.1757715882;;SummerTillage_R>=1.7075535;;Situation.Stock2<0.5;;WMmid>=21.558422556;TTplant<56.39270114
44;224;0.200759440340683;0.186958649666919;0.07324346170586;0.355468158498873;0.18736749149108;nbHerbicides_POIS>=2.5;;nbHerbicides_POIS<3.5;;TTplant<53.197906795;mu_WMlate<0.293872211;PeaFloweringTT<139.841667166667;;summerPlough_BLE<0.5;
65;508;0.181171041469961;0.287297339325731;0.0969069339830451;0.165094372977902;0.175385519593164;nbHerbicides_POIS>=2.5;;nbHerbicides_POIS>=3.5;;b_HMmid>=0.1757715882;;SummerTillage_R<1.7075535;;mu_LBRlate>=-0.0929638893333333;tPhoto3<27.3727925;b_WMmid<0.363013529;PeaFloweringTT>=1004.345207125;
40;598;0.179270715877463;0.140991363429785;0.093217425411967;0.345962008385919;0.136912066282179;nbHerbicides_POIS>=2.5;;nbHerbicides_POIS<3.5;;TTplant>=53.197906795;mu_WMlate>=0.293872211;b_WMmid<0.3958476145;LA0>=1.743536955;RLHearly>=0.564194526666667;mu_SLAlate<0.606863861666667;mu_LBRearly>=-0.042013041166666;PeaFloweringTT<1033.20707195833;
137;758;0.164793927231292;0.256075745778576;0.198284910295637;0.138760905170899;0.0660541476800578;nbHerbicides_POIS>=2.5;;nbHerbicides_POIS>=3.5;;b_HMmid>=0.1757715882;;SummerTillage_R>=1.7075535;;Situation.Stock2<0.5;;WMmid<21.558422556;TTplant>=56.39270114;nbSuperficialTillage_POIS>=3.5;
136;515;0.15207263159137;0.311192471911798;0.0692548979673074;0.138760905170899;0.0890822513154762;nbHerbicides_POIS>=2.5;;nbHerbicides_POIS>=3.5;;b_HMmid>=0.1757715882;;SummerTillage_R>=1.7075535;;Situation.Stock2<0.5;;WMmid<21.558422556;TTplant>=56.39270114;nbSuperficialTillage_POIS<3.5;
64;375;0.129649895870837;0.11404142313232;0.0951174802664991;0.15316708519298;0.156273594891546;nbHerbicides_POIS>=2.5;;nbHerbicides_POIS>=3.5;;b_HMmid>=0.1757715882;;SummerTillage_R<1.7075535;;mu_LBRlate>=-0.0929638893333333;tPhoto3<27.3727925;b_WMmid<0.363013529;PeaFloweringTT<1004.345207125;
