# Supplementary material for: Tracking Ideal Varieties and Cropping Techniques for Agroecological Weed Management: A Simulation-Based Study on Pea
Source: Front Plant Sci. 2022 Apr 4;13:809056. doi: 10.3389/fpls.2022.809056 (PMC9014269; doi:10.3389/fpls.2022.809056)
Supplement: Supplementary file 1 [file Data_Sheet_1.ZIP › AllBranches/Feuilles_P_Agroecology_Winter_Rotation.csv]

idLeaf;n;MeanIndicator;Indicator_1;Indicator_2;Indicator_3;Indicator_4;
53;50;0.543684408844764;0.354974470243394;0.726170683583181;0.657366794243915;0.436225687308564;nbHerbicides_R<1.7075535;;nbHerbicides_R>=0.499772;nbHerbicides_BLE>=0.5;nbHerbicides_POIS>=0.5;Situation.Gestion2<0.;Situation.Stock2>=0.5;;nbSuperficialTillage_COLZA>=1.5;summerTillage_COLZA>=1.;PrimaryCropSowingDate_BLE>=312.5;
1283;10;0.533123145054116;0.719462643284346;0.0788438785555215;0.65740625090151;0.676779807475088;nbHerbicides_R>=1.7075535;;nbHerbicides_R<2.582154;;Situation.Stock2<0.5;;Frequency_COLZA<0.2082385;;nbInCropHerbicides_R>=2.248973;nbHerbicides_R>=2.24897;betaCompacted<0.861984437;nonDormantMinimum.YOUNG_SEEDS.>=0.921082578;darknessReduction.YOUNG_SEEDS.>=0.9339639535;rb<1.4618915645;gamma>=0.30619…
31;635;0.532569792394711;0.324214652563077;0.56560335348435;1;0.240461163531419;nbHerbicides_R<1.7075535;;nbHerbicides_R<0.499772;nbHerbicides_BLE<0.5;nbHerbicides_POIS<0.5;Situation.Gestion2>=0.;timeLastTillSow_COLZA<10.5;;timeLastTillSow_BLE<25.5;
415;15;0.527086517197463;0.468727882384147;0.439043991844996;0.70062099342444;0.499953201136268;nbHerbicides_R<1.7075535;;nbHerbicides_R>=0.499772;nbHerbicides_BLE>=0.5;nbHerbicides_POIS>=0.5;Situation.Gestion2<0.;Situation.Stock2<0.5;;CropRotationLength_R>=2.5;Frequency_BLE<0.4164765;Frequency_COLZA>=0.0832955;Frequency_POIS<0.4164765;Situation.Rotation1<0.;Situation.Stock1<0.5;;nbSuperficialTil…
29;105;0.521773004596935;0.297441107843618;0.524812294478731;1;0.264838616065392;nbHerbicides_R<1.7075535;;nbHerbicides_R<0.499772;nbHerbicides_BLE<0.5;nbHerbicides_POIS<0.5;Situation.Gestion2>=0.;timeLastTillSow_COLZA>=10.5;;MaxTillageDepth_COLZA>=21.5;
27;155;0.518587052428325;0.356676501141665;0.635477931146419;0.673430327756595;0.40876344966862;nbHerbicides_R<1.7075535;;nbHerbicides_R>=0.499772;nbHerbicides_BLE>=0.5;nbHerbicides_POIS>=0.5;Situation.Gestion2<0.;Situation.Stock2>=0.5;;nbSuperficialTillage_COLZA<1.5;summerTillage_COLZA<1.
52;210;0.509258236276091;0.36970466843385;0.74078014917214;0.687114403542673;0.2394337239557;nbHerbicides_R<1.7075535;;nbHerbicides_R>=0.499772;nbHerbicides_BLE>=0.5;nbHerbicides_POIS>=0.5;Situation.Gestion2<0.;Situation.Stock2>=0.5;;nbSuperficialTillage_COLZA>=1.5;summerTillage_COLZA>=1.;PrimaryCropSowingDate_BLE<312.5;
30;215;0.508689583361665;0.325315001037568;0.445137754951469;1;0.264305577457625;nbHerbicides_R<1.7075535;;nbHerbicides_R<0.499772;nbHerbicides_BLE<0.5;nbHerbicides_POIS<0.5;Situation.Gestion2>=0.;timeLastTillSow_COLZA<10.5;;timeLastTillSow_BLE>=25.5;
413;15;0.506546546652699;0.279361483270267;0.35639865581923;0.659353210563148;0.731072836958154;nbHerbicides_R<1.7075535;;nbHerbicides_R>=0.499772;nbHerbicides_BLE>=0.5;nbHerbicides_POIS>=0.5;Situation.Gestion2<0.;Situation.Stock2<0.5;;CropRotationLength_R>=2.5;Frequency_BLE<0.4164765;Frequency_COLZA>=0.0832955;Frequency_POIS<0.4164765;Situation.Rotation1<0.;Situation.Stock1<0.5;;nbSuperficialTil…
28;260;0.497699092060638;0.309181983515881;0.354026857322261;1;0.32758752740441;nbHerbicides_R<1.7075535;;nbHerbicides_R<0.499772;nbHerbicides_BLE<0.5;nbHerbicides_POIS<0.5;Situation.Gestion2>=0.;timeLastTillSow_COLZA>=10.5;;MaxTillageDepth_COLZA<21.5;
49;40;0.485096644813428;0.501313521881737;0.413424124639554;0.733594792810201;0.292054139922219;nbHerbicides_R<1.7075535;;nbHerbicides_R>=0.499772;nbHerbicides_BLE>=0.5;nbHerbicides_POIS>=0.5;Situation.Gestion2<0.;Situation.Stock2<0.5;;CropRotationLength_R<2.5;Frequency_BLE>=0.4164765;Frequency_COLZA<0.0832955;Frequency_POIS>=0.4164765;Situation.Rotation1>=0.;SummerPlough_R>=0.749658;
163;10;0.482511288327666;0.633238789037297;0.820603063910892;0.410226461832319;0.0659768385301549;nbHerbicides_R>=1.7075535;;nbHerbicides_R<2.582154;;Situation.Stock2<0.5;;Frequency_COLZA<0.2082385;;nbInCropHerbicides_R>=2.248973;nbHerbicides_R>=2.24897;betaCompacted>=0.861984437;nonDormantMinimum.YOUNG_SEEDS.<0.921082578;darknessReduction.YOUNG_SEEDS.<0.9339639535;rb>=1.4618915645;gamma<0.306195…
23;485;0.474059201834705;0.370725991450835;0.737099894821964;0.510774888640635;0.277636032425386;nbHerbicides_R>=1.7075535;;nbHerbicides_R<2.582154;;Situation.Stock2>=0.5;;timeHarvest1stTill_COLZA<43;
1381;30;0.472165761556814;0.356660763672651;0.606024667526697;0.506864548492731;0.419113066535179;nbHerbicides_R>=1.7075535;;nbHerbicides_R<2.582154;;Situation.Stock2<0.5;;Frequency_COLZA>=0.2082385;;Situation.Stock1<0.5;;nbFallowHerbicides_BLE<0.5;nbTillageOtherThanPloughOrRoll_R>=0.374829;maxTillageDepth_R>=2.5;nbFallowHerbicides_R<0.333181;nbInCropHerbicides_R>=1.7075535;SummerTillage_R>=0.166…
414;25;0.471449785463574;0.34202879108873;0.73815223549488;0.657244543288417;0.148373571982271;nbHerbicides_R<1.7075535;;nbHerbicides_R>=0.499772;nbHerbicides_BLE>=0.5;nbHerbicides_POIS>=0.5;Situation.Gestion2<0.;Situation.Stock2<0.5;;CropRotationLength_R>=2.5;Frequency_BLE<0.4164765;Frequency_COLZA>=0.0832955;Frequency_POIS<0.4164765;Situation.Rotation1<0.;Situation.Stock1<0.5;;nbSuperficialTill…
1651;75;0.461802283884272;0.303137613351981;0.470152619459638;0.674641285219535;0.399277617505932;nbHerbicides_R<1.7075535;;nbHerbicides_R>=0.499772;nbHerbicides_BLE>=0.5;nbHerbicides_POIS>=0.5;Situation.Gestion2<0.;Situation.Stock2<0.5;;CropRotationLength_R>=2.5;Frequency_BLE<0.4164765;Frequency_COLZA>=0.0832955;Frequency_POIS<0.4164765;Situation.Rotation1<0.;Situation.Stock1<0.5;;nbSuperficialT…
22;15;0.455983294507323;0.315447383882017;0.489649160903069;0.521908207738758;0.496928425505449;nbHerbicides_R>=1.7075535;;nbHerbicides_R<2.582154;;Situation.Stock2>=0.5;;timeHarvest1stTill_COLZA>=43;
205;375;0.452033634219533;0.38668924481464;0.511292605691051;0.678176019849186;0.231976666523254;nbHerbicides_R<1.7075535;;nbHerbicides_R>=0.499772;nbHerbicides_BLE>=0.5;nbHerbicides_POIS>=0.5;Situation.Gestion2<0.;Situation.Stock2<0.5;;CropRotationLength_R>=2.5;Frequency_BLE<0.4164765;Frequency_COLZA>=0.0832955;Frequency_POIS<0.4164765;Situation.Rotation1<0.;Situation.Stock1<0.5;;nbSuperficialTi…
175;105;0.451168093881764;0.401725624399543;0.49063234342127;0.498756192854721;0.413558214851521;nbHerbicides_R>=1.7075535;;nbHerbicides_R<2.582154;;Situation.Stock2<0.5;;Frequency_COLZA>=0.2082385;;Situation.Stock1<0.5;;nbFallowHerbicides_BLE>=0.5;nbTillageOtherThanPloughOrRoll_R<0.374829;maxTillageDepth_R<2.5;nbFallowHerbicides_R>=0.333181;nbInCropHerbicides_R<1.7075535;SummerTillage_R<0.166590…
1391;80;0.440773375884968;0.379654539540745;0.683268182558351;0.52868304925654;0.171487732184237;nbHerbicides_R>=1.7075535;;nbHerbicides_R<2.582154;;Situation.Stock2<0.5;;Frequency_COLZA>=0.2082385;;Situation.Stock1<0.5;;nbFallowHerbicides_BLE<0.5;nbTillageOtherThanPloughOrRoll_R>=0.374829;maxTillageDepth_R>=2.5;nbFallowHerbicides_R<0.333181;nbInCropHerbicides_R>=1.7075535;SummerTillage_R>=0.1665…
195;25;0.437445576079428;0.441701537328781;0.0722222587541077;0.698142015715727;0.537716492519097;nbHerbicides_R<1.7075535;;nbHerbicides_R>=0.499772;nbHerbicides_BLE>=0.5;nbHerbicides_POIS>=0.5;Situation.Gestion2<0.;Situation.Stock2<0.5;;CropRotationLength_R<2.5;Frequency_BLE>=0.4164765;Frequency_COLZA<0.0832955;Frequency_POIS>=0.4164765;Situation.Rotation1>=0.;SummerPlough_R<0.749658;;tFrostEarl…
3301;45;0.435700495670469;0.381543713768534;0.511988681479329;0.674135267598386;0.175134319835626;nbHerbicides_R<1.7075535;;nbHerbicides_R>=0.499772;nbHerbicides_BLE>=0.5;nbHerbicides_POIS>=0.5;Situation.Gestion2<0.;Situation.Stock2<0.5;;CropRotationLength_R>=2.5;Frequency_BLE<0.4164765;Frequency_COLZA>=0.0832955;Frequency_POIS<0.4164765;Situation.Rotation1<0.;Situation.Stock1<0.5;;nbSuperficialT…
6601;115;0.433192391199328;0.357280232388081;0.422664488500551;0.682873186530892;0.269951657377786;nbHerbicides_R<1.7075535;;nbHerbicides_R>=0.499772;nbHerbicides_BLE>=0.5;nbHerbicides_POIS>=0.5;Situation.Gestion2<0.;Situation.Stock2<0.5;;CropRotationLength_R>=2.5;Frequency_BLE<0.4164765;Frequency_COLZA>=0.0832955;Frequency_POIS<0.4164765;Situation.Rotation1<0.;Situation.Stock1<0.5;;nbSuperficial…
17;315;0.42434289514352;0.337692102868995;0.735016512333416;0.326918883430529;0.297744081941142;nbHerbicides_R>=1.7075535;;nbHerbicides_R>=2.582154;;nbTillageOtherThanPloughOrRoll_R>=1.5826105;;Situation.Stock2>=0.5;
824;165;0.423498539097851;0.319311964528726;0.314709276823602;0.660129065266487;0.399843849772589;nbHerbicides_R<1.7075535;;nbHerbicides_R>=0.499772;nbHerbicides_BLE>=0.5;nbHerbicides_POIS>=0.5;Situation.Gestion2<0.;Situation.Stock2<0.5;;CropRotationLength_R>=2.5;Frequency_BLE<0.4164765;Frequency_COLZA>=0.0832955;Frequency_POIS<0.4164765;Situation.Rotation1<0.;Situation.Stock1<0.5;;nbSuperficialT…
174;70;0.420006875875498;0.285298730871242;0.313621206313924;0.547350437981335;0.533757128335491;nbHerbicides_R>=1.7075535;;nbHerbicides_R<2.582154;;Situation.Stock2<0.5;;Frequency_COLZA>=0.2082385;;Situation.Stock1<0.5;;nbFallowHerbicides_BLE>=0.5;nbTillageOtherThanPloughOrRoll_R<0.374829;maxTillageDepth_R<2.5;nbFallowHerbicides_R>=0.333181;nbInCropHerbicides_R<1.7075535;SummerTillage_R<0.166590…
129;15;0.419070879202094;0.53654295999635;0.390809315592767;0.174670215992241;0.574261025227017;nbHerbicides_R>=1.7075535;;nbHerbicides_R>=2.582154;;nbTillageOtherThanPloughOrRoll_R>=1.5826105;;Situation.Stock2<0.5;;Frequency_COLZA<0.2082385;;nbHerbicides_R>=3.3318115;nbInCropHerbicides_R>=3.331811;bRolling_BLE>=1.5;
623;40;0.418521142346531;0.389181716809554;0.557685080285225;0.349530362572825;0.377687409718522;nbHerbicides_R>=1.7075535;;nbHerbicides_R>=2.582154;;nbTillageOtherThanPloughOrRoll_R<1.5826105;;nbHerbicides_R<3.5816975;;timeHarvest1stTill_POIS>=14;;Frequency_COLZA>=0.2915335;;harvestDate_BLE>=188.5;;nbRootHerbicides_BLE<0.5;;tFrostMid1>=-6.999353574;Emax>=276.0702475;tFrostLate1<-0.0336955355;LBR…
204;505;0.417726286203063;0.33098212181385;0.406190453374577;0.690535369649115;0.24319719997471;nbHerbicides_R<1.7075535;;nbHerbicides_R>=0.499772;nbHerbicides_BLE>=0.5;nbHerbicides_POIS>=0.5;Situation.Gestion2<0.;Situation.Stock2<0.5;;CropRotationLength_R>=2.5;Frequency_BLE<0.4164765;Frequency_COLZA>=0.0832955;Frequency_POIS<0.4164765;Situation.Rotation1<0.;Situation.Stock1<0.5;;nbSuperficialTil…
389;113;0.41704208211993;0.490580963864874;0.212476008832693;0.734834002611597;0.230277353170556;nbHerbicides_R<1.7075535;;nbHerbicides_R>=0.499772;nbHerbicides_BLE>=0.5;nbHerbicides_POIS>=0.5;Situation.Gestion2<0.;Situation.Stock2<0.5;;CropRotationLength_R<2.5;Frequency_BLE>=0.4164765;Frequency_COLZA<0.0832955;Frequency_POIS>=0.4164765;Situation.Rotation1>=0.;SummerPlough_R<0.749658;;tFrostEarly…
79;15;0.416454524838949;0.351165782193059;0.311987019243487;0.405707124486171;0.596958173433079;nbHerbicides_R>=1.7075535;;nbHerbicides_R>=2.582154;;nbTillageOtherThanPloughOrRoll_R<1.5826105;;nbHerbicides_R<3.5816975;;timeHarvest1stTill_POIS<14;;nbHerbicides_POIS>=2.5;nbTillageOtherThanPloughOrRoll_R<0.499772;maxTillageDepth_R<4;nbFallowHerbicides_R>=0.499772;nbInCropHerbicides_R<2.332268;nbFoli…
6600;105;0.413242442345579;0.379454372528497;0.275801022996724;0.651784379759948;0.345929994097148;nbHerbicides_R<1.7075535;;nbHerbicides_R>=0.499772;nbHerbicides_BLE>=0.5;nbHerbicides_POIS>=0.5;Situation.Gestion2<0.;Situation.Stock2<0.5;;CropRotationLength_R>=2.5;Frequency_BLE<0.4164765;Frequency_COLZA>=0.0832955;Frequency_POIS<0.4164765;Situation.Rotation1<0.;Situation.Stock1<0.5;;nbSuperficial…
388;130;0.412828031091644;0.388490340361163;0.181589154790704;0.7279001970199;0.35333243219481;nbHerbicides_R<1.7075535;;nbHerbicides_R>=0.499772;nbHerbicides_BLE>=0.5;nbHerbicides_POIS>=0.5;Situation.Gestion2<0.;Situation.Stock2<0.5;;CropRotationLength_R<2.5;Frequency_BLE>=0.4164765;Frequency_COLZA<0.0832955;Frequency_POIS>=0.4164765;Situation.Rotation1>=0.;SummerPlough_R<0.749658;;tFrostEarly2>…
663;55;0.412333462577711;0.516623392667947;0.244344401311103;0.516452486886847;0.371913569444947;nbHerbicides_R>=1.7075535;;nbHerbicides_R<2.582154;;Situation.Stock2<0.5;;Frequency_COLZA<0.2082385;;nbInCropHerbicides_R<2.248973;nbHerbicides_R<2.24897;Frequency_BLE>=0.3331815;CropRotationLength_R<4;Frequency_COLZA<0.0832955;Frequency_POIS>=0.3331815;Frequency_MAIS<0.0832955;Frequency_ORGE<0.083295…
661;15;0.405480815845238;0.41038516174054;0.493936589888994;0.551746496506649;0.16585501524477;nbHerbicides_R>=1.7075535;;nbHerbicides_R<2.582154;;Situation.Stock2<0.5;;Frequency_COLZA<0.2082385;;nbInCropHerbicides_R<2.248973;nbHerbicides_R<2.24897;Frequency_BLE>=0.3331815;CropRotationLength_R<4;Frequency_COLZA<0.0832955;Frequency_POIS>=0.3331815;Frequency_MAIS<0.0832955;Frequency_ORGE<0.0832955;…
694;345;0.404860670621424;0.395567465874119;0.47263412625592;0.520156797109531;0.231084293246126;nbHerbicides_R>=1.7075535;;nbHerbicides_R<2.582154;;Situation.Stock2<0.5;;Frequency_COLZA>=0.2082385;;Situation.Stock1<0.5;;nbFallowHerbicides_BLE<0.5;nbTillageOtherThanPloughOrRoll_R>=0.374829;maxTillageDepth_R>=2.5;nbFallowHerbicides_R<0.333181;nbInCropHerbicides_R>=1.7075535;SummerTillage_R>=0.1665…
263;20;0.404410340555024;0.449113632774127;0.371967249343709;0.324563470872518;0.471997009229741;nbHerbicides_R>=1.7075535;;nbHerbicides_R>=2.582154;;nbTillageOtherThanPloughOrRoll_R>=1.5826105;;Situation.Stock2<0.5;;Frequency_COLZA<0.2082385;;nbHerbicides_R<3.3318115;nbInCropHerbicides_R<3.331811;b_HMmid<0.1757715882;;MaxTillageDepth_POIS<16.5;
162;45;0.403158739859843;0.445576355901464;0.447376663283008;0.44860794347503;0.271073996779872;nbHerbicides_R>=1.7075535;;nbHerbicides_R<2.582154;;Situation.Stock2<0.5;;Frequency_COLZA<0.2082385;;nbInCropHerbicides_R>=2.248973;nbHerbicides_R>=2.24897;betaCompacted>=0.861984437;nonDormantMinimum.YOUNG_SEEDS.<0.921082578;darknessReduction.YOUNG_SEEDS.<0.9339639535;rb>=1.4618915645;gamma<0.30619567…
1390;60;0.399159636221638;0.364391702068517;0.477188733907455;0.52105924277002;0.23399886614056;nbHerbicides_R>=1.7075535;;nbHerbicides_R<2.582154;;Situation.Stock2<0.5;;Frequency_COLZA>=0.2082385;;Situation.Stock1<0.5;;nbFallowHerbicides_BLE<0.5;nbTillageOtherThanPloughOrRoll_R>=0.374829;maxTillageDepth_R>=2.5;nbFallowHerbicides_R<0.333181;nbInCropHerbicides_R>=1.7075535;SummerTillage_R>=0.16659…
662;81;0.398530462594006;0.546690240782864;0.322566468127293;0.553853486813539;0.171011654652326;nbHerbicides_R>=1.7075535;;nbHerbicides_R<2.582154;;Situation.Stock2<0.5;;Frequency_COLZA<0.2082385;;nbInCropHerbicides_R<2.248973;nbHerbicides_R<2.24897;Frequency_BLE>=0.3331815;CropRotationLength_R<4;Frequency_COLZA<0.0832955;Frequency_POIS>=0.3331815;Frequency_MAIS<0.0832955;Frequency_ORGE<0.083295…
101;295;0.398443994469126;0.369233255586367;0.486065889289032;0.678541929278005;0.0599349037231018;nbHerbicides_R<1.7075535;;nbHerbicides_R>=0.499772;nbHerbicides_BLE>=0.5;nbHerbicides_POIS>=0.5;Situation.Gestion2<0.;Situation.Stock2<0.5;;CropRotationLength_R>=2.5;Frequency_BLE<0.4164765;Frequency_COLZA>=0.0832955;Frequency_POIS<0.4164765;Situation.Rotation1<0.;Situation.Stock1>=0.5;;timeLastTill…
622;175;0.397263151315476;0.360967677136841;0.363495545833571;0.363194805359747;0.501394576931744;nbHerbicides_R>=1.7075535;;nbHerbicides_R>=2.582154;;nbTillageOtherThanPloughOrRoll_R<1.5826105;;nbHerbicides_R<3.5816975;;timeHarvest1stTill_POIS>=14;;Frequency_COLZA>=0.2915335;;harvestDate_BLE>=188.5;;nbRootHerbicides_BLE<0.5;;tFrostMid1<-6.999353574;Emax<276.0702475;tFrostLate1>=-0.0336955355;LBR…
647;15;0.396478429490958;0.310718015729835;0.586609780277478;0.583444422825107;0.105141499131414;nbHerbicides_R>=1.7075535;;nbHerbicides_R<2.582154;;Situation.Stock2<0.5;;Frequency_COLZA<0.2082385;;nbInCropHerbicides_R>=2.248973;nbHerbicides_R>=2.24897;betaCompacted<0.861984437;nonDormantMinimum.YOUNG_SEEDS.>=0.921082578;darknessReduction.YOUNG_SEEDS.>=0.9339639535;rb<1.4618915645;gamma>=0.306195…
269;25;0.396162776437196;0.307602941614746;0.563120577751947;0.23564853981342;0.478279046568669;nbHerbicides_R>=1.7075535;;nbHerbicides_R>=2.582154;;nbTillageOtherThanPloughOrRoll_R>=1.5826105;;Situation.Stock2<0.5;;Frequency_COLZA>=0.2082385;;Situation.Stock1<0.5;;nbInCropHerbicides_R>=3.123574;nbHerbicides_R>=3.12357;Interrow.cm._POIS>=43.5;
257;15;0.394979424570732;0.448100917245939;0.504916854254463;0.177522738287199;0.449377188495329;nbHerbicides_R>=1.7075535;;nbHerbicides_R>=2.582154;;nbTillageOtherThanPloughOrRoll_R>=1.5826105;;Situation.Stock2<0.5;;Frequency_COLZA<0.2082385;;nbHerbicides_R>=3.3318115;nbInCropHerbicides_R>=3.331811;bRolling_BLE<1.5;;MeanTillageDepth_BLE>=15.9375;
83;455;0.394632133946041;0.39170689689473;0.359527968739775;0.545998164032612;0.281295506117046;nbHerbicides_R>=1.7075535;;nbHerbicides_R<2.582154;;Situation.Stock2<0.5;;Frequency_COLZA<0.2082385;;nbInCropHerbicides_R<2.248973;nbHerbicides_R<2.24897;Frequency_BLE<0.3331815;CropRotationLength_R>=4;Frequency_COLZA>=0.0832955;Frequency_POIS<0.3331815;Frequency_MAIS>=0.0832955;Frequency_ORGE>=0.08329…
691;40;0.392923558300351;0.280739252480377;0.279058779679744;0.509926482146644;0.501969718894641;nbHerbicides_R>=1.7075535;;nbHerbicides_R<2.582154;;Situation.Stock2<0.5;;Frequency_COLZA>=0.2082385;;Situation.Stock1<0.5;;nbFallowHerbicides_BLE<0.5;nbTillageOtherThanPloughOrRoll_R>=0.374829;maxTillageDepth_R>=2.5;nbFallowHerbicides_R<0.333181;nbInCropHerbicides_R>=1.7075535;SummerTillage_R>=0.1665…
689;40;0.389192634083943;0.280422653377171;0.336536174118195;0.554798525569259;0.385013183271148;nbHerbicides_R>=1.7075535;;nbHerbicides_R<2.582154;;Situation.Stock2<0.5;;Frequency_COLZA>=0.2082385;;Situation.Stock1<0.5;;nbFallowHerbicides_BLE<0.5;nbTillageOtherThanPloughOrRoll_R>=0.374829;maxTillageDepth_R>=2.5;nbFallowHerbicides_R<0.333181;nbInCropHerbicides_R>=1.7075535;SummerTillage_R>=0.1665…
78;20;0.385515611776873;0.279136862243915;0.722919564884093;0.333809912189167;0.206196107790317;nbHerbicides_R>=1.7075535;;nbHerbicides_R>=2.582154;;nbTillageOtherThanPloughOrRoll_R<1.5826105;;nbHerbicides_R<3.5816975;;timeHarvest1stTill_POIS<14;;nbHerbicides_POIS<2.5;nbTillageOtherThanPloughOrRoll_R>=0.499772;maxTillageDepth_R>=4;nbFallowHerbicides_R<0.499772;nbInCropHerbicides_R>=2.332268;nbFol…
310;145;0.385437406748089;0.372433871042838;0.474730273041215;0.339930442031855;0.354655040876448;nbHerbicides_R>=1.7075535;;nbHerbicides_R>=2.582154;;nbTillageOtherThanPloughOrRoll_R<1.5826105;;nbHerbicides_R<3.5816975;;timeHarvest1stTill_POIS>=14;;Frequency_COLZA>=0.2915335;;harvestDate_BLE>=188.5;;nbRootHerbicides_BLE>=0.5;
309;85;0.384494642902566;0.279263529958769;0.451394328770841;0.37363224493328;0.433688467947374;nbHerbicides_R>=1.7075535;;nbHerbicides_R>=2.582154;;nbTillageOtherThanPloughOrRoll_R<1.5826105;;nbHerbicides_R<3.5816975;;timeHarvest1stTill_POIS>=14;;Frequency_COLZA>=0.2915335;;harvestDate_BLE<188.5;;PrimaryCropSowingDate_COLZA<223.5;
1083;80;0.380880675542579;0.370829588189741;0.614208358312828;0.348745732670712;0.189739022997033;nbHerbicides_R>=1.7075535;;nbHerbicides_R>=2.582154;;nbTillageOtherThanPloughOrRoll_R>=1.5826105;;Situation.Stock2<0.5;;Frequency_COLZA>=0.2082385;;Situation.Stock1<0.5;;nbInCropHerbicides_R<3.123574;nbHerbicides_R<3.12357;nbMechWeeding_BLE<4.5;;timeLastTillSow_BLE<21.5;;timeHarvest1stTill_POIS<7.5;
688;240;0.379572982479814;0.389492893882401;0.398021089692151;0.510081519320697;0.220696427024006;nbHerbicides_R>=1.7075535;;nbHerbicides_R<2.582154;;Situation.Stock2<0.5;;Frequency_COLZA>=0.2082385;;Situation.Stock1<0.5;;nbFallowHerbicides_BLE<0.5;nbTillageOtherThanPloughOrRoll_R>=0.374829;maxTillageDepth_R>=2.5;nbFallowHerbicides_R<0.333181;nbInCropHerbicides_R>=1.7075535;SummerTillage_R>=0.166…
346;680;0.373944307052907;0.319986772715633;0.440613044096228;0.520883243057593;0.214294168342173;nbHerbicides_R>=1.7075535;;nbHerbicides_R<2.582154;;Situation.Stock2<0.5;;Frequency_COLZA>=0.2082385;;Situation.Stock1<0.5;;nbFallowHerbicides_BLE<0.5;nbTillageOtherThanPloughOrRoll_R>=0.374829;maxTillageDepth_R>=2.5;nbFallowHerbicides_R<0.333181;nbInCropHerbicides_R>=1.7075535;SummerTillage_R>=0.166…
1380;160;0.373677632179249;0.294516889265602;0.406225253175606;0.51863570045242;0.275332685823368;nbHerbicides_R>=1.7075535;;nbHerbicides_R<2.582154;;Situation.Stock2<0.5;;Frequency_COLZA>=0.2082385;;Situation.Stock1<0.5;;nbFallowHerbicides_BLE<0.5;nbTillageOtherThanPloughOrRoll_R>=0.374829;maxTillageDepth_R>=2.5;nbFallowHerbicides_R<0.333181;nbInCropHerbicides_R>=1.7075535;SummerTillage_R>=0.166…
308;220;0.373464575542919;0.310630282847158;0.293206583813106;0.353539758816965;0.536481676694446;nbHerbicides_R>=1.7075535;;nbHerbicides_R>=2.582154;;nbTillageOtherThanPloughOrRoll_R<1.5826105;;nbHerbicides_R<3.5816975;;timeHarvest1stTill_POIS>=14;;Frequency_COLZA>=0.2915335;;harvestDate_BLE<188.5;;PrimaryCropSowingDate_COLZA>=223.5;
262;60;0.371752603828501;0.508990866834986;0.485426229882641;0.322379340045011;0.170213978551366;nbHerbicides_R>=1.7075535;;nbHerbicides_R>=2.582154;;nbTillageOtherThanPloughOrRoll_R>=1.5826105;;Situation.Stock2<0.5;;Frequency_COLZA<0.2082385;;nbHerbicides_R<3.3318115;nbInCropHerbicides_R<3.331811;b_HMmid<0.1757715882;;MaxTillageDepth_POIS>=16.5;
271;40;0.368214333809125;0.263953747801712;0.688348965846867;0.378254845378701;0.142299776209219;nbHerbicides_R>=1.7075535;;nbHerbicides_R>=2.582154;;nbTillageOtherThanPloughOrRoll_R>=1.5826105;;Situation.Stock2<0.5;;Frequency_COLZA>=0.2082385;;Situation.Stock1<0.5;;nbInCropHerbicides_R<3.123574;nbHerbicides_R<3.12357;nbMechWeeding_BLE>=4.5;
37;45;0.367213344285732;0.395573255774076;0.606193129389562;0.137283134534301;0.329803857444992;nbHerbicides_R>=1.7075535;;nbHerbicides_R>=2.582154;;nbTillageOtherThanPloughOrRoll_R<1.5826105;;nbHerbicides_R>=3.5816975;;reductionDepth>=0.000907154;
321;15;0.366546568238578;0.166317950134178;0.117547410997937;0.531643006046947;0.65067790577525;nbHerbicides_R>=1.7075535;;nbHerbicides_R<2.582154;;Situation.Stock2<0.5;;Frequency_COLZA<0.2082385;;nbInCropHerbicides_R>=2.248973;nbHerbicides_R>=2.24897;betaCompacted<0.861984437;nonDormantMinimum.YOUNG_SEEDS.>=0.921082578;darknessReduction.YOUNG_SEEDS.>=0.9339639535;rb<1.4618915645;gamma>=0.3061956…
100;120;0.364730837462865;0.348033904255277;0.31705248290554;0.677649348933849;0.116187613756796;nbHerbicides_R<1.7075535;;nbHerbicides_R>=0.499772;nbHerbicides_BLE>=0.5;nbHerbicides_POIS>=0.5;Situation.Gestion2<0.;Situation.Stock2<0.5;;CropRotationLength_R>=2.5;Frequency_BLE<0.4164765;Frequency_COLZA>=0.0832955;Frequency_POIS<0.4164765;Situation.Rotation1<0.;Situation.Stock1>=0.5;;timeLastTillSo…
1082;300;0.363631348973609;0.31996158101143;0.480277878626538;0.370249186577313;0.284036749679157;nbHerbicides_R>=1.7075535;;nbHerbicides_R>=2.582154;;nbTillageOtherThanPloughOrRoll_R>=1.5826105;;Situation.Stock2<0.5;;Frequency_COLZA>=0.2082385;;Situation.Stock1<0.5;;nbInCropHerbicides_R<3.123574;nbHerbicides_R<3.12357;nbMechWeeding_BLE<4.5;;timeLastTillSow_BLE<21.5;;timeHarvest1stTill_POIS>=7.5;
646;281;0.360982841196323;0.386175524044759;0.319381222275225;0.438510021098471;0.299864597366837;nbHerbicides_R>=1.7075535;;nbHerbicides_R<2.582154;;Situation.Stock2<0.5;;Frequency_COLZA<0.2082385;;nbInCropHerbicides_R>=2.248973;nbHerbicides_R>=2.24897;betaCompacted<0.861984437;nonDormantMinimum.YOUNG_SEEDS.>=0.921082578;darknessReduction.YOUNG_SEEDS.>=0.9339639535;rb<1.4618915645;gamma>=0.30619…
96;125;0.355754735686866;0.327887081666076;0.144982514508303;0.711630694554253;0.238518652018831;nbHerbicides_R<1.7075535;;nbHerbicides_R>=0.499772;nbHerbicides_BLE>=0.5;nbHerbicides_POIS>=0.5;Situation.Gestion2<0.;Situation.Stock2<0.5;;CropRotationLength_R<2.5;Frequency_BLE>=0.4164765;Frequency_COLZA<0.0832955;Frequency_POIS>=0.4164765;Situation.Rotation1>=0.;SummerPlough_R<0.749658;;tFrostEarly…
85;135;0.354319074180116;0.377195193532594;0.378537056013141;0.50529472691985;0.156249320254879;nbHerbicides_R>=1.7075535;;nbHerbicides_R<2.582154;;Situation.Stock2<0.5;;Frequency_COLZA>=0.2082385;;Situation.Stock1>=0.5;;WinterTillage_R<0.1665905;
84;365;0.351104903148043;0.366169482138393;0.475075309242875;0.513320736021327;0.0498540851895772;nbHerbicides_R>=1.7075535;;nbHerbicides_R<2.582154;;Situation.Stock2<0.5;;Frequency_COLZA>=0.2082385;;Situation.Stock1>=0.5;;WinterTillage_R>=0.1665905;
322;10;0.345483414352227;0.405595039068895;0.359404435612424;0.139513363829727;0.477420818897862;nbHerbicides_R>=1.7075535;;nbHerbicides_R<2.582154;;Situation.Stock2<0.5;;Frequency_COLZA<0.2082385;;nbInCropHerbicides_R>=2.248973;nbHerbicides_R>=2.24897;betaCompacted<0.861984437;nonDormantMinimum.YOUNG_SEEDS.>=0.921082578;darknessReduction.YOUNG_SEEDS.>=0.9339639535;rb<1.4618915645;gamma>=0.306195…
267;60;0.336759402417642;0.291447103601488;0.640811634356406;0.317931167877859;0.0968477038348136;nbHerbicides_R>=1.7075535;;nbHerbicides_R>=2.582154;;nbTillageOtherThanPloughOrRoll_R>=1.5826105;;Situation.Stock2<0.5;;Frequency_COLZA>=0.2082385;;Situation.Stock1>=0.5;;timeLastTillSow_BLE<23.5;;harvestDate_COLZA>=204.5;
36;295;0.336294098875335;0.333629044366062;0.39865773230824;0.167046456732155;0.445843162094882;nbHerbicides_R>=1.7075535;;nbHerbicides_R>=2.582154;;nbTillageOtherThanPloughOrRoll_R<1.5826105;;nbHerbicides_R>=3.5816975;;reductionDepth<0.000907154;
130;240;0.334170216702675;0.378512451262234;0.314108685070421;0.360795004880378;0.283264725597664;nbHerbicides_R>=1.7075535;;nbHerbicides_R>=2.582154;;nbTillageOtherThanPloughOrRoll_R>=1.5826105;;Situation.Stock2<0.5;;Frequency_COLZA<0.2082385;;nbHerbicides_R<3.3318115;nbInCropHerbicides_R<3.331811;b_HMmid>=0.1757715882;
153;30;0.334011448065901;0.302350954197549;0.187979814497404;0.308116189544845;0.537598834023806;nbHerbicides_R>=1.7075535;;nbHerbicides_R>=2.582154;;nbTillageOtherThanPloughOrRoll_R<1.5826105;;nbHerbicides_R<3.5816975;;timeHarvest1stTill_POIS>=14;;Frequency_COLZA<0.2915335;;nbPseudorootHerbicides_POIS>=0.5;
540;240;0.327572103171397;0.333546438376891;0.390263779706567;0.36979295549824;0.216685239103891;nbHerbicides_R>=1.7075535;;nbHerbicides_R>=2.582154;;nbTillageOtherThanPloughOrRoll_R>=1.5826105;;Situation.Stock2<0.5;;Frequency_COLZA>=0.2082385;;Situation.Stock1<0.5;;nbInCropHerbicides_R<3.123574;nbHerbicides_R<3.12357;nbMechWeeding_BLE<4.5;;timeLastTillSow_BLE>=21.5;
1282;25;0.325995426760334;0.42554377476955;0.131846509366965;0.400252336256752;0.346339086648069;nbHerbicides_R>=1.7075535;;nbHerbicides_R<2.582154;;Situation.Stock2<0.5;;Frequency_COLZA<0.2082385;;nbInCropHerbicides_R>=2.248973;nbHerbicides_R>=2.24897;betaCompacted<0.861984437;nonDormantMinimum.YOUNG_SEEDS.>=0.921082578;darknessReduction.YOUNG_SEEDS.>=0.9339639535;rb<1.4618915645;gamma>=0.306195…
640;100;0.324990069522465;0.426816475982076;0.223536205260531;0.4312448939669;0.218362702880355;nbHerbicides_R>=1.7075535;;nbHerbicides_R<2.582154;;Situation.Stock2<0.5;;Frequency_COLZA<0.2082385;;nbInCropHerbicides_R>=2.248973;nbHerbicides_R>=2.24897;betaCompacted<0.861984437;nonDormantMinimum.YOUNG_SEEDS.>=0.921082578;darknessReduction.YOUNG_SEEDS.>=0.9339639535;rb<1.4618915645;gamma>=0.3061956…
660;55;0.324531160626415;0.337332516709842;0.143037408425349;0.583244199398714;0.234510517971756;nbHerbicides_R>=1.7075535;;nbHerbicides_R<2.582154;;Situation.Stock2<0.5;;Frequency_COLZA<0.2082385;;nbInCropHerbicides_R<2.248973;nbHerbicides_R<2.24897;Frequency_BLE>=0.3331815;CropRotationLength_R<4;Frequency_COLZA<0.0832955;Frequency_POIS>=0.3331815;Frequency_MAIS<0.0832955;Frequency_ORGE<0.083295…
164;51;0.322237574736809;0.284787156301174;0.168278190969258;0.538482667348022;0.297402284328783;nbHerbicides_R>=1.7075535;;nbHerbicides_R<2.582154;;Situation.Stock2<0.5;;Frequency_COLZA<0.2082385;;nbInCropHerbicides_R<2.248973;nbHerbicides_R<2.24897;Frequency_BLE>=0.3331815;CropRotationLength_R<4;Frequency_COLZA<0.0832955;Frequency_POIS>=0.3331815;Frequency_MAIS<0.0832955;Frequency_ORGE<0.083295…
268;195;0.312050093194602;0.32814227480255;0.481348575063211;0.222888274991245;0.215821247921404;nbHerbicides_R>=1.7075535;;nbHerbicides_R>=2.582154;;nbTillageOtherThanPloughOrRoll_R>=1.5826105;;Situation.Stock2<0.5;;Frequency_COLZA>=0.2082385;;Situation.Stock1<0.5;;nbInCropHerbicides_R>=3.123574;nbHerbicides_R>=3.12357;Interrow.cm._POIS<43.5;
152;35;0.301382926761547;0.468966969729318;0.157211433590853;0.320197365319011;0.259155938407005;nbHerbicides_R>=1.7075535;;nbHerbicides_R>=2.582154;;nbTillageOtherThanPloughOrRoll_R<1.5826105;;nbHerbicides_R<3.5816975;;timeHarvest1stTill_POIS>=14;;Frequency_COLZA<0.2915335;;nbPseudorootHerbicides_POIS<0.5;
266;165;0.297719890025725;0.354206408654359;0.473586335435205;0.31827265270475;0.0448141633085861;nbHerbicides_R>=1.7075535;;nbHerbicides_R>=2.582154;;nbTillageOtherThanPloughOrRoll_R>=1.5826105;;Situation.Stock2<0.5;;Frequency_COLZA>=0.2082385;;Situation.Stock1>=0.5;;timeLastTillSow_BLE<23.5;;harvestDate_COLZA<204.5;
132;90;0.277816715997284;0.3385278941146;0.350994948030195;0.34883758034901;0.07290644149533;nbHerbicides_R>=1.7075535;;nbHerbicides_R>=2.582154;;nbTillageOtherThanPloughOrRoll_R>=1.5826105;;Situation.Stock2<0.5;;Frequency_COLZA>=0.2082385;;Situation.Stock1>=0.5;;timeLastTillSow_BLE>=23.5;
256;85;0.258605566068918;0.422241594964019;0.267309220056095;0.179558542013912;0.165312907241647;nbHerbicides_R>=1.7075535;;nbHerbicides_R>=2.582154;;nbTillageOtherThanPloughOrRoll_R>=1.5826105;;Situation.Stock2<0.5;;Frequency_COLZA<0.2082385;;nbHerbicides_R>=3.3318115;nbInCropHerbicides_R>=3.331811;bRolling_BLE<1.5;;MeanTillageDepth_BLE<15.9375;
