# Supplementary material for: Tracking Ideal Varieties and Cropping Techniques for Agroecological Weed Management: A Simulation-Based Study on Pea
Source: Front Plant Sci. 2022 Apr 4;13:809056. doi: 10.3389/fpls.2022.809056 (PMC9014269; doi:10.3389/fpls.2022.809056)
Supplement: Supplementary file 1 [file Data_Sheet_1.ZIP › AllBranches/Feuilles_P_Integrated2_Spring_AnnualPea.csv]

idLeaf;n;MeanIndicator;Indicator_1;Indicator_2;
127;916;0.69323870659173;0.38647741318346;1;nbHerbicides_POIS<1.5;;Situation.Gestion2>=0.5;nbHerbicides_R<0.499772;nbHerbicides_BLE<0.5;nbHerbicides_POIS<0.;mu_LBRlate>=-0.0925612373333333;tPhoto2<19.618463725;LBRlate>=0.4584100975;WMearly<32.1475524733333;b_WMearly>=0.427420706;b_RLHlate<3.1520728295;mu_HMmid>=0.220285889;PeaFloweringTT>=198.500003;;timeLastTillSow_POIS<82.25;;PrimaryCropSowingD…
125;91;0.659717058521006;0.319434117042013;1;nbHerbicides_POIS<1.5;;Situation.Gestion2>=0.5;nbHerbicides_R<0.499772;nbHerbicides_BLE<0.5;nbHerbicides_POIS<0.;mu_LBRlate>=-0.0925612373333333;tPhoto2<19.618463725;LBRlate>=0.4584100975;WMearly<32.1475524733333;b_WMearly>=0.427420706;b_RLHlate<3.1520728295;mu_HMmid>=0.220285889;PeaFloweringTT>=198.500003;;timeLastTillSow_POIS>=82.25;;nbManure_R<0.166…
875;45;0.657690139928008;0.530690053563291;0.784690226292725;nbHerbicides_POIS<1.5;;Situation.Gestion2<0.5;nbHerbicides_R>=0.499772;nbHerbicides_BLE>=0.5;nbHerbicides_POIS>=0.;b_WMearly>=0.427420706;tPhoto2<19.618463725;LBRlate>=0.4584100975;WMearly<32.1475524733333;b_RLHlate<3.1520728295;mu_LBRlate>=-0.0925612373333333;mu_HMmid>=0.220285889;PeaFloweringTT>=166.899062;;timeLastTillSow_POIS>=21.75…	ORVANTIS	VIRTUAL10	VIRTUAL3	VIRTUAL4	VIRTUAL5	VIRTUAL7	VIRTUAL8};;PrimaryCropSowingDate_ORGE<169;;WheatVariety in {VIRTUAL4	VIRTUAL5};harvestDate_BLE<186.5;nbMultiHerbicides_POIS>=0.5;EfficacyDicot._POIS>=0.875;propSpeciesMortSup80_POIS>=0.5;propSpeciesMortSup90_POIS>=0.5;Frequency_ORGE>=0.2082385;Situation.Rotation3>=0.
439;96;0.630244304623976;0.473180171250743;0.787308437997208;nbHerbicides_POIS<1.5;;Situation.Gestion2<0.5;nbHerbicides_R>=0.499772;nbHerbicides_BLE>=0.5;nbHerbicides_POIS>=0.;b_WMearly>=0.427420706;tPhoto2<19.618463725;LBRlate>=0.4584100975;WMearly<32.1475524733333;b_RLHlate<3.1520728295;mu_LBRlate>=-0.0925612373333333;mu_HMmid>=0.220285889;PeaFloweringTT>=166.899062;;timeLastTillSow_POIS>=21.75…	VIRTUAL1	VIRTUAL2	VIRTUAL6	VIRTUAL9};;PrimaryCropSowingDate_BLE<258.5;
111;680;0.622833340332352;0.460976454371968;0.784690226292737;nbHerbicides_POIS<1.5;;Situation.Gestion2<0.5;nbHerbicides_R>=0.499772;nbHerbicides_BLE>=0.5;nbHerbicides_POIS>=0.;b_WMearly>=0.427420706;tPhoto2<19.618463725;LBRlate>=0.4584100975;WMearly<32.1475524733333;b_RLHlate<3.1520728295;mu_LBRlate>=-0.0925612373333333;mu_HMmid>=0.220285889;PeaFloweringTT>=166.899062;;timeLastTillSow_POIS<21.75…	ORVANTIS	VIRTUAL2	VIRTUAL3	VIRTUAL5	VIRTUAL6	VIRTUAL8};
877;108;0.621589385690142;0.458488545087558;0.784690226292725;nbHerbicides_POIS<1.5;;Situation.Gestion2<0.5;nbHerbicides_R>=0.499772;nbHerbicides_BLE>=0.5;nbHerbicides_POIS>=0.;b_WMearly>=0.427420706;tPhoto2<19.618463725;LBRlate>=0.4584100975;WMearly<32.1475524733333;b_RLHlate<3.1520728295;mu_LBRlate>=-0.0925612373333333;mu_HMmid>=0.220285889;PeaFloweringTT>=166.899062;;timeLastTillSow_POIS>=21.7…	VIRTUAL1	VIRTUAL2	VIRTUAL6	VIRTUAL9};;PrimaryCropSowingDate_BLE>=258.5;;summerTillage_POIS>=2.5;
29;591;0.580755250241391;0.161510500482781;1;nbHerbicides_POIS<1.5;;Situation.Gestion2>=0.5;nbHerbicides_R<0.499772;nbHerbicides_BLE<0.5;nbHerbicides_POIS<0.;mu_LBRlate<-0.0925612373333333;tPhoto2>=19.618463725;LBRlate<0.4584100975;WMearly>=32.1475524733333;b_WMearly<0.427420706;b_RLHlate>=3.1520728295;mu_HMmid<0.220285889;PeaFloweringTT>=561.66582125;
221;474;0.57543001897032;0.366169811647908;0.784690226292733;nbHerbicides_POIS<1.5;;Situation.Gestion2<0.5;nbHerbicides_R>=0.499772;nbHerbicides_BLE>=0.5;nbHerbicides_POIS>=0.;b_WMearly>=0.427420706;tPhoto2<19.618463725;LBRlate>=0.4584100975;WMearly<32.1475524733333;b_RLHlate<3.1520728295;mu_LBRlate>=-0.0925612373333333;mu_HMmid>=0.220285889;PeaFloweringTT>=166.899062;;timeLastTillSow_POIS<21.75;…	VIRTUAL1	VIRTUAL10	VIRTUAL4	VIRTUAL7	VIRTUAL9};;timeLastHerbicideHarvest_POIS>=26;
435;220;0.566540181539582;0.348390136786439;0.784690226292725;nbHerbicides_POIS<1.5;;Situation.Gestion2<0.5;nbHerbicides_R>=0.499772;nbHerbicides_BLE>=0.5;nbHerbicides_POIS>=0.;b_WMearly>=0.427420706;tPhoto2<19.618463725;LBRlate>=0.4584100975;WMearly<32.1475524733333;b_RLHlate<3.1520728295;mu_LBRlate>=-0.0925612373333333;mu_HMmid>=0.220285889;PeaFloweringTT>=166.899062;;timeLastTillSow_POIS>=21.7…	VIRTUAL8};;timeSow1stHerbicide_COLZA<129;nbFoliarOnlyHerbicides_R>=0.24988
126;60;0.566111256594855;0.132222513189709;1;nbHerbicides_POIS<1.5;;Situation.Gestion2>=0.5;nbHerbicides_R<0.499772;nbHerbicides_BLE<0.5;nbHerbicides_POIS<0.;mu_LBRlate>=-0.0925612373333333;tPhoto2<19.618463725;LBRlate>=0.4584100975;WMearly<32.1475524733333;b_WMearly>=0.427420706;b_RLHlate<3.1520728295;mu_HMmid>=0.220285889;PeaFloweringTT>=198.500003;;timeLastTillSow_POIS<82.25;;PrimaryCropSowing…
30;414;0.551740279179026;0.103480558358053;1;nbHerbicides_POIS<1.5;;Situation.Gestion2>=0.5;nbHerbicides_R<0.499772;nbHerbicides_BLE<0.5;nbHerbicides_POIS<0.;mu_LBRlate>=-0.0925612373333333;tPhoto2<19.618463725;LBRlate>=0.4584100975;WMearly<32.1475524733333;b_WMearly>=0.427420706;b_RLHlate<3.1520728295;mu_HMmid>=0.220285889;PeaFloweringTT<198.500003;
124;144;0.548580300535373;0.0971606010707464;1;nbHerbicides_POIS<1.5;;Situation.Gestion2>=0.5;nbHerbicides_R<0.499772;nbHerbicides_BLE<0.5;nbHerbicides_POIS<0.;mu_LBRlate>=-0.0925612373333333;tPhoto2<19.618463725;LBRlate>=0.4584100975;WMearly<32.1475524733333;b_WMearly>=0.427420706;b_RLHlate<3.1520728295;mu_HMmid>=0.220285889;PeaFloweringTT>=198.500003;;timeLastTillSow_POIS>=82.25;;nbManure_R>=0.…
876;523;0.533452724555402;0.276519678247547;0.790385770863258;nbHerbicides_POIS<1.5;;Situation.Gestion2<0.5;nbHerbicides_R>=0.499772;nbHerbicides_BLE>=0.5;nbHerbicides_POIS>=0.;b_WMearly>=0.427420706;tPhoto2<19.618463725;LBRlate>=0.4584100975;WMearly<32.1475524733333;b_RLHlate<3.1520728295;mu_LBRlate>=-0.0925612373333333;mu_HMmid>=0.220285889;PeaFloweringTT>=166.899062;;timeLastTillSow_POIS>=21.7…	VIRTUAL1	VIRTUAL2	VIRTUAL6	VIRTUAL9};;PrimaryCropSowingDate_BLE>=258.5;;summerTillage_POIS<2.5;
383;245;0.529000961506926;0.488621470428402;0.569380452585449;nbHerbicides_POIS>=1.5;;nbHerbicides_POIS<2.5;;tPhoto2<19.618463725;LBRlate>=0.4584100975;WMearly<32.1475524733333;b_WMearly>=0.427420706;b_RLHlate<3.1520728295;mu_LBRlate>=-0.0925612373333333;mu_HMmid>=0.220285889;PeaFloweringTT>=231.32916375;;totalIrrigaton.mm.ha._BLE<27.5;;timeLastTillSow_POIS<81.5;;timeLastHerbicideHarvest_COLZA<19…
28;590;0.521916287491548;0.0438325749830967;1;nbHerbicides_POIS<1.5;;Situation.Gestion2>=0.5;nbHerbicides_R<0.499772;nbHerbicides_BLE<0.5;nbHerbicides_POIS<0.;mu_LBRlate<-0.0925612373333333;tPhoto2>=19.618463725;LBRlate<0.4584100975;WMearly>=32.1475524733333;b_WMearly<0.427420706;b_RLHlate>=3.1520728295;mu_HMmid<0.220285889;PeaFloweringTT<561.66582125;
99;174;0.515486977220995;0.246283728149266;0.784690226292725;nbHerbicides_POIS<1.5;;Situation.Gestion2<0.5;nbHerbicides_R>=0.499772;nbHerbicides_BLE>=0.5;nbHerbicides_POIS>=0.;b_WMearly<0.427420706;tPhoto2>=19.618463725;LBRlate<0.4584100975;WMearly>=32.1475524733333;b_RLHlate>=3.1520728295;mu_LBRlate<-0.0925612373333333;mu_HMmid<0.220285889;PeaFloweringTT<608.13351825;;Situation.Stock2>=0.5;;time…
53;152;0.499141756499396;0.213593286706067;0.784690226292725;nbHerbicides_POIS<1.5;;Situation.Gestion2<0.5;nbHerbicides_R>=0.499772;nbHerbicides_BLE>=0.5;nbHerbicides_POIS>=0.;b_WMearly>=0.427420706;tPhoto2<19.618463725;LBRlate>=0.4584100975;WMearly<32.1475524733333;b_RLHlate<3.1520728295;mu_LBRlate>=-0.0925612373333333;mu_HMmid>=0.220285889;PeaFloweringTT<166.899062;;timeLastTillSow_POIS<4.5;
874;68;0.498232532777474;0.211774839262224;0.784690226292725;nbHerbicides_POIS<1.5;;Situation.Gestion2<0.5;nbHerbicides_R>=0.499772;nbHerbicides_BLE>=0.5;nbHerbicides_POIS>=0.;b_WMearly>=0.427420706;tPhoto2<19.618463725;LBRlate>=0.4584100975;WMearly<32.1475524733333;b_RLHlate<3.1520728295;mu_LBRlate>=-0.0925612373333333;mu_HMmid>=0.220285889;PeaFloweringTT>=166.899062;;timeLastTillSow_POIS>=21.75…	ORVANTIS	VIRTUAL10	VIRTUAL3	VIRTUAL4	VIRTUAL5	VIRTUAL7	VIRTUAL8};;PrimaryCropSowingDate_ORGE<169;;WheatVariety in {VIRTUAL10	VIRTUAL7	VIRTUAL8};harvestDate_BLE>=186.5;nbMultiHerbicides_POIS<0.5;EfficacyDicot._POIS<0.875;propSpeciesMortSup80_POIS<0.5;propSpeciesMortSup90_POIS<0.5;Frequency_ORGE<0.2082385;Situation.Rotation3<0.
436;913;0.493351085396722;0.203810144048459;0.782892026744985;nbHerbicides_POIS<1.5;;Situation.Gestion2<0.5;nbHerbicides_R>=0.499772;nbHerbicides_BLE>=0.5;nbHerbicides_POIS>=0.;b_WMearly>=0.427420706;tPhoto2<19.618463725;LBRlate>=0.4584100975;WMearly<32.1475524733333;b_RLHlate<3.1520728295;mu_LBRlate>=-0.0925612373333333;mu_HMmid>=0.220285889;PeaFloweringTT>=166.899062;;timeLastTillSow_POIS>=21.7…	ORVANTIS	VIRTUAL10	VIRTUAL3	VIRTUAL4	VIRTUAL5	VIRTUAL7	VIRTUAL8};;PrimaryCropSowingDate_ORGE>=169;
765;438;0.492190263266507;0.415000073947564;0.569380452585449;nbHerbicides_POIS>=1.5;;nbHerbicides_POIS<2.5;;tPhoto2<19.618463725;LBRlate>=0.4584100975;WMearly<32.1475524733333;b_WMearly>=0.427420706;b_RLHlate<3.1520728295;mu_LBRlate>=-0.0925612373333333;mu_HMmid>=0.220285889;PeaFloweringTT>=231.32916375;;totalIrrigaton.mm.ha._BLE<27.5;;timeLastTillSow_POIS<81.5;;timeLastHerbicideHarvest_COLZA<19…
103;853;0.488607116330115;0.192524006367502;0.784690226292729;nbHerbicides_POIS<1.5;;Situation.Gestion2<0.5;nbHerbicides_R>=0.499772;nbHerbicides_BLE>=0.5;nbHerbicides_POIS>=0.;b_WMearly<0.427420706;tPhoto2>=19.618463725;LBRlate<0.4584100975;WMearly>=32.1475524733333;b_RLHlate>=3.1520728295;mu_LBRlate<-0.0925612373333333;mu_HMmid<0.220285889;PeaFloweringTT>=608.13351825;;timeLastTillSow_POIS<48;;…
220;96;0.472708183280574;0.160726140268424;0.784690226292725;nbHerbicides_POIS<1.5;;Situation.Gestion2<0.5;nbHerbicides_R>=0.499772;nbHerbicides_BLE>=0.5;nbHerbicides_POIS>=0.;b_WMearly>=0.427420706;tPhoto2<19.618463725;LBRlate>=0.4584100975;WMearly<32.1475524733333;b_RLHlate<3.1520728295;mu_LBRlate>=-0.0925612373333333;mu_HMmid>=0.220285889;PeaFloweringTT>=166.899062;;timeLastTillSow_POIS<21.75;…	VIRTUAL1	VIRTUAL10	VIRTUAL4	VIRTUAL7	VIRTUAL9};;timeLastHerbicideHarvest_POIS<26;
216;812;0.450790479233584;0.122189017811304;0.779391940655863;nbHerbicides_POIS<1.5;;Situation.Gestion2<0.5;nbHerbicides_R>=0.499772;nbHerbicides_BLE>=0.5;nbHerbicides_POIS>=0.;b_WMearly>=0.427420706;tPhoto2<19.618463725;LBRlate>=0.4584100975;WMearly<32.1475524733333;b_RLHlate<3.1520728295;mu_LBRlate>=-0.0925612373333333;mu_HMmid>=0.220285889;PeaFloweringTT>=166.899062;;timeLastTillSow_POIS>=21.7…	CEZANNE	VIRTUAL1	VIRTUAL10	VIRTUAL2	VIRTUAL3	VIRTUAL4	VIRTUAL5	VIRTUAL6	VIRTUAL7	VIRTUAL9};
764;521;0.442475139358242;0.315569826131035;0.569380452585449;nbHerbicides_POIS>=1.5;;nbHerbicides_POIS<2.5;;tPhoto2<19.618463725;LBRlate>=0.4584100975;WMearly<32.1475524733333;b_WMearly>=0.427420706;b_RLHlate<3.1520728295;mu_LBRlate>=-0.0925612373333333;mu_HMmid>=0.220285889;PeaFloweringTT>=231.32916375;;totalIrrigaton.mm.ha._BLE<27.5;;timeLastTillSow_POIS<81.5;;timeLastHerbicideHarvest_COLZA<19…
50;518;0.44183424217401;0.0802857518282458;0.803382732519775;nbHerbicides_POIS<1.5;;Situation.Gestion2<0.5;nbHerbicides_R>=0.499772;nbHerbicides_BLE>=0.5;nbHerbicides_POIS>=0.;b_WMearly<0.427420706;tPhoto2>=19.618463725;LBRlate<0.4584100975;WMearly>=32.1475524733333;b_RLHlate>=3.1520728295;mu_LBRlate<-0.0925612373333333;mu_HMmid<0.220285889;PeaFloweringTT>=608.13351825;;timeLastTillSow_POIS>=48;
102;393;0.441833803186129;0.098977380079529;0.784690226292729;nbHerbicides_POIS<1.5;;Situation.Gestion2<0.5;nbHerbicides_R>=0.499772;nbHerbicides_BLE>=0.5;nbHerbicides_POIS>=0.;b_WMearly<0.427420706;tPhoto2>=19.618463725;LBRlate<0.4584100975;WMearly>=32.1475524733333;b_RLHlate>=3.1520728295;mu_LBRlate<-0.0925612373333333;mu_HMmid<0.220285889;PeaFloweringTT>=608.13351825;;timeLastTillSow_POIS<48;;…
189;342;0.435852563517342;0.315897695558415;0.55580743147627;nbHerbicides_POIS>=1.5;;nbHerbicides_POIS<2.5;;tPhoto2<19.618463725;LBRlate>=0.4584100975;WMearly<32.1475524733333;b_WMearly>=0.427420706;b_RLHlate<3.1520728295;mu_LBRlate>=-0.0925612373333333;mu_HMmid>=0.220285889;PeaFloweringTT>=231.32916375;;totalIrrigaton.mm.ha._BLE<27.5;;timeLastTillSow_POIS>=81.5;;WheatVariety in {CAPHORN	VIRTUAL1	VIRTUAL10	VIRTUAL2	VIRTUAL5	VIRTUAL7	VIRTUAL8};
91;190;0.435001547549278;0.300622642513107;0.569380452585449;nbHerbicides_POIS>=1.5;;nbHerbicides_POIS<2.5;;tPhoto2<19.618463725;LBRlate>=0.4584100975;WMearly<32.1475524733333;b_WMearly>=0.427420706;b_RLHlate<3.1520728295;mu_LBRlate>=-0.0925612373333333;mu_HMmid>=0.220285889;PeaFloweringTT<231.32916375;;nbRolling_POIS>=0.5;;Frequency_COLZA>=0.2082385;
434;62;0.433530026844193;0.0823698273956614;0.784690226292725;nbHerbicides_POIS<1.5;;Situation.Gestion2<0.5;nbHerbicides_R>=0.499772;nbHerbicides_BLE>=0.5;nbHerbicides_POIS>=0.;b_WMearly>=0.427420706;tPhoto2<19.618463725;LBRlate>=0.4584100975;WMearly<32.1475524733333;b_RLHlate<3.1520728295;mu_LBRlate>=-0.0925612373333333;mu_HMmid>=0.220285889;PeaFloweringTT>=166.899062;;timeLastTillSow_POIS>=21.7…	VIRTUAL8};;timeSow1stHerbicide_COLZA>=129;nbFoliarOnlyHerbicides_R<0.24988
98;238;0.424157854050165;0.0636254818076051;0.784690226292725;nbHerbicides_POIS<1.5;;Situation.Gestion2<0.5;nbHerbicides_R>=0.499772;nbHerbicides_BLE>=0.5;nbHerbicides_POIS>=0.;b_WMearly<0.427420706;tPhoto2>=19.618463725;LBRlate<0.4584100975;WMearly>=32.1475524733333;b_RLHlate>=3.1520728295;mu_LBRlate<-0.0925612373333333;mu_HMmid<0.220285889;PeaFloweringTT<608.13351825;;Situation.Stock2>=0.5;;tim…
52;1452;0.419441227002569;0.0553599033286991;0.783522550676439;nbHerbicides_POIS<1.5;;Situation.Gestion2<0.5;nbHerbicides_R>=0.499772;nbHerbicides_BLE>=0.5;nbHerbicides_POIS>=0.;b_WMearly>=0.427420706;tPhoto2<19.618463725;LBRlate>=0.4584100975;WMearly<32.1475524733333;b_RLHlate<3.1520728295;mu_LBRlate>=-0.0925612373333333;mu_HMmid>=0.220285889;PeaFloweringTT<166.899062;;timeLastTillSow_POIS>=4.5;
159;429;0.418650936196892;0.483231193515609;0.354070678878174;nbHerbicides_POIS>=1.5;;nbHerbicides_POIS>=2.5;;b_WMearly>=0.427420706;tPhoto2<19.618463725;LBRlate>=0.4584100975;WMearly<32.1475524733333;b_RLHlate<3.1520728295;mu_LBRlate>=-0.0925612373333333;mu_HMmid>=0.220285889;PeaFloweringTT>=349.141657625;;timeLastTillSow_POIS<81.125;;OSRbefore_POIS>=0.5;;MaxTillageDepth_POIS>=16.5;
48;1851;0.412308429337226;0.0382111074996668;0.786405751174785;nbHerbicides_POIS<1.5;;Situation.Gestion2<0.5;nbHerbicides_R>=0.499772;nbHerbicides_BLE>=0.5;nbHerbicides_POIS>=0.;b_WMearly<0.427420706;tPhoto2>=19.618463725;LBRlate<0.4584100975;WMearly>=32.1475524733333;b_RLHlate>=3.1520728295;mu_LBRlate<-0.0925612373333333;mu_HMmid<0.220285889;PeaFloweringTT<608.13351825;;Situation.Stock2<0.5;
157;175;0.406293803218543;0.45851692755891;0.354070678878175;nbHerbicides_POIS>=1.5;;nbHerbicides_POIS>=2.5;;b_WMearly>=0.427420706;tPhoto2<19.618463725;LBRlate>=0.4584100975;WMearly<32.1475524733333;b_RLHlate<3.1520728295;mu_LBRlate>=-0.0925612373333333;mu_HMmid>=0.220285889;PeaFloweringTT>=349.141657625;;timeLastTillSow_POIS<81.125;;OSRbefore_POIS<0.5;;nbNonSystemicHerbicides_R<0.70801;
190;116;0.373012656758172;0.176644860930896;0.569380452585449;nbHerbicides_POIS>=1.5;;nbHerbicides_POIS<2.5;;tPhoto2<19.618463725;LBRlate>=0.4584100975;WMearly<32.1475524733333;b_WMearly>=0.427420706;b_RLHlate<3.1520728295;mu_LBRlate>=-0.0925612373333333;mu_HMmid>=0.220285889;PeaFloweringTT>=231.32916375;;totalIrrigaton.mm.ha._BLE<27.5;;timeLastTillSow_POIS<81.5;;timeLastHerbicideHarvest_COLZA>=1…
625;84;0.370043510585673;0.386016342293169;0.354070678878176;nbHerbicides_POIS>=1.5;;nbHerbicides_POIS>=2.5;;b_WMearly>=0.427420706;tPhoto2<19.618463725;LBRlate>=0.4584100975;WMearly<32.1475524733333;b_RLHlate<3.1520728295;mu_LBRlate>=-0.0925612373333333;mu_HMmid>=0.220285889;PeaFloweringTT>=349.141657625;;timeLastTillSow_POIS<81.125;;OSRbefore_POIS<0.5;;nbNonSystemicHerbicides_R>=0.70801;;timeLa…
188;189;0.363321584443157;0.150570984227275;0.576072184659039;nbHerbicides_POIS>=1.5;;nbHerbicides_POIS<2.5;;tPhoto2<19.618463725;LBRlate>=0.4584100975;WMearly<32.1475524733333;b_WMearly>=0.427420706;b_RLHlate<3.1520728295;mu_LBRlate>=-0.0925612373333333;mu_HMmid>=0.220285889;PeaFloweringTT>=231.32916375;;totalIrrigaton.mm.ha._BLE<27.5;;timeLastTillSow_POIS>=81.5;;WheatVariety in {CEZANNE	ORVANTIS	VIRTUAL3	VIRTUAL4	VIRTUAL6	VIRTUAL9};
313;297;0.355174022551135;0.356277366224096;0.354070678878174;nbHerbicides_POIS>=1.5;;nbHerbicides_POIS>=2.5;;b_WMearly>=0.427420706;tPhoto2<19.618463725;LBRlate>=0.4584100975;WMearly<32.1475524733333;b_RLHlate<3.1520728295;mu_LBRlate>=-0.0925612373333333;mu_HMmid>=0.220285889;PeaFloweringTT>=349.141657625;;timeLastTillSow_POIS<81.125;;OSRbefore_POIS<0.5;;nbNonSystemicHerbicides_R>=0.70801;;timeL…
158;177;0.34037228833835;0.326673897798524;0.354070678878175;nbHerbicides_POIS>=1.5;;nbHerbicides_POIS>=2.5;;b_WMearly>=0.427420706;tPhoto2<19.618463725;LBRlate>=0.4584100975;WMearly<32.1475524733333;b_RLHlate<3.1520728295;mu_LBRlate>=-0.0925612373333333;mu_HMmid>=0.220285889;PeaFloweringTT>=349.141657625;;timeLastTillSow_POIS<81.125;;OSRbefore_POIS>=0.5;;MaxTillageDepth_POIS<16.5;
46;200;0.337447547001351;0.105514641417253;0.569380452585449;nbHerbicides_POIS>=1.5;;nbHerbicides_POIS<2.5;;tPhoto2<19.618463725;LBRlate>=0.4584100975;WMearly<32.1475524733333;b_WMearly>=0.427420706;b_RLHlate<3.1520728295;mu_LBRlate>=-0.0925612373333333;mu_HMmid>=0.220285889;PeaFloweringTT>=231.32916375;;totalIrrigaton.mm.ha._BLE>=27.5;
77;575;0.335762810842725;0.292665852632145;0.378859769053305;nbHerbicides_POIS>=1.5;;nbHerbicides_POIS>=2.5;;b_WMearly>=0.427420706;tPhoto2<19.618463725;LBRlate>=0.4584100975;WMearly<32.1475524733333;b_RLHlate<3.1520728295;mu_LBRlate>=-0.0925612373333333;mu_HMmid>=0.220285889;PeaFloweringTT>=349.141657625;;timeLastTillSow_POIS>=81.125;;nbSystemicHerbicides_R>=1.5826105;
44;604;0.32915941363856;0.083953917783034;0.574364909494086;nbHerbicides_POIS>=1.5;;nbHerbicides_POIS<2.5;;tPhoto2<19.618463725;LBRlate>=0.4584100975;WMearly<32.1475524733333;b_WMearly>=0.427420706;b_RLHlate<3.1520728295;mu_LBRlate>=-0.0925612373333333;mu_HMmid>=0.220285889;PeaFloweringTT<231.32916375;;nbRolling_POIS<0.5;
10;2444;0.319241411863316;0.0688593716848368;0.569623452041795;nbHerbicides_POIS>=1.5;;nbHerbicides_POIS<2.5;;tPhoto2>=19.618463725;LBRlate<0.4584100975;WMearly>=32.1475524733333;b_WMearly<0.427420706;b_RLHlate>=3.1520728295;mu_LBRlate<-0.0925612373333333;mu_HMmid<0.220285889
73;65;0.319029079328231;0.283987479778286;0.354070678878176;nbHerbicides_POIS>=1.5;;nbHerbicides_POIS>=2.5;;b_WMearly>=0.427420706;tPhoto2<19.618463725;LBRlate>=0.4584100975;WMearly<32.1475524733333;b_RLHlate<3.1520728295;mu_LBRlate>=-0.0925612373333333;mu_HMmid>=0.220285889;PeaFloweringTT<349.141657625;;PeaFloweringTT<160.276814666667;;timeSow1stHerbicide_BLE>=231.125;
153;61;0.315335543951874;0.32182894483747;0.308842143066278;nbHerbicides_POIS>=1.5;;nbHerbicides_POIS>=2.5;;b_WMearly>=0.427420706;tPhoto2<19.618463725;LBRlate>=0.4584100975;WMearly<32.1475524733333;b_RLHlate<3.1520728295;mu_LBRlate>=-0.0925612373333333;mu_HMmid>=0.220285889;PeaFloweringTT>=349.141657625;;timeLastTillSow_POIS>=81.125;;nbSystemicHerbicides_R<1.5826105;;winterTillage_POIS<0.5;
90;132;0.307241866396965;0.0451032802084798;0.569380452585449;nbHerbicides_POIS>=1.5;;nbHerbicides_POIS<2.5;;tPhoto2<19.618463725;LBRlate>=0.4584100975;WMearly<32.1475524733333;b_WMearly>=0.427420706;b_RLHlate<3.1520728295;mu_LBRlate>=-0.0925612373333333;mu_HMmid>=0.220285889;PeaFloweringTT<231.32916375;;nbRolling_POIS>=0.5;;Frequency_COLZA<0.2082385;
624;387;0.275074417338536;0.196078155798898;0.354070678878174;nbHerbicides_POIS>=1.5;;nbHerbicides_POIS>=2.5;;b_WMearly>=0.427420706;tPhoto2<19.618463725;LBRlate>=0.4584100975;WMearly<32.1475524733333;b_RLHlate<3.1520728295;mu_LBRlate>=-0.0925612373333333;mu_HMmid>=0.220285889;PeaFloweringTT>=349.141657625;;timeLastTillSow_POIS<81.125;;OSRbefore_POIS<0.5;;nbNonSystemicHerbicides_R>=0.70801;;timeL…
37;487;0.273460540781941;0.193082142319396;0.353838939244486;nbHerbicides_POIS>=1.5;;nbHerbicides_POIS>=2.5;;b_WMearly>=0.427420706;tPhoto2<19.618463725;LBRlate>=0.4584100975;WMearly<32.1475524733333;b_RLHlate<3.1520728295;mu_LBRlate>=-0.0925612373333333;mu_HMmid>=0.220285889;PeaFloweringTT<349.141657625;;PeaFloweringTT>=160.276814666667;
17;1339;0.236561438153879;0.115074972777801;0.358047903529956;nbHerbicides_POIS>=1.5;;nbHerbicides_POIS>=2.5;;b_WMearly<0.427420706;tPhoto2>=19.618463725;LBRlate<0.4584100975;WMearly>=32.1475524733333;b_RLHlate>=3.1520728295;mu_LBRlate<-0.0925612373333333;mu_HMmid<0.220285889;PeaFloweringTT>=553.631289;
152;189;0.230162386901867;0.10625409492556;0.354070678878175;nbHerbicides_POIS>=1.5;;nbHerbicides_POIS>=2.5;;b_WMearly>=0.427420706;tPhoto2<19.618463725;LBRlate>=0.4584100975;WMearly<32.1475524733333;b_RLHlate<3.1520728295;mu_LBRlate>=-0.0925612373333333;mu_HMmid>=0.220285889;PeaFloweringTT>=349.141657625;;timeLastTillSow_POIS>=81.125;;nbSystemicHerbicides_R<1.5826105;;winterTillage_POIS>=0.5;
72;926;0.208640522953481;0.0663243095102299;0.350956736396732;nbHerbicides_POIS>=1.5;;nbHerbicides_POIS>=2.5;;b_WMearly>=0.427420706;tPhoto2<19.618463725;LBRlate>=0.4584100975;WMearly<32.1475524733333;b_RLHlate<3.1520728295;mu_LBRlate>=-0.0925612373333333;mu_HMmid>=0.220285889;PeaFloweringTT<349.141657625;;PeaFloweringTT<160.276814666667;;timeSow1stHerbicide_BLE<231.125;
16;1415;0.203795512680714;0.049368314633016;0.358222710728411;nbHerbicides_POIS>=1.5;;nbHerbicides_POIS>=2.5;;b_WMearly<0.427420706;tPhoto2>=19.618463725;LBRlate<0.4584100975;WMearly>=32.1475524733333;b_RLHlate>=3.1520728295;mu_LBRlate<-0.0925612373333333;mu_HMmid<0.220285889;PeaFloweringTT<553.631289;
