# Supplementary material for: Tracking Ideal Varieties and Cropping Techniques for Agroecological Weed Management: A Simulation-Based Study on Pea
Source: Front Plant Sci. 2022 Apr 4;13:809056. doi: 10.3389/fpls.2022.809056 (PMC9014269; doi:10.3389/fpls.2022.809056)
Supplement: Supplementary file 1 [file Data_Sheet_1.ZIP › AllBranches/Feuilles_P_Integrated2_Spring_Rotation.csv]

idLeaf;n;MeanIndicator;Indicator_1;Indicator_2;
255;184;0.707970349752732;0.415940699505464;1;nbHerbicides_R<1.41602;;nbHerbicides_POIS<0.5;nbHerbicides_R<0.499772;nbHerbicides_BLE<0.5;Situation.Gestion2>=0.;b_RLHlate<3.1520728295;tPhoto2<19.618463725;LBRlate>=0.4584100975;WMearly<32.1475524733333;b_WMearly>=0.427420706;mu_LBRlate>=-0.0925612373333333;mu_HMmid>=0.220285889;PeaFloweringTT>=198.500003;;timeLastTillSow_POIS<67.75;;timeHarvest1stM…
59;25;0.700334308813228;0.400668617626457;1;nbHerbicides_R<1.41602;;nbHerbicides_POIS<0.5;nbHerbicides_R<0.499772;nbHerbicides_BLE<0.5;Situation.Gestion2>=0.;b_RLHlate>=3.1520728295;tPhoto2>=19.618463725;LBRlate<0.4584100975;WMearly>=32.1475524733333;b_WMearly<0.427420706;mu_LBRlate<-0.0925612373333333;mu_HMmid<0.220285889;SummerTillage_R>=4.497946;;timeHarvest1stTill_COLZA>=4.5;
125;45;0.656647367198249;0.313294734396499;1;nbHerbicides_R<1.41602;;nbHerbicides_POIS<0.5;nbHerbicides_R<0.499772;nbHerbicides_BLE<0.5;Situation.Gestion2>=0.;b_RLHlate<3.1520728295;tPhoto2<19.618463725;LBRlate>=0.4584100975;WMearly<32.1475524733333;b_WMearly>=0.427420706;mu_LBRlate>=-0.0925612373333333;mu_HMmid>=0.220285889;PeaFloweringTT>=198.500003;;timeLastTillSow_POIS>=67.75;;timeLastMechWee…
61;68;0.640710042010975;0.281420084021949;1;nbHerbicides_R<1.41602;;nbHerbicides_POIS<0.5;nbHerbicides_R<0.499772;nbHerbicides_BLE<0.5;Situation.Gestion2>=0.;b_RLHlate<3.1520728295;tPhoto2<19.618463725;LBRlate>=0.4584100975;WMearly<32.1475524733333;b_WMearly>=0.427420706;mu_LBRlate>=-0.0925612373333333;mu_HMmid>=0.220285889;PeaFloweringTT<198.500003;;timeLastTillSow_COLZA<8.5;
126;43;0.640465669835646;0.280931339671293;1;nbHerbicides_R<1.41602;;nbHerbicides_POIS<0.5;nbHerbicides_R<0.499772;nbHerbicides_BLE<0.5;Situation.Gestion2>=0.;b_RLHlate<3.1520728295;tPhoto2<19.618463725;LBRlate>=0.4584100975;WMearly<32.1475524733333;b_WMearly>=0.427420706;mu_LBRlate>=-0.0925612373333333;mu_HMmid>=0.220285889;PeaFloweringTT>=198.500003;;timeLastTillSow_POIS<67.75;;timeHarvest1stMa…
254;15;0.606936030461706;0.213872060923413;1;nbHerbicides_R<1.41602;;nbHerbicides_POIS<0.5;nbHerbicides_R<0.499772;nbHerbicides_BLE<0.5;Situation.Gestion2>=0.;b_RLHlate<3.1520728295;tPhoto2<19.618463725;LBRlate>=0.4584100975;WMearly<32.1475524733333;b_WMearly>=0.427420706;mu_LBRlate>=-0.0925612373333333;mu_HMmid>=0.220285889;PeaFloweringTT>=198.500003;;timeLastTillSow_POIS<67.75;;timeHarvest1stMa…
51;30;0.605457568501915;0.465853657349215;0.745061479654614;nbHerbicides_R<1.41602;;nbHerbicides_POIS>=0.5;nbHerbicides_R>=0.499772;nbHerbicides_BLE>=0.5;Situation.Gestion2<0.;Situation.Stock2<0.5;;timeLastHerbicideHarvest_POIS>=103;;timeLastTillSow_POIS<20;
55;55;0.603008317475039;0.472112098557344;0.733904536392734;nbHerbicides_R<1.41602;;nbHerbicides_POIS>=0.5;nbHerbicides_R>=0.499772;nbHerbicides_BLE>=0.5;Situation.Gestion2<0.;Situation.Stock2>=0.5;;Epsi_b>=3.178791518;C0surface>=35.99079861;TTcot<73.42134407;rateCyl>=0.118304422;tFrostEarly1<-3.9742659975;tFrostEarly2<-7.59171104175;tFrostLate2<-1.926458088;SLAearly<278.060440766667;LBRlate>=0.3…
97;10;0.599589930152475;0.498694701275508;0.700485159029442;nbHerbicides_R<1.41602;;nbHerbicides_POIS>=0.5;nbHerbicides_R>=0.499772;nbHerbicides_BLE>=0.5;Situation.Gestion2<0.;Situation.Stock2<0.5;;timeLastHerbicideHarvest_POIS<103;;nbHerbicides_R>=1.2077815;;meanMechWeedDepth.cm._COLZA>=4.375;
58;30;0.59931933420392;0.19863866840784;1;nbHerbicides_R<1.41602;;nbHerbicides_POIS<0.5;nbHerbicides_R<0.499772;nbHerbicides_BLE<0.5;Situation.Gestion2>=0.;b_RLHlate>=3.1520728295;tPhoto2>=19.618463725;LBRlate<0.4584100975;WMearly>=32.1475524733333;b_WMearly<0.427420706;mu_LBRlate<-0.0925612373333333;mu_HMmid<0.220285889;SummerTillage_R>=4.497946;;timeHarvest1stTill_COLZA<4.5;
28;280;0.588481518365112;0.176963036730224;1;nbHerbicides_R<1.41602;;nbHerbicides_POIS<0.5;nbHerbicides_R<0.499772;nbHerbicides_BLE<0.5;Situation.Gestion2>=0.;b_RLHlate>=3.1520728295;tPhoto2>=19.618463725;LBRlate<0.4584100975;WMearly>=32.1475524733333;b_WMearly<0.427420706;mu_LBRlate<-0.0925612373333333;mu_HMmid<0.220285889;SummerTillage_R<4.497946;
179;10;0.584613173927393;0.544129278049226;0.62509706980556;nbHerbicides_R>=1.41602;;nbHerbicides_R<2.4155635;;nbHerbicides_R<1.915792;;timeLastTillSow_POIS>=3.5;;PeaFloweringTT<341.428559583333;;Situation.Stock2>=0.5;;PrimaryCropSowingDate_BLE<280;summerTillage_BLE>=5.5;timeSow1stHerbicide_BLE>=126.25;EfficacyMonocot_POIS>=0.9687
124;35;0.578683843556546;0.157367687113093;1;nbHerbicides_R<1.41602;;nbHerbicides_POIS<0.5;nbHerbicides_R<0.499772;nbHerbicides_BLE<0.5;Situation.Gestion2>=0.;b_RLHlate<3.1520728295;tPhoto2<19.618463725;LBRlate>=0.4584100975;WMearly<32.1475524733333;b_WMearly>=0.427420706;mu_LBRlate>=-0.0925612373333333;mu_HMmid>=0.220285889;PeaFloweringTT>=198.500003;;timeLastTillSow_POIS>=67.75;;timeLastMechWee…
60;60;0.572767843809095;0.145535687618189;1;nbHerbicides_R<1.41602;;nbHerbicides_POIS<0.5;nbHerbicides_R<0.499772;nbHerbicides_BLE<0.5;Situation.Gestion2>=0.;b_RLHlate<3.1520728295;tPhoto2<19.618463725;LBRlate>=0.4584100975;WMearly<32.1475524733333;b_WMearly>=0.427420706;mu_LBRlate>=-0.0925612373333333;mu_HMmid>=0.220285889;PeaFloweringTT<198.500003;;timeLastTillSow_COLZA>=8.5;
199;50;0.545866763885828;0.315860279518331;0.775873248253324;nbHerbicides_R<1.41602;;nbHerbicides_POIS>=0.5;nbHerbicides_R>=0.499772;nbHerbicides_BLE>=0.5;Situation.Gestion2<0.;Situation.Stock2<0.5;;timeLastHerbicideHarvest_POIS<103;;nbHerbicides_R<1.2077815;;timeLastTillSow_BLE<12.5;;WinterTillage_R>=1.874144;
47;45;0.544747651984836;0.431574104158024;0.657921199811648;nbHerbicides_R>=1.41602;;nbHerbicides_R<2.4155635;;nbHerbicides_R<1.915792;;timeLastTillSow_POIS<3.5;;MeanTillageDepth_POIS>=11.222222;
101;85;0.523722782862869;0.299578173617586;0.747867392108151;nbHerbicides_R<1.41602;;nbHerbicides_POIS>=0.5;nbHerbicides_R>=0.499772;nbHerbicides_BLE>=0.5;Situation.Gestion2<0.;Situation.Stock2<0.5;;timeLastHerbicideHarvest_POIS>=103;;timeLastTillSow_POIS>=20;;nbTillageOtherThanPloughOrRoll_R>=1.8324965;
349;40;0.517919860259211;0.427664404355548;0.608175316162874;nbHerbicides_R>=1.41602;;nbHerbicides_R<2.4155635;;nbHerbicides_R>=1.915792;;mu_HMmid>=0.2202858896;tPhoto2<19.618463725;LBRlate>=0.4584100975;WMearly<32.1475524733333;b_WMearly>=0.427420706;b_RLHlate<3.1520728295;mu_LBRlate>=-0.092561237333333;PeaFloweringTT>=190.117248333333;;timeLastTillSow_POIS<27.5;;SowingDensity.seeds.m2._COLZA<86…
337;7;0.513959114423619;0.485680139990449;0.542238088856789;nbHerbicides_R>=1.41602;;nbHerbicides_R<2.4155635;;nbHerbicides_R>=1.915792;;mu_HMmid>=0.2202858896;tPhoto2<19.618463725;LBRlate>=0.4584100975;WMearly<32.1475524733333;b_WMearly>=0.427420706;b_RLHlate<3.1520728295;mu_LBRlate>=-0.092561237333333;PeaFloweringTT<190.117248333333;;harvestDate_BLE<219.5;;SowingDensity.seeds.m2._COLZA>=23.5;nb…
159;40;0.508797879089073;0.600070623228882;0.417525134949264;nbHerbicides_R>=1.41602;;nbHerbicides_R>=2.4155635;;nbHerbicides_R<2.9153355;;LBRearly<0.747827906666667;reductionDepth<0.000601853;rootLength>=64.346210645;r50>=120.8242683;Emax>=296.49886695;rateWidth>=5.876623818;RBR<0.173880918;SLAearly<183.0921405;SLAmid<165.6574235;LBRmid<0.7588053666;LBRlate>=0.571033333333333;HMearly>=19.0591380…
54;20;0.505089787605277;0.290677600881394;0.71950197432916;nbHerbicides_R<1.41602;;nbHerbicides_POIS>=0.5;nbHerbicides_R>=0.499772;nbHerbicides_BLE>=0.5;Situation.Gestion2<0.;Situation.Stock2>=0.5;;Epsi_b>=3.178791518;C0surface>=35.99079861;TTcot<73.42134407;rateCyl>=0.118304422;tFrostEarly1<-3.9742659975;tFrostEarly2<-7.59171104175;tFrostLate2<-1.926458088;SLAearly<278.060440766667;LBRlate>=0.38…
145;10;0.492196867720066;0.544710614806821;0.43968312063331;nbHerbicides_R>=1.41602;;nbHerbicides_R>=2.4155635;;nbHerbicides_R<2.9153355;;LBRearly>=0.747827906666667;reductionDepth>=0.000601853;rootLength<64.346210645;r50<120.8242683;Emax<296.49886695;rateWidth<5.876623818;RBR>=0.173880918;SLAearly>=183.0921405;SLAmid>=165.6574235;LBRmid>=0.7588053666;LBRlate<0.571033333333333;HMearly<19.05913807…
175;65;0.490470725912555;0.468900393856335;0.512041057968776;nbHerbicides_R>=1.41602;;nbHerbicides_R<2.4155635;;nbHerbicides_R>=1.915792;;mu_HMmid>=0.2202858896;tPhoto2<19.618463725;LBRlate>=0.4584100975;WMearly<32.1475524733333;b_WMearly>=0.427420706;b_RLHlate<3.1520728295;mu_LBRlate>=-0.092561237333333;PeaFloweringTT>=190.117248333333;;timeLastTillSow_POIS<27.5;;SowingDensity.seeds.m2._COLZA>=8…
198;60;0.475460246416573;0.178578938849769;0.772341553983377;nbHerbicides_R<1.41602;;nbHerbicides_POIS>=0.5;nbHerbicides_R>=0.499772;nbHerbicides_BLE>=0.5;Situation.Gestion2<0.;Situation.Stock2<0.5;;timeLastHerbicideHarvest_POIS<103;;nbHerbicides_R<1.2077815;;timeLastTillSow_BLE<12.5;;WinterTillage_R<1.874144;
173;42;0.473504026662599;0.423758031765988;0.52325002155921;nbHerbicides_R>=1.41602;;nbHerbicides_R<2.4155635;;nbHerbicides_R>=1.915792;;mu_HMmid>=0.2202858896;tPhoto2<19.618463725;LBRlate>=0.4584100975;WMearly<32.1475524733333;b_WMearly>=0.427420706;b_RLHlate<3.1520728295;mu_LBRlate>=-0.092561237333333;PeaFloweringTT>=190.117248333333;;timeLastTillSow_POIS>=27.5;;nbSystemicHerbicides_R>=1.582610…
26;35;0.468788742059402;0.232252185218617;0.705325298900187;nbHerbicides_R<1.41602;;nbHerbicides_POIS>=0.5;nbHerbicides_R>=0.499772;nbHerbicides_BLE>=0.5;Situation.Gestion2<0.;Situation.Stock2>=0.5;;Epsi_b<3.178791518;C0surface<35.99079861;TTcot>=73.42134407;rateCyl<0.118304422;tFrostEarly1>=-3.9742659975;tFrostEarly2>=-7.59171104175;tFrostLate2>=-1.926458088;SLAearly>=278.060440766667;LBRlate<0.…
2791;75;0.467929253084212;0.441541243717045;0.494317262451378;nbHerbicides_R>=1.41602;;nbHerbicides_R<2.4155635;;nbHerbicides_R>=1.915792;;mu_HMmid>=0.2202858896;tPhoto2<19.618463725;LBRlate>=0.4584100975;WMearly<32.1475524733333;b_WMearly>=0.427420706;b_RLHlate<3.1520728295;mu_LBRlate>=-0.092561237333333;PeaFloweringTT>=190.117248333333;;timeLastTillSow_POIS<27.5;;SowingDensity.seeds.m2._COLZA<8…
193;155;0.467183189505838;0.229494316120924;0.704872062890752;nbHerbicides_R<1.41602;;nbHerbicides_POIS>=0.5;nbHerbicides_R>=0.499772;nbHerbicides_BLE>=0.5;Situation.Gestion2<0.;Situation.Stock2<0.5;;timeLastHerbicideHarvest_POIS<103;;nbHerbicides_R>=1.2077815;;meanMechWeedDepth.cm._COLZA<4.375;;soilPen<0.9508884305;
169;15;0.465725971028761;0.155578693804199;0.775873248253324;nbHerbicides_R>=1.41602;;nbHerbicides_R<2.4155635;;nbHerbicides_R>=1.915792;;mu_HMmid>=0.2202858896;tPhoto2<19.618463725;LBRlate>=0.4584100975;WMearly<32.1475524733333;b_WMearly>=0.427420706;b_RLHlate<3.1520728295;mu_LBRlate>=-0.092561237333333;PeaFloweringTT<190.117248333333;;harvestDate_BLE<219.5;;SowingDensity.seeds.m2._COLZA<23.5;nb…
98;155;0.465538038628227;0.153395763359172;0.777680313897283;nbHerbicides_R<1.41602;;nbHerbicides_POIS>=0.5;nbHerbicides_R>=0.499772;nbHerbicides_BLE>=0.5;Situation.Gestion2<0.;Situation.Stock2<0.5;;timeLastHerbicideHarvest_POIS<103;;nbHerbicides_R<1.2077815;;timeLastTillSow_BLE>=12.5;
171;39;0.46378646549267;0.412252110915118;0.515320820070223;nbHerbicides_R>=1.41602;;nbHerbicides_R<2.4155635;;nbHerbicides_R>=1.915792;;mu_HMmid>=0.2202858896;tPhoto2<19.618463725;LBRlate>=0.4584100975;WMearly<32.1475524733333;b_WMearly>=0.427420706;b_RLHlate<3.1520728295;mu_LBRlate>=-0.092561237333333;PeaFloweringTT<190.117248333333;;harvestDate_BLE>=219.5;;timeLastTillSow_BLE<14;
75;30;0.45877665250721;0.512507955105595;0.405045349908824;nbHerbicides_R>=1.41602;;nbHerbicides_R>=2.4155635;;nbHerbicides_R<2.9153355;;LBRearly>=0.747827906666667;reductionDepth>=0.000601853;rootLength<64.346210645;r50<120.8242683;Emax<296.49886695;rateWidth<5.876623818;RBR>=0.173880918;SLAearly>=183.0921405;SLAmid>=165.6574235;LBRmid>=0.7588053666;LBRlate<0.571033333333333;HMearly<19.059138078…
91;169;0.457048223419688;0.287360049676978;0.626736397162399;nbHerbicides_R>=1.41602;;nbHerbicides_R<2.4155635;;nbHerbicides_R<1.915792;;timeLastTillSow_POIS>=3.5;;PeaFloweringTT>=341.428559583333;;soilPen<0.9508884305;
46;55;0.437803122529518;0.242913433443683;0.632692811615353;nbHerbicides_R>=1.41602;;nbHerbicides_R<2.4155635;;nbHerbicides_R<1.915792;;timeLastTillSow_POIS<3.5;;MeanTillageDepth_POIS<11.222222;
147;25;0.435982173171321;0.469635684333778;0.402328662008864;nbHerbicides_R>=1.41602;;nbHerbicides_R>=2.4155635;;nbHerbicides_R<2.9153355;;LBRearly>=0.747827906666667;reductionDepth>=0.000601853;rootLength<64.346210645;r50<120.8242683;Emax<296.49886695;rateWidth<5.876623818;RBR>=0.173880918;SLAearly>=183.0921405;SLAmid>=165.6574235;LBRmid>=0.7588053666;LBRlate<0.571033333333333;HMearly<19.0591380…
71;45;0.431466434220284;0.534860342363935;0.328072526076633;nbHerbicides_R>=1.41602;;nbHerbicides_R>=2.4155635;;nbHerbicides_R>=2.9153355;;b_WMearly>=0.427420706;tPhoto2<19.618463725;LBRlate>=0.4584100975;WMearly<32.1475524733333;b_RLHlate<3.1520728295;mu_LBRlate>=-0.0925612373333333;mu_HMmid>=0.220285889;timeLastTillSow_POIS<16.125;;maxTillageDepth_R>=27;
100;31;0.43074773072041;0.135848868397916;0.725646593042904;nbHerbicides_R<1.41602;;nbHerbicides_POIS>=0.5;nbHerbicides_R>=0.499772;nbHerbicides_BLE>=0.5;Situation.Gestion2<0.;Situation.Stock2<0.5;;timeLastHerbicideHarvest_POIS>=103;;timeLastTillSow_POIS>=20;;nbTillageOtherThanPloughOrRoll_R<1.8324965;
178;35;0.422384607138541;0.214672145074691;0.630097069202391;nbHerbicides_R>=1.41602;;nbHerbicides_R<2.4155635;;nbHerbicides_R<1.915792;;timeLastTillSow_POIS>=3.5;;PeaFloweringTT<341.428559583333;;Situation.Stock2>=0.5;;PrimaryCropSowingDate_BLE>=280;summerTillage_BLE<5.5;timeSow1stHerbicide_BLE<126.25;EfficacyMonocot_POIS<0.9687
2790;54;0.421774004979799;0.320474651787634;0.523073358171964;nbHerbicides_R>=1.41602;;nbHerbicides_R<2.4155635;;nbHerbicides_R>=1.915792;;mu_HMmid>=0.2202858896;tPhoto2<19.618463725;LBRlate>=0.4584100975;WMearly<32.1475524733333;b_WMearly>=0.427420706;b_RLHlate<3.1520728295;mu_LBRlate>=-0.092561237333333;PeaFloweringTT>=190.117248333333;;timeLastTillSow_POIS<27.5;;SowingDensity.seeds.m2._COLZA<8…
192;124;0.419358762890551;0.136701539564442;0.702015986216659;nbHerbicides_R<1.41602;;nbHerbicides_POIS>=0.5;nbHerbicides_R>=0.499772;nbHerbicides_BLE>=0.5;Situation.Gestion2<0.;Situation.Stock2<0.5;;timeLastHerbicideHarvest_POIS<103;;nbHerbicides_R>=1.2077815;;meanMechWeedDepth.cm._COLZA<4.375;;soilPen>=0.9508884305;
158;100;0.416004200663275;0.427651279019049;0.404357122307501;nbHerbicides_R>=1.41602;;nbHerbicides_R>=2.4155635;;nbHerbicides_R<2.9153355;;LBRearly<0.747827906666667;reductionDepth<0.000601853;rootLength>=64.346210645;r50>=120.8242683;Emax>=296.49886695;rateWidth>=5.876623818;RBR<0.173880918;SLAearly<183.0921405;SLAmid<165.6574235;LBRmid<0.7588053666;LBRlate>=0.571033333333333;HMearly>=19.059138…
139;25;0.412945873477282;0.536070186509365;0.2898215604452;nbHerbicides_R>=1.41602;;nbHerbicides_R>=2.4155635;;nbHerbicides_R>=2.9153355;;b_WMearly>=0.427420706;tPhoto2<19.618463725;LBRlate>=0.4584100975;WMearly<32.1475524733333;b_RLHlate<3.1520728295;mu_LBRlate>=-0.0925612373333333;mu_HMmid>=0.220285889;timeLastTillSow_POIS>=16.125;;Situation.Stock2>=0.5;;timeHarvest1stTill_BLE<18;PrimaryCropSow…
83;140;0.412452784260543;0.307190439189827;0.51771512933126;nbHerbicides_R>=1.41602;;nbHerbicides_R<2.4155635;;nbHerbicides_R>=1.915792;;mu_HMmid<0.2202858896;tPhoto2>=19.618463725;LBRlate<0.4584100975;WMearly>=32.1475524733333;b_WMearly<0.427420706;b_RLHlate>=3.1520728295;mu_LBRlate<-0.092561237333333;Situation.Stock2>=0.5;;harvestDate_BLE>=169.5;
90;439;0.412449871720064;0.191450678548868;0.633449064891259;nbHerbicides_R>=1.41602;;nbHerbicides_R<2.4155635;;nbHerbicides_R<1.915792;;timeLastTillSow_POIS>=3.5;;PeaFloweringTT>=341.428559583333;;soilPen>=0.9508884305;
345;256;0.408123006650336;0.262164856246051;0.55408115705462;nbHerbicides_R>=1.41602;;nbHerbicides_R<2.4155635;;nbHerbicides_R>=1.915792;;mu_HMmid>=0.2202858896;tPhoto2<19.618463725;LBRlate>=0.4584100975;WMearly<32.1475524733333;b_WMearly>=0.427420706;b_RLHlate<3.1520728295;mu_LBRlate>=-0.092561237333333;PeaFloweringTT>=190.117248333333;;timeLastTillSow_POIS>=27.5;;nbSystemicHerbicides_R<1.582610…
673;50;0.407624703727755;0.285859958704625;0.529389448750885;nbHerbicides_R>=1.41602;;nbHerbicides_R<2.4155635;;nbHerbicides_R>=1.915792;;mu_HMmid>=0.2202858896;tPhoto2<19.618463725;LBRlate>=0.4584100975;WMearly<32.1475524733333;b_WMearly>=0.427420706;b_RLHlate<3.1520728295;mu_LBRlate>=-0.092561237333333;PeaFloweringTT<190.117248333333;;harvestDate_BLE<219.5;;SowingDensity.seeds.m2._COLZA>=23.5;n…
1394;105;0.396654097671299;0.295346420986882;0.497961774355717;nbHerbicides_R>=1.41602;;nbHerbicides_R<2.4155635;;nbHerbicides_R>=1.915792;;mu_HMmid>=0.2202858896;tPhoto2<19.618463725;LBRlate>=0.4584100975;WMearly<32.1475524733333;b_WMearly>=0.427420706;b_RLHlate<3.1520728295;mu_LBRlate>=-0.092561237333333;PeaFloweringTT>=190.117248333333;;timeLastTillSow_POIS<27.5;;SowingDensity.seeds.m2._COLZA<…
88;402;0.387384687901379;0.140926214591024;0.633843161211733;nbHerbicides_R>=1.41602;;nbHerbicides_R<2.4155635;;nbHerbicides_R<1.915792;;timeLastTillSow_POIS>=3.5;;PeaFloweringTT<341.428559583333;;Situation.Stock2<0.5;
2313;10;0.377929073139968;0.0920482738999498;0.663809872379986;nbHerbicides_R>=1.41602;;nbHerbicides_R>=2.4155635;;nbHerbicides_R<2.9153355;;LBRearly>=0.747827906666667;reductionDepth>=0.000601853;rootLength<64.346210645;r50<120.8242683;Emax<296.49886695;rateWidth<5.876623818;RBR>=0.173880918;SLAearly>=183.0921405;SLAmid>=165.6574235;LBRmid>=0.7588053666;LBRlate<0.571033333333333;HMearly<19.05913…
696;93;0.377488248769226;0.24090300079589;0.514073496742562;nbHerbicides_R>=1.41602;;nbHerbicides_R<2.4155635;;nbHerbicides_R>=1.915792;;mu_HMmid>=0.2202858896;tPhoto2<19.618463725;LBRlate>=0.4584100975;WMearly<32.1475524733333;b_WMearly>=0.427420706;b_RLHlate<3.1520728295;mu_LBRlate>=-0.092561237333333;PeaFloweringTT>=190.117248333333;;timeLastTillSow_POIS<27.5;;SowingDensity.seeds.m2._COLZA<86.…
161;70;0.372515381930948;0.252338963613249;0.492691800248647;nbHerbicides_R>=1.41602;;nbHerbicides_R<2.4155635;;nbHerbicides_R>=1.915792;;mu_HMmid<0.2202858896;tPhoto2>=19.618463725;LBRlate<0.4584100975;WMearly>=32.1475524733333;b_WMearly<0.427420706;b_RLHlate>=3.1520728295;mu_LBRlate<-0.092561237333333;Situation.Stock2<0.5;;nbHerbicides_R>=2.0823825;;nbTillageOtherThanPloughOrRoll_R>=4.5812415;
1095;10;0.369562936956674;0.426367564520997;0.312758309392351;nbHerbicides_R>=1.41602;;nbHerbicides_R>=2.4155635;;nbHerbicides_R>=2.9153355;;b_WMearly>=0.427420706;tPhoto2<19.618463725;LBRlate>=0.4584100975;WMearly<32.1475524733333;b_RLHlate<3.1520728295;mu_LBRlate>=-0.0925612373333333;mu_HMmid>=0.220285889;timeLastTillSow_POIS>=16.125;;Situation.Stock2<0.5;;PeaFloweringTT<586.27501675;;SowingDen…
579;75;0.367390689245223;0.315991374146549;0.418790004343897;nbHerbicides_R>=1.41602;;nbHerbicides_R>=2.4155635;;nbHerbicides_R<2.9153355;;LBRearly>=0.747827906666667;reductionDepth>=0.000601853;rootLength<64.346210645;r50<120.8242683;Emax<296.49886695;rateWidth<5.876623818;RBR>=0.173880918;SLAearly>=183.0921405;SLAmid>=165.6574235;LBRmid>=0.7588053666;LBRlate<0.571033333333333;HMearly<19.0591380…
170;36;0.362421093134531;0.208516394846957;0.516325791422104;nbHerbicides_R>=1.41602;;nbHerbicides_R<2.4155635;;nbHerbicides_R>=1.915792;;mu_HMmid>=0.2202858896;tPhoto2<19.618463725;LBRlate>=0.4584100975;WMearly<32.1475524733333;b_WMearly>=0.427420706;b_RLHlate<3.1520728295;mu_LBRlate>=-0.092561237333333;PeaFloweringTT<190.117248333333;;harvestDate_BLE>=219.5;;timeLastTillSow_BLE>=14;
74;35;0.361370850150584;0.32589330930002;0.396848391001148;nbHerbicides_R>=1.41602;;nbHerbicides_R>=2.4155635;;nbHerbicides_R<2.9153355;;LBRearly>=0.747827906666667;reductionDepth>=0.000601853;rootLength<64.346210645;r50<120.8242683;Emax<296.49886695;rateWidth<5.876623818;RBR>=0.173880918;SLAearly>=183.0921405;SLAmid>=165.6574235;LBRmid>=0.7588053666;LBRlate<0.571033333333333;HMearly<19.059138078…
344;121;0.35883502422352;0.225351099752012;0.492318948695029;nbHerbicides_R>=1.41602;;nbHerbicides_R<2.4155635;;nbHerbicides_R>=1.915792;;mu_HMmid>=0.2202858896;tPhoto2<19.618463725;LBRlate>=0.4584100975;WMearly<32.1475524733333;b_WMearly>=0.427420706;b_RLHlate<3.1520728295;mu_LBRlate>=-0.092561237333333;PeaFloweringTT>=190.117248333333;;timeLastTillSow_POIS>=27.5;;nbSystemicHerbicides_R<1.582610…
321;105;0.357401825025331;0.207654147183079;0.507149502867584;nbHerbicides_R>=1.41602;;nbHerbicides_R<2.4155635;;nbHerbicides_R>=1.915792;;mu_HMmid<0.2202858896;tPhoto2>=19.618463725;LBRlate<0.4584100975;WMearly>=32.1475524733333;b_WMearly<0.427420706;b_RLHlate>=3.1520728295;mu_LBRlate<-0.092561237333333;Situation.Stock2<0.5;;nbHerbicides_R>=2.0823825;;nbTillageOtherThanPloughOrRoll_R<4.5812415;;…
1345;215;0.355776252384731;0.163369146730357;0.548183358039105;nbHerbicides_R>=1.41602;;nbHerbicides_R<2.4155635;;nbHerbicides_R>=1.915792;;mu_HMmid>=0.2202858896;tPhoto2<19.618463725;LBRlate>=0.4584100975;WMearly<32.1475524733333;b_WMearly>=0.427420706;b_RLHlate<3.1520728295;mu_LBRlate>=-0.092561237333333;PeaFloweringTT<190.117248333333;;harvestDate_BLE<219.5;;SowingDensity.seeds.m2._COLZA>=23.5…
81;435;0.352892571405051;0.160076994897714;0.545708147912388;nbHerbicides_R>=1.41602;;nbHerbicides_R<2.4155635;;nbHerbicides_R>=1.915792;;mu_HMmid<0.2202858896;tPhoto2>=19.618463725;LBRlate<0.4584100975;WMearly>=32.1475524733333;b_WMearly<0.427420706;b_RLHlate>=3.1520728295;mu_LBRlate<-0.092561237333333;Situation.Stock2<0.5;;nbHerbicides_R<2.0823825;
146;25;0.33239062434985;0.269244306440734;0.395536942258965;nbHerbicides_R>=1.41602;;nbHerbicides_R>=2.4155635;;nbHerbicides_R<2.9153355;;LBRearly>=0.747827906666667;reductionDepth>=0.000601853;rootLength<64.346210645;r50<120.8242683;Emax<296.49886695;rateWidth<5.876623818;RBR>=0.173880918;SLAearly>=183.0921405;SLAmid>=165.6574235;LBRmid>=0.7588053666;LBRlate<0.571033333333333;HMearly<19.05913807…
67;40;0.328825093034354;0.327483546402522;0.330166639666185;nbHerbicides_R>=1.41602;;nbHerbicides_R>=2.4155635;;nbHerbicides_R>=2.9153355;;b_WMearly<0.427420706;tPhoto2>=19.618463725;LBRlate<0.4584100975;WMearly>=32.1475524733333;b_RLHlate>=3.1520728295;mu_LBRlate<-0.0925612373333333;mu_HMmid<0.220285889;timeHarvest1stTill_BLE<6;;SummerTillage_R>=0.832953;nbTillageOtherThanPloughOrRoll_R>=1.33272…
82;25;0.327883737548769;0.1437932894463;0.511974185651238;nbHerbicides_R>=1.41602;;nbHerbicides_R<2.4155635;;nbHerbicides_R>=1.915792;;mu_HMmid<0.2202858896;tPhoto2>=19.618463725;LBRlate<0.4584100975;WMearly>=32.1475524733333;b_WMearly<0.427420706;b_RLHlate>=3.1520728295;mu_LBRlate<-0.092561237333333;Situation.Stock2>=0.5;;harvestDate_BLE<169.5;
577;60;0.327826447289553;0.245557085949008;0.410095808630098;nbHerbicides_R>=1.41602;;nbHerbicides_R>=2.4155635;;nbHerbicides_R<2.9153355;;LBRearly>=0.747827906666667;reductionDepth>=0.000601853;rootLength<64.346210645;r50<120.8242683;Emax<296.49886695;rateWidth<5.876623818;RBR>=0.173880918;SLAearly>=183.0921405;SLAmid>=165.6574235;LBRmid>=0.7588053666;LBRlate<0.571033333333333;HMearly<19.0591380…
38;70;0.327547953761974;0.252949951948412;0.402145955575537;nbHerbicides_R>=1.41602;;nbHerbicides_R>=2.4155635;;nbHerbicides_R<2.9153355;;LBRearly<0.747827906666667;reductionDepth<0.000601853;rootLength>=64.346210645;r50>=120.8242683;Emax>=296.49886695;rateWidth>=5.876623818;RBR<0.173880918;SLAearly<183.0921405;SLAmid<165.6574235;LBRmid<0.7588053666;LBRlate>=0.571033333333333;HMearly>=19.05913807…
275;77;0.324063736017811;0.376377723226902;0.271749748808721;nbHerbicides_R>=1.41602;;nbHerbicides_R>=2.4155635;;nbHerbicides_R>=2.9153355;;b_WMearly>=0.427420706;tPhoto2<19.618463725;LBRlate>=0.4584100975;WMearly<32.1475524733333;b_RLHlate<3.1520728295;mu_LBRlate>=-0.0925612373333333;mu_HMmid>=0.220285889;timeLastTillSow_POIS>=16.125;;Situation.Stock2<0.5;;PeaFloweringTT>=586.27501675;;PrimaryCr…
78;15;0.323609956799746;0.21718103501104;0.430038878588453;nbHerbicides_R>=1.41602;;nbHerbicides_R>=2.4155635;;nbHerbicides_R<2.9153355;;LBRearly<0.747827906666667;reductionDepth<0.000601853;rootLength>=64.346210645;r50>=120.8242683;Emax>=296.49886695;rateWidth>=5.876623818;RBR<0.173880918;SLAearly<183.0921405;SLAmid<165.6574235;LBRmid<0.7588053666;LBRlate>=0.571033333333333;HMearly>=19.059138078…
1344;137;0.322927108288315;0.170219339578343;0.475634876998286;nbHerbicides_R>=1.41602;;nbHerbicides_R<2.4155635;;nbHerbicides_R>=1.915792;;mu_HMmid>=0.2202858896;tPhoto2<19.618463725;LBRlate>=0.4584100975;WMearly<32.1475524733333;b_WMearly>=0.427420706;b_RLHlate<3.1520728295;mu_LBRlate>=-0.092561237333333;PeaFloweringTT<190.117248333333;;harvestDate_BLE<219.5;;SowingDensity.seeds.m2._COLZA>=23.5…
1157;190;0.314504345747547;0.223379859718888;0.405628831776205;nbHerbicides_R>=1.41602;;nbHerbicides_R>=2.4155635;;nbHerbicides_R<2.9153355;;LBRearly>=0.747827906666667;reductionDepth>=0.000601853;rootLength<64.346210645;r50<120.8242683;Emax<296.49886695;rateWidth<5.876623818;RBR>=0.173880918;SLAearly>=183.0921405;SLAmid>=165.6574235;LBRmid>=0.7588053666;LBRlate<0.571033333333333;HMearly<19.05913…
320;205;0.307091093384833;0.129930677455768;0.484251509313899;nbHerbicides_R>=1.41602;;nbHerbicides_R<2.4155635;;nbHerbicides_R>=1.915792;;mu_HMmid<0.2202858896;tPhoto2>=19.618463725;LBRlate<0.4584100975;WMearly>=32.1475524733333;b_WMearly<0.427420706;b_RLHlate>=3.1520728295;mu_LBRlate<-0.092561237333333;Situation.Stock2<0.5;;nbHerbicides_R>=2.0823825;;nbTillageOtherThanPloughOrRoll_R<4.5812415;;…
2312;75;0.294435058764386;0.166931496695365;0.421938620833407;nbHerbicides_R>=1.41602;;nbHerbicides_R>=2.4155635;;nbHerbicides_R<2.9153355;;LBRearly>=0.747827906666667;reductionDepth>=0.000601853;rootLength<64.346210645;r50<120.8242683;Emax<296.49886695;rateWidth<5.876623818;RBR>=0.173880918;SLAearly>=183.0921405;SLAmid>=165.6574235;LBRmid>=0.7588053666;LBRlate<0.571033333333333;HMearly<19.059138…
70;35;0.292042657370203;0.299353663124916;0.28473165161549;nbHerbicides_R>=1.41602;;nbHerbicides_R>=2.4155635;;nbHerbicides_R>=2.9153355;;b_WMearly>=0.427420706;tPhoto2<19.618463725;LBRlate>=0.4584100975;WMearly<32.1475524733333;b_RLHlate<3.1520728295;mu_LBRlate>=-0.0925612373333333;mu_HMmid>=0.220285889;timeLastTillSow_POIS<16.125;;maxTillageDepth_R<27;
576;265;0.274445108025439;0.133440124802696;0.415450091248182;nbHerbicides_R>=1.41602;;nbHerbicides_R>=2.4155635;;nbHerbicides_R<2.9153355;;LBRearly>=0.747827906666667;reductionDepth>=0.000601853;rootLength<64.346210645;r50<120.8242683;Emax<296.49886695;rateWidth<5.876623818;RBR>=0.173880918;SLAearly>=183.0921405;SLAmid>=165.6574235;LBRmid>=0.7588053666;LBRlate<0.571033333333333;HMearly<19.059138…
131;30;0.272391021341302;0.335631340649361;0.209150702033243;nbHerbicides_R>=1.41602;;nbHerbicides_R>=2.4155635;;nbHerbicides_R>=2.9153355;;b_WMearly<0.427420706;tPhoto2>=19.618463725;LBRlate<0.4584100975;WMearly>=32.1475524733333;b_RLHlate>=3.1520728295;mu_LBRlate<-0.0925612373333333;mu_HMmid<0.220285889;timeHarvest1stTill_BLE>=6;;nbHerbDicotSup75_POIS>=1.5;;SowingDensity.seeds.m2._COLZA>=83;
274;64;0.268824874690713;0.249923609118238;0.287726140263187;nbHerbicides_R>=1.41602;;nbHerbicides_R>=2.4155635;;nbHerbicides_R>=2.9153355;;b_WMearly>=0.427420706;tPhoto2<19.618463725;LBRlate>=0.4584100975;WMearly<32.1475524733333;b_RLHlate<3.1520728295;mu_LBRlate>=-0.0925612373333333;mu_HMmid>=0.220285889;timeLastTillSow_POIS>=16.125;;Situation.Stock2<0.5;;PeaFloweringTT>=586.27501675;;PrimaryCr…
138;20;0.267163394395548;0.285423075932455;0.24890371285864;nbHerbicides_R>=1.41602;;nbHerbicides_R>=2.4155635;;nbHerbicides_R>=2.9153355;;b_WMearly>=0.427420706;tPhoto2<19.618463725;LBRlate>=0.4584100975;WMearly<32.1475524733333;b_RLHlate<3.1520728295;mu_LBRlate>=-0.0925612373333333;mu_HMmid>=0.220285889;timeLastTillSow_POIS>=16.125;;Situation.Stock2>=0.5;;timeHarvest1stTill_BLE>=18;PrimaryCropS…
1094;89;0.25528147399614;0.194025270122247;0.316537677870033;nbHerbicides_R>=1.41602;;nbHerbicides_R>=2.4155635;;nbHerbicides_R>=2.9153355;;b_WMearly>=0.427420706;tPhoto2<19.618463725;LBRlate>=0.4584100975;WMearly<32.1475524733333;b_RLHlate<3.1520728295;mu_LBRlate>=-0.0925612373333333;mu_HMmid>=0.220285889;timeLastTillSow_POIS>=16.125;;Situation.Stock2<0.5;;PeaFloweringTT<586.27501675;;SowingDens…
66;65;0.25112165726087;0.182895235167546;0.319348079354194;nbHerbicides_R>=1.41602;;nbHerbicides_R>=2.4155635;;nbHerbicides_R>=2.9153355;;b_WMearly<0.427420706;tPhoto2>=19.618463725;LBRlate<0.4584100975;WMearly>=32.1475524733333;b_RLHlate>=3.1520728295;mu_LBRlate<-0.0925612373333333;mu_HMmid<0.220285889;timeHarvest1stTill_BLE<6;;SummerTillage_R<0.832953;nbTillageOtherThanPloughOrRoll_R<1.3327245;…
272;20;0.23982673502648;0.0717533385836038;0.407900131469357;nbHerbicides_R>=1.41602;;nbHerbicides_R>=2.4155635;;nbHerbicides_R>=2.9153355;;b_WMearly>=0.427420706;tPhoto2<19.618463725;LBRlate>=0.4584100975;WMearly<32.1475524733333;b_RLHlate<3.1520728295;mu_LBRlate>=-0.0925612373333333;mu_HMmid>=0.220285889;timeLastTillSow_POIS>=16.125;;Situation.Stock2<0.5;;PeaFloweringTT<586.27501675;;SowingDens…
64;160;0.223616318404488;0.141146662116648;0.306085974692328;nbHerbicides_R>=1.41602;;nbHerbicides_R>=2.4155635;;nbHerbicides_R>=2.9153355;;b_WMearly<0.427420706;tPhoto2>=19.618463725;LBRlate<0.4584100975;WMearly>=32.1475524733333;b_RLHlate>=3.1520728295;mu_LBRlate<-0.0925612373333333;mu_HMmid<0.220285889;timeHarvest1stTill_BLE>=6;;nbHerbDicotSup75_POIS<1.5;
546;100;0.220727764572963;0.215229217081377;0.226226312064549;nbHerbicides_R>=1.41602;;nbHerbicides_R>=2.4155635;;nbHerbicides_R>=2.9153355;;b_WMearly>=0.427420706;tPhoto2<19.618463725;LBRlate>=0.4584100975;WMearly<32.1475524733333;b_RLHlate<3.1520728295;mu_LBRlate>=-0.0925612373333333;mu_HMmid>=0.220285889;timeLastTillSow_POIS>=16.125;;Situation.Stock2<0.5;;PeaFloweringTT<586.27501675;;SowingDen…
130;50;0.199364955147639;0.15847315606752;0.240256754227759;nbHerbicides_R>=1.41602;;nbHerbicides_R>=2.4155635;;nbHerbicides_R>=2.9153355;;b_WMearly<0.427420706;tPhoto2>=19.618463725;LBRlate<0.4584100975;WMearly>=32.1475524733333;b_RLHlate>=3.1520728295;mu_LBRlate<-0.0925612373333333;mu_HMmid<0.220285889;timeHarvest1stTill_BLE>=6;;nbHerbDicotSup75_POIS>=1.5;;SowingDensity.seeds.m2._COLZA<83;
