# Supplementary material for: Tracking Ideal Varieties and Cropping Techniques for Agroecological Weed Management: A Simulation-Based Study on Pea
Source: Front Plant Sci. 2022 Apr 4;13:809056. doi: 10.3389/fpls.2022.809056 (PMC9014269; doi:10.3389/fpls.2022.809056)
Supplement: Supplementary file 1 [file Data_Sheet_1.ZIP › AllBranches/Feuilles_P_Integrated2_Winter_AnnualPea.csv]

idLeaf;n;MeanIndicator;Indicator_1;Indicator_2;
247;73;0.793339452158394;0.586678904316789;1;nbHerbicides_POIS<2.5;;nbHerbicides_POIS<1.5;;Situation.Gestion2>=0.5;nbHerbicides_R<0.499772;nbHerbicides_BLE<0.5;nbHerbicides_POIS<0.;b_HMmid>=0.1757715882;;b_WMmid>=0.3630135298;;timeLastManureSow_COLZA<3.5;;winterTillage_POIS>=3.5;WheatVariety in {
911;120;0.66653984298228;0.548389459671835;0.784690226292725;nbHerbicides_POIS<2.5;;nbHerbicides_POIS<1.5;;Situation.Gestion2<0.5;nbHerbicides_R>=0.499772;nbHerbicides_BLE>=0.5;nbHerbicides_POIS>=0.;rateWidth>=4.1292855;rateDepth>=11.26416943;Situation.Stock2<0.5;;mu_LBRmid>=-0.1317415174;;timeLastTillSow_POIS<26.5;;nbMechWeeding_POIS>=3.5;;PrimaryCropSowingDate_BLE<323.5;WinterTillage_R<2.665449…
63;891;0.663017320313855;0.326034640627711;1;nbHerbicides_POIS<2.5;;nbHerbicides_POIS<1.5;;Situation.Gestion2>=0.5;nbHerbicides_R<0.499772;nbHerbicides_BLE<0.5;nbHerbicides_POIS<0.;b_HMmid<0.1757715882;;WheatVariety in {CAPHORN	CEZANNE	ORVANTIS	VIRTUAL1	VIRTUAL2	VIRTUAL3	VIRTUAL5	VIRTUAL6	VIRTUAL7	VIRTUAL9};
59;461;0.622879060602045;0.461067894911356;0.784690226292733;nbHerbicides_POIS<2.5;;nbHerbicides_POIS<1.5;;Situation.Gestion2<0.5;nbHerbicides_R>=0.499772;nbHerbicides_BLE>=0.5;nbHerbicides_POIS>=0.;rateWidth<4.1292855;rateDepth<11.26416943;Situation.Stock2>=0.5;
1817;47;0.616291423922126;0.447892621551527;0.784690226292725;nbHerbicides_POIS<2.5;;nbHerbicides_POIS<1.5;;Situation.Gestion2<0.5;nbHerbicides_R>=0.499772;nbHerbicides_BLE>=0.5;nbHerbicides_POIS>=0.;rateWidth>=4.1292855;rateDepth>=11.26416943;Situation.Stock2<0.5;;mu_LBRmid>=-0.1317415174;;timeLastTillSow_POIS<26.5;;nbMechWeeding_POIS<3.5;;SowingDensity.seeds.m2._POIS<85;;PrimaryCropSowingDate_B…
246;178;0.582095189273602;0.164190378547204;1;nbHerbicides_POIS<2.5;;nbHerbicides_POIS<1.5;;Situation.Gestion2>=0.5;nbHerbicides_R<0.499772;nbHerbicides_BLE<0.5;nbHerbicides_POIS<0.;b_HMmid>=0.1757715882;;b_WMmid>=0.3630135298;;timeLastManureSow_COLZA<3.5;;winterTillage_POIS<3.5;WheatVariety in {
62;205;0.579810235790719;0.159620471581439;1;nbHerbicides_POIS<2.5;;nbHerbicides_POIS<1.5;;Situation.Gestion2>=0.5;nbHerbicides_R<0.499772;nbHerbicides_BLE<0.5;nbHerbicides_POIS<0.;b_HMmid<0.1757715882;;WheatVariety in {VIRTUAL10	VIRTUAL4	VIRTUAL8};
122;1475;0.571347664860904;0.142695329721809;1;nbHerbicides_POIS<2.5;;nbHerbicides_POIS<1.5;;Situation.Gestion2>=0.5;nbHerbicides_R<0.499772;nbHerbicides_BLE<0.5;nbHerbicides_POIS<0.;b_HMmid>=0.1757715882;;b_WMmid>=0.3630135298;;timeLastManureSow_COLZA>=3.5;
117;802;0.567901406153123;0.346060350227458;0.789742462078788;nbHerbicides_POIS<2.5;;nbHerbicides_POIS<1.5;;Situation.Gestion2<0.5;nbHerbicides_R>=0.499772;nbHerbicides_BLE>=0.5;nbHerbicides_POIS>=0.;rateWidth<4.1292855;rateDepth<11.26416943;Situation.Stock2<0.5;;timeLastTillSow_POIS<8.5;
115;708;0.557945297640277;0.331200368987818;0.784690226292735;nbHerbicides_POIS<2.5;;nbHerbicides_POIS<1.5;;Situation.Gestion2<0.5;nbHerbicides_R>=0.499772;nbHerbicides_BLE>=0.5;nbHerbicides_POIS>=0.;rateWidth>=4.1292855;rateDepth>=11.26416943;Situation.Stock2>=0.5;;mu_LBRmid>=-0.1317415174;
60;1028;0.529481207518213;0.058962415036426;1;nbHerbicides_POIS<2.5;;nbHerbicides_POIS<1.5;;Situation.Gestion2>=0.5;nbHerbicides_R<0.499772;nbHerbicides_BLE<0.5;nbHerbicides_POIS<0.;b_HMmid>=0.1757715882;;b_WMmid<0.3630135298;
909;595;0.522966594814992;0.261242963337247;0.784690226292737;nbHerbicides_POIS<2.5;;nbHerbicides_POIS<1.5;;Situation.Gestion2<0.5;nbHerbicides_R>=0.499772;nbHerbicides_BLE>=0.5;nbHerbicides_POIS>=0.;rateWidth>=4.1292855;rateDepth>=11.26416943;Situation.Stock2<0.5;;mu_LBRmid>=-0.1317415174;;timeLastTillSow_POIS<26.5;;nbMechWeeding_POIS<3.5;;SowingDensity.seeds.m2._POIS>=85;
116;1374;0.503680897846986;0.224014318404621;0.783347477289351;nbHerbicides_POIS<2.5;;nbHerbicides_POIS<1.5;;Situation.Gestion2<0.5;nbHerbicides_R>=0.499772;nbHerbicides_BLE>=0.5;nbHerbicides_POIS>=0.;rateWidth<4.1292855;rateDepth<11.26416943;Situation.Stock2<0.5;;timeLastTillSow_POIS>=8.5;
114;647;0.48596181857649;0.187233410860241;0.784690226292739;nbHerbicides_POIS<2.5;;nbHerbicides_POIS<1.5;;Situation.Gestion2<0.5;nbHerbicides_R>=0.499772;nbHerbicides_BLE>=0.5;nbHerbicides_POIS>=0.;rateWidth>=4.1292855;rateDepth>=11.26416943;Situation.Stock2>=0.5;;mu_LBRmid<-0.1317415174;
27;536;0.477001598031974;0.370452139960993;0.583551056102955;nbHerbicides_POIS<2.5;;nbHerbicides_POIS>=1.5;;rateDepth<11.264169435;rateWidth<4.129285;timeLastTillSow_POIS<14.5;
103;336;0.466922226202226;0.364463999819003;0.569380452585449;nbHerbicides_POIS<2.5;;nbHerbicides_POIS>=1.5;;rateDepth>=11.264169435;rateWidth>=4.129285;mu_LBRmid>=-0.0987870431;;MeanTillageDepth_POIS>=14.3333335;;CropRotationLength_R<3.5;Frequency_BLE>=0.2915335;Frequency_POIS>=0.2915335;Frequency_ORGE<0.083295
1816;1387;0.464617251424914;0.144544276557112;0.784690226292716;nbHerbicides_POIS<2.5;;nbHerbicides_POIS<1.5;;Situation.Gestion2<0.5;nbHerbicides_R>=0.499772;nbHerbicides_BLE>=0.5;nbHerbicides_POIS>=0.;rateWidth>=4.1292855;rateDepth>=11.26416943;Situation.Stock2<0.5;;mu_LBRmid>=-0.1317415174;;timeLastTillSow_POIS<26.5;;nbMechWeeding_POIS<3.5;;SowingDensity.seeds.m2._POIS<85;;PrimaryCropSowingDate…
226;1774;0.435610762434381;0.0865459754447118;0.78467554942405;nbHerbicides_POIS<2.5;;nbHerbicides_POIS<1.5;;Situation.Gestion2<0.5;nbHerbicides_R>=0.499772;nbHerbicides_BLE>=0.5;nbHerbicides_POIS>=0.;rateWidth>=4.1292855;rateDepth>=11.26416943;Situation.Stock2<0.5;;mu_LBRmid>=-0.1317415174;;timeLastTillSow_POIS>=26.5;
112;4383;0.423268838727569;0.0625488891902713;0.783988788264866;nbHerbicides_POIS<2.5;;nbHerbicides_POIS<1.5;;Situation.Gestion2<0.5;nbHerbicides_R>=0.499772;nbHerbicides_BLE>=0.5;nbHerbicides_POIS>=0.;rateWidth>=4.1292855;rateDepth>=11.26416943;Situation.Stock2<0.5;;mu_LBRmid<-0.1317415174;
26;560;0.409106694389748;0.248832936194048;0.569380452585449;nbHerbicides_POIS<2.5;;nbHerbicides_POIS>=1.5;;rateDepth<11.264169435;rateWidth<4.129285;timeLastTillSow_POIS>=14.5;
910;20;0.408010749980021;0.0313312736673177;0.784690226292725;nbHerbicides_POIS<2.5;;nbHerbicides_POIS<1.5;;Situation.Gestion2<0.5;nbHerbicides_R>=0.499772;nbHerbicides_BLE>=0.5;nbHerbicides_POIS>=0.;rateWidth>=4.1292855;rateDepth>=11.26416943;Situation.Stock2<0.5;;mu_LBRmid>=-0.1317415174;;timeLastTillSow_POIS<26.5;;nbMechWeeding_POIS>=3.5;;PrimaryCropSowingDate_BLE>=323.5;WinterTillage_R>=2.665…
101;470;0.396443673902821;0.216138360745363;0.57674898706028;nbHerbicides_POIS<2.5;;nbHerbicides_POIS>=1.5;;rateDepth>=11.264169435;rateWidth>=4.129285;mu_LBRmid>=-0.0987870431;;MeanTillageDepth_POIS<14.3333335;;WheatVariety in {ORVANTIS	VIRTUAL1	VIRTUAL3	VIRTUAL7};
102;128;0.351444974213893;0.133509495842337;0.569380452585449;nbHerbicides_POIS<2.5;;nbHerbicides_POIS>=1.5;;rateDepth>=11.264169435;rateWidth>=4.129285;mu_LBRmid>=-0.0987870431;;MeanTillageDepth_POIS>=14.3333335;;CropRotationLength_R>=3.5;Frequency_BLE<0.2915335;Frequency_POIS<0.2915335;Frequency_ORGE>=0.083295
100;821;0.328495025868537;0.0883934111734094;0.568596640563665;nbHerbicides_POIS<2.5;;nbHerbicides_POIS>=1.5;;rateDepth>=11.264169435;rateWidth>=4.129285;mu_LBRmid>=-0.0987870431;;MeanTillageDepth_POIS<14.3333335;;WheatVariety in {CAPHORN	CEZANNE	VIRTUAL10	VIRTUAL2	VIRTUAL4	VIRTUAL5	VIRTUAL6	VIRTUAL8	VIRTUAL9};
45;331;0.325918800724623;0.295909178455391;0.355928422993854;nbHerbicides_POIS>=2.5;;nbHerbicides_POIS<3.5;;TTplant<53.197906795;mu_WMlate<0.293872211;timeLastTillSow_POIS>=21.5;;TTplant>=51.907907795;nonDormantMinimum.YOUNG_SEEDS.<0.950428294;darknessReduction.YOUNG_SEEDS.<0.95;l50<59.593288395;lb<1.9672111765;rb>=1.4618915645;beta<-4.0624763105;gamma<0.31882;betaCompacted>=0.861984437;C0surface…
24;2690;0.323353100371584;0.0739337643059598;0.572772436437208;nbHerbicides_POIS<2.5;;nbHerbicides_POIS>=1.5;;rateDepth>=11.264169435;rateWidth>=4.129285;mu_LBRmid<-0.0987870431;
23;1184;0.314158257549085;0.274245836219985;0.354070678878185;nbHerbicides_POIS>=2.5;;nbHerbicides_POIS<3.5;;TTplant<53.197906795;mu_WMlate<0.293872211;timeLastTillSow_POIS<21.5;
37;143;0.25349321068783;0.368225516204759;0.138760905170901;nbHerbicides_POIS>=2.5;;nbHerbicides_POIS>=3.5;;b_HMmid<0.1757715882;;timeLastTillSow_POIS>=19.5;;Situation.Stock2>=0.5;
44;1382;0.248041782755977;0.139028100834613;0.357055464677342;nbHerbicides_POIS>=2.5;;nbHerbicides_POIS<3.5;;TTplant<53.197906795;mu_WMlate<0.293872211;timeLastTillSow_POIS>=21.5;;TTplant<51.907907795;nonDormantMinimum.YOUNG_SEEDS.>=0.950428294;darknessReduction.YOUNG_SEEDS.>=0.95;l50>=59.593288395;lb>=1.9672111765;rb<1.4618915645;beta>=-4.0624763105;gamma>=0.31882;betaCompacted<0.861984437;C0sur…
21;1843;0.240125010419268;0.128377633604444;0.351872387234092;nbHerbicides_POIS>=2.5;;nbHerbicides_POIS<3.5;;TTplant>=53.197906795;mu_WMlate>=0.293872211;mu_SLAlate>=0.606863861666667;LA0<1.743536955;b_WMmid>=0.3958476145;RLHearly<0.564194526666667;mu_LBRearly<-0.042013041166666
19;714;0.233769263211704;0.32877762125251;0.138760905170899;nbHerbicides_POIS>=2.5;;nbHerbicides_POIS>=3.5;;b_HMmid<0.1757715882;;timeLastTillSow_POIS<19.5;
35;171;0.23193791384243;0.325114922513959;0.138760905170901;nbHerbicides_POIS>=2.5;;nbHerbicides_POIS>=3.5;;b_HMmid>=0.1757715882;;WMmid>=21.558422556;TTplant<56.39270114;timeSow1stHerbicide_BLE>=245.625;
20;1472;0.19396021193219;0.0444713551093294;0.34344906875505;nbHerbicides_POIS>=2.5;;nbHerbicides_POIS<3.5;;TTplant>=53.197906795;mu_WMlate>=0.293872211;mu_SLAlate<0.606863861666667;LA0>=1.743536955;b_WMmid<0.3958476145;RLHearly>=0.564194526666667;mu_LBRearly>=-0.042013041166666
33;275;0.166555272626108;0.194349640081316;0.138760905170901;nbHerbicides_POIS>=2.5;;nbHerbicides_POIS>=3.5;;b_HMmid>=0.1757715882;;WMmid<21.558422556;TTplant>=56.39270114;Situation.Stock2>=0.5;
36;1084;0.162901797963852;0.188924492021623;0.136879103906081;nbHerbicides_POIS>=2.5;;nbHerbicides_POIS>=3.5;;b_HMmid<0.1757715882;;timeLastTillSow_POIS>=19.5;;Situation.Stock2<0.5;
34;1579;0.144082393972991;0.153299511418731;0.134865276527251;nbHerbicides_POIS>=2.5;;nbHerbicides_POIS>=3.5;;b_HMmid>=0.1757715882;;WMmid>=21.558422556;TTplant<56.39270114;timeSow1stHerbicide_BLE<245.625;
32;2295;0.10749287582341;0.0628463329524676;0.152139418694353;nbHerbicides_POIS>=2.5;;nbHerbicides_POIS>=3.5;;b_HMmid>=0.1757715882;;WMmid<21.558422556;TTplant>=56.39270114;Situation.Stock2<0.5;
