# Supplementary material for: Tracking Ideal Varieties and Cropping Techniques for Agroecological Weed Management: A Simulation-Based Study on Pea
Source: Front Plant Sci. 2022 Apr 4;13:809056. doi: 10.3389/fpls.2022.809056 (PMC9014269; doi:10.3389/fpls.2022.809056)
Supplement: Supplementary file 1 [file Data_Sheet_1.ZIP › AllBranches/Feuilles_P_Integrated2_Winter_Rotation.csv]

idLeaf;n;MeanIndicator;Indicator_1;Indicator_2;
127;65;0.729564663991263;0.459129327982526;1;nbHerbicides_R<1.7075535;;nbHerbicides_R<0.499772;nbHerbicides_BLE<0.5;nbHerbicides_POIS<0.5;Situation.Gestion2>=0.;RLHearly<0.536244739666667;;timeLastTillSow_BLE<10.5;;Interrow.cm._BLE<40;;propWeededArea_COLZA>=0.7693915;
101;10;0.688709559944739;0.601545871636154;0.775873248253324;nbHerbicides_R<1.7075535;;nbHerbicides_R>=0.499772;nbHerbicides_BLE>=0.5;nbHerbicides_POIS>=0.5;Situation.Gestion2<0.;Situation.Stock2<0.5;;nbHerbicides_R<1.291077;;b_HMmid>=0.1757715882;;nbMechWeeding_R>=3.664993;
126;105;0.653780910695058;0.307561821390116;1;nbHerbicides_R<1.7075535;;nbHerbicides_R<0.499772;nbHerbicides_BLE<0.5;nbHerbicides_POIS<0.5;Situation.Gestion2>=0.;RLHearly<0.536244739666667;;timeLastTillSow_BLE<10.5;;Interrow.cm._BLE<40;;propWeededArea_COLZA<0.7693915;
30;305;0.615756053756474;0.231512107512948;1;nbHerbicides_R<1.7075535;;nbHerbicides_R<0.499772;nbHerbicides_BLE<0.5;nbHerbicides_POIS<0.5;Situation.Gestion2>=0.;RLHearly<0.536244739666667;;timeLastTillSow_BLE>=10.5;
62;95;0.615417251752421;0.230834503504842;1;nbHerbicides_R<1.7075535;;nbHerbicides_R<0.499772;nbHerbicides_BLE<0.5;nbHerbicides_POIS<0.5;Situation.Gestion2>=0.;RLHearly<0.536244739666667;;timeLastTillSow_BLE<10.5;;Interrow.cm._BLE>=40;
83;10;0.59640215358399;0.782577845335661;0.410226461832319;nbHerbicides_R>=1.7075535;;nbHerbicides_R<2.707097;;Situation.Stock2<0.5;;nbHerbicides_R>=2.2073255;;nonDormantMinimum.YOUNG_SEEDS.<0.921082578;darknessReduction.YOUNG_SEEDS.<0.9339639535;rb>=1.4618915645;gamma<0.306195675;betaCompacted>=0.861984437;shootDiameter>=2.4057891625;g0<18.92757307;max_height<95.666749035;Emax>=294.14550;nbRolli…
14;645;0.594217824187248;0.188435648374496;1;nbHerbicides_R<1.7075535;;nbHerbicides_R<0.499772;nbHerbicides_BLE<0.5;nbHerbicides_POIS<0.5;Situation.Gestion2>=0.;RLHearly>=0.536244739666667;
27;215;0.552826265418785;0.381925174184714;0.723727356652855;nbHerbicides_R<1.7075535;;nbHerbicides_R>=0.499772;nbHerbicides_BLE>=0.5;nbHerbicides_POIS>=0.5;Situation.Gestion2<0.;Situation.Stock2>=0.5;;nbHerbicides_R<1.4993155;nbInCropHerbicides_R<1.499315
343;15;0.549535319007382;0.58739528803252;0.511675349982243;nbHerbicides_R>=1.7075535;;nbHerbicides_R<2.707097;;Situation.Stock2<0.5;;nbHerbicides_R<2.2073255;;harvestDate_BLE<196.5;;mu_WMlate<0.2187790445;;PeaFloweringTT>=583.170812041667;;t0Cyl>=37.339758;PrimaryCropSowingDate_POIS>=363;seedWeight>=183.8718001;reductionDepth<0.0006295;shootLength>=426.1248935;rootLength>=63.565453;r50>=119.8815…
51;120;0.539699546997996;0.309967238804557;0.769431855191435;nbHerbicides_R<1.7075535;;nbHerbicides_R>=0.499772;nbHerbicides_BLE>=0.5;nbHerbicides_POIS>=0.5;Situation.Gestion2<0.;Situation.Stock2<0.5;;nbHerbicides_R<1.291077;;b_HMmid<0.1757715882;
26;200;0.499960292264386;0.370207166638445;0.629713417890327;nbHerbicides_R<1.7075535;;nbHerbicides_R>=0.499772;nbHerbicides_BLE>=0.5;nbHerbicides_POIS>=0.5;Situation.Gestion2<0.;Situation.Stock2>=0.5;;nbHerbicides_R>=1.4993155;nbInCropHerbicides_R>=1.499315
201;245;0.48218261923739;0.197577647968513;0.766787590506266;nbHerbicides_R<1.7075535;;nbHerbicides_R>=0.499772;nbHerbicides_BLE>=0.5;nbHerbicides_POIS>=0.5;Situation.Gestion2<0.;Situation.Stock2<0.5;;nbHerbicides_R<1.291077;;b_HMmid>=0.1757715882;;nbMechWeeding_R<3.664993;;timeLastTillSow_BLE<14;
347;45;0.478448636096107;0.401068197480348;0.555829074711866;nbHerbicides_R>=1.7075535;;nbHerbicides_R<2.707097;;Situation.Stock2<0.5;;nbHerbicides_R<2.2073255;;harvestDate_BLE>=196.5;;nbMechWeeding_POIS<2.5;;nbSuperficialTillage_BLE>=4.5;;SowingDensity.seeds.m2._BLE<140.5;
49;310;0.474665626773375;0.286077994420153;0.663253259126597;nbHerbicides_R<1.7075535;;nbHerbicides_R>=0.499772;nbHerbicides_BLE>=0.5;nbHerbicides_POIS>=0.5;Situation.Gestion2<0.;Situation.Stock2<0.5;;nbHerbicides_R>=1.291077;;rateDepth<11.264169435;rateWidth<4.129285
23;215;0.474647624678256;0.478516281215351;0.47077896814116;nbHerbicides_R>=1.7075535;;nbHerbicides_R<2.707097;;Situation.Stock2>=0.5;;b_HMmid<0.1757715882;
87;55;0.466328706775836;0.375916797925032;0.556740615626639;nbHerbicides_R>=1.7075535;;nbHerbicides_R<2.707097;;Situation.Stock2<0.5;;nbHerbicides_R<2.2073255;;harvestDate_BLE>=196.5;;nbMechWeeding_POIS>=2.5;
779;80;0.465888503149909;0.31771728962591;0.614059716673909;nbHerbicides_R<1.7075535;;nbHerbicides_R>=0.499772;nbHerbicides_BLE>=0.5;nbHerbicides_POIS>=0.5;Situation.Gestion2<0.;Situation.Stock2<0.5;;nbHerbicides_R>=1.291077;;rateDepth>=11.264169435;rateWidth>=4.129285;CropRotationLength_R>=2.5;Frequency_BLE<0.4164765;Frequency_COLZA>=0.0832955;Frequency_POIS<0.4164765;Situation.Rotation1<0.;nbHe…
183;10;0.463685693474506;0.202300202424935;0.725071184524078;nbHerbicides_R>=1.7075535;;nbHerbicides_R<2.707097;;Situation.Stock2>=0.5;;b_HMmid>=0.1757715882;;nbHerbicides_R<2.4988585;nbInCropHerbicides_R<2.498858;harvestDate_BLE>=183.5;;nbRootHerbicides_POIS>=1.5;
391;320;0.455256575712372;0.208739971211841;0.701773180212903;nbHerbicides_R<1.7075535;;nbHerbicides_R>=0.499772;nbHerbicides_BLE>=0.5;nbHerbicides_POIS>=0.5;Situation.Gestion2<0.;Situation.Stock2<0.5;;nbHerbicides_R>=1.291077;;rateDepth>=11.264169435;rateWidth>=4.129285;CropRotationLength_R>=2.5;Frequency_BLE<0.4164765;Frequency_COLZA>=0.0832955;Frequency_POIS<0.4164765;Situation.Rotation1<0.;nb…
182;240;0.454372851109027;0.401016489642481;0.507729212575572;nbHerbicides_R>=1.7075535;;nbHerbicides_R<2.707097;;Situation.Stock2>=0.5;;b_HMmid>=0.1757715882;;nbHerbicides_R<2.4988585;nbInCropHerbicides_R<2.498858;harvestDate_BLE>=183.5;;nbRootHerbicides_POIS<1.5;
200;248;0.442018892291245;0.116493151219269;0.767544633363222;nbHerbicides_R<1.7075535;;nbHerbicides_R>=0.499772;nbHerbicides_BLE>=0.5;nbHerbicides_POIS>=0.5;Situation.Gestion2<0.;Situation.Stock2<0.5;;nbHerbicides_R<1.291077;;b_HMmid>=0.1757715882;;nbMechWeeding_R<3.664993;;timeLastTillSow_BLE>=14;
169;10;0.419738607956758;0.40939952749792;0.430077688415596;nbHerbicides_R>=1.7075535;;nbHerbicides_R<2.707097;;Situation.Stock2<0.5;;nbHerbicides_R<2.2073255;;harvestDate_BLE<196.5;;mu_WMlate>=0.2187790445;;nbSuperficialTillage_COLZA>=6.5;summerTillage_COLZA>=6.
165;85;0.417160963922719;0.386260905824185;0.448061022021252;nbHerbicides_R>=1.7075535;;nbHerbicides_R<2.707097;;Situation.Stock2<0.5;;nbHerbicides_R>=2.2073255;;nonDormantMinimum.YOUNG_SEEDS.<0.921082578;darknessReduction.YOUNG_SEEDS.<0.9339639535;rb>=1.4618915645;gamma<0.306195675;betaCompacted>=0.861984437;shootDiameter>=2.4057891625;g0<18.92757307;max_height<95.666749035;Emax>=294.14550;nbRol…
778;350;0.417094502661211;0.20073317268692;0.633455832635503;nbHerbicides_R<1.7075535;;nbHerbicides_R>=0.499772;nbHerbicides_BLE>=0.5;nbHerbicides_POIS>=0.5;Situation.Gestion2<0.;Situation.Stock2<0.5;;nbHerbicides_R>=1.291077;;rateDepth>=11.264169435;rateWidth>=4.129285;CropRotationLength_R>=2.5;Frequency_BLE<0.4164765;Frequency_COLZA>=0.0832955;Frequency_POIS<0.4164765;Situation.Rotation1<0.;nbH…
346;375;0.40442409926199;0.253876497576735;0.554971700947246;nbHerbicides_R>=1.7075535;;nbHerbicides_R<2.707097;;Situation.Stock2<0.5;;nbHerbicides_R<2.2073255;;harvestDate_BLE>=196.5;;nbMechWeeding_POIS<2.5;;nbSuperficialTillage_BLE>=4.5;;SowingDensity.seeds.m2._BLE>=140.5;
342;203;0.399815350013578;0.242743930988527;0.55688676903863;nbHerbicides_R>=1.7075535;;nbHerbicides_R<2.707097;;Situation.Stock2<0.5;;nbHerbicides_R<2.2073255;;harvestDate_BLE<196.5;;mu_WMlate<0.2187790445;;PeaFloweringTT>=583.170812041667;;t0Cyl<37.339758;PrimaryCropSowingDate_POIS<363;seedWeight<183.8718001;reductionDepth>=0.0006295;shootLength<426.1248935;rootLength<63.565453;r50<119.88159115…
390;75;0.392467055483689;0.0965285106359692;0.688405600331408;nbHerbicides_R<1.7075535;;nbHerbicides_R>=0.499772;nbHerbicides_BLE>=0.5;nbHerbicides_POIS>=0.5;Situation.Gestion2<0.;Situation.Stock2<0.5;;nbHerbicides_R>=1.291077;;rateDepth>=11.264169435;rateWidth>=4.129285;CropRotationLength_R>=2.5;Frequency_BLE<0.4164765;Frequency_COLZA>=0.0832955;Frequency_POIS<0.4164765;Situation.Rotation1<0.;nb…
388;355;0.392327970613416;0.151854073050403;0.63280186817643;nbHerbicides_R<1.7075535;;nbHerbicides_R>=0.499772;nbHerbicides_BLE>=0.5;nbHerbicides_POIS>=0.5;Situation.Gestion2<0.;Situation.Stock2<0.5;;nbHerbicides_R>=1.291077;;rateDepth>=11.264169435;rateWidth>=4.129285;CropRotationLength_R>=2.5;Frequency_BLE<0.4164765;Frequency_COLZA>=0.0832955;Frequency_POIS<0.4164765;Situation.Rotation1<0.;nbH…
90;85;0.385905095049911;0.256624453203711;0.515185736896112;nbHerbicides_R>=1.7075535;;nbHerbicides_R<2.707097;;Situation.Stock2>=0.5;;b_HMmid>=0.1757715882;;nbHerbicides_R<2.4988585;nbInCropHerbicides_R<2.498858;harvestDate_BLE<183.5;
96;175;0.382505892511069;0.102139354776339;0.662872430245799;nbHerbicides_R<1.7075535;;nbHerbicides_R>=0.499772;nbHerbicides_BLE>=0.5;nbHerbicides_POIS>=0.5;Situation.Gestion2<0.;Situation.Stock2<0.5;;nbHerbicides_R>=1.291077;;rateDepth>=11.264169435;rateWidth>=4.129285;CropRotationLength_R<2.5;Frequency_BLE>=0.4164765;Frequency_COLZA<0.0832955;Frequency_POIS>=0.4164765;Situation.Rotation1>=0.
172;530;0.37358737634924;0.204342728005703;0.542832024692778;nbHerbicides_R>=1.7075535;;nbHerbicides_R<2.707097;;Situation.Stock2<0.5;;nbHerbicides_R<2.2073255;;harvestDate_BLE>=196.5;;nbMechWeeding_POIS<2.5;;nbSuperficialTillage_BLE<4.5;
170;113;0.364727579382635;0.14040250126198;0.58905265750329;nbHerbicides_R>=1.7075535;;nbHerbicides_R<2.707097;;Situation.Stock2<0.5;;nbHerbicides_R<2.2073255;;harvestDate_BLE<196.5;;mu_WMlate<0.2187790445;;PeaFloweringTT<583.170812041667;
164;200;0.359396867126569;0.271482644564276;0.447311089688862;nbHerbicides_R>=1.7075535;;nbHerbicides_R<2.707097;;Situation.Stock2<0.5;;nbHerbicides_R>=2.2073255;;nonDormantMinimum.YOUNG_SEEDS.<0.921082578;darknessReduction.YOUNG_SEEDS.<0.9339639535;rb>=1.4618915645;gamma<0.306195675;betaCompacted>=0.861984437;shootDiameter>=2.4057891625;g0<18.92757307;max_height<95.666749035;Emax>=294.14550;nbRo…
75;25;0.357011812039085;0.460759627140095;0.253263996938075;nbHerbicides_R>=1.7075535;;nbHerbicides_R>=2.707097;;nbHerbicides_R<3.415107;;Situation.Stock2<0.5;;rateWidth<4.1292855;rateDepth<11.26416943;summerTillage_POIS>=6.5;
44;95;0.355021148592859;0.318886439711788;0.39115585747393;nbHerbicides_R>=1.7075535;;nbHerbicides_R<2.707097;;Situation.Stock2>=0.5;;b_HMmid>=0.1757715882;;nbHerbicides_R>=2.4988585;nbInCropHerbicides_R>=2.498858
168;656;0.350323559958157;0.150037631142144;0.550609488774169;nbHerbicides_R>=1.7075535;;nbHerbicides_R<2.707097;;Situation.Stock2<0.5;;nbHerbicides_R<2.2073255;;harvestDate_BLE<196.5;;mu_WMlate>=0.2187790445;;nbSuperficialTillage_COLZA<6.5;summerTillage_COLZA<6.
81;920;0.337094405504534;0.195534977079243;0.478653833929826;nbHerbicides_R>=1.7075535;;nbHerbicides_R<2.707097;;Situation.Stock2<0.5;;nbHerbicides_R>=2.2073255;;nonDormantMinimum.YOUNG_SEEDS.>=0.921082578;darknessReduction.YOUNG_SEEDS.>=0.9339639535;rb<1.4618915645;gamma>=0.306195675;betaCompacted<0.861984437;shootDiameter<2.4057891625;g0>=18.92757307;max_height>=95.666749035;Emax<294.14550;nbHe…
19;155;0.330777772420187;0.357929923547371;0.303625621293003;nbHerbicides_R>=1.7075535;;nbHerbicides_R>=2.707097;;nbHerbicides_R<3.415107;;Situation.Stock2>=0.5;
321;25;0.320271951807393;0.0575225079055298;0.583021395709256;nbHerbicides_R>=1.7075535;;nbHerbicides_R<2.707097;;Situation.Stock2<0.5;;nbHerbicides_R>=2.2073255;;nonDormantMinimum.YOUNG_SEEDS.>=0.921082578;darknessReduction.YOUNG_SEEDS.>=0.9339639535;rb<1.4618915645;gamma>=0.306195675;betaCompacted<0.861984437;shootDiameter<2.4057891625;g0>=18.92757307;max_height>=95.666749035;Emax<294.14550;nbH…
323;260;0.311407083515766;0.234044004232908;0.388770162798624;nbHerbicides_R>=1.7075535;;nbHerbicides_R<2.707097;;Situation.Stock2<0.5;;nbHerbicides_R>=2.2073255;;nonDormantMinimum.YOUNG_SEEDS.>=0.921082578;darknessReduction.YOUNG_SEEDS.>=0.9339639535;rb<1.4618915645;gamma>=0.306195675;betaCompacted<0.861984437;shootDiameter<2.4057891625;g0>=18.92757307;max_height>=95.666749035;Emax<294.14550;nbH…
645;631;0.29941204745013;0.174220605731866;0.424603489168394;nbHerbicides_R>=1.7075535;;nbHerbicides_R<2.707097;;Situation.Stock2<0.5;;nbHerbicides_R>=2.2073255;;nonDormantMinimum.YOUNG_SEEDS.>=0.921082578;darknessReduction.YOUNG_SEEDS.>=0.9339639535;rb<1.4618915645;gamma>=0.306195675;betaCompacted<0.861984437;shootDiameter<2.4057891625;g0>=18.92757307;max_height>=95.666749035;Emax<294.14550;nbHe…
65;15;0.297409236495781;0.391713590313076;0.203104882678486;nbHerbicides_R>=1.7075535;;nbHerbicides_R>=2.707097;;nbHerbicides_R>=3.415107;;reductionDepth<0.000907154;;MeanTillageDepth_BLE<15.4642855;;SummerTillage_R>=5.580785;nbTillageOtherThanPloughOrRoll_R>=5.58078
147;210;0.293037228364723;0.242217302947846;0.3438571537816;nbHerbicides_R>=1.7075535;;nbHerbicides_R>=2.707097;;nbHerbicides_R<3.415107;;Situation.Stock2<0.5;;rateWidth>=4.1292855;rateDepth>=11.26416943;nbHerbicides_R<3.081926;;harvestDate_BLE>=211.5;
74;225;0.281623702886429;0.254568905161055;0.308678500611804;nbHerbicides_R>=1.7075535;;nbHerbicides_R>=2.707097;;nbHerbicides_R<3.415107;;Situation.Stock2<0.5;;rateWidth<4.1292855;rateDepth<11.26416943;summerTillage_POIS<6.5;
320;210;0.271865472978711;0.132914242604641;0.410816703352781;nbHerbicides_R>=1.7075535;;nbHerbicides_R<2.707097;;Situation.Stock2<0.5;;nbHerbicides_R>=2.2073255;;nonDormantMinimum.YOUNG_SEEDS.>=0.921082578;darknessReduction.YOUNG_SEEDS.>=0.9339639535;rb<1.4618915645;gamma>=0.306195675;betaCompacted<0.861984437;shootDiameter<2.4057891625;g0>=18.92757307;max_height>=95.666749035;Emax<294.14550;nbH…
33;35;0.258969098380605;0.337970439364048;0.179967757397162;nbHerbicides_R>=1.7075535;;nbHerbicides_R>=2.707097;;nbHerbicides_R>=3.415107;;reductionDepth<0.000907154;;MeanTillageDepth_BLE>=15.4642855;
146;555;0.254170373269224;0.16187502607582;0.346465720462628;nbHerbicides_R>=1.7075535;;nbHerbicides_R>=2.707097;;nbHerbicides_R<3.415107;;Situation.Stock2<0.5;;rateWidth>=4.1292855;rateDepth>=11.26416943;nbHerbicides_R<3.081926;;harvestDate_BLE<211.5;
644;35;0.240449828282259;0.210594950880059;0.270304705684458;nbHerbicides_R>=1.7075535;;nbHerbicides_R<2.707097;;Situation.Stock2<0.5;;nbHerbicides_R>=2.2073255;;nonDormantMinimum.YOUNG_SEEDS.>=0.921082578;darknessReduction.YOUNG_SEEDS.>=0.9339639535;rb<1.4618915645;gamma>=0.306195675;betaCompacted<0.861984437;shootDiameter<2.4057891625;g0>=18.92757307;max_height>=95.666749035;Emax<294.14550;nbHe…
17;85;0.237434886938666;0.314906919103046;0.159962854774286;nbHerbicides_R>=1.7075535;;nbHerbicides_R>=2.707097;;nbHerbicides_R>=3.415107;;reductionDepth>=0.000907154;
72;325;0.227617179683773;0.18951112185038;0.265723237517167;nbHerbicides_R>=1.7075535;;nbHerbicides_R>=2.707097;;nbHerbicides_R<3.415107;;Situation.Stock2<0.5;;rateWidth>=4.1292855;rateDepth>=11.26416943;nbHerbicides_R>=3.081926;
64;470;0.167118173200095;0.16449866787296;0.169737678527231;nbHerbicides_R>=1.7075535;;nbHerbicides_R>=2.707097;;nbHerbicides_R>=3.415107;;reductionDepth<0.000907154;;MeanTillageDepth_BLE<15.4642855;;SummerTillage_R<5.580785;nbTillageOtherThanPloughOrRoll_R<5.58078
