# Supplementary material for: Tracking Ideal Varieties and Cropping Techniques for Agroecological Weed Management: A Simulation-Based Study on Pea
Source: Front Plant Sci. 2022 Apr 4;13:809056. doi: 10.3389/fpls.2022.809056 (PMC9014269; doi:10.3389/fpls.2022.809056)
Supplement: Supplementary file 1 [file Data_Sheet_1.ZIP › AllBranches/Feuilles_P_Integrated_Spring_AnnualPea.csv]

idLeaf;n;MeanIndicator;Indicator_1;Indicator_2;Indicator_3;
255;942;0.625041884707344;0.486019322313319;0.389106331808713;1;nbHerbicides_POIS<1.5;;WMearly<32.1475524733333;tPhoto2<19.618463725;LBRlate>=0.4584100975;b_WMearly>=0.427420706;b_RLHlate<3.1520728295;mu_LBRlate>=-0.0925612373333333;mu_HMmid>=0.220285889;PeaFloweringTT>=161.15293325;;nbHerbicides_R<0.499772;nbHerbicides_BLE<0.5;nbHerbicides_POIS<0.5;Situation.Gestion2>=0.;timeLastTillSow_POIS<82.…
125;118;0.584857486012156;0.433956897535103;0.320615560501367;1;nbHerbicides_POIS<1.5;;WMearly<32.1475524733333;tPhoto2<19.618463725;LBRlate>=0.4584100975;b_WMearly>=0.427420706;b_RLHlate<3.1520728295;mu_LBRlate>=-0.0925612373333333;mu_HMmid>=0.220285889;PeaFloweringTT>=161.15293325;;nbHerbicides_R<0.499772;nbHerbicides_BLE<0.5;nbHerbicides_POIS<0.5;Situation.Gestion2>=0.;timeLastTillSow_POIS>=82…
123;1178;0.566143239980449;0.491175771313659;0.422563722334968;0.78469022629272;nbHerbicides_POIS<1.5;;WMearly<32.1475524733333;tPhoto2<19.618463725;LBRlate>=0.4584100975;b_WMearly>=0.427420706;b_RLHlate<3.1520728295;mu_LBRlate>=-0.0925612373333333;mu_HMmid>=0.220285889;PeaFloweringTT>=161.15293325;;nbHerbicides_R>=0.499772;nbHerbicides_BLE>=0.5;nbHerbicides_POIS>=0.5;Situation.Gestion2<0.;timeLa…	CEZANNE	ORVANTIS	VIRTUAL1	VIRTUAL2	VIRTUAL3	VIRTUAL4	VIRTUAL5	VIRTUAL6	VIRTUAL7	VIRTUAL8	VIRTUAL9};
975;239;0.56356999451337;0.520489024690983;0.385530732556403;0.784690226292725;nbHerbicides_POIS<1.5;;WMearly<32.1475524733333;tPhoto2<19.618463725;LBRlate>=0.4584100975;b_WMearly>=0.427420706;b_RLHlate<3.1520728295;mu_LBRlate>=-0.0925612373333333;mu_HMmid>=0.220285889;PeaFloweringTT>=161.15293325;;nbHerbicides_R>=0.499772;nbHerbicides_BLE>=0.5;nbHerbicides_POIS>=0.5;Situation.Gestion2<0.;timeLas…
254;56;0.561046384790719;0.537112568158702;0.146026586213455;1;nbHerbicides_POIS<1.5;;WMearly<32.1475524733333;tPhoto2<19.618463725;LBRlate>=0.4584100975;b_WMearly>=0.427420706;b_RLHlate<3.1520728295;mu_LBRlate>=-0.0925612373333333;mu_HMmid>=0.220285889;PeaFloweringTT>=161.15293325;;nbHerbicides_R<0.499772;nbHerbicides_BLE<0.5;nbHerbicides_POIS<0.5;Situation.Gestion2>=0.;timeLastTillSow_POIS<82.2…
965;152;0.540559839342277;0.511808159222477;0.334918140235437;0.774953218568917;nbHerbicides_POIS<1.5;;WMearly<32.1475524733333;tPhoto2<19.618463725;LBRlate>=0.4584100975;b_WMearly>=0.427420706;b_RLHlate<3.1520728295;mu_LBRlate>=-0.0925612373333333;mu_HMmid>=0.220285889;PeaFloweringTT>=161.15293325;;nbHerbicides_R>=0.499772;nbHerbicides_BLE>=0.5;nbHerbicides_POIS>=0.5;Situation.Gestion2<0.;timeLa…	ORVANTIS	VIRTUAL10	VIRTUAL3	VIRTUAL4	VIRTUAL5	VIRTUAL7	VIRTUAL8};;SowingDensity.seeds.m2._POIS>=98.5;
126;60;0.539561144936231;0.48242160917815;0.136261825630544;1;nbHerbicides_POIS<1.5;;WMearly<32.1475524733333;tPhoto2<19.618463725;LBRlate>=0.4584100975;b_WMearly>=0.427420706;b_RLHlate<3.1520728295;mu_LBRlate>=-0.0925612373333333;mu_HMmid>=0.220285889;PeaFloweringTT>=161.15293325;;nbHerbicides_R<0.499772;nbHerbicides_BLE<0.5;nbHerbicides_POIS<0.5;Situation.Gestion2>=0.;timeLastTillSow_POIS<82.25…
55;398;0.539086409375814;0.276510767972202;0.340748460155239;1;nbHerbicides_POIS<1.5;;WMearly>=32.1475524733333;tPhoto2>=19.618463725;LBRlate<0.4584100975;b_WMearly<0.427420706;b_RLHlate>=3.1520728295;mu_LBRlate<-0.0925612373333333;mu_HMmid<0.220285889;nbIncropHerbicides_BLE<0.5;;PeaFloweringTT>=540.40000525;;meanMechWeedSpeed.km.h._POIS>=7.45;
963;110;0.537518002657405;0.537734614927641;0.290129166751849;0.784690226292725;nbHerbicides_POIS<1.5;;WMearly<32.1475524733333;tPhoto2<19.618463725;LBRlate>=0.4584100975;b_WMearly>=0.427420706;b_RLHlate<3.1520728295;mu_LBRlate>=-0.0925612373333333;mu_HMmid>=0.220285889;PeaFloweringTT>=161.15293325;;nbHerbicides_R>=0.499772;nbHerbicides_BLE>=0.5;nbHerbicides_POIS>=0.5;Situation.Gestion2<0.;timeLa…
483;667;0.537103137702607;0.512476880937069;0.309299550054904;0.789532982115847;nbHerbicides_POIS<1.5;;WMearly<32.1475524733333;tPhoto2<19.618463725;LBRlate>=0.4584100975;b_WMearly>=0.427420706;b_RLHlate<3.1520728295;mu_LBRlate>=-0.0925612373333333;mu_HMmid>=0.220285889;PeaFloweringTT>=161.15293325;;nbHerbicides_R>=0.499772;nbHerbicides_BLE>=0.5;nbHerbicides_POIS>=0.5;Situation.Gestion2<0.;timeLa…	VIRTUAL1	VIRTUAL2	VIRTUAL6	VIRTUAL9};
124;117;0.520513788476633;0.472052683037929;0.0894886823919709;1;nbHerbicides_POIS<1.5;;WMearly<32.1475524733333;tPhoto2<19.618463725;LBRlate>=0.4584100975;b_WMearly>=0.427420706;b_RLHlate<3.1520728295;mu_LBRlate>=-0.0925612373333333;mu_HMmid>=0.220285889;PeaFloweringTT>=161.15293325;;nbHerbicides_R<0.499772;nbHerbicides_BLE<0.5;nbHerbicides_POIS<0.5;Situation.Gestion2>=0.;timeLastTillSow_POIS>=8…
99;80;0.519121824535817;0.298032289121334;0.474642958193394;0.784690226292725;nbHerbicides_POIS<1.5;;WMearly>=32.1475524733333;tPhoto2>=19.618463725;LBRlate<0.4584100975;b_WMearly<0.427420706;b_RLHlate>=3.1520728295;mu_LBRlate<-0.0925612373333333;mu_HMmid<0.220285889;nbIncropHerbicides_BLE>=0.5;;PeaFloweringTT<483.083330666667;;Situation.Stock2>=0.5;;nbSuperficialTillage_COLZA>=4.5;summerTillage_…
191;960;0.489574663607199;0.493199869627027;0.406143668609119;0.569380452585453;nbHerbicides_POIS>=1.5;;LBRlate>=0.4584100975;tPhoto2<19.618463725;WMearly<32.1475524733333;b_WMearly>=0.427420706;b_RLHlate<3.1520728295;mu_LBRlate>=-0.0925612373333333;mu_HMmid>=0.220285889;PeaFloweringTT>=173.3709355;;nbHerbicides_POIS<2.5;;totalIrrigaton.mm.ha._BLE<27.5;;PeaFloweringTT>=638.787532875;;timeLastTill…
964;774;0.483050951079393;0.482997377129231;0.181674204613464;0.784481271495485;nbHerbicides_POIS<1.5;;WMearly<32.1475524733333;tPhoto2<19.618463725;LBRlate>=0.4584100975;b_WMearly>=0.427420706;b_RLHlate<3.1520728295;mu_LBRlate>=-0.0925612373333333;mu_HMmid>=0.220285889;PeaFloweringTT>=161.15293325;;nbHerbicides_R>=0.499772;nbHerbicides_BLE>=0.5;nbHerbicides_POIS>=0.5;Situation.Gestion2<0.;timeLa…	ORVANTIS	VIRTUAL10	VIRTUAL3	VIRTUAL4	VIRTUAL5	VIRTUAL7	VIRTUAL8};;SowingDensity.seeds.m2._POIS<98.5;
203;220;0.482304077858523;0.258275297550058;0.397029597477652;0.791607338547861;nbHerbicides_POIS<1.5;;WMearly>=32.1475524733333;tPhoto2>=19.618463725;LBRlate<0.4584100975;b_WMearly<0.427420706;b_RLHlate>=3.1520728295;mu_LBRlate<-0.0925612373333333;mu_HMmid<0.220285889;nbIncropHerbicides_BLE>=0.5;;PeaFloweringTT>=483.083330666667;;Situation.Stock2<0.5;;tPhoto4<30.311447265;seedWeight<142.87841265…	CEZANNE	ORVANTIS	VIRTUAL4	VIRTUAL6	VIRTUAL9};
54;273;0.481789282237786;0.283135613127473;0.178546326120933;0.983685907464953;nbHerbicides_POIS<1.5;;WMearly>=32.1475524733333;tPhoto2>=19.618463725;LBRlate<0.4584100975;b_WMearly<0.427420706;b_RLHlate>=3.1520728295;mu_LBRlate<-0.0925612373333333;mu_HMmid<0.220285889;nbIncropHerbicides_BLE<0.5;;PeaFloweringTT>=540.40000525;;meanMechWeedSpeed.km.h._POIS<7.45;
122;75;0.467721167108;0.198576672846233;0.419896602185043;0.784690226292725;nbHerbicides_POIS<1.5;;WMearly<32.1475524733333;tPhoto2<19.618463725;LBRlate>=0.4584100975;b_WMearly>=0.427420706;b_RLHlate<3.1520728295;mu_LBRlate>=-0.0925612373333333;mu_HMmid>=0.220285889;PeaFloweringTT>=161.15293325;;nbHerbicides_R>=0.499772;nbHerbicides_BLE>=0.5;nbHerbicides_POIS>=0.5;Situation.Gestion2<0.;timeLastTi…
974;54;0.467564883918839;0.24416740443821;0.373837021025581;0.784690226292725;nbHerbicides_POIS<1.5;;WMearly<32.1475524733333;tPhoto2<19.618463725;LBRlate>=0.4584100975;b_WMearly>=0.427420706;b_RLHlate<3.1520728295;mu_LBRlate>=-0.0925612373333333;mu_HMmid>=0.220285889;PeaFloweringTT>=161.15293325;;nbHerbicides_R>=0.499772;nbHerbicides_BLE>=0.5;nbHerbicides_POIS>=0.5;Situation.Gestion2<0.;timeLast…
231;299;0.464739183209971;0.273991994199704;0.335535329137484;0.784690226292725;nbHerbicides_POIS<1.5;;WMearly<32.1475524733333;tPhoto2<19.618463725;LBRlate>=0.4584100975;b_WMearly>=0.427420706;b_RLHlate<3.1520728295;mu_LBRlate>=-0.0925612373333333;mu_HMmid>=0.220285889;PeaFloweringTT<161.15293325;;nbHerbicides_POIS>=0.5;nbHerbicides_R>=0.499772;nbInCropHerbicides_R>=0.1665905;nbHerbicides_BLE>=0…
29;332;0.464563662486623;0.179160799574375;0.214530187885493;1;nbHerbicides_POIS<1.5;;WMearly<32.1475524733333;tPhoto2<19.618463725;LBRlate>=0.4584100975;b_WMearly>=0.427420706;b_RLHlate<3.1520728295;mu_LBRlate>=-0.0925612373333333;mu_HMmid>=0.220285889;PeaFloweringTT<161.15293325;;nbHerbicides_POIS<0.5;nbHerbicides_R<0.499772;nbInCropHerbicides_R<0.1665905;nbHerbicides_BLE<0.5;Situation.Gestion2…
171;61;0.464000319707658;0.344026690390938;0.478593816146585;0.56938045258545;nbHerbicides_POIS>=1.5;;LBRlate>=0.4584100975;tPhoto2<19.618463725;WMearly<32.1475524733333;b_WMearly>=0.427420706;b_RLHlate<3.1520728295;mu_LBRlate>=-0.0925612373333333;mu_HMmid>=0.220285889;PeaFloweringTT<173.3709355;;nbHerbicides_POIS<2.5;;Situation.Stock2<0.5;;timeSow1stHerbicide_POIS<16.5;;nbInCropHerbicides_R>=2.2…
51;355;0.463951384940209;0.228555299245012;0.37860862928289;0.784690226292727;nbHerbicides_POIS<1.5;;WMearly>=32.1475524733333;tPhoto2>=19.618463725;LBRlate<0.4584100975;b_WMearly<0.427420706;b_RLHlate>=3.1520728295;mu_LBRlate<-0.0925612373333333;mu_HMmid<0.220285889;nbIncropHerbicides_BLE>=0.5;;PeaFloweringTT>=483.083330666667;;Situation.Stock2>=0.5;
962;762;0.458249261008531;0.471097033012085;0.124606465895494;0.779044284118013;nbHerbicides_POIS<1.5;;WMearly<32.1475524733333;tPhoto2<19.618463725;LBRlate>=0.4584100975;b_WMearly>=0.427420706;b_RLHlate<3.1520728295;mu_LBRlate>=-0.0925612373333333;mu_HMmid>=0.220285889;PeaFloweringTT>=161.15293325;;nbHerbicides_R>=0.499772;nbHerbicides_BLE>=0.5;nbHerbicides_POIS>=0.5;Situation.Gestion2<0.;timeLa…
190;341;0.450850455777351;0.505831991244142;0.282233426098466;0.564485949989445;nbHerbicides_POIS>=1.5;;LBRlate>=0.4584100975;tPhoto2<19.618463725;WMearly<32.1475524733333;b_WMearly>=0.427420706;b_RLHlate<3.1520728295;mu_LBRlate>=-0.0925612373333333;mu_HMmid>=0.220285889;PeaFloweringTT>=173.3709355;;nbHerbicides_POIS<2.5;;totalIrrigaton.mm.ha._BLE<27.5;;PeaFloweringTT>=638.787532875;;timeLastTill…
189;305;0.450547288285991;0.467155987384309;0.315222667766368;0.569263209707295;nbHerbicides_POIS>=1.5;;LBRlate>=0.4584100975;tPhoto2<19.618463725;WMearly<32.1475524733333;b_WMearly>=0.427420706;b_RLHlate<3.1520728295;mu_LBRlate>=-0.0925612373333333;mu_HMmid>=0.220285889;PeaFloweringTT>=173.3709355;;nbHerbicides_POIS<2.5;;totalIrrigaton.mm.ha._BLE<27.5;;PeaFloweringTT<638.787532875;;timeSow1stHer…
43;136;0.4439805563986;0.336451707874866;0.426109508735485;0.569380452585449;nbHerbicides_POIS>=1.5;;LBRlate>=0.4584100975;tPhoto2<19.618463725;WMearly<32.1475524733333;b_WMearly>=0.427420706;b_RLHlate<3.1520728295;mu_LBRlate>=-0.0925612373333333;mu_HMmid>=0.220285889;PeaFloweringTT<173.3709355;;nbHerbicides_POIS<2.5;;Situation.Stock2>=0.5;
242;70;0.443657134563861;0.142374843330211;0.403906334068647;0.784690226292725;nbHerbicides_POIS<1.5;;WMearly<32.1475524733333;tPhoto2<19.618463725;LBRlate>=0.4584100975;b_WMearly>=0.427420706;b_RLHlate<3.1520728295;mu_LBRlate>=-0.0925612373333333;mu_HMmid>=0.220285889;PeaFloweringTT>=161.15293325;;nbHerbicides_R>=0.499772;nbHerbicides_BLE>=0.5;nbHerbicides_POIS>=0.5;Situation.Gestion2<0.;timeLas…
201;1054;0.437024084202875;0.319105631341573;0.207903068165938;0.784063553101115;nbHerbicides_POIS<1.5;;WMearly>=32.1475524733333;tPhoto2>=19.618463725;LBRlate<0.4584100975;b_WMearly<0.427420706;b_RLHlate>=3.1520728295;mu_LBRlate<-0.0925612373333333;mu_HMmid<0.220285889;nbIncropHerbicides_BLE>=0.5;;PeaFloweringTT>=483.083330666667;;Situation.Stock2<0.5;;tPhoto4>=30.311447265;seedWeight>=142.87841…
735;580;0.437002587219628;0.568672354892044;0.388264727888667;0.354070678878174;nbHerbicides_POIS>=1.5;;LBRlate>=0.4584100975;tPhoto2<19.618463725;WMearly<32.1475524733333;b_WMearly>=0.427420706;b_RLHlate<3.1520728295;mu_LBRlate>=-0.0925612373333333;mu_HMmid>=0.220285889;PeaFloweringTT>=173.3709355;;nbHerbicides_POIS>=2.5;;timeLastTillSow_POIS<81.125;;timeHarvest1stPlough_POIS<207.75;;Frequency_C…
480;13;0.433759190915188;0.00138682505689939;0.515200521395939;0.784690226292725;nbHerbicides_POIS<1.5;;WMearly<32.1475524733333;tPhoto2<19.618463725;LBRlate>=0.4584100975;b_WMearly>=0.427420706;b_RLHlate<3.1520728295;mu_LBRlate>=-0.0925612373333333;mu_HMmid>=0.220285889;PeaFloweringTT>=161.15293325;;nbHerbicides_R>=0.499772;nbHerbicides_BLE>=0.5;nbHerbicides_POIS>=0.5;Situation.Gestion2<0.;timeL…
26;570;0.4304075367736;0.112429246461861;0.178793363858938;1;nbHerbicides_POIS<1.5;;WMearly>=32.1475524733333;tPhoto2>=19.618463725;LBRlate<0.4584100975;b_WMearly<0.427420706;b_RLHlate>=3.1520728295;mu_LBRlate<-0.0925612373333333;mu_HMmid<0.220285889;nbIncropHerbicides_BLE<0.5;;PeaFloweringTT<540.40000525;
188;354;0.405522803308721;0.472969942640684;0.176928416849337;0.566670050436143;nbHerbicides_POIS>=1.5;;LBRlate>=0.4584100975;tPhoto2<19.618463725;WMearly<32.1475524733333;b_WMearly>=0.427420706;b_RLHlate<3.1520728295;mu_LBRlate>=-0.0925612373333333;mu_HMmid>=0.220285889;PeaFloweringTT>=173.3709355;;nbHerbicides_POIS<2.5;;totalIrrigaton.mm.ha._BLE<27.5;;PeaFloweringTT<638.787532875;;timeSow1stHer…
98;147;0.405313825106688;0.101129177788714;0.330122071238625;0.784690226292725;nbHerbicides_POIS<1.5;;WMearly>=32.1475524733333;tPhoto2>=19.618463725;LBRlate<0.4584100975;b_WMearly<0.427420706;b_RLHlate>=3.1520728295;mu_LBRlate<-0.0925612373333333;mu_HMmid<0.220285889;nbIncropHerbicides_BLE>=0.5;;PeaFloweringTT<483.083330666667;;Situation.Stock2>=0.5;;nbSuperficialTillage_COLZA<4.5;summerTillage_…
734;427;0.401602591351256;0.45273140349532;0.398005691680274;0.354070678878174;nbHerbicides_POIS>=1.5;;LBRlate>=0.4584100975;tPhoto2<19.618463725;WMearly<32.1475524733333;b_WMearly>=0.427420706;b_RLHlate<3.1520728295;mu_LBRlate>=-0.0925612373333333;mu_HMmid>=0.220285889;PeaFloweringTT>=173.3709355;;nbHerbicides_POIS>=2.5;;timeLastTillSow_POIS<81.125;;timeHarvest1stPlough_POIS<207.75;;Frequency_CO…
202;240;0.399846455041127;0.225909610112753;0.188939528717905;0.784690226292725;nbHerbicides_POIS<1.5;;WMearly>=32.1475524733333;tPhoto2>=19.618463725;LBRlate<0.4584100975;b_WMearly<0.427420706;b_RLHlate>=3.1520728295;mu_LBRlate<-0.0925612373333333;mu_HMmid<0.220285889;nbIncropHerbicides_BLE>=0.5;;PeaFloweringTT>=483.083330666667;;Situation.Stock2<0.5;;tPhoto4<30.311447265;seedWeight<142.87841265…	VIRTUAL10	VIRTUAL2	VIRTUAL3	VIRTUAL7	VIRTUAL8};
486;57;0.394912299567724;0.192696641627766;0.207350030782681;0.784690226292725;nbHerbicides_POIS<1.5;;WMearly<32.1475524733333;tPhoto2<19.618463725;LBRlate>=0.4584100975;b_WMearly>=0.427420706;b_RLHlate<3.1520728295;mu_LBRlate>=-0.0925612373333333;mu_HMmid>=0.220285889;PeaFloweringTT>=161.15293325;;nbHerbicides_R>=0.499772;nbHerbicides_BLE>=0.5;nbHerbicides_POIS>=0.5;Situation.Gestion2<0.;timeLas…
46;200;0.392023899834573;0.499258847991894;0.107432398926375;0.569380452585449;nbHerbicides_POIS>=1.5;;LBRlate>=0.4584100975;tPhoto2<19.618463725;WMearly<32.1475524733333;b_WMearly>=0.427420706;b_RLHlate<3.1520728295;mu_LBRlate>=-0.0925612373333333;mu_HMmid>=0.220285889;PeaFloweringTT>=173.3709355;;nbHerbicides_POIS<2.5;;totalIrrigaton.mm.ha._BLE>=27.5;
79;315;0.388088119094926;0.224978982268327;0.369904922431002;0.569380452585449;nbHerbicides_POIS>=1.5;;LBRlate<0.4584100975;tPhoto2>=19.618463725;WMearly>=32.1475524733333;b_WMearly<0.427420706;b_RLHlate>=3.1520728295;mu_LBRlate<-0.0925612373333333;mu_HMmid<0.220285889;nbHerbicides_POIS<2.5;;PeaFloweringTT>=454.893898;;timeLastTillSow_POIS<92.75;;nbNonSystemicHerbicides_R>=1.291077;
89;625;0.387990609774877;0.505550667929096;0.282062361265231;0.376358800130303;nbHerbicides_POIS>=1.5;;LBRlate>=0.4584100975;tPhoto2<19.618463725;WMearly<32.1475524733333;b_WMearly>=0.427420706;b_RLHlate<3.1520728295;mu_LBRlate>=-0.0925612373333333;mu_HMmid>=0.220285889;PeaFloweringTT>=173.3709355;;nbHerbicides_POIS>=2.5;;timeLastTillSow_POIS>=81.125;;nbSystemicHerbicides_R>=1.5826105;
182;712;0.379408611510604;0.494473555531922;0.289681600121717;0.354070678878174;nbHerbicides_POIS>=1.5;;LBRlate>=0.4584100975;tPhoto2<19.618463725;WMearly<32.1475524733333;b_WMearly>=0.427420706;b_RLHlate<3.1520728295;mu_LBRlate>=-0.0925612373333333;mu_HMmid>=0.220285889;PeaFloweringTT>=173.3709355;;nbHerbicides_POIS>=2.5;;timeLastTillSow_POIS<81.125;;timeHarvest1stPlough_POIS<207.75;;Frequency_C…
200;354;0.369780957370378;0.234984822494309;0.0868118711595475;0.787546178457279;nbHerbicides_POIS<1.5;;WMearly>=32.1475524733333;tPhoto2>=19.618463725;LBRlate<0.4584100975;b_WMearly<0.427420706;b_RLHlate>=3.1520728295;mu_LBRlate<-0.0925612373333333;mu_HMmid<0.220285889;nbIncropHerbicides_BLE>=0.5;;PeaFloweringTT>=483.083330666667;;Situation.Stock2<0.5;;tPhoto4>=30.311447265;seedWeight>=142.87841…
230;125;0.367098878199948;0.119498706121022;0.197107702186096;0.784690226292725;nbHerbicides_POIS<1.5;;WMearly<32.1475524733333;tPhoto2<19.618463725;LBRlate>=0.4584100975;b_WMearly>=0.427420706;b_RLHlate<3.1520728295;mu_LBRlate>=-0.0925612373333333;mu_HMmid>=0.220285889;PeaFloweringTT<161.15293325;;nbHerbicides_POIS>=0.5;nbHerbicides_R>=0.499772;nbInCropHerbicides_R>=0.1665905;nbHerbicides_BLE>=0…
97;787;0.364686665046887;0.117237071376488;0.192345457999316;0.784477465764857;nbHerbicides_POIS<1.5;;WMearly>=32.1475524733333;tPhoto2>=19.618463725;LBRlate<0.4584100975;b_WMearly<0.427420706;b_RLHlate>=3.1520728295;mu_LBRlate<-0.0925612373333333;mu_HMmid<0.220285889;nbIncropHerbicides_BLE>=0.5;;PeaFloweringTT<483.083330666667;;Situation.Stock2<0.5;;PrimaryCropSowingDate_POIS<440.5;
114;291;0.360754316351406;0.137326247559959;0.160246475201535;0.784690226292725;nbHerbicides_POIS<1.5;;WMearly<32.1475524733333;tPhoto2<19.618463725;LBRlate>=0.4584100975;b_WMearly>=0.427420706;b_RLHlate<3.1520728295;mu_LBRlate>=-0.0925612373333333;mu_HMmid>=0.220285889;PeaFloweringTT<161.15293325;;nbHerbicides_POIS>=0.5;nbHerbicides_R>=0.499772;nbInCropHerbicides_R>=0.1665905;nbHerbicides_BLE>=0…
170;109;0.356993583089563;0.336879054518008;0.180597100428261;0.55350459432242;nbHerbicides_POIS>=1.5;;LBRlate>=0.4584100975;tPhoto2<19.618463725;WMearly<32.1475524733333;b_WMearly>=0.427420706;b_RLHlate<3.1520728295;mu_LBRlate>=-0.0925612373333333;mu_HMmid>=0.220285889;PeaFloweringTT<173.3709355;;nbHerbicides_POIS<2.5;;Situation.Stock2<0.5;;timeSow1stHerbicide_POIS<16.5;;nbInCropHerbicides_R<2.2…
56;835;0.352990130096391;0.177707068024444;0.0986035929717948;0.782659729292933;nbHerbicides_POIS<1.5;;WMearly<32.1475524733333;tPhoto2<19.618463725;LBRlate>=0.4584100975;b_WMearly>=0.427420706;b_RLHlate<3.1520728295;mu_LBRlate>=-0.0925612373333333;mu_HMmid>=0.220285889;PeaFloweringTT<161.15293325;;nbHerbicides_POIS>=0.5;nbHerbicides_R>=0.499772;nbInCropHerbicides_R>=0.1665905;nbHerbicides_BLE>=0…
77;69;0.341310649878492;0.186456340471982;0.306186575978365;0.53128903318513;nbHerbicides_POIS>=1.5;;LBRlate<0.4584100975;tPhoto2>=19.618463725;WMearly>=32.1475524733333;b_WMearly<0.427420706;b_RLHlate>=3.1520728295;mu_LBRlate<-0.0925612373333333;mu_HMmid<0.220285889;nbHerbicides_POIS<2.5;;PeaFloweringTT>=454.893898;;timeLastTillSow_POIS>=92.75;;PrimaryCropSowingDate_BLE<256;
78;534;0.340206752105737;0.259189689492454;0.192050114239308;0.569380452585449;nbHerbicides_POIS>=1.5;;LBRlate<0.4584100975;tPhoto2>=19.618463725;WMearly>=32.1475524733333;b_WMearly<0.427420706;b_RLHlate>=3.1520728295;mu_LBRlate<-0.0925612373333333;mu_HMmid<0.220285889;nbHerbicides_POIS<2.5;;PeaFloweringTT>=454.893898;;timeLastTillSow_POIS<92.75;;nbNonSystemicHerbicides_R<1.291077;
83;157;0.340115206455067;0.297550690035088;0.368724250451938;0.354070678878175;nbHerbicides_POIS>=1.5;;LBRlate>=0.4584100975;tPhoto2<19.618463725;WMearly<32.1475524733333;b_WMearly>=0.427420706;b_RLHlate<3.1520728295;mu_LBRlate>=-0.0925612373333333;mu_HMmid>=0.220285889;PeaFloweringTT<173.3709355;;nbHerbicides_POIS>=2.5;;WheatVariety in {CEZANNE	ORVANTIS	VIRTUAL1	VIRTUAL10	VIRTUAL2	VIRTUAL3	VIRTUAL4	VIRTUAL6	VIRTUAL8};;nbShreddingFallow.Broyage._R>=0.583067;
169;142;0.337427474588658;0.146881733807847;0.296020237372677;0.569380452585449;nbHerbicides_POIS>=1.5;;LBRlate>=0.4584100975;tPhoto2<19.618463725;WMearly<32.1475524733333;b_WMearly>=0.427420706;b_RLHlate<3.1520728295;mu_LBRlate>=-0.0925612373333333;mu_HMmid>=0.220285889;PeaFloweringTT<173.3709355;;nbHerbicides_POIS<2.5;;Situation.Stock2<0.5;;timeSow1stHerbicide_POIS>=16.5;;MaxTillageDepth_POIS>=…
37;160;0.327663062397582;0.0989955245833305;0.314613210023966;0.569380452585449;nbHerbicides_POIS>=1.5;;LBRlate<0.4584100975;tPhoto2>=19.618463725;WMearly>=32.1475524733333;b_WMearly<0.427420706;b_RLHlate>=3.1520728295;mu_LBRlate<-0.0925612373333333;mu_HMmid<0.220285889;nbHerbicides_POIS<2.5;;PeaFloweringTT<454.893898;;Situation.Stock2>=0.5;
96;730;0.317033724673796;0.0895890579690191;0.0731390131309227;0.788373102921446;nbHerbicides_POIS<1.5;;WMearly>=32.1475524733333;tPhoto2>=19.618463725;LBRlate<0.4584100975;b_WMearly<0.427420706;b_RLHlate>=3.1520728295;mu_LBRlate<-0.0925612373333333;mu_HMmid<0.220285889;nbIncropHerbicides_BLE>=0.5;;PeaFloweringTT<483.083330666667;;Situation.Stock2<0.5;;PrimaryCropSowingDate_POIS>=440.5;
88;358;0.316983595033626;0.44321110035205;0.161421159696415;0.346318525052413;nbHerbicides_POIS>=1.5;;LBRlate>=0.4584100975;tPhoto2<19.618463725;WMearly<32.1475524733333;b_WMearly>=0.427420706;b_RLHlate<3.1520728295;mu_LBRlate>=-0.0925612373333333;mu_HMmid>=0.220285889;PeaFloweringTT>=173.3709355;;nbHerbicides_POIS>=2.5;;timeLastTillSow_POIS>=81.125;;nbSystemicHerbicides_R<1.5826105;
76;471;0.307842051910241;0.251850197860549;0.0988978174005705;0.572778140469605;nbHerbicides_POIS>=1.5;;LBRlate<0.4584100975;tPhoto2>=19.618463725;WMearly>=32.1475524733333;b_WMearly<0.427420706;b_RLHlate>=3.1520728295;mu_LBRlate<-0.0925612373333333;mu_HMmid<0.220285889;nbHerbicides_POIS<2.5;;PeaFloweringTT>=454.893898;;timeLastTillSow_POIS>=92.75;;PrimaryCropSowingDate_BLE>=256;
33;220;0.302000510934047;0.153319999627352;0.398610854296615;0.354070678878175;nbHerbicides_POIS>=1.5;;LBRlate<0.4584100975;tPhoto2>=19.618463725;WMearly>=32.1475524733333;b_WMearly<0.427420706;b_RLHlate>=3.1520728295;mu_LBRlate<-0.0925612373333333;mu_HMmid<0.220285889;nbHerbicides_POIS>=2.5;;PeaFloweringTT<550.12428525;;Situation.Stock2>=0.5;
73;239;0.296856765144173;0.0854797612249062;0.235710081622164;0.569380452585449;nbHerbicides_POIS>=1.5;;LBRlate<0.4584100975;tPhoto2>=19.618463725;WMearly>=32.1475524733333;b_WMearly<0.427420706;b_RLHlate>=3.1520728295;mu_LBRlate<-0.0925612373333333;mu_HMmid<0.220285889;nbHerbicides_POIS<2.5;;PeaFloweringTT<454.893898;;Situation.Stock2<0.5;;timeLastTillSow_POIS<32.5;
168;369;0.290157453727254;0.172485460475734;0.117690156819808;0.58029674388622;nbHerbicides_POIS>=1.5;;LBRlate>=0.4584100975;tPhoto2<19.618463725;WMearly<32.1475524733333;b_WMearly>=0.427420706;b_RLHlate<3.1520728295;mu_LBRlate>=-0.0925612373333333;mu_HMmid>=0.220285889;PeaFloweringTT<173.3709355;;nbHerbicides_POIS<2.5;;Situation.Stock2<0.5;;timeSow1stHerbicide_POIS>=16.5;;MaxTillageDepth_POIS<20…
35;828;0.288650350681455;0.256617932741427;0.261905277416984;0.347427841885953;nbHerbicides_POIS>=1.5;;LBRlate<0.4584100975;tPhoto2>=19.618463725;WMearly>=32.1475524733333;b_WMearly<0.427420706;b_RLHlate>=3.1520728295;mu_LBRlate<-0.0925612373333333;mu_HMmid<0.220285889;nbHerbicides_POIS>=2.5;;PeaFloweringTT>=550.12428525;;PrimaryCropSowingDate_POIS<432.5;
90;70;0.286263277757499;0.397444489866796;0.107274664527525;0.354070678878176;nbHerbicides_POIS>=1.5;;LBRlate>=0.4584100975;tPhoto2<19.618463725;WMearly<32.1475524733333;b_WMearly>=0.427420706;b_RLHlate<3.1520728295;mu_LBRlate>=-0.0925612373333333;mu_HMmid>=0.220285889;PeaFloweringTT>=173.3709355;;nbHerbicides_POIS>=2.5;;timeLastTillSow_POIS<81.125;;timeHarvest1stPlough_POIS>=207.75;
131;115;0.27792775332593;0.09111461200446;0.388597969095155;0.354070678878176;nbHerbicides_POIS>=1.5;;LBRlate<0.4584100975;tPhoto2>=19.618463725;WMearly>=32.1475524733333;b_WMearly<0.427420706;b_RLHlate>=3.1520728295;mu_LBRlate<-0.0925612373333333;mu_HMmid<0.220285889;nbHerbicides_POIS>=2.5;;PeaFloweringTT<550.12428525;;Situation.Stock2<0.5;;timeLastTillSow_POIS<94.375;;nbFoliarHerbicides_BLE>=0.…
34;514;0.263958239123071;0.263576004559503;0.153166219071059;0.37513249373865;nbHerbicides_POIS>=1.5;;LBRlate<0.4584100975;tPhoto2>=19.618463725;WMearly>=32.1475524733333;b_WMearly<0.427420706;b_RLHlate>=3.1520728295;mu_LBRlate<-0.0925612373333333;mu_HMmid<0.220285889;nbHerbicides_POIS>=2.5;;PeaFloweringTT>=550.12428525;;PrimaryCropSowingDate_POIS>=432.5;
165;295;0.258796567484793;0.154437394541142;0.256058813169975;0.36589349474326;nbHerbicides_POIS>=1.5;;LBRlate>=0.4584100975;tPhoto2<19.618463725;WMearly<32.1475524733333;b_WMearly>=0.427420706;b_RLHlate<3.1520728295;mu_LBRlate>=-0.0925612373333333;mu_HMmid>=0.220285889;PeaFloweringTT<173.3709355;;nbHerbicides_POIS>=2.5;;WheatVariety in {CEZANNE	ORVANTIS	VIRTUAL1	VIRTUAL10	VIRTUAL2	VIRTUAL3	VIRTUAL4	VIRTUAL6	VIRTUAL8};;nbShreddingFallow.Broyage._R<0.583067;;SowingDepth.cm._POIS>=0.5;RowSowing.1or0._POIS>=0.
72;656;0.254256370505481;0.0920813534327653;0.0988349158389597;0.571852842244717;nbHerbicides_POIS>=1.5;;LBRlate<0.4584100975;tPhoto2>=19.618463725;WMearly>=32.1475524733333;b_WMearly<0.427420706;b_RLHlate>=3.1520728295;mu_LBRlate<-0.0925612373333333;mu_HMmid<0.220285889;nbHerbicides_POIS<2.5;;PeaFloweringTT<454.893898;;Situation.Stock2<0.5;;timeLastTillSow_POIS>=32.5;
366;27;0.25190513147683;0.0913796007619134;0.310265114790402;0.354070678878176;nbHerbicides_POIS>=1.5;;LBRlate>=0.4584100975;tPhoto2<19.618463725;WMearly<32.1475524733333;b_WMearly>=0.427420706;b_RLHlate<3.1520728295;mu_LBRlate>=-0.0925612373333333;mu_HMmid>=0.220285889;PeaFloweringTT>=173.3709355;;nbHerbicides_POIS>=2.5;;timeLastTillSow_POIS<81.125;;timeHarvest1stPlough_POIS<207.75;;Frequency_CO…
164;304;0.248393247921871;0.285087625415166;0.112084471334866;0.34800764701558;nbHerbicides_POIS>=1.5;;LBRlate>=0.4584100975;tPhoto2<19.618463725;WMearly<32.1475524733333;b_WMearly>=0.427420706;b_RLHlate<3.1520728295;mu_LBRlate>=-0.0925612373333333;mu_HMmid>=0.220285889;PeaFloweringTT<173.3709355;;nbHerbicides_POIS>=2.5;;WheatVariety in {CEZANNE	ORVANTIS	VIRTUAL1	VIRTUAL10	VIRTUAL2	VIRTUAL3	VIRTUAL4	VIRTUAL6	VIRTUAL8};;nbShreddingFallow.Broyage._R<0.583067;;SowingDepth.cm._POIS<0.5;RowSowing.1or0._POIS<0.
129;286;0.219291760788544;0.197374244195927;0.108021428505908;0.352479609663797;nbHerbicides_POIS>=1.5;;LBRlate<0.4584100975;tPhoto2>=19.618463725;WMearly>=32.1475524733333;b_WMearly<0.427420706;b_RLHlate>=3.1520728295;mu_LBRlate<-0.0925612373333333;mu_HMmid<0.220285889;nbHerbicides_POIS>=2.5;;PeaFloweringTT<550.12428525;;Situation.Stock2<0.5;;timeLastTillSow_POIS>=94.375;;PeaFloweringTT>=228.734…
130;512;0.208324304601797;0.0946860284646617;0.176216206462557;0.354070678878174;nbHerbicides_POIS>=1.5;;LBRlate<0.4584100975;tPhoto2>=19.618463725;WMearly>=32.1475524733333;b_WMearly<0.427420706;b_RLHlate>=3.1520728295;mu_LBRlate<-0.0925612373333333;mu_HMmid<0.220285889;nbHerbicides_POIS>=2.5;;PeaFloweringTT<550.12428525;;Situation.Stock2<0.5;;timeLastTillSow_POIS<94.375;;nbFoliarHerbicides_BLE<…
40;297;0.195402666520077;0.122332010847339;0.124286641417826;0.339589347295067;nbHerbicides_POIS>=1.5;;LBRlate>=0.4584100975;tPhoto2<19.618463725;WMearly<32.1475524733333;b_WMearly>=0.427420706;b_RLHlate<3.1520728295;mu_LBRlate>=-0.0925612373333333;mu_HMmid>=0.220285889;PeaFloweringTT<173.3709355;;nbHerbicides_POIS>=2.5;;WheatVariety in {CAPHORN	VIRTUAL5	VIRTUAL7	VIRTUAL9};
128;279;0.177595192132198;0.0531785851954687;0.1028475278664;0.376759463334725;nbHerbicides_POIS>=1.5;;LBRlate<0.4584100975;tPhoto2>=19.618463725;WMearly>=32.1475524733333;b_WMearly<0.427420706;b_RLHlate>=3.1520728295;mu_LBRlate<-0.0925612373333333;mu_HMmid<0.220285889;nbHerbicides_POIS>=2.5;;PeaFloweringTT<550.12428525;;Situation.Stock2<0.5;;timeLastTillSow_POIS>=94.375;;PeaFloweringTT<228.73461…
