# Supplementary material for: Tracking Ideal Varieties and Cropping Techniques for Agroecological Weed Management: A Simulation-Based Study on Pea
Source: Front Plant Sci. 2022 Apr 4;13:809056. doi: 10.3389/fpls.2022.809056 (PMC9014269; doi:10.3389/fpls.2022.809056)
Supplement: Supplementary file 1 [file Data_Sheet_1.ZIP › AllBranches/Feuilles_P_Integrated_Spring_Rotation.csv]

idLeaf;n;MeanIndicator;Indicator_1;Indicator_2;Indicator_3;
495;50;0.718195202629808;0.37969381364626;0.774891794243163;1;nbHerbicides_R<1.41602;;nbHerbicides_POIS<0.5;nbHerbicides_R<0.499772;nbHerbicides_BLE<0.5;Situation.Gestion2>=0.;timeLastTillSow_POIS<98.25;;timeHarvest1stTill_POIS>=23.5;;timeHarvest1stManure_COLZA<7.5;;meanMechWeedSpeed.km.h._POIS>=7.375;;timeSow1stMechWeeding_POIS<50.5;;MaxTillageDepth_COLZA<26.5;
29;10;0.708754394853621;0.390110222892732;0.736152961668132;1;nbHerbicides_R<1.41602;;nbHerbicides_POIS<0.5;nbHerbicides_R<0.499772;nbHerbicides_BLE<0.5;Situation.Gestion2>=0.;timeLastTillSow_POIS>=98.25;;MeanTillageDepth_POIS<1;MaxTillageDepth_POIS<
251;45;0.688978611557345;0.365481822543865;0.701454012128169;1;nbHerbicides_R<1.41602;;nbHerbicides_POIS<0.5;nbHerbicides_R<0.499772;nbHerbicides_BLE<0.5;Situation.Gestion2>=0.;timeLastTillSow_POIS<98.25;;timeHarvest1stTill_POIS<23.5;;timeSow1stMechWeeding_POIS>=41.5;;timeHarvest1stTill_COLZA<9;;harvestDate_BLE>=195.5;
121;15;0.677505876943414;0.345361839236571;0.687155791593672;1;nbHerbicides_R<1.41602;;nbHerbicides_POIS<0.5;nbHerbicides_R<0.499772;nbHerbicides_BLE<0.5;Situation.Gestion2>=0.;timeLastTillSow_POIS<98.25;;timeHarvest1stTill_POIS>=23.5;;timeHarvest1stManure_COLZA>=7.5;;timeLastTillSow_POIS<2.5;
127;160;0.67257037398417;0.312754317996336;0.704956803956173;1;nbHerbicides_R<1.41602;;nbHerbicides_POIS<0.5;nbHerbicides_R<0.499772;nbHerbicides_BLE<0.5;Situation.Gestion2>=0.;timeLastTillSow_POIS<98.25;;timeHarvest1stTill_POIS<23.5;;timeSow1stMechWeeding_POIS<41.5;;nbRolling_BLE<1.5;
245;40;0.638656843970742;0.414490437902799;0.501480094009427;1;nbHerbicides_R<1.41602;;nbHerbicides_POIS<0.5;nbHerbicides_R<0.499772;nbHerbicides_BLE<0.5;Situation.Gestion2>=0.;timeLastTillSow_POIS<98.25;;timeHarvest1stTill_POIS>=23.5;;timeHarvest1stManure_COLZA<7.5;;meanMechWeedSpeed.km.h._POIS<7.375;;MaxTillageDepth_BLE<21;timeSow1stMechWeeding_POIS<43.
494;30;0.627933038526809;0.312110577132231;0.571688538448197;1;nbHerbicides_R<1.41602;;nbHerbicides_POIS<0.5;nbHerbicides_R<0.499772;nbHerbicides_BLE<0.5;Situation.Gestion2>=0.;timeLastTillSow_POIS<98.25;;timeHarvest1stTill_POIS>=23.5;;timeHarvest1stManure_COLZA<7.5;;meanMechWeedSpeed.km.h._POIS>=7.375;;timeSow1stMechWeeding_POIS<50.5;;MaxTillageDepth_COLZA>=26.5;
250;30;0.611936361043093;0.324460647702129;0.511348435427149;1;nbHerbicides_R<1.41602;;nbHerbicides_POIS<0.5;nbHerbicides_R<0.499772;nbHerbicides_BLE<0.5;Situation.Gestion2>=0.;timeLastTillSow_POIS<98.25;;timeHarvest1stTill_POIS<23.5;;timeSow1stMechWeeding_POIS>=41.5;;timeHarvest1stTill_COLZA<9;;harvestDate_BLE<195.5;
126;20;0.606701134171578;0.320388290737875;0.49971511177686;1;nbHerbicides_R<1.41602;;nbHerbicides_POIS<0.5;nbHerbicides_R<0.499772;nbHerbicides_BLE<0.5;Situation.Gestion2>=0.;timeLastTillSow_POIS<98.25;;timeHarvest1stTill_POIS<23.5;;timeSow1stMechWeeding_POIS<41.5;;nbRolling_BLE>=1.5;
13;110;0.595798783893465;0.330871549420481;0.734332307262731;0.722192494997184;nbHerbicides_R<1.41602;;nbHerbicides_POIS>=0.5;nbHerbicides_R>=0.499772;nbHerbicides_BLE>=0.5;Situation.Gestion2<0.;Situation.Stock2>=0.5;
241;100;0.595713612657952;0.301399784694792;0.485741053279064;1;nbHerbicides_R<1.41602;;nbHerbicides_POIS<0.5;nbHerbicides_R<0.499772;nbHerbicides_BLE<0.5;Situation.Gestion2>=0.;timeLastTillSow_POIS<98.25;;timeHarvest1stTill_POIS>=23.5;;timeHarvest1stManure_COLZA>=7.5;;timeLastTillSow_POIS>=2.5;;SowingDensity.seeds.m2._BLE>=310;
246;40;0.58779574764325;0.257421199211733;0.505966043718016;1;nbHerbicides_R<1.41602;;nbHerbicides_POIS<0.5;nbHerbicides_R<0.499772;nbHerbicides_BLE<0.5;Situation.Gestion2>=0.;timeLastTillSow_POIS<98.25;;timeHarvest1stTill_POIS>=23.5;;timeHarvest1stManure_COLZA<7.5;;meanMechWeedSpeed.km.h._POIS>=7.375;;timeSow1stMechWeeding_POIS>=50.5;
683;15;0.581126684420031;0.431318550264842;0.765567269761859;0.546494233233393;nbHerbicides_R>=1.41602;;nbHerbicides_R<2.4155635;;Situation.Stock2<0.5;;Frequency_COLZA>=0.2082385;;nbHerbicides_R>=1.874144;;timeLastTillSow_POIS<28;;mu_LBRmid<-0.0869931426;baseTempGerm<0.4051053115;lb>=2.094516716;max_height>=134.9960158;WMmid<19.722074549;b_RLHlate>=2.961685145;mu_HMmid<0.263056698;meanMechWeedSpe…
207;38;0.579627812877362;0.372069212172467;0.663665998370348;0.703148228089271;nbHerbicides_R<1.41602;;nbHerbicides_POIS>=0.5;nbHerbicides_R>=0.499772;nbHerbicides_BLE>=0.5;Situation.Gestion2<0.;Situation.Stock2<0.5;;Situation.Rotation1<0.5;CropRotationLength_R>=2.5;Frequency_BLE<0.4164765;Frequency_COLZA>=0.0832955;Frequency_POIS<0.416476;nbSuperficialTillage_POIS>=1.5;;PeaFloweringTT>=403.68179…
1407;45;0.57890933975296;0.333404077634067;0.764029662090205;0.639294279534609;nbHerbicides_R>=1.41602;;nbHerbicides_R<2.4155635;;Situation.Stock2<0.5;;Frequency_COLZA>=0.2082385;;nbHerbicides_R<1.874144;;timeLastTillSow_COLZA<10.5;;timeLastTillSow_POIS<73.75;;SummerTillage_R>=3.123574;;maxTillageDepth_R>=22;;nbSuperficialTillage_COLZA>=3.5;summerTillage_COLZA>=3.5;timeHarvest1stTill_POIS>=7.
124;50;0.574971574134381;0.297014499958534;0.427900222444608;1;nbHerbicides_R<1.41602;;nbHerbicides_POIS<0.5;nbHerbicides_R<0.499772;nbHerbicides_BLE<0.5;Situation.Gestion2>=0.;timeLastTillSow_POIS<98.25;;timeHarvest1stTill_POIS<23.5;;timeSow1stMechWeeding_POIS>=41.5;;timeHarvest1stTill_COLZA>=9;
339;15;0.566543631518658;0.317197271485435;0.84662502891032;0.535808594160218;nbHerbicides_R>=1.41602;;nbHerbicides_R<2.4155635;;Situation.Stock2<0.5;;Frequency_COLZA>=0.2082385;;nbHerbicides_R>=1.874144;;timeLastTillSow_POIS>=28;;nbShreddingFallow.Broyage._R>=0.4164765;;summerPlough_POIS>=0.5;
28;85;0.558709032976622;0.340069944521165;0.336057154408699;1;nbHerbicides_R<1.41602;;nbHerbicides_POIS<0.5;nbHerbicides_R<0.499772;nbHerbicides_BLE<0.5;Situation.Gestion2>=0.;timeLastTillSow_POIS>=98.25;;MeanTillageDepth_POIS>=1;MaxTillageDepth_POIS>=
47;70;0.556892537525554;0.306858232614682;0.739259179431886;0.624560200530093;nbHerbicides_R>=1.41602;;nbHerbicides_R<2.4155635;;Situation.Stock2>=0.5;;nbInCropHerbicides_R<1.8324965;nbHerbicides_R<1.832496;nbShreddingFallow.Broyage._R>=0.1665905;
203;40;0.554963801050461;0.325370596142625;0.587189357338523;0.752331449670235;nbHerbicides_R<1.41602;;nbHerbicides_POIS>=0.5;nbHerbicides_R>=0.499772;nbHerbicides_BLE>=0.5;Situation.Gestion2<0.;Situation.Stock2<0.5;;Situation.Rotation1<0.5;CropRotationLength_R>=2.5;Frequency_BLE<0.4164765;Frequency_COLZA>=0.0832955;Frequency_POIS<0.416476;nbSuperficialTillage_POIS<1.5;;nbTillageOtherThanPloughOr…
99;60;0.553523742805146;0.504139441967935;0.38055853819418;0.775873248253324;nbHerbicides_R<1.41602;;nbHerbicides_POIS>=0.5;nbHerbicides_R>=0.499772;nbHerbicides_BLE>=0.5;Situation.Gestion2<0.;Situation.Stock2<0.5;;Situation.Rotation1>=0.5;CropRotationLength_R<2.5;Frequency_BLE>=0.4164765;Frequency_COLZA<0.0832955;Frequency_POIS>=0.416476;SowingDepth.cm._BLE<2.5;;nbSuperficialTillage_POIS>=4.5;
271;40;0.552481312476456;0.543596994902655;0.716187587845905;0.397659354680809;nbHerbicides_R>=1.41602;;nbHerbicides_R>=2.4155635;;Situation.Stock2<0.5;;Frequency_COLZA<0.2082385;;timeLastTillSow_POIS<20.5;;HMlate<36.9349523266667;baseTempGerm>=-0.4462603735;darknessReduction.YOUNG_SEEDS.>=0.972875018;gamma>=0.333185309;se_LA>=0.483147587;tPhoto2<20.262433975;WinterAnnual<0.5;tFrostMid1>=-11.0868…
240;95;0.546580248555781;0.281876531423912;0.35786421424343;1;nbHerbicides_R<1.41602;;nbHerbicides_POIS<0.5;nbHerbicides_R<0.499772;nbHerbicides_BLE<0.5;Situation.Gestion2>=0.;timeLastTillSow_POIS<98.25;;timeHarvest1stTill_POIS>=23.5;;timeHarvest1stManure_COLZA>=7.5;;timeLastTillSow_POIS>=2.5;;SowingDensity.seeds.m2._BLE<310;
206;140;0.533759049474033;0.366914571406368;0.51193253983521;0.72243003718052;nbHerbicides_R<1.41602;;nbHerbicides_POIS>=0.5;nbHerbicides_R>=0.499772;nbHerbicides_BLE>=0.5;Situation.Gestion2<0.;Situation.Stock2<0.5;;Situation.Rotation1<0.5;CropRotationLength_R>=2.5;Frequency_BLE<0.4164765;Frequency_COLZA>=0.0832955;Frequency_POIS<0.416476;nbSuperficialTillage_POIS>=1.5;;PeaFloweringTT>=403.681798…
2703;42;0.53234212468909;0.441349767476245;0.622372087646195;0.53330451894483;nbHerbicides_R>=1.41602;;nbHerbicides_R<2.4155635;;Situation.Stock2<0.5;;Frequency_COLZA>=0.2082385;;nbHerbicides_R>=1.874144;;timeLastTillSow_POIS>=28;;nbShreddingFallow.Broyage._R<0.4164765;;PeaFloweringTT>=474.929001;;Interrow.cm._COLZA<69.5;;mu_HMmid>=0.2202858896;tPhoto2<19.618463725;LBRlate>=0.4584100975;WMearly<3…
39;115;0.526761848827492;0.400269886368011;0.807204402722989;0.372811257391476;nbHerbicides_R>=1.41602;;nbHerbicides_R>=2.4155635;;Situation.Stock2>=0.5;;MeanTillageDepth_POIS<19.5;;nbInCropHerbicides_R<3.1652215;nbHerbicides_R<3.165221
343;65;0.526002626916953;0.320775929837219;0.729897582022316;0.527334368891323;nbHerbicides_R>=1.41602;;nbHerbicides_R<2.4155635;;Situation.Stock2<0.5;;Frequency_COLZA>=0.2082385;;nbHerbicides_R>=1.874144;;timeLastTillSow_POIS<28;;mu_LBRmid>=-0.0869931426;baseTempGerm>=0.4051053115;lb<2.094516716;max_height<134.9960158;WMmid>=19.722074549;b_RLHlate<2.961685145;mu_HMmid>=0.263056698;MaxTillageDept…
45;295;0.521707398718738;0.316462674325961;0.729279105572907;0.519380416257346;nbHerbicides_R>=1.41602;;nbHerbicides_R<2.4155635;;Situation.Stock2>=0.5;;nbInCropHerbicides_R>=1.8324965;nbHerbicides_R>=1.832496;harvestDate_BLE>=165.5;
685;80;0.520402910697134;0.403938667102937;0.632644967215231;0.524625097773233;nbHerbicides_R>=1.41602;;nbHerbicides_R<2.4155635;;Situation.Stock2<0.5;;Frequency_COLZA>=0.2082385;;nbHerbicides_R>=1.874144;;timeLastTillSow_POIS<28;;mu_LBRmid>=-0.0869931426;baseTempGerm>=0.4051053115;lb<2.094516716;max_height<134.9960158;WMmid>=19.722074549;b_RLHlate<2.961685145;mu_HMmid>=0.263056698;MaxTillageDept…
702;45;0.516050394955572;0.401973758086389;0.517193984006769;0.628983442773559;nbHerbicides_R>=1.41602;;nbHerbicides_R<2.4155635;;Situation.Stock2<0.5;;Frequency_COLZA>=0.2082385;;nbHerbicides_R<1.874144;;timeLastTillSow_COLZA<10.5;;timeLastTillSow_POIS<73.75;;SummerTillage_R>=3.123574;;maxTillageDepth_R<22;
821;53;0.513126235274385;0.296662272376991;0.485924073320388;0.756792360125777;nbHerbicides_R<1.41602;;nbHerbicides_POIS>=0.5;nbHerbicides_R>=0.499772;nbHerbicides_BLE>=0.5;Situation.Gestion2<0.;Situation.Stock2<0.5;;Situation.Rotation1<0.5;CropRotationLength_R>=2.5;Frequency_BLE<0.4164765;Frequency_COLZA>=0.0832955;Frequency_POIS<0.416476;nbSuperficialTillage_POIS>=1.5;;PeaFloweringTT<403.681798…
347;45;0.505076774696053;0.446940286023639;0.434464203248987;0.633825834815534;nbHerbicides_R>=1.41602;;nbHerbicides_R<2.4155635;;Situation.Stock2<0.5;;Frequency_COLZA>=0.2082385;;nbHerbicides_R<1.874144;;timeLastTillSow_COLZA>=10.5;;PeaFloweringTT>=397.2416675;;rateWidth>=5.527423193;seedWeight>=173.6962192;reductionDepth<0.0006371345;soilPen<0.9508884305;LBRearly<0.759266918166667;WMmid>=21.775…
1641;50;0.503704179796879;0.18475055630308;0.622447005584414;0.703914977503142;nbHerbicides_R<1.41602;;nbHerbicides_POIS>=0.5;nbHerbicides_R>=0.499772;nbHerbicides_BLE>=0.5;Situation.Gestion2<0.;Situation.Stock2<0.5;;Situation.Rotation1<0.5;CropRotationLength_R>=2.5;Frequency_BLE<0.4164765;Frequency_COLZA>=0.0832955;Frequency_POIS<0.416476;nbSuperficialTillage_POIS>=1.5;;PeaFloweringTT<403.681798…
5405;68;0.500666570679117;0.415770278151377;0.541948905749472;0.544280528136503;nbHerbicides_R>=1.41602;;nbHerbicides_R<2.4155635;;Situation.Stock2<0.5;;Frequency_COLZA>=0.2082385;;nbHerbicides_R>=1.874144;;timeLastTillSow_POIS>=28;;nbShreddingFallow.Broyage._R<0.4164765;;PeaFloweringTT>=474.929001;;Interrow.cm._COLZA<69.5;;mu_HMmid>=0.2202858896;tPhoto2<19.618463725;LBRlate>=0.4584100975;WMearly…
141;30;0.499859612317831;0.401833623153562;0.744090543332011;0.35365467046792;nbHerbicides_R>=1.41602;;nbHerbicides_R>=2.4155635;;Situation.Stock2<0.5;;Frequency_COLZA>=0.2082385;;nbTillageOtherThanPloughOrRoll_R>=3.873231;;SLAlate>=96.7255909433333;WMlate<17.8798127716667;b_WMmid>=0.4066552593;mu_SLAmid>=0.261434961;timeLastHerbicideHarvest_POIS>=85;
201;60;0.496753754531378;0.409175541663457;0.344373065933637;0.73671265599704;nbHerbicides_R<1.41602;;nbHerbicides_POIS>=0.5;nbHerbicides_R>=0.499772;nbHerbicides_BLE>=0.5;Situation.Gestion2<0.;Situation.Stock2<0.5;;Situation.Rotation1<0.5;CropRotationLength_R>=2.5;Frequency_BLE<0.4164765;Frequency_COLZA>=0.0832955;Frequency_POIS<0.416476;nbSuperficialTillage_POIS<1.5;;nbTillageOtherThanPloughOrR…
1406;35;0.495192207672045;0.300329400891424;0.562465805338641;0.622781416786071;nbHerbicides_R>=1.41602;;nbHerbicides_R<2.4155635;;Situation.Stock2<0.5;;Frequency_COLZA>=0.2082385;;nbHerbicides_R<1.874144;;timeLastTillSow_COLZA<10.5;;timeLastTillSow_POIS<73.75;;SummerTillage_R>=3.123574;;maxTillageDepth_R>=22;;nbSuperficialTillage_COLZA<3.5;summerTillage_COLZA<3.5;timeHarvest1stTill_POIS<7.
411;39;0.492113846819982;0.360051635047313;0.398752885900005;0.717537019512629;nbHerbicides_R<1.41602;;nbHerbicides_POIS>=0.5;nbHerbicides_R>=0.499772;nbHerbicides_BLE>=0.5;Situation.Gestion2<0.;Situation.Stock2<0.5;;Situation.Rotation1<0.5;CropRotationLength_R>=2.5;Frequency_BLE<0.4164765;Frequency_COLZA>=0.0832955;Frequency_POIS<0.416476;nbSuperficialTillage_POIS>=1.5;;PeaFloweringTT<403.681798…
46;60;0.488859972262018;0.230613650936207;0.589599793694184;0.646366472155662;nbHerbicides_R>=1.41602;;nbHerbicides_R<2.4155635;;Situation.Stock2>=0.5;;nbInCropHerbicides_R<1.8324965;nbHerbicides_R<1.832496;nbShreddingFallow.Broyage._R<0.1665905;
202;25;0.487721210209396;0.371775749206017;0.371817989895512;0.719569891526659;nbHerbicides_R<1.41602;;nbHerbicides_POIS>=0.5;nbHerbicides_R>=0.499772;nbHerbicides_BLE>=0.5;Situation.Gestion2<0.;Situation.Stock2<0.5;;Situation.Rotation1<0.5;CropRotationLength_R>=2.5;Frequency_BLE<0.4164765;Frequency_COLZA>=0.0832955;Frequency_POIS<0.416476;nbSuperficialTillage_POIS<1.5;;nbTillageOtherThanPloughOr…
98;60;0.487315512573386;0.487174500679496;0.198898788787338;0.775873248253324;nbHerbicides_R<1.41602;;nbHerbicides_POIS>=0.5;nbHerbicides_R>=0.499772;nbHerbicides_BLE>=0.5;Situation.Gestion2<0.;Situation.Stock2<0.5;;Situation.Rotation1>=0.5;CropRotationLength_R<2.5;Frequency_BLE>=0.4164765;Frequency_COLZA<0.0832955;Frequency_POIS>=0.416476;SowingDepth.cm._BLE<2.5;;nbSuperficialTillage_POIS<4.5;
83;130;0.484323132093472;0.429980533516321;0.374260091162092;0.648728771602005;nbHerbicides_R>=1.41602;;nbHerbicides_R<2.4155635;;Situation.Stock2<0.5;;Frequency_COLZA<0.2082385;;nbHerbicides_R<1.7492015;nbInCropHerbicides_R<1.749201;timeLastTillSow_POIS<48.25;
244;15;0.48207857015825;0.205672610936667;0.240563099538083;1;nbHerbicides_R<1.41602;;nbHerbicides_POIS<0.5;nbHerbicides_R<0.499772;nbHerbicides_BLE<0.5;Situation.Gestion2>=0.;timeLastTillSow_POIS<98.25;;timeHarvest1stTill_POIS>=23.5;;timeHarvest1stManure_COLZA<7.5;;meanMechWeedSpeed.km.h._POIS<7.375;;MaxTillageDepth_BLE>=21;timeSow1stMechWeeding_POIS>=43.
1369;65;0.47987425168562;0.380144686194606;0.561254304479902;0.498223764382351;nbHerbicides_R>=1.41602;;nbHerbicides_R<2.4155635;;Situation.Stock2<0.5;;Frequency_COLZA>=0.2082385;;nbHerbicides_R>=1.874144;;timeLastTillSow_POIS<28;;mu_LBRmid>=-0.0869931426;baseTempGerm>=0.4051053115;lb<2.094516716;max_height<134.9960158;WMmid>=19.722074549;b_RLHlate<2.961685145;mu_HMmid>=0.263056698;MaxTillageDept…
563;20;0.478330918161441;0.276312367254981;0.746673524576871;0.412006862652471;nbHerbicides_R>=1.41602;;nbHerbicides_R>=2.4155635;;Situation.Stock2<0.5;;Frequency_COLZA>=0.2082385;;nbTillageOtherThanPloughOrRoll_R>=3.873231;;SLAlate>=96.7255909433333;WMlate<17.8798127716667;b_WMmid>=0.4066552593;mu_SLAmid>=0.261434961;timeLastHerbicideHarvest_POIS<85;;timeLastPloughSow_POIS>=188.75;nbRolling_R>=0…
681;45;0.476311663186043;0.267026694309731;0.651143359127869;0.51076493612053;nbHerbicides_R>=1.41602;;nbHerbicides_R<2.4155635;;Situation.Stock2<0.5;;Frequency_COLZA>=0.2082385;;nbHerbicides_R>=1.874144;;timeLastTillSow_POIS<28;;mu_LBRmid<-0.0869931426;baseTempGerm<0.4051053115;lb>=2.094516716;max_height>=134.9960158;WMmid<19.722074549;b_RLHlate>=2.961685145;mu_HMmid<0.263056698;meanMechWeedSpee…
71;110;0.473932076434062;0.343523476132539;0.700551726672805;0.377721026496843;nbHerbicides_R>=1.41602;;nbHerbicides_R>=2.4155635;;Situation.Stock2<0.5;;Frequency_COLZA>=0.2082385;;nbTillageOtherThanPloughOrRoll_R>=3.873231;;SLAlate<96.7255909433333;WMlate>=17.8798127716667;b_WMmid<0.4066552593;mu_SLAmid<0.261434961
559;43;0.471566969034477;0.435341307505003;0.653835201128904;0.325524398469525;nbHerbicides_R>=1.41602;;nbHerbicides_R>=2.4155635;;Situation.Stock2<0.5;;Frequency_COLZA>=0.2082385;;nbTillageOtherThanPloughOrRoll_R<3.873231;;WMearly<32.1475524733333;tPhoto2<19.618463725;LBRlate>=0.4584100975;b_WMearly>=0.427420706;b_RLHlate<3.1520728295;mu_LBRlate>=-0.0925612373333333;mu_HMmid>=0.220285889;PeaFlow…
5445;10;0.468640513637641;0.188434453273435;0.441613839386163;0.775873248253324;nbHerbicides_R>=1.41602;;nbHerbicides_R<2.4155635;;Situation.Stock2<0.5;;Frequency_COLZA>=0.2082385;;nbHerbicides_R>=1.874144;;timeLastTillSow_POIS<28;;mu_LBRmid<-0.0869931426;baseTempGerm<0.4051053115;lb>=2.094516716;max_height>=134.9960158;WMmid<19.722074549;b_RLHlate>=2.961685145;mu_HMmid<0.263056698;meanMechWeedSp…
655;82;0.468638579876776;0.537130380941043;0.325161317265645;0.543624041423638;nbHerbicides_R>=1.41602;;nbHerbicides_R<2.4155635;;Situation.Stock2<0.5;;Frequency_COLZA<0.2082385;;nbHerbicides_R>=1.7492015;nbInCropHerbicides_R>=1.749201;PeaFloweringTT>=179.66613125;;tPhoto2<19.618463725;LBRlate>=0.4584100975;WMearly<32.1475524733333;b_WMearly>=0.427420706;b_RLHlate<3.1520728295;mu_LBRlate>=-0.0925…
677;105;0.468233224947611;0.314623345661726;0.573869469858253;0.516206859322855;nbHerbicides_R>=1.41602;;nbHerbicides_R<2.4155635;;Situation.Stock2<0.5;;Frequency_COLZA>=0.2082385;;nbHerbicides_R>=1.874144;;timeLastTillSow_POIS>=28;;nbShreddingFallow.Broyage._R>=0.4164765;;summerPlough_POIS<0.5;;timeSow1stHerbicide_POIS>=39;
350;105;0.465818020748151;0.313042576666184;0.455337486541377;0.629073999036891;nbHerbicides_R>=1.41602;;nbHerbicides_R<2.4155635;;Situation.Stock2<0.5;;Frequency_COLZA>=0.2082385;;nbHerbicides_R<1.874144;;timeLastTillSow_COLZA<10.5;;timeLastTillSow_POIS<73.75;;SummerTillage_R<3.123574;
654;175;0.463330524931537;0.439787711784592;0.42290302978984;0.527300833220178;nbHerbicides_R>=1.41602;;nbHerbicides_R<2.4155635;;Situation.Stock2<0.5;;Frequency_COLZA<0.2082385;;nbHerbicides_R>=1.7492015;nbInCropHerbicides_R>=1.749201;PeaFloweringTT>=179.66613125;;tPhoto2<19.618463725;LBRlate>=0.4584100975;WMearly<32.1475524733333;b_WMearly>=0.427420706;b_RLHlate<3.1520728295;mu_LBRlate>=-0.0925…
44;45;0.453773781744255;0.243608700011008;0.583512502786437;0.534200142435322;nbHerbicides_R>=1.41602;;nbHerbicides_R<2.4155635;;Situation.Stock2>=0.5;;nbInCropHerbicides_R>=1.8324965;nbHerbicides_R>=1.832496;harvestDate_BLE<165.5;
270;10;0.448895391022049;0.559795156957805;0.4032395834117;0.383651432696642;nbHerbicides_R>=1.41602;;nbHerbicides_R>=2.4155635;;Situation.Stock2<0.5;;Frequency_COLZA<0.2082385;;timeLastTillSow_POIS<20.5;;HMlate<36.9349523266667;baseTempGerm>=-0.4462603735;darknessReduction.YOUNG_SEEDS.>=0.972875018;gamma>=0.333185309;se_LA>=0.483147587;tPhoto2<20.262433975;WinterAnnual<0.5;tFrostMid1>=-11.086806…
1347;22;0.447995475052189;0.212103221523937;0.620642626619225;0.511240577013405;nbHerbicides_R>=1.41602;;nbHerbicides_R<2.4155635;;Situation.Stock2<0.5;;Frequency_COLZA>=0.2082385;;nbHerbicides_R>=1.874144;;timeLastTillSow_POIS>=28;;nbShreddingFallow.Broyage._R<0.4164765;;PeaFloweringTT<474.929001;;nbRootHerbicides_COLZA<1.5;;nbMechWeeding_BLE>=3.5;
5404;57;0.447197933024101;0.419525191238747;0.370247215169263;0.551821392664292;nbHerbicides_R>=1.41602;;nbHerbicides_R<2.4155635;;Situation.Stock2<0.5;;Frequency_COLZA>=0.2082385;;nbHerbicides_R>=1.874144;;timeLastTillSow_POIS>=28;;nbShreddingFallow.Broyage._R<0.4164765;;PeaFloweringTT>=474.929001;;Interrow.cm._COLZA<69.5;;mu_HMmid>=0.2202858896;tPhoto2<19.618463725;LBRlate>=0.4584100975;WMearly…
2693;10;0.446085603737873;0.204049739512134;0.676457976533441;0.457749095168043;nbHerbicides_R>=1.41602;;nbHerbicides_R<2.4155635;;Situation.Stock2<0.5;;Frequency_COLZA>=0.2082385;;nbHerbicides_R>=1.874144;;timeLastTillSow_POIS>=28;;nbShreddingFallow.Broyage._R<0.4164765;;PeaFloweringTT<474.929001;;nbRootHerbicides_COLZA<1.5;;nbMechWeeding_BLE<3.5;;timeLastHerbicideHarvest_BLE<1.5;
5447;125;0.446004120446536;0.293168647054559;0.506266038958229;0.538577675326819;nbHerbicides_R>=1.41602;;nbHerbicides_R<2.4155635;;Situation.Stock2<0.5;;Frequency_COLZA>=0.2082385;;nbHerbicides_R>=1.874144;;timeLastTillSow_POIS<28;;mu_LBRmid<-0.0869931426;baseTempGerm<0.4051053115;lb>=2.094516716;max_height>=134.9960158;WMmid<19.722074549;b_RLHlate>=2.961685145;mu_HMmid<0.263056698;meanMechWeedS…
200;60;0.442119636993177;0.273015989660308;0.288021085872385;0.765321835446838;nbHerbicides_R<1.41602;;nbHerbicides_POIS>=0.5;nbHerbicides_R>=0.499772;nbHerbicides_BLE>=0.5;Situation.Gestion2<0.;Situation.Stock2<0.5;;Situation.Rotation1<0.5;CropRotationLength_R>=2.5;Frequency_BLE<0.4164765;Frequency_COLZA>=0.0832955;Frequency_POIS<0.416476;nbSuperficialTillage_POIS<1.5;;nbTillageOtherThanPloughOr…
38;40;0.440744837728015;0.328366449522333;0.750997661847566;0.242870401814146;nbHerbicides_R>=1.41602;;nbHerbicides_R>=2.4155635;;Situation.Stock2>=0.5;;MeanTillageDepth_POIS<19.5;;nbInCropHerbicides_R>=3.1652215;nbHerbicides_R>=3.165221
263;73;0.439141064756986;0.495322802744809;0.413138173104027;0.408962218422123;nbHerbicides_R>=1.41602;;nbHerbicides_R>=2.4155635;;Situation.Stock2<0.5;;Frequency_COLZA<0.2082385;;timeLastTillSow_POIS>=20.5;;b_RLHlate<2.961685145;baseTempGerm>=0.4051053115;lb<2.094516716;max_height<134.9960158;WMmid>=19.722074549;mu_LBRmid>=-0.0869931426;mu_HMmid>=0.263056698;PeaFloweringTT>=163.5594775;;nbShredd…
165;120;0.437709289405935;0.397560978106072;0.270373876201747;0.645193013909985;nbHerbicides_R>=1.41602;;nbHerbicides_R<2.4155635;;Situation.Stock2<0.5;;Frequency_COLZA<0.2082385;;nbHerbicides_R<1.7492015;nbInCropHerbicides_R<1.749201;timeLastTillSow_POIS>=48.25;;SummerTillage_R>=0.749658;
346;93;0.437661260666189;0.307728125564241;0.354589496872218;0.650666159562109;nbHerbicides_R>=1.41602;;nbHerbicides_R<2.4155635;;Situation.Stock2<0.5;;Frequency_COLZA>=0.2082385;;nbHerbicides_R<1.874144;;timeLastTillSow_COLZA>=10.5;;PeaFloweringTT>=397.2416675;;rateWidth<5.527423193;seedWeight<173.6962192;reductionDepth>=0.0006371345;soilPen>=0.9508884305;LBRearly>=0.759266918166667;WMmid<21.775…
1117;173;0.436852805646037;0.415591104033831;0.518064492230497;0.376902820673784;nbHerbicides_R>=1.41602;;nbHerbicides_R>=2.4155635;;Situation.Stock2<0.5;;Frequency_COLZA>=0.2082385;;nbTillageOtherThanPloughOrRoll_R<3.873231;;WMearly<32.1475524733333;tPhoto2<19.618463725;LBRlate>=0.4584100975;b_WMearly>=0.427420706;b_RLHlate<3.1520728295;mu_LBRlate>=-0.0925612373333333;mu_HMmid>=0.220285889;PeaFl…
1640;35;0.435425784609187;0.170428985586907;0.425214439413506;0.710633928827149;nbHerbicides_R<1.41602;;nbHerbicides_POIS>=0.5;nbHerbicides_R>=0.499772;nbHerbicides_BLE>=0.5;Situation.Gestion2<0.;Situation.Stock2<0.5;;Situation.Rotation1<0.5;CropRotationLength_R>=2.5;Frequency_BLE<0.4164765;Frequency_COLZA>=0.0832955;Frequency_POIS<0.416476;nbSuperficialTillage_POIS>=1.5;;PeaFloweringTT<403.68179…
174;105;0.432158052389841;0.272803925810708;0.395619918516428;0.628050312842388;nbHerbicides_R>=1.41602;;nbHerbicides_R<2.4155635;;Situation.Stock2<0.5;;Frequency_COLZA>=0.2082385;;nbHerbicides_R<1.874144;;timeLastTillSow_COLZA<10.5;;timeLastTillSow_POIS>=73.75;
682;25;0.430963669085032;0.199757125838001;0.625336922001916;0.467796959415179;nbHerbicides_R>=1.41602;;nbHerbicides_R<2.4155635;;Situation.Stock2<0.5;;Frequency_COLZA>=0.2082385;;nbHerbicides_R>=1.874144;;timeLastTillSow_POIS<28;;mu_LBRmid<-0.0869931426;baseTempGerm<0.4051053115;lb>=2.094516716;max_height>=134.9960158;WMmid<19.722074549;b_RLHlate>=2.961685145;mu_HMmid<0.263056698;meanMechWeedSpe…
161;87;0.429165512975298;0.340081871144249;0.402276436525905;0.54513823125574;nbHerbicides_R>=1.41602;;nbHerbicides_R<2.4155635;;Situation.Stock2<0.5;;Frequency_COLZA<0.2082385;;nbHerbicides_R>=1.7492015;nbInCropHerbicides_R>=1.749201;PeaFloweringTT<179.66613125;;nbHerbDicotSup75_POIS>=0.5;
5446;35;0.425749802503734;0.368219279086584;0.368441457221377;0.540588671203243;nbHerbicides_R>=1.41602;;nbHerbicides_R<2.4155635;;Situation.Stock2<0.5;;Frequency_COLZA>=0.2082385;;nbHerbicides_R>=1.874144;;timeLastTillSow_POIS<28;;mu_LBRmid<-0.0869931426;baseTempGerm<0.4051053115;lb>=2.094516716;max_height>=134.9960158;WMmid<19.722074549;b_RLHlate>=2.961685145;mu_HMmid<0.263056698;meanMechWeedSp…
345;112;0.421558672948648;0.209267401992389;0.417230137389543;0.638178479464014;nbHerbicides_R>=1.41602;;nbHerbicides_R<2.4155635;;Situation.Stock2<0.5;;Frequency_COLZA>=0.2082385;;nbHerbicides_R<1.874144;;timeLastTillSow_COLZA>=10.5;;PeaFloweringTT<397.2416675;;timeLastTillSow_POIS<46;
676;70;0.419547224750025;0.291038611423147;0.438553038355924;0.529050024471003;nbHerbicides_R>=1.41602;;nbHerbicides_R<2.4155635;;Situation.Stock2<0.5;;Frequency_COLZA>=0.2082385;;nbHerbicides_R>=1.874144;;timeLastTillSow_POIS>=28;;nbShreddingFallow.Broyage._R>=0.4164765;;summerPlough_POIS<0.5;;timeSow1stHerbicide_POIS<39;
525;52;0.416743993316448;0.57655359794482;0.204843110444722;0.468835271559801;nbHerbicides_R>=1.41602;;nbHerbicides_R>=2.4155635;;Situation.Stock2<0.5;;Frequency_COLZA<0.2082385;;timeLastTillSow_POIS>=20.5;;b_RLHlate<2.961685145;baseTempGerm>=0.4051053115;lb<2.094516716;max_height<134.9960158;WMmid>=19.722074549;mu_LBRmid>=-0.0869931426;mu_HMmid>=0.263056698;PeaFloweringTT>=163.5594775;;nbShreddi…
1350;124;0.415772341524924;0.292037478944131;0.437124887014205;0.518154658616436;nbHerbicides_R>=1.41602;;nbHerbicides_R<2.4155635;;Situation.Stock2<0.5;;Frequency_COLZA>=0.2082385;;nbHerbicides_R>=1.874144;;timeLastTillSow_POIS>=28;;nbShreddingFallow.Broyage._R<0.4164765;;PeaFloweringTT>=474.929001;;Interrow.cm._COLZA<69.5;;mu_HMmid<0.2202858896;tPhoto2>=19.618463725;LBRlate<0.4584100975;WMearly…
162;172;0.414770588662298;0.375867122126164;0.328557990533629;0.5398866533271;nbHerbicides_R>=1.41602;;nbHerbicides_R<2.4155635;;Situation.Stock2<0.5;;Frequency_COLZA<0.2082385;;nbHerbicides_R>=1.7492015;nbInCropHerbicides_R>=1.749201;PeaFloweringTT>=179.66613125;;tPhoto2>=19.618463725;LBRlate<0.4584100975;WMearly>=32.1475524733333;b_WMearly<0.427420706;b_RLHlate>=3.1520728295;mu_LBRlate<-0.09256…
18;25;0.410168231401903;0.261089547479211;0.589906663077297;0.379508483649203;nbHerbicides_R>=1.41602;;nbHerbicides_R>=2.4155635;;Situation.Stock2>=0.5;;MeanTillageDepth_POIS>=19.5;
1368;40;0.408902168346977;0.359057755318273;0.388958518659092;0.478690231063565;nbHerbicides_R>=1.41602;;nbHerbicides_R<2.4155635;;Situation.Stock2<0.5;;Frequency_COLZA>=0.2082385;;nbHerbicides_R>=1.874144;;timeLastTillSow_POIS<28;;mu_LBRmid>=-0.0869931426;baseTempGerm>=0.4051053115;lb<2.094516716;max_height<134.9960158;WMmid>=19.722074549;b_RLHlate<2.961685145;mu_HMmid>=0.263056698;MaxTillageDep…
561;110;0.404978992615609;0.349949017585554;0.457486271709568;0.407501688551704;nbHerbicides_R>=1.41602;;nbHerbicides_R>=2.4155635;;Situation.Stock2<0.5;;Frequency_COLZA>=0.2082385;;nbTillageOtherThanPloughOrRoll_R>=3.873231;;SLAlate>=96.7255909433333;WMlate<17.8798127716667;b_WMmid>=0.4066552593;mu_SLAmid>=0.261434961;timeLastHerbicideHarvest_POIS<85;;timeLastPloughSow_POIS<188.75;nbRolling_R<0.…
5385;191;0.404219766808166;0.288911798245557;0.370886523533955;0.552860978644985;nbHerbicides_R>=1.41602;;nbHerbicides_R<2.4155635;;Situation.Stock2<0.5;;Frequency_COLZA>=0.2082385;;nbHerbicides_R>=1.874144;;timeLastTillSow_POIS>=28;;nbShreddingFallow.Broyage._R<0.4164765;;PeaFloweringTT<474.929001;;nbRootHerbicides_COLZA<1.5;;nbMechWeeding_BLE<3.5;;timeLastHerbicideHarvest_BLE>=1.5;;nbHerbicides…
326;31;0.40377579931392;0.447284015890216;0.239704761051746;0.524338620999797;nbHerbicides_R>=1.41602;;nbHerbicides_R<2.4155635;;Situation.Stock2<0.5;;Frequency_COLZA<0.2082385;;nbHerbicides_R>=1.7492015;nbInCropHerbicides_R>=1.749201;PeaFloweringTT>=179.66613125;;tPhoto2<19.618463725;LBRlate>=0.4584100975;WMearly<32.1475524733333;b_WMearly>=0.427420706;b_RLHlate<3.1520728295;mu_LBRlate>=-0.09256…
204;15;0.403375026393997;0.284105034537573;0.214532299620139;0.711487745024279;nbHerbicides_R<1.41602;;nbHerbicides_POIS>=0.5;nbHerbicides_R>=0.499772;nbHerbicides_BLE>=0.5;Situation.Gestion2<0.;Situation.Stock2<0.5;;Situation.Rotation1<0.5;CropRotationLength_R>=2.5;Frequency_BLE<0.4164765;Frequency_COLZA>=0.0832955;Frequency_POIS<0.416476;nbSuperficialTillage_POIS>=1.5;;PeaFloweringTT<403.681798…
134;50;0.402463094434244;0.373104251215637;0.45625714334337;0.378027888743725;nbHerbicides_R>=1.41602;;nbHerbicides_R>=2.4155635;;Situation.Stock2<0.5;;Frequency_COLZA<0.2082385;;timeLastTillSow_POIS<20.5;;HMlate<36.9349523266667;baseTempGerm>=-0.4462603735;darknessReduction.YOUNG_SEEDS.>=0.972875018;gamma>=0.333185309;se_LA>=0.483147587;tPhoto2<20.262433975;WinterAnnual<0.5;tFrostMid1>=-11.08680…
277;63;0.401760483398568;0.299221706549441;0.552514115015125;0.353545628631139;nbHerbicides_R>=1.41602;;nbHerbicides_R>=2.4155635;;Situation.Stock2<0.5;;Frequency_COLZA>=0.2082385;;nbTillageOtherThanPloughOrRoll_R<3.873231;;WMearly<32.1475524733333;tPhoto2<19.618463725;LBRlate>=0.4584100975;b_WMearly>=0.427420706;b_RLHlate<3.1520728295;mu_LBRlate>=-0.0925612373333333;mu_HMmid>=0.220285889;PeaFlow…
48;25;0.401542861340107;0.220992813468726;0.207762522298272;0.775873248253324;nbHerbicides_R<1.41602;;nbHerbicides_POIS>=0.5;nbHerbicides_R>=0.499772;nbHerbicides_BLE>=0.5;Situation.Gestion2<0.;Situation.Stock2<0.5;;Situation.Rotation1>=0.5;CropRotationLength_R<2.5;Frequency_BLE>=0.4164765;Frequency_COLZA<0.0832955;Frequency_POIS>=0.416476;SowingDepth.cm._BLE>=2.5;
562;20;0.395713576946605;0.33760067370659;0.505671122871618;0.343868934261607;nbHerbicides_R>=1.41602;;nbHerbicides_R>=2.4155635;;Situation.Stock2<0.5;;Frequency_COLZA>=0.2082385;;nbTillageOtherThanPloughOrRoll_R>=3.873231;;SLAlate>=96.7255909433333;WMlate<17.8798127716667;b_WMmid>=0.4066552593;mu_SLAmid>=0.261434961;timeLastHerbicideHarvest_POIS<85;;timeLastPloughSow_POIS>=188.75;nbRolling_R>=0.…
344;65;0.393386082575899;0.271462547480295;0.277559224264238;0.631136475983164;nbHerbicides_R>=1.41602;;nbHerbicides_R<2.4155635;;Situation.Stock2<0.5;;Frequency_COLZA>=0.2082385;;nbHerbicides_R<1.874144;;timeLastTillSow_COLZA>=10.5;;PeaFloweringTT<397.2416675;;timeLastTillSow_POIS>=46;
547;75;0.390487792570743;0.337778889313756;0.556158476275963;0.277526012122509;nbHerbicides_R>=1.41602;;nbHerbicides_R>=2.4155635;;Situation.Stock2<0.5;;Frequency_COLZA>=0.2082385;;nbTillageOtherThanPloughOrRoll_R<3.873231;;WMearly>=32.1475524733333;tPhoto2>=19.618463725;LBRlate<0.4584100975;b_WMearly<0.427420706;b_RLHlate>=3.1520728295;mu_LBRlate<-0.0925612373333333;mu_HMmid<0.220285889;nbHerbic…
560;35;0.385550497932058;0.32584947043815;0.554388149338279;0.276413874019746;nbHerbicides_R>=1.41602;;nbHerbicides_R>=2.4155635;;Situation.Stock2<0.5;;Frequency_COLZA>=0.2082385;;nbTillageOtherThanPloughOrRoll_R>=3.873231;;SLAlate>=96.7255909433333;WMlate<17.8798127716667;b_WMmid>=0.4066552593;mu_SLAmid>=0.261434961;timeLastHerbicideHarvest_POIS<85;;timeLastPloughSow_POIS<188.75;nbRolling_R<0.41…
278;35;0.379085075955076;0.469807688544355;0.323272169132455;0.344175370188418;nbHerbicides_R>=1.41602;;nbHerbicides_R>=2.4155635;;Situation.Stock2<0.5;;Frequency_COLZA>=0.2082385;;nbTillageOtherThanPloughOrRoll_R<3.873231;;WMearly<32.1475524733333;tPhoto2<19.618463725;LBRlate>=0.4584100975;b_WMearly>=0.427420706;b_RLHlate<3.1520728295;mu_LBRlate>=-0.0925612373333333;mu_HMmid>=0.220285889;PeaFlow…
5384;161;0.374987967530155;0.313100344370013;0.337670177615595;0.474193380604856;nbHerbicides_R>=1.41602;;nbHerbicides_R<2.4155635;;Situation.Stock2<0.5;;Frequency_COLZA>=0.2082385;;nbHerbicides_R>=1.874144;;timeLastTillSow_POIS>=28;;nbShreddingFallow.Broyage._R<0.4164765;;PeaFloweringTT<474.929001;;nbRootHerbicides_COLZA<1.5;;nbMechWeeding_BLE<3.5;;timeLastHerbicideHarvest_BLE>=1.5;;nbHerbicides…
524;20;0.370714940965921;0.61992018025218;0.279928299238899;0.212296343406683;nbHerbicides_R>=1.41602;;nbHerbicides_R>=2.4155635;;Situation.Stock2<0.5;;Frequency_COLZA<0.2082385;;timeLastTillSow_POIS>=20.5;;b_RLHlate<2.961685145;baseTempGerm>=0.4051053115;lb<2.094516716;max_height<134.9960158;WMmid>=19.722074549;mu_LBRmid>=-0.0869931426;mu_HMmid>=0.263056698;PeaFloweringTT>=163.5594775;;nbShreddi…
129;65;0.369127047473562;0.36593240134154;0.349177048699939;0.392271692379206;nbHerbicides_R>=1.41602;;nbHerbicides_R>=2.4155635;;Situation.Stock2<0.5;;Frequency_COLZA<0.2082385;;timeLastTillSow_POIS>=20.5;;b_RLHlate>=2.961685145;baseTempGerm<0.4051053115;lb>=2.094516716;max_height>=134.9960158;WMmid<19.722074549;mu_LBRmid<-0.0869931426;mu_HMmid<0.263056698;Frequency_ORGE>=0.0832955;CropRotationL…
1116;57;0.36900890440895;0.422280640515628;0.471134678908265;0.213611393802956;nbHerbicides_R>=1.41602;;nbHerbicides_R>=2.4155635;;Situation.Stock2<0.5;;Frequency_COLZA>=0.2082385;;nbTillageOtherThanPloughOrRoll_R<3.873231;;WMearly<32.1475524733333;tPhoto2<19.618463725;LBRlate>=0.4584100975;b_WMearly>=0.427420706;b_RLHlate<3.1520728295;mu_LBRlate>=-0.0925612373333333;mu_HMmid>=0.220285889;PeaFlow…
160;73;0.364989042437074;0.291855466754418;0.242938646787071;0.560173013769733;nbHerbicides_R>=1.41602;;nbHerbicides_R<2.4155635;;Situation.Stock2<0.5;;Frequency_COLZA<0.2082385;;nbHerbicides_R>=1.7492015;nbInCropHerbicides_R>=1.749201;PeaFloweringTT<179.66613125;;nbHerbDicotSup75_POIS<0.5;
137;175;0.359334131629438;0.269435814699036;0.392487413089792;0.416079167099488;nbHerbicides_R>=1.41602;;nbHerbicides_R>=2.4155635;;Situation.Stock2<0.5;;Frequency_COLZA>=0.2082385;;nbTillageOtherThanPloughOrRoll_R<3.873231;;WMearly>=32.1475524733333;tPhoto2>=19.618463725;LBRlate<0.4584100975;b_WMearly<0.427420706;b_RLHlate>=3.1520728295;mu_LBRlate<-0.0925612373333333;mu_HMmid<0.220285889;nbHerbi…
5444;30;0.349099126188745;0.22961753365566;0.32198767540643;0.495692169504146;nbHerbicides_R>=1.41602;;nbHerbicides_R<2.4155635;;Situation.Stock2<0.5;;Frequency_COLZA>=0.2082385;;nbHerbicides_R>=1.874144;;timeLastTillSow_POIS<28;;mu_LBRmid<-0.0869931426;baseTempGerm<0.4051053115;lb>=2.094516716;max_height>=134.9960158;WMmid<19.722074549;b_RLHlate>=2.961685145;mu_HMmid<0.263056698;meanMechWeedSpee…
674;25;0.347471339021425;0.327551218074499;0.203594952192527;0.511267846797249;nbHerbicides_R>=1.41602;;nbHerbicides_R<2.4155635;;Situation.Stock2<0.5;;Frequency_COLZA>=0.2082385;;nbHerbicides_R>=1.874144;;timeLastTillSow_POIS>=28;;nbShreddingFallow.Broyage._R<0.4164765;;PeaFloweringTT>=474.929001;;Interrow.cm._COLZA>=69.5;
66;40;0.341544193440147;0.335264148596872;0.278685954422329;0.410682477301241;nbHerbicides_R>=1.41602;;nbHerbicides_R>=2.4155635;;Situation.Stock2<0.5;;Frequency_COLZA<0.2082385;;timeLastTillSow_POIS<20.5;;HMlate>=36.9349523266667;baseTempGerm<-0.4462603735;darknessReduction.YOUNG_SEEDS.<0.972875018;gamma<0.333185309;se_LA<0.483147587;tPhoto2>=20.262433975;WinterAnnual>=0.5;tFrostMid1<-11.0868064…
546;90;0.331678758781578;0.257393798026643;0.436340313874056;0.301302164444036;nbHerbicides_R>=1.41602;;nbHerbicides_R>=2.4155635;;Situation.Stock2<0.5;;Frequency_COLZA>=0.2082385;;nbTillageOtherThanPloughOrRoll_R<3.873231;;WMearly>=32.1475524733333;tPhoto2>=19.618463725;LBRlate<0.4584100975;b_WMearly<0.427420706;b_RLHlate>=3.1520728295;mu_LBRlate<-0.0925612373333333;mu_HMmid<0.220285889;nbHerbic…
276;109;0.328275880062082;0.311105734057592;0.378566791872038;0.295155114256615;nbHerbicides_R>=1.41602;;nbHerbicides_R>=2.4155635;;Situation.Stock2<0.5;;Frequency_COLZA>=0.2082385;;nbTillageOtherThanPloughOrRoll_R<3.873231;;WMearly<32.1475524733333;tPhoto2<19.618463725;LBRlate>=0.4584100975;b_WMearly>=0.427420706;b_RLHlate<3.1520728295;mu_LBRlate>=-0.0925612373333333;mu_HMmid>=0.220285889;PeaFlo…
1360;20;0.323443961902945;0.252152465616022;0.259479484159786;0.458699935933028;nbHerbicides_R>=1.41602;;nbHerbicides_R<2.4155635;;Situation.Stock2<0.5;;Frequency_COLZA>=0.2082385;;nbHerbicides_R>=1.874144;;timeLastTillSow_POIS<28;;mu_LBRmid<-0.0869931426;baseTempGerm<0.4051053115;lb>=2.094516716;max_height>=134.9960158;WMmid<19.722074549;b_RLHlate>=2.961685145;mu_HMmid<0.263056698;meanMechWeedSp…
130;45;0.319200856427323;0.331792672143346;0.198467582836057;0.427342314302568;nbHerbicides_R>=1.41602;;nbHerbicides_R>=2.4155635;;Situation.Stock2<0.5;;Frequency_COLZA<0.2082385;;timeLastTillSow_POIS>=20.5;;b_RLHlate<2.961685145;baseTempGerm>=0.4051053115;lb<2.094516716;max_height<134.9960158;WMmid>=19.722074549;mu_LBRmid>=-0.0869931426;mu_HMmid>=0.263056698;PeaFloweringTT<163.5594775;
672;35;0.317178770093266;0.182367951212543;0.201997728402061;0.567170630665195;nbHerbicides_R>=1.41602;;nbHerbicides_R<2.4155635;;Situation.Stock2<0.5;;Frequency_COLZA>=0.2082385;;nbHerbicides_R>=1.874144;;timeLastTillSow_POIS>=28;;nbShreddingFallow.Broyage._R<0.4164765;;PeaFloweringTT<474.929001;;nbRootHerbicides_COLZA>=1.5;
164;15;0.312632487874319;0.252596697638801;0.0505820931995711;0.634718672784584;nbHerbicides_R>=1.41602;;nbHerbicides_R<2.4155635;;Situation.Stock2<0.5;;Frequency_COLZA<0.2082385;;nbHerbicides_R<1.7492015;nbInCropHerbicides_R<1.749201;timeLastTillSow_POIS>=48.25;;SummerTillage_R<0.749658;
272;75;0.294323901397264;0.232943785877616;0.362967211729974;0.287060706584203;nbHerbicides_R>=1.41602;;nbHerbicides_R>=2.4155635;;Situation.Stock2<0.5;;Frequency_COLZA>=0.2082385;;nbTillageOtherThanPloughOrRoll_R<3.873231;;WMearly>=32.1475524733333;tPhoto2>=19.618463725;LBRlate<0.4584100975;b_WMearly<0.427420706;b_RLHlate>=3.1520728295;mu_LBRlate<-0.0925612373333333;mu_HMmid<0.220285889;nbHerbic…
128;60;0.291540817759816;0.296839843579438;0.229346243906596;0.348436365793414;nbHerbicides_R>=1.41602;;nbHerbicides_R>=2.4155635;;Situation.Stock2<0.5;;Frequency_COLZA<0.2082385;;timeLastTillSow_POIS>=20.5;;b_RLHlate>=2.961685145;baseTempGerm<0.4051053115;lb>=2.094516716;max_height>=134.9960158;WMmid<19.722074549;mu_LBRmid<-0.0869931426;mu_HMmid<0.263056698;Frequency_ORGE<0.0832955;CropRotationL…
