# Supplementary material for: Tracking Ideal Varieties and Cropping Techniques for Agroecological Weed Management: A Simulation-Based Study on Pea
Source: Front Plant Sci. 2022 Apr 4;13:809056. doi: 10.3389/fpls.2022.809056 (PMC9014269; doi:10.3389/fpls.2022.809056)
Supplement: Supplementary file 1 [file Data_Sheet_1.ZIP › AllBranches/Feuilles_P_Integrated_Winter_AnnualPea.csv]

idLeaf;n;MeanIndicator;Indicator_1;Indicator_2;Indicator_3;
127;277;0.617833558494089;0.423334021056657;0.43016665442561;1;nbHerbicides_POIS<2.5;;nbHerbicides_POIS<1.5;;mu_WMlate<0.2187790445;;PeaFloweringTT>=157.30000475;;Epsi_b>=3.5432043485;baseWaterPotential>=-2.225274058;baseTempGerm>=-0.4445761355;nonDormantMinimum.YOUNG_SEEDS.<0.9571494485;darknessReduction.YOUNG_SEEDS.<0.95;reductionSurface<0.523957025;l50<59.593288395;lb<1.9672111765;rb>=1.449;be…
1991;178;0.604921655353545;0.636684569955341;0.393390169812571;0.784690226292725;nbHerbicides_POIS<2.5;;nbHerbicides_POIS<1.5;;mu_WMlate<0.2187790445;;PeaFloweringTT>=157.30000475;;Epsi_b<3.5432043485;baseWaterPotential<-2.225274058;baseTempGerm<-0.4445761355;nonDormantMinimum.YOUNG_SEEDS.>=0.9571494485;darknessReduction.YOUNG_SEEDS.>=0.95;reductionSurface>=0.523957025;l50>=59.593288395;lb>=1.967…
61;36;0.600064635104602;0.673705955370386;0.34534287084471;0.78114507909871;nbHerbicides_POIS<2.5;;nbHerbicides_POIS<1.5;;mu_WMlate<0.2187790445;;PeaFloweringTT<157.30000475;;maxTillageDepth_R<13.5;
125;981;0.593971660200075;0.536054156157716;0.245860824442509;1;nbHerbicides_POIS<2.5;;nbHerbicides_POIS<1.5;;mu_WMlate<0.2187790445;;PeaFloweringTT>=157.30000475;;Epsi_b<3.5432043485;baseWaterPotential<-2.225274058;baseTempGerm<-0.4445761355;nonDormantMinimum.YOUNG_SEEDS.>=0.9571494485;darknessReduction.YOUNG_SEEDS.>=0.95;reductionSurface>=0.523957025;l50>=59.593288395;lb>=1.9672111765;rb<1.449;…
499;377;0.584732729210564;0.562450234055067;0.407057727283896;0.784690226292728;nbHerbicides_POIS<2.5;;nbHerbicides_POIS<1.5;;mu_WMlate<0.2187790445;;PeaFloweringTT>=157.30000475;;Epsi_b<3.5432043485;baseWaterPotential<-2.225274058;baseTempGerm<-0.4445761355;nonDormantMinimum.YOUNG_SEEDS.>=0.9571494485;darknessReduction.YOUNG_SEEDS.>=0.95;reductionSurface>=0.523957025;l50>=59.593288395;lb>=1.9672…
119;332;0.566519311821784;0.450391307403883;0.24916662806147;1;nbHerbicides_POIS<2.5;;nbHerbicides_POIS<1.5;;mu_WMlate>=0.2187790445;;nbHerbicides_BLE<0.5;nbHerbicides_R<0.499772;nbHerbicides_POIS<0.5;Situation.Gestion2>=0.;b_WMmid>=0.3958476145;RLHearly<0.564194526666667;mu_SLAlate>=0.60686386166666;mu_SLAmid>=0.3837501151;rootLength<60.149311;TTcot>=61.816180535;TTmat<513.4565278;tPhoto2<16.663…
126;1342;0.535951148759621;0.441495147846961;0.379568851421339;0.786789447010564;nbHerbicides_POIS<2.5;;nbHerbicides_POIS<1.5;;mu_WMlate<0.2187790445;;PeaFloweringTT>=157.30000475;;Epsi_b>=3.5432043485;baseWaterPotential>=-2.225274058;baseTempGerm>=-0.4445761355;nonDormantMinimum.YOUNG_SEEDS.<0.9571494485;darknessReduction.YOUNG_SEEDS.<0.95;reductionSurface<0.523957025;l50<59.593288395;lb<1.96721…
1990;1104;0.528227934474726;0.586925067653956;0.213068509477502;0.784690226292721;nbHerbicides_POIS<2.5;;nbHerbicides_POIS<1.5;;mu_WMlate<0.2187790445;;PeaFloweringTT>=157.30000475;;Epsi_b<3.5432043485;baseWaterPotential<-2.225274058;baseTempGerm<-0.4445761355;nonDormantMinimum.YOUNG_SEEDS.>=0.9571494485;darknessReduction.YOUNG_SEEDS.>=0.95;reductionSurface>=0.523957025;l50>=59.593288395;lb>=1.96…
118;1064;0.511774783140264;0.296857073288937;0.238467276131854;1;nbHerbicides_POIS<2.5;;nbHerbicides_POIS<1.5;;mu_WMlate>=0.2187790445;;nbHerbicides_BLE<0.5;nbHerbicides_R<0.499772;nbHerbicides_POIS<0.5;Situation.Gestion2>=0.;b_WMmid>=0.3958476145;RLHearly<0.564194526666667;mu_SLAlate>=0.60686386166666;mu_SLAmid<0.3837501151;rootLength>=60.149311;TTcot<61.816180535;TTmat>=513.4565278;tPhoto2>=16.…
455;444;0.495497425291475;0.450502693924008;0.251299355657685;0.784690226292732;nbHerbicides_POIS<2.5;;nbHerbicides_POIS<1.5;;mu_WMlate>=0.2187790445;;nbHerbicides_BLE>=0.5;nbHerbicides_R>=0.499772;nbHerbicides_POIS>=0.5;Situation.Gestion2<0.;Situation.Stock2<0.5;;RLHearly<0.564194526666667;b_WMmid>=0.3958476145;mu_SLAlate>=0.60686386166666;timeLastTillSow_POIS<15.5;;mu_SLAmid>=0.3837501151;rootL…
993;477;0.493837939024571;0.619702308758329;0.0784674131721306;0.783344095143254;nbHerbicides_POIS<2.5;;nbHerbicides_POIS<1.5;;mu_WMlate<0.2187790445;;PeaFloweringTT>=157.30000475;;Epsi_b<3.5432043485;baseWaterPotential<-2.225274058;baseTempGerm<-0.4445761355;nonDormantMinimum.YOUNG_SEEDS.>=0.9571494485;darknessReduction.YOUNG_SEEDS.>=0.95;reductionSurface>=0.523957025;l50>=59.593288395;lb>=1.967…
199;198;0.492689574560506;0.661311127051522;0.247377144044548;0.569380452585449;nbHerbicides_POIS<2.5;;nbHerbicides_POIS>=1.5;;b_HMmid>=0.1757715882;;Situation.Stock2<0.5;;TTplant<56.392701145;;MeanTillageDepth_POIS>=14.4583335;;WheatVariety in {ORVANTIS	VIRTUAL1	VIRTUAL2	VIRTUAL3	VIRTUAL4	VIRTUAL5};
57;1035;0.489114480651965;0.328625329104131;0.354027886559042;0.784690226292723;nbHerbicides_POIS<2.5;;nbHerbicides_POIS<1.5;;mu_WMlate>=0.2187790445;;nbHerbicides_BLE>=0.5;nbHerbicides_R>=0.499772;nbHerbicides_POIS>=0.5;Situation.Gestion2<0.;Situation.Stock2>=0.5;
994;577;0.488163755008755;0.466840556234674;0.212960482498855;0.784690226292737;nbHerbicides_POIS<2.5;;nbHerbicides_POIS<1.5;;mu_WMlate<0.2187790445;;PeaFloweringTT>=157.30000475;;Epsi_b<3.5432043485;baseWaterPotential<-2.225274058;baseTempGerm<-0.4445761355;nonDormantMinimum.YOUNG_SEEDS.>=0.9571494485;darknessReduction.YOUNG_SEEDS.>=0.95;reductionSurface>=0.523957025;l50>=59.593288395;lb>=1.9672…
27;697;0.471241343258861;0.450412331150678;0.387355046727028;0.575956651898877;nbHerbicides_POIS<2.5;;nbHerbicides_POIS>=1.5;;b_HMmid<0.1757715882;;rb>=1.449;seedWeight>=164.8037536;baseWaterPotential>=-2.225274058;baseTempGerm>=-0.4445761355;nonDormantMinimum.YOUNG_SEEDS.<0.9571494485;darknessReduction.YOUNG_SEEDS.<0.95;reductionDepth>=0.0008395;reductionSurface<0.523957025;shootLength<391.62956…
498;83;0.458570622259006;0.287824908011133;0.30319673247316;0.784690226292725;nbHerbicides_POIS<2.5;;nbHerbicides_POIS<1.5;;mu_WMlate<0.2187790445;;PeaFloweringTT>=157.30000475;;Epsi_b<3.5432043485;baseWaterPotential<-2.225274058;baseTempGerm<-0.4445761355;nonDormantMinimum.YOUNG_SEEDS.>=0.9571494485;darknessReduction.YOUNG_SEEDS.>=0.95;reductionSurface>=0.523957025;l50>=59.593288395;lb>=1.967211…
53;399;0.454307148806485;0.593101929104431;0.192890612188411;0.576928905126612;nbHerbicides_POIS<2.5;;nbHerbicides_POIS>=1.5;;b_HMmid<0.1757715882;;rb<1.449;seedWeight<164.8037536;baseWaterPotential<-2.225274058;baseTempGerm<-0.4445761355;nonDormantMinimum.YOUNG_SEEDS.>=0.9571494485;darknessReduction.YOUNG_SEEDS.>=0.95;reductionDepth<0.0008395;reductionSurface>=0.523957025;shootLength>=391.629565…
58;1028;0.451902191248686;0.21525652907694;0.140450044669118;1;nbHerbicides_POIS<2.5;;nbHerbicides_POIS<1.5;;mu_WMlate>=0.2187790445;;nbHerbicides_BLE<0.5;nbHerbicides_R<0.499772;nbHerbicides_POIS<0.5;Situation.Gestion2>=0.;b_WMmid<0.3958476145;RLHearly>=0.564194526666667;mu_SLAlate<0.60686386166666
992;457;0.443535878312247;0.459834755839972;0.0889173011446401;0.781855577952128;nbHerbicides_POIS<2.5;;nbHerbicides_POIS<1.5;;mu_WMlate<0.2187790445;;PeaFloweringTT>=157.30000475;;Epsi_b<3.5432043485;baseWaterPotential<-2.225274058;baseTempGerm<-0.4445761355;nonDormantMinimum.YOUNG_SEEDS.>=0.9571494485;darknessReduction.YOUNG_SEEDS.>=0.95;reductionSurface>=0.523957025;l50>=59.593288395;lb>=1.967…
121;168;0.441580305499474;0.149696313663643;0.175044602834778;1;nbHerbicides_POIS<2.5;;nbHerbicides_POIS<1.5;;mu_WMlate<0.2187790445;;PeaFloweringTT<157.30000475;;maxTillageDepth_R>=13.5;;Situation.Gestion2>=0.5;nbHerbicides_R<0.499772;nbInCropHerbicides_R<0.499772;nbMultipleHerbicides_R<0.124943;nbHerbicides_BLE<0.5;nbIncropHerbicides_BLE<0.5;nbHerbicides_POIS<0.5;nbIncropHerbicides_POIS<0.
454;973;0.437721651852971;0.321317929693298;0.207156799572892;0.784690226292725;nbHerbicides_POIS<2.5;;nbHerbicides_POIS<1.5;;mu_WMlate>=0.2187790445;;nbHerbicides_BLE>=0.5;nbHerbicides_R>=0.499772;nbHerbicides_POIS>=0.5;Situation.Gestion2<0.;Situation.Stock2<0.5;;RLHearly<0.564194526666667;b_WMmid>=0.3958476145;mu_SLAlate>=0.60686386166666;timeLastTillSow_POIS<15.5;;mu_SLAmid<0.3837501151;rootLe…
789;190;0.421592030110444;0.443499167466991;0.250224186463533;0.57105273640081;nbHerbicides_POIS<2.5;;nbHerbicides_POIS>=1.5;;b_HMmid>=0.1757715882;;Situation.Stock2<0.5;;TTplant<56.392701145;;MeanTillageDepth_POIS<14.4583335;;PrimaryCropSowingDate_POIS<404;;nbHerbDicotSup50_COLZA<3.5;;b_RLHmid>=2.4387796493;seedWeight<106.2633054;reductionDepth>=0.0008590435;shootLength<387.4743655;rootLength<58…
226;1956;0.41886378467803;0.343940592515474;0.126839148977608;0.78581161254101;nbHerbicides_POIS<2.5;;nbHerbicides_POIS<1.5;;mu_WMlate>=0.2187790445;;nbHerbicides_BLE>=0.5;nbHerbicides_R>=0.499772;nbHerbicides_POIS>=0.5;Situation.Gestion2<0.;Situation.Stock2<0.5;;RLHearly<0.564194526666667;b_WMmid>=0.3958476145;mu_SLAlate>=0.60686386166666;timeLastTillSow_POIS>=15.5;
241;167;0.418506007835566;0.143484055638948;0.327343741575024;0.784690226292725;nbHerbicides_POIS<2.5;;nbHerbicides_POIS<1.5;;mu_WMlate<0.2187790445;;PeaFloweringTT<157.30000475;;maxTillageDepth_R>=13.5;;Situation.Gestion2<0.5;nbHerbicides_R>=0.499772;nbInCropHerbicides_R>=0.499772;nbMultipleHerbicides_R>=0.124943;nbHerbicides_BLE>=0.5;nbIncropHerbicides_BLE>=0.5;nbHerbicides_POIS>=0.5;nbIncropHe…	VIRTUAL10	VIRTUAL3	VIRTUAL6};
52;542;0.40121689800675;0.413566788214839;0.221289361167783;0.568794544637628;nbHerbicides_POIS<2.5;;nbHerbicides_POIS>=1.5;;b_HMmid<0.1757715882;;rb<1.449;seedWeight<164.8037536;baseWaterPotential<-2.225274058;baseTempGerm<-0.4445761355;nonDormantMinimum.YOUNG_SEEDS.>=0.9571494485;darknessReduction.YOUNG_SEEDS.>=0.95;reductionDepth<0.0008395;reductionSurface>=0.523957025;shootLength>=391.6295654…
225;1443;0.400581841621215;0.320753386556681;0.0998621980368459;0.781129940270119;nbHerbicides_POIS<2.5;;nbHerbicides_POIS<1.5;;mu_WMlate>=0.2187790445;;nbHerbicides_BLE>=0.5;nbHerbicides_R>=0.499772;nbHerbicides_POIS>=0.5;Situation.Gestion2<0.;Situation.Stock2<0.5;;RLHearly>=0.564194526666667;b_WMmid<0.3958476145;mu_SLAlate<0.60686386166666;PeaFloweringTT>=1081.57909641667;
25;480;0.398090042341094;0.297927006546727;0.326962667891107;0.569380452585449;nbHerbicides_POIS<2.5;;nbHerbicides_POIS>=1.5;;b_HMmid>=0.1757715882;;Situation.Stock2>=0.5;
395;97;0.389662717071574;0.532479561035929;0.0844314320879224;0.55207715809087;nbHerbicides_POIS<2.5;;nbHerbicides_POIS>=1.5;;b_HMmid>=0.1757715882;;Situation.Stock2<0.5;;TTplant<56.392701145;;MeanTillageDepth_POIS<14.4583335;;PrimaryCropSowingDate_POIS<404;;nbHerbDicotSup50_COLZA>=3.5;
93;650;0.384538983744219;0.409390187590399;0.389210064299023;0.355016699343236;nbHerbicides_POIS>=2.5;;nbHerbicides_POIS<3.5;;TTplant<53.197906795;mu_WMlate<0.293872211;PeaFloweringTT>=139.841667166667;;baseTempDev<-0.142064843;baseWaterPotential>=-2.225274058;baseTempGerm>=-0.4445761355;nonDormantMinimum.YOUNG_SEEDS.<0.9932788455;reductionSurface<0.523957025;rb>=1.3928915645;betaFineEarth<-1.084…
198;122;0.384218018454216;0.330785548277406;0.252488054499793;0.569380452585449;nbHerbicides_POIS<2.5;;nbHerbicides_POIS>=1.5;;b_HMmid>=0.1757715882;;Situation.Stock2<0.5;;TTplant<56.392701145;;MeanTillageDepth_POIS>=14.4583335;;WheatVariety in {CAPHORN	CEZANNE	VIRTUAL6	VIRTUAL7	VIRTUAL9};
95;579;0.377140484446829;0.497915439074217;0.274064557285844;0.359441456980427;nbHerbicides_POIS>=2.5;;nbHerbicides_POIS<3.5;;TTplant<53.197906795;mu_WMlate<0.293872211;PeaFloweringTT>=139.841667166667;;baseTempDev>=-0.142064843;baseWaterPotential<-2.225274058;baseTempGerm<-0.4445761355;nonDormantMinimum.YOUNG_SEEDS.>=0.9932788455;reductionSurface>=0.523957025;rb<1.3928915645;betaFineEarth>=-1.08…
240;409;0.366153873502764;0.202049077124624;0.111722317090939;0.78469022629273;nbHerbicides_POIS<2.5;;nbHerbicides_POIS<1.5;;mu_WMlate<0.2187790445;;PeaFloweringTT<157.30000475;;maxTillageDepth_R>=13.5;;Situation.Gestion2<0.5;nbHerbicides_R>=0.499772;nbInCropHerbicides_R>=0.499772;nbMultipleHerbicides_R>=0.124943;nbHerbicides_BLE>=0.5;nbIncropHerbicides_BLE>=0.5;nbHerbicides_POIS>=0.5;nbIncropHer…	CEZANNE	ORVANTIS	VIRTUAL2	VIRTUAL4	VIRTUAL5	VIRTUAL7	VIRTUAL9};
94;858;0.344583543508527;0.529745547216008;0.148086149950816;0.355918933358758;nbHerbicides_POIS>=2.5;;nbHerbicides_POIS<3.5;;TTplant<53.197906795;mu_WMlate<0.293872211;PeaFloweringTT>=139.841667166667;;baseTempDev>=-0.142064843;baseWaterPotential<-2.225274058;baseTempGerm<-0.4445761355;nonDormantMinimum.YOUNG_SEEDS.>=0.9932788455;reductionSurface>=0.523957025;rb<1.3928915645;betaFineEarth>=-1.08…
97;846;0.342796858066289;0.351293307368673;0.102078691132171;0.575018575698023;nbHerbicides_POIS<2.5;;nbHerbicides_POIS>=1.5;;b_HMmid>=0.1757715882;;Situation.Stock2<0.5;;TTplant>=56.392701145;;PeaFloweringTT>=1253.712463375;
788;801;0.341809277771291;0.269782073208458;0.185627103545781;0.570018656559634;nbHerbicides_POIS<2.5;;nbHerbicides_POIS>=1.5;;b_HMmid>=0.1757715882;;Situation.Stock2<0.5;;TTplant<56.392701145;;MeanTillageDepth_POIS<14.4583335;;PrimaryCropSowingDate_POIS<404;;nbHerbDicotSup50_COLZA<3.5;;b_RLHmid<2.4387796493;seedWeight>=106.2633054;reductionDepth<0.0008590435;shootLength>=387.4743655;rootLength>=…
43;265;0.340764636887007;0.286717397171832;0.381505834611015;0.354070678878174;nbHerbicides_POIS>=2.5;;nbHerbicides_POIS<3.5;;TTplant>=53.197906795;mu_WMlate>=0.293872211;b_WMmid>=0.3958476145;LA0<1.743536955;RLHearly<0.564194526666667;mu_SLAlate>=0.606863861666667;mu_LBRearly<-0.042013041166666;Situation.Stock2>=0.5;
37;126;0.337700217912785;0.456286245045789;0.418053503521666;0.138760905170901;nbHerbicides_POIS>=2.5;;nbHerbicides_POIS>=3.5;;b_HMmid<0.1757715882;;SLAmid<191.37956283;seedWeight<164.8037536;baseWaterPotential<-2.225274058;baseTempGerm<-0.4445761355;nonDormantMinimum.YOUNG_SEEDS.>=0.9571494485;darknessReduction.YOUNG_SEEDS.>=0.95;reductionDepth<0.0008395;reductionSurface>=0.523957025;shootLength…
224;1260;0.337161157459569;0.151941711117566;0.0738209099658136;0.785720851295328;nbHerbicides_POIS<2.5;;nbHerbicides_POIS<1.5;;mu_WMlate>=0.2187790445;;nbHerbicides_BLE>=0.5;nbHerbicides_R>=0.499772;nbHerbicides_POIS>=0.5;Situation.Gestion2<0.;Situation.Stock2<0.5;;RLHearly>=0.564194526666667;b_WMmid<0.3958476145;mu_SLAlate<0.60686386166666;PeaFloweringTT<1081.57909641667;
92;480;0.320751612597228;0.345515340883629;0.264509535376017;0.352229961532037;nbHerbicides_POIS>=2.5;;nbHerbicides_POIS<3.5;;TTplant<53.197906795;mu_WMlate<0.293872211;PeaFloweringTT>=139.841667166667;;baseTempDev<-0.142064843;baseWaterPotential>=-2.225274058;baseTempGerm>=-0.4445761355;nonDormantMinimum.YOUNG_SEEDS.<0.9932788455;reductionSurface<0.523957025;rb>=1.3928915645;betaFineEarth<-1.084…
39;485;0.31201750462976;0.476786632112051;0.324011364637557;0.135254517139674;nbHerbicides_POIS>=2.5;;nbHerbicides_POIS>=3.5;;b_HMmid<0.1757715882;;SLAmid>=191.37956283;seedWeight>=164.8037536;baseWaterPotential>=-2.225274058;baseTempGerm>=-0.4445761355;nonDormantMinimum.YOUNG_SEEDS.<0.9571494485;darknessReduction.YOUNG_SEEDS.<0.95;reductionDepth>=0.0008395;reductionSurface<0.523957025;shootLengt…	VIRTUAL1	VIRTUAL10	VIRTUAL2	VIRTUAL3	VIRTUAL4	VIRTUAL9};
45;106;0.31160439595229;0.214935426130474;0.36580708284822;0.354070678878176;nbHerbicides_POIS>=2.5;;nbHerbicides_POIS<3.5;;TTplant<53.197906795;mu_WMlate<0.293872211;PeaFloweringTT<139.841667166667;;summerPlough_BLE>=0.5;
35;257;0.300266719285799;0.340610374499433;0.421428878187064;0.138760905170901;nbHerbicides_POIS>=2.5;;nbHerbicides_POIS>=3.5;;b_HMmid>=0.1757715882;;b_WMmid>=0.3630135298;tPhoto3>=27.3727925;mu_LBRlate<-0.092963889333333;Situation.Stock2>=0.5;
38;285;0.297490984544338;0.346525360395323;0.433088544500521;0.112859048737169;nbHerbicides_POIS>=2.5;;nbHerbicides_POIS>=3.5;;b_HMmid<0.1757715882;;SLAmid>=191.37956283;seedWeight>=164.8037536;baseWaterPotential>=-2.225274058;baseTempGerm>=-0.4445761355;nonDormantMinimum.YOUNG_SEEDS.<0.9571494485;darknessReduction.YOUNG_SEEDS.<0.95;reductionDepth>=0.0008395;reductionSurface<0.523957025;shootLeng…	VIRTUAL6	VIRTUAL7	VIRTUAL8};
85;955;0.296753047312979;0.309262674263499;0.226925788797258;0.354070678878181;nbHerbicides_POIS>=2.5;;nbHerbicides_POIS<3.5;;TTplant>=53.197906795;mu_WMlate>=0.293872211;b_WMmid>=0.3958476145;LA0<1.743536955;RLHearly<0.564194526666667;mu_SLAlate>=0.606863861666667;mu_LBRearly<-0.042013041166666;Situation.Stock2<0.5;;MeanTillageDepth_POIS>=8.1666665;
36;1045;0.285544837116912;0.514154399844103;0.196979728146554;0.145500383360081;nbHerbicides_POIS>=2.5;;nbHerbicides_POIS>=3.5;;b_HMmid<0.1757715882;;SLAmid<191.37956283;seedWeight<164.8037536;baseWaterPotential<-2.225274058;baseTempGerm<-0.4445761355;nonDormantMinimum.YOUNG_SEEDS.>=0.9571494485;darknessReduction.YOUNG_SEEDS.>=0.95;reductionDepth<0.0008395;reductionSurface>=0.523957025;shootLengt…
196;344;0.282230094739665;0.135985442477577;0.13056731257339;0.580137529168026;nbHerbicides_POIS<2.5;;nbHerbicides_POIS>=1.5;;b_HMmid>=0.1757715882;;Situation.Stock2<0.5;;TTplant<56.392701145;;MeanTillageDepth_POIS<14.4583335;;PrimaryCropSowingDate_POIS>=404;
96;825;0.281678828950742;0.199568644173142;0.070462059230205;0.575005783448879;nbHerbicides_POIS<2.5;;nbHerbicides_POIS>=1.5;;b_HMmid>=0.1757715882;;Situation.Stock2<0.5;;TTplant>=56.392701145;;PeaFloweringTT<1253.712463375;
84;623;0.263072770087326;0.345608848612519;0.0960419151951591;0.3475675464543;nbHerbicides_POIS>=2.5;;nbHerbicides_POIS<3.5;;TTplant>=53.197906795;mu_WMlate>=0.293872211;b_WMmid>=0.3958476145;LA0<1.743536955;RLHearly<0.564194526666667;mu_SLAlate>=0.606863861666667;mu_LBRearly<-0.042013041166666;Situation.Stock2<0.5;;MeanTillageDepth_POIS<8.1666665;
139;801;0.256249110949224;0.366320432795525;0.263665994881249;0.138760905170899;nbHerbicides_POIS>=2.5;;nbHerbicides_POIS>=3.5;;b_HMmid>=0.1757715882;;b_WMmid>=0.3630135298;tPhoto3>=27.3727925;mu_LBRlate<-0.092963889333333;Situation.Stock2<0.5;;PeaFloweringTT>=865.722816375;;timeLastTillSow_POIS<33.5;
67;192;0.248337262157432;0.291399843118574;0.314851038182822;0.138760905170901;nbHerbicides_POIS>=2.5;;nbHerbicides_POIS>=3.5;;b_HMmid>=0.1757715882;;b_WMmid<0.3630135298;tPhoto3<27.3727925;mu_LBRlate>=-0.092963889333333;PeaFloweringTT>=1004.345207125;;Situation.Stock2>=0.5;
41;874;0.248015900445915;0.30039887386952;0.10191913846063;0.341729689007595;nbHerbicides_POIS>=2.5;;nbHerbicides_POIS<3.5;;TTplant>=53.197906795;mu_WMlate>=0.293872211;b_WMmid<0.3958476145;LA0>=1.743536955;RLHearly>=0.564194526666667;mu_SLAlate<0.606863861666667;mu_LBRearly>=-0.042013041166666;PeaFloweringTT>=1033.20707195833;
138;931;0.229412071210252;0.391718458977142;0.15074869881837;0.145769055835242;nbHerbicides_POIS>=2.5;;nbHerbicides_POIS>=3.5;;b_HMmid>=0.1757715882;;b_WMmid>=0.3630135298;tPhoto3>=27.3727925;mu_LBRlate<-0.092963889333333;Situation.Stock2<0.5;;PeaFloweringTT>=865.722816375;;timeLastTillSow_POIS>=33.5;
44;224;0.205223423290551;0.186958649666919;0.07324346170586;0.355468158498873;nbHerbicides_POIS>=2.5;;nbHerbicides_POIS<3.5;;TTplant<53.197906795;mu_WMlate<0.293872211;PeaFloweringTT<139.841667166667;;summerPlough_BLE<0.5;
40;598;0.193390265742557;0.140991363429785;0.093217425411967;0.345962008385919;nbHerbicides_POIS>=2.5;;nbHerbicides_POIS<3.5;;TTplant>=53.197906795;mu_WMlate>=0.293872211;b_WMmid<0.3958476145;LA0>=1.743536955;RLHearly>=0.564194526666667;mu_SLAlate<0.606863861666667;mu_LBRearly>=-0.042013041166666;PeaFloweringTT<1033.20707195833;
66;1130;0.188563800211041;0.300791825105796;0.114300261820182;0.150599313707145;nbHerbicides_POIS>=2.5;;nbHerbicides_POIS>=3.5;;b_HMmid>=0.1757715882;;b_WMmid<0.3630135298;tPhoto3<27.3727925;mu_LBRlate>=-0.092963889333333;PeaFloweringTT>=1004.345207125;;Situation.Stock2<0.5;
68;354;0.175176125426759;0.259204491213738;0.129686755360988;0.136637129705552;nbHerbicides_POIS>=2.5;;nbHerbicides_POIS>=3.5;;b_HMmid>=0.1757715882;;b_WMmid>=0.3630135298;tPhoto3>=27.3727925;mu_LBRlate<-0.092963889333333;Situation.Stock2<0.5;;PeaFloweringTT<865.722816375;
32;655;0.134853891141229;0.136637383707259;0.120915571555789;0.14700871816064;nbHerbicides_POIS>=2.5;;nbHerbicides_POIS>=3.5;;b_HMmid>=0.1757715882;;b_WMmid<0.3630135298;tPhoto3<27.3727925;mu_LBRlate>=-0.092963889333333;PeaFloweringTT<1004.345207125;
