# Supplementary material for: Tracking Ideal Varieties and Cropping Techniques for Agroecological Weed Management: A Simulation-Based Study on Pea
Source: Front Plant Sci. 2022 Apr 4;13:809056. doi: 10.3389/fpls.2022.809056 (PMC9014269; doi:10.3389/fpls.2022.809056)
Supplement: Supplementary file 1 [file Data_Sheet_1.ZIP › AllBranches/Feuilles_P_Integrated_Winter_Rotation.csv]

idLeaf;n;MeanIndicator;Indicator_1;Indicator_2;Indicator_3;
1627;10;0.660354632960752;0.444810803204251;0.797734306049127;0.738518789628878;nbHerbicides_R<1.7075535;;nbHerbicides_R>=0.499772;nbHerbicides_BLE>=0.5;nbHerbicides_POIS>=0.5;Situation.Gestion2<0.;Situation.Stock2<0.5;;CropRotationLength_R>=2.5;Frequency_BLE<0.4164765;Frequency_COLZA>=0.0832955;Frequency_POIS<0.4164765;Situation.Rotation1<0.;tFrostMid3>=-22.143787425;LBRlate<0.52699861883333;nbN…
127;305;0.66003167702206;0.358286218185155;0.621808812881023;1;nbHerbicides_R<1.7075535;;nbHerbicides_R<0.499772;nbHerbicides_BLE<0.5;nbHerbicides_POIS<0.5;Situation.Gestion2>=0.;timeLastTillSow_COLZA<10.5;;timeLastTillSow_BLE<25.5;;RLHearly<0.546415172;;timeSow1stMechWeeding_COLZA<200.25;
61;55;0.638868379272925;0.348904676421999;0.567700461396777;1;nbHerbicides_R<1.7075535;;nbHerbicides_R<0.499772;nbHerbicides_BLE<0.5;nbHerbicides_POIS<0.5;Situation.Gestion2>=0.;timeLastTillSow_COLZA<10.5;;timeLastTillSow_BLE>=25.5;;harvestDate_BLE>=213.5;
147;10;0.621356104926836;0.633238789037297;0.820603063910892;0.410226461832319;nbHerbicides_R>=1.7075535;;Situation.Stock2<0.5;;nbHerbicides_R<2.707097;;Frequency_COLZA<0.2082385;;nbInCropHerbicides_R>=2.248973;nbHerbicides_R>=2.24897;shootDiameter>=2.4057891625;nonDormantMinimum.YOUNG_SEEDS.<0.921082578;darknessReduction.YOUNG_SEEDS.<0.9339639535;rb>=1.4618915645;gamma<0.306195675;betaCompacted>…
29;105;0.607417800774117;0.297441107843618;0.524812294478731;1;nbHerbicides_R<1.7075535;;nbHerbicides_R<0.499772;nbHerbicides_BLE<0.5;nbHerbicides_POIS<0.5;Situation.Gestion2>=0.;timeLastTillSow_COLZA>=10.5;;MaxTillageDepth_COLZA>=21.5;
62;280;0.604674720480191;0.289733655529256;0.524290505911318;1;nbHerbicides_R<1.7075535;;nbHerbicides_R<0.499772;nbHerbicides_BLE<0.5;nbHerbicides_POIS<0.5;Situation.Gestion2>=0.;timeLastTillSow_COLZA<10.5;;timeLastTillSow_BLE<25.5;;RLHearly>=0.546415172;
27;215;0.60022182463269;0.35624218063508;0.720695936610135;0.723727356652855;nbHerbicides_R<1.7075535;;nbHerbicides_R>=0.499772;nbHerbicides_BLE>=0.5;nbHerbicides_POIS>=0.5;Situation.Gestion2<0.;Situation.Stock2>=0.5;;nbInCropHerbicides_R<1.4993155;nbHerbicides_R<1.499315
633;10;0.589698522046036;0.369783167685985;0.760224385961771;0.639088012490353;nbHerbicides_R>=1.7075535;;Situation.Stock2<0.5;;nbHerbicides_R<2.707097;;Frequency_COLZA>=0.2082385;;nbHerbicides_R<2.12403;;harvestDate_BLE>=174.5;;timeLastTillSow_COLZA>=16.5;;timeLastMechWeedingHarvest_POIS>=85.5;b_WMmid<0.351321241;timeLastTillSow_POIS>=53;WinterTillage_R>=1.332725;winterTillage_BLE>=3.5;SowingDen…
99;30;0.589543045911917;0.521315952710768;0.509133981383599;0.738179203641383;nbHerbicides_R<1.7075535;;nbHerbicides_R>=0.499772;nbHerbicides_BLE>=0.5;nbHerbicides_POIS>=0.5;Situation.Gestion2<0.;Situation.Stock2<0.5;;CropRotationLength_R<2.5;Frequency_BLE>=0.4164765;Frequency_COLZA<0.0832955;Frequency_POIS>=0.4164765;Situation.Rotation1>=0.;SummerPlough_R>=0.749658;;WinterTillage_R<2.748745;Prim…
126;50;0.587857894410477;0.309471685657799;0.454101997573632;1;nbHerbicides_R<1.7075535;;nbHerbicides_R<0.499772;nbHerbicides_BLE<0.5;nbHerbicides_POIS<0.5;Situation.Gestion2>=0.;timeLastTillSow_COLZA<10.5;;timeLastTillSow_BLE<25.5;;RLHearly<0.546415172;;timeSow1stMechWeeding_COLZA>=200.25;
829;20;0.57392861784602;0.302464707029698;0.764954998732998;0.654366147775364;nbHerbicides_R<1.7075535;;nbHerbicides_R>=0.499772;nbHerbicides_BLE>=0.5;nbHerbicides_POIS>=0.5;Situation.Gestion2<0.;Situation.Stock2<0.5;;CropRotationLength_R>=2.5;Frequency_BLE<0.4164765;Frequency_COLZA>=0.0832955;Frequency_POIS<0.4164765;Situation.Rotation1<0.;tFrostMid3<-22.143787425;LBRlate>=0.52699861883333;Frequ…
60;160;0.573404291578354;0.31720605012417;0.403006824610893;1;nbHerbicides_R<1.7075535;;nbHerbicides_R<0.499772;nbHerbicides_BLE<0.5;nbHerbicides_POIS<0.5;Situation.Gestion2>=0.;timeLastTillSow_COLZA<10.5;;timeLastTillSow_BLE>=25.5;;harvestDate_BLE<213.5;
26;200;0.559073324605973;0.37039746361847;0.677109092309121;0.629713417890327;nbHerbicides_R<1.7075535;;nbHerbicides_R>=0.499772;nbHerbicides_BLE>=0.5;nbHerbicides_POIS>=0.5;Situation.Gestion2<0.;Situation.Stock2>=0.5;;nbInCropHerbicides_R>=1.4993155;nbHerbicides_R>=1.499315
57;140;0.555530925126123;0.267290542542192;0.399302232836177;1;nbHerbicides_R<1.7075535;;nbHerbicides_R<0.499772;nbHerbicides_BLE<0.5;nbHerbicides_POIS<0.5;Situation.Gestion2>=0.;timeLastTillSow_COLZA>=10.5;;MaxTillageDepth_COLZA<21.5;;mu_LBRearly<-0.0243249445;
56;120;0.553086972402626;0.358055331318518;0.301205585889359;1;nbHerbicides_R<1.7075535;;nbHerbicides_R<0.499772;nbHerbicides_BLE<0.5;nbHerbicides_POIS<0.5;Situation.Gestion2>=0.;timeLastTillSow_COLZA>=10.5;;MaxTillageDepth_COLZA<21.5;;mu_LBRearly>=-0.0243249445;
415;235;0.549822893469461;0.394708618712812;0.524564672565455;0.730195389130114;nbHerbicides_R<1.7075535;;nbHerbicides_R>=0.499772;nbHerbicides_BLE>=0.5;nbHerbicides_POIS>=0.5;Situation.Gestion2<0.;Situation.Stock2<0.5;;CropRotationLength_R>=2.5;Frequency_BLE<0.4164765;Frequency_COLZA>=0.0832955;Frequency_POIS<0.4164765;Situation.Rotation1<0.;tFrostMid3<-22.143787425;LBRlate>=0.52699861883333;Fre…
11;500;0.536617631413916;0.36906763322377;0.729676372804397;0.511108888213579;nbHerbicides_R>=1.7075535;;Situation.Stock2>=0.5;;nbInCropHerbicides_R<2.4988585;nbHerbicides_R<2.498858
407;45;0.534096558262968;0.27560211046483;0.598960062742257;0.727727501581816;nbHerbicides_R<1.7075535;;nbHerbicides_R>=0.499772;nbHerbicides_BLE>=0.5;nbHerbicides_POIS>=0.5;Situation.Gestion2<0.;Situation.Stock2<0.5;;CropRotationLength_R>=2.5;Frequency_BLE<0.4164765;Frequency_COLZA>=0.0832955;Frequency_POIS<0.4164765;Situation.Rotation1<0.;tFrostMid3>=-22.143787425;LBRlate<0.52699861883333;nbNon…
637;156;0.51073818005667;0.456116341280924;0.529719928672851;0.546378270216235;nbHerbicides_R>=1.7075535;;Situation.Stock2<0.5;;nbHerbicides_R<2.707097;;Frequency_COLZA>=0.2082385;;nbHerbicides_R<2.12403;;harvestDate_BLE>=174.5;;timeLastTillSow_COLZA<16.5;;PeaFloweringTT>=744.16249725;;b_RLHlate<2.4711605585;mu_WMmid>=-0.010143832
811;110;0.507613232604148;0.311580645744366;0.574986516128593;0.636272535939486;nbHerbicides_R<1.7075535;;nbHerbicides_R>=0.499772;nbHerbicides_BLE>=0.5;nbHerbicides_POIS>=0.5;Situation.Gestion2<0.;Situation.Stock2<0.5;;CropRotationLength_R>=2.5;Frequency_BLE<0.4164765;Frequency_COLZA>=0.0832955;Frequency_POIS<0.4164765;Situation.Rotation1<0.;tFrostMid3>=-22.143787425;LBRlate<0.52699861883333;nbN…
1657;285;0.506334666563483;0.372740481602379;0.519175912674608;0.627087605413462;nbHerbicides_R<1.7075535;;nbHerbicides_R>=0.499772;nbHerbicides_BLE>=0.5;nbHerbicides_POIS>=0.5;Situation.Gestion2<0.;Situation.Stock2<0.5;;CropRotationLength_R>=2.5;Frequency_BLE<0.4164765;Frequency_COLZA>=0.0832955;Frequency_POIS<0.4164765;Situation.Rotation1<0.;tFrostMid3<-22.143787425;LBRlate>=0.52699861883333;Fr…
1271;105;0.501042424064279;0.400198535707836;0.551935023612054;0.550993712872947;nbHerbicides_R>=1.7075535;;Situation.Stock2<0.5;;nbHerbicides_R<2.707097;;Frequency_COLZA>=0.2082385;;nbHerbicides_R<2.12403;;harvestDate_BLE>=174.5;;timeLastTillSow_COLZA>=16.5;;timeLastMechWeedingHarvest_POIS<85.5;b_WMmid>=0.351321241;mu_HMearly<0.0808804613333333;;nbHerbMonocotSup50_COLZA>=0.5;EfficacyMonocot_COLZ…
299;50;0.498295949598121;0.58795554443404;0.374507280296459;0.532425024063864;nbHerbicides_R>=1.7075535;;Situation.Stock2<0.5;;nbHerbicides_R<2.707097;;Frequency_COLZA<0.2082385;;nbInCropHerbicides_R<2.248973;nbHerbicides_R<2.24897;Situation.Rotation1>=0.5;CropRotationLength_R<4;Frequency_BLE>=0.3331815;Frequency_COLZA<0.0832955;Frequency_POIS>=0.3331815;Frequency_MAIS<0.0832955;Frequency_ORGE<0.…
139;20;0.497908258209672;0.555865595003497;0.621455474909667;0.316403704715853;nbHerbicides_R>=1.7075535;;Situation.Stock2<0.5;;nbHerbicides_R>=2.707097;;nbHerbicides_R<3.415107;;Frequency_COLZA<0.2082385;;RLHearly<0.536244739666667;;WinterTillage_R<0.249886;
623;75;0.497718116375521;0.331314401001558;0.724737680996656;0.437102267128349;nbHerbicides_R>=1.7075535;;Situation.Stock2<0.5;;nbHerbicides_R<2.707097;;Frequency_COLZA>=0.2082385;;nbHerbicides_R>=2.12403;;MaxTillageDepth_POIS>=15.5;;timeLastTillSow_BLE<13.5;;timeLastPloughSow_COLZA<10;SowingDepth.cm._POIS>=3.;nbPloughing_POIS<0.5;
615;10;0.494779289715156;0.189443591690174;0.620625156660463;0.674269120794831;nbHerbicides_R>=1.7075535;;Situation.Stock2<0.5;;nbHerbicides_R<2.707097;;Frequency_COLZA>=0.2082385;;nbHerbicides_R>=2.12403;;MaxTillageDepth_POIS<15.5;;LBRlate>=0.526998618833333;tFrostMid3<-22.14378742;PrimaryCropSowingDate_COLZA<251.5;;nbHerbDicotSup50_COLZA<0.5;EfficacyDicot._COLZA<0.37
1626;360;0.487170446650656;0.352757843044528;0.375472553223885;0.733280943683554;nbHerbicides_R<1.7075535;;nbHerbicides_R>=0.499772;nbHerbicides_BLE>=0.5;nbHerbicides_POIS>=0.5;Situation.Gestion2<0.;Situation.Stock2<0.5;;CropRotationLength_R>=2.5;Frequency_BLE<0.4164765;Frequency_COLZA>=0.0832955;Frequency_POIS<0.4164765;Situation.Rotation1<0.;tFrostMid3>=-22.143787425;LBRlate<0.52699861883333;nb…
1273;92;0.482169919590436;0.388408180643595;0.542707656120915;0.515393922006799;nbHerbicides_R>=1.7075535;;Situation.Stock2<0.5;;nbHerbicides_R<2.707097;;Frequency_COLZA>=0.2082385;;nbHerbicides_R<2.12403;;harvestDate_BLE>=174.5;;timeLastTillSow_COLZA<16.5;;PeaFloweringTT>=744.16249725;;b_RLHlate>=2.4711605585;mu_WMmid<-0.010143832;SowingDepth.cm._POIS>=3.5;
102;105;0.479116361557369;0.402901554855611;0.37098155562702;0.663465974189476;nbHerbicides_R<1.7075535;;nbHerbicides_R>=0.499772;nbHerbicides_BLE>=0.5;nbHerbicides_POIS>=0.5;Situation.Gestion2<0.;Situation.Stock2<0.5;;CropRotationLength_R>=2.5;Frequency_BLE<0.4164765;Frequency_COLZA>=0.0832955;Frequency_POIS<0.4164765;Situation.Rotation1<0.;tFrostMid3<-22.143787425;LBRlate>=0.52699861883333;Freq…
195;145;0.477843532780377;0.504021178547699;0.200495859423396;0.729013560370034;nbHerbicides_R<1.7075535;;nbHerbicides_R>=0.499772;nbHerbicides_BLE>=0.5;nbHerbicides_POIS>=0.5;Situation.Gestion2<0.;Situation.Stock2<0.5;;CropRotationLength_R<2.5;Frequency_BLE>=0.4164765;Frequency_COLZA<0.0832955;Frequency_POIS>=0.4164765;Situation.Rotation1>=0.;SummerPlough_R<0.749658;;mu_LBRmid>=-0.0987870431;;Pe…
21;240;0.47715914383255;0.333685532869585;0.73370739031743;0.364084508310634;nbHerbicides_R>=1.7075535;;Situation.Stock2>=0.5;;nbInCropHerbicides_R>=2.4988585;nbHerbicides_R>=2.498858;nbInCropHerbicides_R<3.1652215;nbHerbicides_R<3.165221
812;60;0.475038245359187;0.258842259347119;0.414442994442515;0.751829482287927;nbHerbicides_R<1.7075535;;nbHerbicides_R>=0.499772;nbHerbicides_BLE>=0.5;nbHerbicides_POIS>=0.5;Situation.Gestion2<0.;Situation.Stock2<0.5;;CropRotationLength_R>=2.5;Frequency_BLE<0.4164765;Frequency_COLZA>=0.0832955;Frequency_POIS<0.4164765;Situation.Rotation1<0.;tFrostMid3>=-22.143787425;LBRlate<0.52699861883333;nbNo…
319;172;0.470546604302321;0.307375159517651;0.53020062595477;0.574064027434542;nbHerbicides_R>=1.7075535;;Situation.Stock2<0.5;;nbHerbicides_R<2.707097;;Frequency_COLZA>=0.2082385;;nbHerbicides_R<2.12403;;harvestDate_BLE>=174.5;;timeLastTillSow_COLZA<16.5;;PeaFloweringTT<744.16249725;
206;40;0.465338143252882;0.383664788072185;0.325284799739561;0.6870648419469;nbHerbicides_R<1.7075535;;nbHerbicides_R>=0.499772;nbHerbicides_BLE>=0.5;nbHerbicides_POIS>=0.5;Situation.Gestion2<0.;Situation.Stock2<0.5;;CropRotationLength_R>=2.5;Frequency_BLE<0.4164765;Frequency_COLZA>=0.0832955;Frequency_POIS<0.4164765;Situation.Rotation1<0.;tFrostMid3<-22.143787425;LBRlate>=0.52699861883333;Freque…
810;90;0.465014552099417;0.32774614878841;0.418874653541013;0.648422853968826;nbHerbicides_R<1.7075535;;nbHerbicides_R>=0.499772;nbHerbicides_BLE>=0.5;nbHerbicides_POIS>=0.5;Situation.Gestion2<0.;Situation.Stock2<0.5;;CropRotationLength_R>=2.5;Frequency_BLE<0.4164765;Frequency_COLZA>=0.0832955;Frequency_POIS<0.4164765;Situation.Rotation1<0.;tFrostMid3>=-22.143787425;LBRlate<0.52699861883333;nbNon…
619;70;0.464475389831608;0.34521851040718;0.572977970944264;0.475229688143378;nbHerbicides_R>=1.7075535;;Situation.Stock2<0.5;;nbHerbicides_R<2.707097;;Frequency_COLZA>=0.2082385;;nbHerbicides_R>=2.12403;;MaxTillageDepth_POIS>=15.5;;timeLastTillSow_BLE>=13.5;;SowingDensity.seeds.m2._BLE<191;;PrimaryCropSowingDate_POIS>=311.5;
201;215;0.463936368841775;0.358375596098571;0.368102608716733;0.665330901710022;nbHerbicides_R<1.7075535;;nbHerbicides_R>=0.499772;nbHerbicides_BLE>=0.5;nbHerbicides_POIS>=0.5;Situation.Gestion2<0.;Situation.Stock2<0.5;;CropRotationLength_R>=2.5;Frequency_BLE<0.4164765;Frequency_COLZA>=0.0832955;Frequency_POIS<0.4164765;Situation.Rotation1<0.;tFrostMid3>=-22.143787425;LBRlate<0.52699861883333;nbN…
193;85;0.453212655554435;0.401182635941288;0.224605135005255;0.733850195716763;nbHerbicides_R<1.7075535;;nbHerbicides_R>=0.499772;nbHerbicides_BLE>=0.5;nbHerbicides_POIS>=0.5;Situation.Gestion2<0.;Situation.Stock2<0.5;;CropRotationLength_R<2.5;Frequency_BLE>=0.4164765;Frequency_COLZA<0.0832955;Frequency_POIS>=0.4164765;Situation.Rotation1>=0.;SummerPlough_R<0.749658;;mu_LBRmid<-0.0987870431;;time…
146;45;0.447186987553167;0.445576355901464;0.447376663283008;0.44860794347503;nbHerbicides_R>=1.7075535;;Situation.Stock2<0.5;;nbHerbicides_R<2.707097;;Frequency_COLZA<0.2082385;;nbInCropHerbicides_R>=2.248973;nbHerbicides_R>=2.24897;shootDiameter>=2.4057891625;nonDormantMinimum.YOUNG_SEEDS.<0.921082578;darknessReduction.YOUNG_SEEDS.<0.9339639535;rb>=1.4618915645;gamma<0.306195675;betaCompacted>=…
1272;275;0.442759118071672;0.355963244114052;0.414502960674267;0.557811149426697;nbHerbicides_R>=1.7075535;;Situation.Stock2<0.5;;nbHerbicides_R<2.707097;;Frequency_COLZA>=0.2082385;;nbHerbicides_R<2.12403;;harvestDate_BLE>=174.5;;timeLastTillSow_COLZA<16.5;;PeaFloweringTT>=744.16249725;;b_RLHlate>=2.4711605585;mu_WMmid<-0.010143832;SowingDepth.cm._POIS<3.5;
404;110;0.442069977483061;0.365166361613251;0.34429378873827;0.616749782097661;nbHerbicides_R<1.7075535;;nbHerbicides_R>=0.499772;nbHerbicides_BLE>=0.5;nbHerbicides_POIS>=0.5;Situation.Gestion2<0.;Situation.Stock2<0.5;;CropRotationLength_R>=2.5;Frequency_BLE<0.4164765;Frequency_COLZA>=0.0832955;Frequency_POIS<0.4164765;Situation.Rotation1<0.;tFrostMid3>=-22.143787425;LBRlate<0.52699861883333;nbNo…
621;250;0.436532909993093;0.363767528437398;0.492545915667177;0.453285285874705;nbHerbicides_R>=1.7075535;;Situation.Stock2<0.5;;nbHerbicides_R<2.707097;;Frequency_COLZA>=0.2082385;;nbHerbicides_R>=2.12403;;MaxTillageDepth_POIS>=15.5;;timeLastTillSow_BLE<13.5;;timeLastPloughSow_COLZA>=10;SowingDepth.cm._POIS<3.;nbHerbMonocotSup50_BLE<2.5;
614;140;0.436372475415619;0.398144238816107;0.491359361931383;0.419613825499367;nbHerbicides_R>=1.7075535;;Situation.Stock2<0.5;;nbHerbicides_R<2.707097;;Frequency_COLZA>=0.2082385;;nbHerbicides_R>=2.12403;;MaxTillageDepth_POIS<15.5;;LBRlate>=0.526998618833333;tFrostMid3<-22.14378742;PrimaryCropSowingDate_COLZA<251.5;;nbHerbDicotSup50_COLZA>=0.5;EfficacyDicot._COLZA>=0.37
20;85;0.43633032583667;0.342505527552596;0.736863562639712;0.229621887317701;nbHerbicides_R>=1.7075535;;Situation.Stock2>=0.5;;nbInCropHerbicides_R>=2.4988585;nbHerbicides_R>=2.498858;nbInCropHerbicides_R>=3.1652215;nbHerbicides_R>=3.165221
620;125;0.434065082733268;0.28702958985043;0.598839585351195;0.416326072998181;nbHerbicides_R>=1.7075535;;Situation.Stock2<0.5;;nbHerbicides_R<2.707097;;Frequency_COLZA>=0.2082385;;nbHerbicides_R>=2.12403;;MaxTillageDepth_POIS>=15.5;;timeLastTillSow_BLE<13.5;;timeLastPloughSow_COLZA>=10;SowingDepth.cm._POIS<3.;nbHerbMonocotSup50_BLE>=2.5;
75;455;0.432411009889039;0.39170689689473;0.359527968739775;0.545998164032612;nbHerbicides_R>=1.7075535;;Situation.Stock2<0.5;;nbHerbicides_R<2.707097;;Frequency_COLZA<0.2082385;;nbInCropHerbicides_R<2.248973;nbHerbicides_R<2.24897;Situation.Rotation1<0.5;CropRotationLength_R>=4;Frequency_BLE<0.3331815;Frequency_COLZA>=0.0832955;Frequency_POIS<0.3331815;Frequency_MAIS>=0.0832955;Frequency_ORGE>=0…
1270;20;0.429343249648123;0.433929691563055;0.271162587923255;0.582937469458061;nbHerbicides_R>=1.7075535;;Situation.Stock2<0.5;;nbHerbicides_R<2.707097;;Frequency_COLZA>=0.2082385;;nbHerbicides_R<2.12403;;harvestDate_BLE>=174.5;;timeLastTillSow_COLZA>=16.5;;timeLastMechWeedingHarvest_POIS<85.5;b_WMmid>=0.351321241;mu_HMearly<0.0808804613333333;;nbHerbMonocotSup50_COLZA<0.5;EfficacyMonocot_COLZA<…
98;10;0.429147448039572;0.441306229394645;0.126294554407416;0.719841560316655;nbHerbicides_R<1.7075535;;nbHerbicides_R>=0.499772;nbHerbicides_BLE>=0.5;nbHerbicides_POIS>=0.5;Situation.Gestion2<0.;Situation.Stock2<0.5;;CropRotationLength_R<2.5;Frequency_BLE>=0.4164765;Frequency_COLZA<0.0832955;Frequency_POIS>=0.4164765;Situation.Rotation1>=0.;SummerPlough_R>=0.749658;;WinterTillage_R>=2.748745;Pri…
634;130;0.420303565590818;0.342170579733296;0.367989308067884;0.550750808971273;nbHerbicides_R>=1.7075535;;Situation.Stock2<0.5;;nbHerbicides_R<2.707097;;Frequency_COLZA>=0.2082385;;nbHerbicides_R<2.12403;;harvestDate_BLE>=174.5;;timeLastTillSow_COLZA>=16.5;;timeLastMechWeedingHarvest_POIS<85.5;b_WMmid>=0.351321241;mu_HMearly>=0.0808804613333333;
306;165;0.417868540960111;0.416428293125291;0.375677840594325;0.461499489160715;nbHerbicides_R>=1.7075535;;Situation.Stock2<0.5;;nbHerbicides_R<2.707097;;Frequency_COLZA>=0.2082385;;nbHerbicides_R>=2.12403;;MaxTillageDepth_POIS<15.5;;LBRlate>=0.526998618833333;tFrostMid3<-22.14378742;PrimaryCropSowingDate_COLZA>=251.5;
1237;30;0.412495893821248;0.251656045201813;0.578412418592902;0.407419217669027;nbHerbicides_R>=1.7075535;;Situation.Stock2<0.5;;nbHerbicides_R<2.707097;;Frequency_COLZA>=0.2082385;;nbHerbicides_R>=2.12403;;MaxTillageDepth_POIS>=15.5;;timeLastTillSow_BLE>=13.5;;SowingDensity.seeds.m2._BLE<191;;PrimaryCropSowingDate_POIS<311.5;;shootLength<401.6829075;TTmat<535.599767
143;125;0.412354958255274;0.336288848988571;0.611134413563902;0.28964161221335;nbHerbicides_R>=1.7075535;;Situation.Stock2<0.5;;nbHerbicides_R>=2.707097;;nbHerbicides_R<3.415107;;Frequency_COLZA>=0.2082385;;MeanTillageDepth_BLE>=9.4142855;;timeHarvest1stTill_POIS<10.5;
1245;40;0.411521489607751;0.413284985631875;0.369940073537301;0.451339409654075;nbHerbicides_R>=1.7075535;;Situation.Stock2<0.5;;nbHerbicides_R<2.707097;;Frequency_COLZA>=0.2082385;;nbHerbicides_R>=2.12403;;MaxTillageDepth_POIS>=15.5;;timeLastTillSow_BLE<13.5;;timeLastPloughSow_COLZA<10;SowingDepth.cm._POIS>=3.;nbPloughing_POIS>=0.5;;WinterTillage_R<0.583067;nbNonSystemicHerbicides_R<1.4993155;Pr…
298;75;0.410884600852919;0.472813499327552;0.207192125073951;0.552648178157254;nbHerbicides_R>=1.7075535;;Situation.Stock2<0.5;;nbHerbicides_R<2.707097;;Frequency_COLZA<0.2082385;;nbInCropHerbicides_R<2.248973;nbHerbicides_R<2.24897;Situation.Rotation1>=0.5;CropRotationLength_R<4;Frequency_BLE>=0.3331815;Frequency_COLZA<0.0832955;Frequency_POIS>=0.3331815;Frequency_MAIS<0.0832955;Frequency_ORGE<0…
200;160;0.408101010669249;0.306846471604141;0.270575049500243;0.646881510903362;nbHerbicides_R<1.7075535;;nbHerbicides_R>=0.499772;nbHerbicides_BLE>=0.5;nbHerbicides_POIS>=0.5;Situation.Gestion2<0.;Situation.Stock2<0.5;;CropRotationLength_R>=2.5;Frequency_BLE<0.4164765;Frequency_COLZA>=0.0832955;Frequency_POIS<0.4164765;Situation.Rotation1<0.;tFrostMid3>=-22.143787425;LBRlate<0.52699861883333;nbN…
78;270;0.407527935294877;0.283615881827524;0.382615067098525;0.556352856958582;nbHerbicides_R>=1.7075535;;Situation.Stock2<0.5;;nbHerbicides_R<2.707097;;Frequency_COLZA>=0.2082385;;nbHerbicides_R<2.12403;;harvestDate_BLE<174.5;
194;23;0.406231897495555;0.259642281865066;0.222158727889436;0.736894682732163;nbHerbicides_R<1.7075535;;nbHerbicides_R>=0.499772;nbHerbicides_BLE>=0.5;nbHerbicides_POIS>=0.5;Situation.Gestion2<0.;Situation.Stock2<0.5;;CropRotationLength_R<2.5;Frequency_BLE>=0.4164765;Frequency_COLZA<0.0832955;Frequency_POIS>=0.4164765;Situation.Rotation1>=0.;SummerPlough_R<0.749658;;mu_LBRmid>=-0.0987870431;;Pea…
609;200;0.399341807462224;0.354654958983304;0.380948216734382;0.462422246668985;nbHerbicides_R>=1.7075535;;Situation.Stock2<0.5;;nbHerbicides_R<2.707097;;Frequency_COLZA>=0.2082385;;nbHerbicides_R>=2.12403;;MaxTillageDepth_POIS<15.5;;LBRlate<0.526998618833333;tFrostMid3>=-22.14378742;PrimaryCropSowingDate_COLZA>=223.5;;harvestDate_BLE>=185.5;
308;310;0.398115397623971;0.368718542185288;0.396787234166174;0.428840416520451;nbHerbicides_R>=1.7075535;;Situation.Stock2<0.5;;nbHerbicides_R<2.707097;;Frequency_COLZA>=0.2082385;;nbHerbicides_R>=2.12403;;MaxTillageDepth_POIS>=15.5;;timeLastTillSow_BLE>=13.5;;SowingDensity.seeds.m2._BLE>=191;
305;125;0.395833449750173;0.278386117789692;0.44717502109709;0.461939210363737;nbHerbicides_R>=1.7075535;;Situation.Stock2<0.5;;nbHerbicides_R<2.707097;;Frequency_COLZA>=0.2082385;;nbHerbicides_R>=2.12403;;MaxTillageDepth_POIS<15.5;;LBRlate<0.526998618833333;tFrostMid3>=-22.14378742;PrimaryCropSowingDate_COLZA<223.5;
569;60;0.389324211428061;0.314297050968919;0.537261098091872;0.316414485223393;nbHerbicides_R>=1.7075535;;Situation.Stock2<0.5;;nbHerbicides_R>=2.707097;;nbHerbicides_R<3.415107;;Frequency_COLZA>=0.2082385;;MeanTillageDepth_BLE>=9.4142855;;timeHarvest1stTill_POIS>=10.5;;timeLastTillSow_COLZA>=8.5;;nbHerbDicotSup75_BLE<0.5;
285;170;0.388553652102634;0.32971279706578;0.534090339690345;0.301857819551776;nbHerbicides_R>=1.7075535;;Situation.Stock2<0.5;;nbHerbicides_R>=2.707097;;nbHerbicides_R<3.415107;;Frequency_COLZA>=0.2082385;;MeanTillageDepth_BLE>=9.4142855;;timeHarvest1stTill_POIS>=10.5;;timeLastTillSow_COLZA<8.5;
289;65;0.388421078404628;0.398026176747523;0.333408748550785;0.433828309915577;nbHerbicides_R>=1.7075535;;Situation.Stock2<0.5;;nbHerbicides_R<2.707097;;Frequency_COLZA<0.2082385;;nbInCropHerbicides_R>=2.248973;nbHerbicides_R>=2.24897;shootDiameter<2.4057891625;nonDormantMinimum.YOUNG_SEEDS.>=0.921082578;darknessReduction.YOUNG_SEEDS.>=0.9339639535;rb<1.4618915645;gamma>=0.306195675;betaCompacted…
1155;40;0.387252886983592;0.5508477641277;0.105366286722214;0.50554461010086;nbHerbicides_R>=1.7075535;;Situation.Stock2<0.5;;nbHerbicides_R<2.707097;;Frequency_COLZA<0.2082385;;nbInCropHerbicides_R>=2.248973;nbHerbicides_R>=2.24897;shootDiameter<2.4057891625;nonDormantMinimum.YOUNG_SEEDS.>=0.921082578;darknessReduction.YOUNG_SEEDS.>=0.9339639535;rb<1.4618915645;gamma>=0.306195675;betaCompacted<0…
138;110;0.383723727411889;0.429356033124637;0.398344233675337;0.323470915435694;nbHerbicides_R>=1.7075535;;Situation.Stock2<0.5;;nbHerbicides_R>=2.707097;;nbHerbicides_R<3.415107;;Frequency_COLZA<0.2082385;;RLHearly<0.536244739666667;;WinterTillage_R>=0.249886;
632;60;0.383509081690318;0.358093919290547;0.255491736591924;0.536941589188482;nbHerbicides_R>=1.7075535;;Situation.Stock2<0.5;;nbHerbicides_R<2.707097;;Frequency_COLZA>=0.2082385;;nbHerbicides_R<2.12403;;harvestDate_BLE>=174.5;;timeLastTillSow_COLZA>=16.5;;timeLastMechWeedingHarvest_POIS>=85.5;b_WMmid<0.351321241;timeLastTillSow_POIS<53;WinterTillage_R<1.332725;winterTillage_BLE<3.5;SowingDensit…
145;361;0.381228750304762;0.381535110904251;0.331480553542666;0.430670586467368;nbHerbicides_R>=1.7075535;;Situation.Stock2<0.5;;nbHerbicides_R<2.707097;;Frequency_COLZA<0.2082385;;nbInCropHerbicides_R>=2.248973;nbHerbicides_R>=2.24897;shootDiameter<2.4057891625;nonDormantMinimum.YOUNG_SEEDS.>=0.921082578;darknessReduction.YOUNG_SEEDS.>=0.9339639535;rb<1.4618915645;gamma>=0.306195675;betaCompacte…
1656;10;0.380286532961267;0.398838914499713;0.175332404427663;0.566688279956427;nbHerbicides_R<1.7075535;;nbHerbicides_R>=0.499772;nbHerbicides_BLE>=0.5;nbHerbicides_POIS>=0.5;Situation.Gestion2<0.;Situation.Stock2<0.5;;CropRotationLength_R>=2.5;Frequency_BLE<0.4164765;Frequency_COLZA>=0.0832955;Frequency_POIS<0.4164765;Situation.Rotation1<0.;tFrostMid3<-22.143787425;LBRlate>=0.52699861883333;Fre…
1244;25;0.377547372043766;0.231868311573031;0.568689636016027;0.33208416854224;nbHerbicides_R>=1.7075535;;Situation.Stock2<0.5;;nbHerbicides_R<2.707097;;Frequency_COLZA>=0.2082385;;nbHerbicides_R>=2.12403;;MaxTillageDepth_POIS>=15.5;;timeLastTillSow_BLE<13.5;;timeLastPloughSow_COLZA<10;SowingDepth.cm._POIS>=3.;nbPloughing_POIS>=0.5;;WinterTillage_R>=0.583067;nbNonSystemicHerbicides_R>=1.4993155;P…
148;132;0.376882229764059;0.356595585192348;0.220911717016769;0.553139387083061;nbHerbicides_R>=1.7075535;;Situation.Stock2<0.5;;nbHerbicides_R<2.707097;;Frequency_COLZA<0.2082385;;nbInCropHerbicides_R<2.248973;nbHerbicides_R<2.24897;Situation.Rotation1>=0.5;CropRotationLength_R<4;Frequency_BLE>=0.3331815;Frequency_COLZA<0.0832955;Frequency_POIS>=0.3331815;Frequency_MAIS<0.0832955;Frequency_ORGE<…
192;140;0.37648108803636;0.320088924127418;0.101941164785573;0.70741317519609;nbHerbicides_R<1.7075535;;nbHerbicides_R>=0.499772;nbHerbicides_BLE>=0.5;nbHerbicides_POIS>=0.5;Situation.Gestion2<0.;Situation.Stock2<0.5;;CropRotationLength_R<2.5;Frequency_BLE>=0.4164765;Frequency_COLZA<0.0832955;Frequency_POIS>=0.4164765;Situation.Rotation1>=0.;SummerPlough_R<0.749658;;mu_LBRmid<-0.0987870431;;timeL…
141;300;0.365772183833135;0.326148913998661;0.443669045543346;0.327498591957398;nbHerbicides_R>=1.7075535;;Situation.Stock2<0.5;;nbHerbicides_R>=2.707097;;nbHerbicides_R<3.415107;;Frequency_COLZA>=0.2082385;;MeanTillageDepth_BLE<9.4142855;;HMmid>=14.490826623;
281;130;0.36531756529233;0.387295854334318;0.394487704452815;0.314169137089856;nbHerbicides_R>=1.7075535;;Situation.Stock2<0.5;;nbHerbicides_R>=2.707097;;nbHerbicides_R<3.415107;;Frequency_COLZA>=0.2082385;;MeanTillageDepth_BLE<9.4142855;;HMmid<14.490826623;;harvestDate_BLE>=189;
1236;60;0.351989974433955;0.285933709192346;0.324197693183828;0.44583852092569;nbHerbicides_R>=1.7075535;;Situation.Stock2<0.5;;nbHerbicides_R<2.707097;;Frequency_COLZA>=0.2082385;;nbHerbicides_R>=2.12403;;MaxTillageDepth_POIS>=15.5;;timeLastTillSow_BLE>=13.5;;SowingDensity.seeds.m2._BLE<191;;PrimaryCropSowingDate_POIS<311.5;;shootLength>=401.6829075;TTmat>=535.599767
608;160;0.336764632007817;0.280092496525846;0.278923252299907;0.451278147197698;nbHerbicides_R>=1.7075535;;Situation.Stock2<0.5;;nbHerbicides_R<2.707097;;Frequency_COLZA>=0.2082385;;nbHerbicides_R>=2.12403;;MaxTillageDepth_POIS<15.5;;LBRlate<0.526998618833333;tFrostMid3>=-22.14378742;PrimaryCropSowingDate_COLZA>=223.5;;harvestDate_BLE<185.5;
568;140;0.333808498635873;0.319006003526459;0.355601413113097;0.326818079268064;nbHerbicides_R>=1.7075535;;Situation.Stock2<0.5;;nbHerbicides_R>=2.707097;;nbHerbicides_R<3.415107;;Frequency_COLZA>=0.2082385;;MeanTillageDepth_BLE>=9.4142855;;timeHarvest1stTill_POIS>=10.5;;timeLastTillSow_COLZA>=8.5;;nbHerbDicotSup75_BLE>=0.5;
1154;35;0.327390710204978;0.426282648903008;0.247699599697686;0.30818988201424;nbHerbicides_R>=1.7075535;;Situation.Stock2<0.5;;nbHerbicides_R<2.707097;;Frequency_COLZA<0.2082385;;nbInCropHerbicides_R>=2.248973;nbHerbicides_R>=2.24897;shootDiameter<2.4057891625;nonDormantMinimum.YOUNG_SEEDS.>=0.921082578;darknessReduction.YOUNG_SEEDS.>=0.9339639535;rb<1.4618915645;gamma>=0.306195675;betaCompacted…
68;150;0.317449723555495;0.376102679447347;0.237123405889118;0.33912308533002;nbHerbicides_R>=1.7075535;;Situation.Stock2<0.5;;nbHerbicides_R>=2.707097;;nbHerbicides_R<3.415107;;Frequency_COLZA<0.2082385;;RLHearly>=0.536244739666667;
33;460;0.311251954383928;0.342144313991919;0.425711300015608;0.165900249144258;nbHerbicides_R>=1.7075535;;Situation.Stock2<0.5;;nbHerbicides_R>=2.707097;;nbHerbicides_R>=3.415107;;Situation.Rotation1<0.5;CropRotationLength_R>=2.5;Frequency_BLE<0.4164765;Frequency_COLZA>=0.0832955;Frequency_POIS<0.416476
32;120;0.310473976518761;0.45520861468041;0.290479468264851;0.18573384661102;nbHerbicides_R>=1.7075535;;Situation.Stock2<0.5;;nbHerbicides_R>=2.707097;;nbHerbicides_R>=3.415107;;Situation.Rotation1>=0.5;CropRotationLength_R<2.5;Frequency_BLE>=0.4164765;Frequency_COLZA<0.0832955;Frequency_POIS>=0.416476
576;35;0.30354337383448;0.275468680515211;0.103514276745518;0.531647164242712;nbHerbicides_R>=1.7075535;;Situation.Stock2<0.5;;nbHerbicides_R<2.707097;;Frequency_COLZA<0.2082385;;nbInCropHerbicides_R>=2.248973;nbHerbicides_R>=2.24897;shootDiameter<2.4057891625;nonDormantMinimum.YOUNG_SEEDS.>=0.921082578;darknessReduction.YOUNG_SEEDS.>=0.9339639535;rb<1.4618915645;gamma>=0.306195675;betaCompacted<…
280;135;0.300638585648961;0.307429123871305;0.279579537942011;0.314907095133566;nbHerbicides_R>=1.7075535;;Situation.Stock2<0.5;;nbHerbicides_R>=2.707097;;nbHerbicides_R<3.415107;;Frequency_COLZA>=0.2082385;;MeanTillageDepth_BLE<9.4142855;;HMmid<14.490826623;;harvestDate_BLE<189;
