# Supplementary material for: Tracking Ideal Varieties and Cropping Techniques for Agroecological Weed Management: A Simulation-Based Study on Pea
Source: Front Plant Sci. 2022 Apr 4;13:809056. doi: 10.3389/fpls.2022.809056 (PMC9014269; doi:10.3389/fpls.2022.809056)
Supplement: Supplementary file 1 [file Data_Sheet_1.ZIP › AllBranches/Feuilles_P_Production_Spring_AnnualPea.csv]

idLeaf;n;MeanIndicator;Indicator_1;Indicator_2;
511;1207;0.481209489876105;0.507457085544597;0.454961894207612;b_WMearly>=0.427420706;tPhoto2<19.618463725;LBRlate>=0.4584100975;WMearly<32.1475524733333;b_RLHlate<3.1520728295;mu_LBRlate>=-0.0925612373333333;mu_HMmid>=0.220285889;PeaFloweringTT>=161.640782458333;;timeLastTillSow_POIS<38.5;;Situation.Stock2<0.5;;WMlate>=18.8645127716667;reductionDepth<0.000601853;shootLength>=425.6018531;rootLeng…	CEZANNE	ORVANTIS	VIRTUAL1	VIRTUAL2	VIRTUAL3	VIRTUAL4	VIRTUAL5	VIRTUAL6	VIRTUAL7	VIRTUAL8	VIRTUAL9};
239;276;0.475624569790387;0.513707648791709;0.437541490789065;b_WMearly>=0.427420706;tPhoto2<19.618463725;LBRlate>=0.4584100975;WMearly<32.1475524733333;b_RLHlate<3.1520728295;mu_LBRlate>=-0.0925612373333333;mu_HMmid>=0.220285889;PeaFloweringTT>=161.640782458333;;timeLastTillSow_POIS>=38.5;;Situation.Stock2>=0.5;;PrimaryCropSowingDate_POIS<436;;Interrow.cm._POIS<32;;summerTillage_POIS>=0.5;
243;110;0.470662053678537;0.487328231601894;0.453995875755179;b_WMearly>=0.427420706;tPhoto2<19.618463725;LBRlate>=0.4584100975;WMearly<32.1475524733333;b_RLHlate<3.1520728295;mu_LBRlate>=-0.0925612373333333;mu_HMmid>=0.220285889;PeaFloweringTT>=161.640782458333;;timeLastTillSow_POIS<38.5;;Situation.Stock2>=0.5;;WheatVariety in {ORVANTIS	VIRTUAL1	VIRTUAL10	VIRTUAL4	VIRTUAL7	VIRTUAL9};;WinterTillage_R>=1.1661345;winterTillage_POIS>=3.;WinterTillage_R<2.1656775;
61;396;0.469613477495922;0.468522151855467;0.470704803136377;b_WMearly>=0.427420706;tPhoto2<19.618463725;LBRlate>=0.4584100975;WMearly<32.1475524733333;b_RLHlate<3.1520728295;mu_LBRlate>=-0.0925612373333333;mu_HMmid>=0.220285889;PeaFloweringTT>=161.640782458333;;timeLastTillSow_POIS<38.5;;Situation.Stock2>=0.5;;WheatVariety in {CAPHORN	CEZANNE	VIRTUAL2	VIRTUAL3	VIRTUAL5	VIRTUAL6	VIRTUAL8};
451;89;0.46467385271937;0.511494485732494;0.417853219706245;b_WMearly>=0.427420706;tPhoto2<19.618463725;LBRlate>=0.4584100975;WMearly<32.1475524733333;b_RLHlate<3.1520728295;mu_LBRlate>=-0.0925612373333333;mu_HMmid>=0.220285889;PeaFloweringTT>=161.640782458333;;timeLastTillSow_POIS>=38.5;;Situation.Stock2<0.5;;timeLastTillSow_POIS>=81.125;;MaxTillageDepth_POIS>=4.5;MeanTillageDepth_POIS>=4.12;Pri…
249;240;0.45793076048145;0.528557249403636;0.387304271559263;b_WMearly>=0.427420706;tPhoto2<19.618463725;LBRlate>=0.4584100975;WMearly<32.1475524733333;b_RLHlate<3.1520728295;mu_LBRlate>=-0.0925612373333333;mu_HMmid>=0.220285889;PeaFloweringTT>=161.640782458333;;timeLastTillSow_POIS<38.5;;Situation.Stock2<0.5;;WMlate<18.8645127716667;reductionDepth>=0.000601853;shootLength<425.6018531;rootLength<…
117;100;0.454474412638507;0.480150118936891;0.428798706340124;b_WMearly>=0.427420706;tPhoto2<19.618463725;LBRlate>=0.4584100975;WMearly<32.1475524733333;b_RLHlate<3.1520728295;mu_LBRlate>=-0.0925612373333333;mu_HMmid>=0.220285889;PeaFloweringTT>=161.640782458333;;timeLastTillSow_POIS>=38.5;;Situation.Stock2>=0.5;;PrimaryCropSowingDate_POIS>=436;;propSpeciesMortSup80_COLZA<0.1346155;
2015;1034;0.452478829647202;0.527419200123627;0.377538459170776;b_WMearly>=0.427420706;tPhoto2<19.618463725;LBRlate>=0.4584100975;WMearly<32.1475524733333;b_RLHlate<3.1520728295;mu_LBRlate>=-0.0925612373333333;mu_HMmid>=0.220285889;PeaFloweringTT>=161.640782458333;;timeLastTillSow_POIS<38.5;;Situation.Stock2<0.5;;WMlate<18.8645127716667;reductionDepth>=0.000601853;shootLength<425.6018531;rootLeng…
455;257;0.446255096789704;0.587204822133869;0.305305371445539;b_WMearly>=0.427420706;tPhoto2<19.618463725;LBRlate>=0.4584100975;WMearly<32.1475524733333;b_RLHlate<3.1520728295;mu_LBRlate>=-0.0925612373333333;mu_HMmid>=0.220285889;PeaFloweringTT>=161.640782458333;;timeLastTillSow_POIS>=38.5;;Situation.Stock2<0.5;;timeLastTillSow_POIS>=81.125;;MaxTillageDepth_POIS<4.5;MeanTillageDepth_POIS<4.12;Pea…
923;218;0.432005640243666;0.521647074580851;0.34236420590648;b_WMearly>=0.427420706;tPhoto2<19.618463725;LBRlate>=0.4584100975;WMearly<32.1475524733333;b_RLHlate<3.1520728295;mu_LBRlate>=-0.0925612373333333;mu_HMmid>=0.220285889;PeaFloweringTT>=161.640782458333;;timeLastTillSow_POIS>=38.5;;Situation.Stock2<0.5;;timeLastTillSow_POIS<81.125;;PrimaryCropSowingDate_POIS<454.5;;WheatBefore_POIS>=0.5;;…
231;802;0.419836728142251;0.504356382827358;0.335317073457144;b_WMearly>=0.427420706;tPhoto2<19.618463725;LBRlate>=0.4584100975;WMearly<32.1475524733333;b_RLHlate<3.1520728295;mu_LBRlate>=-0.0925612373333333;mu_HMmid>=0.220285889;PeaFloweringTT>=161.640782458333;;timeLastTillSow_POIS>=38.5;;Situation.Stock2<0.5;;timeLastTillSow_POIS<81.125;;PrimaryCropSowingDate_POIS<454.5;;WheatBefore_POIS<0.5;
250;673;0.39930321022859;0.443743007004233;0.354863413452948;b_WMearly>=0.427420706;tPhoto2<19.618463725;LBRlate>=0.4584100975;WMearly<32.1475524733333;b_RLHlate<3.1520728295;mu_LBRlate>=-0.0925612373333333;mu_HMmid>=0.220285889;PeaFloweringTT>=161.640782458333;;timeLastTillSow_POIS<38.5;;Situation.Stock2<0.5;;WMlate<18.8645127716667;reductionDepth>=0.000601853;shootLength<425.6018531;rootLength<…
237;99;0.398482204760058;0.466319247736172;0.330645161783943;b_WMearly>=0.427420706;tPhoto2<19.618463725;LBRlate>=0.4584100975;WMearly<32.1475524733333;b_RLHlate<3.1520728295;mu_LBRlate>=-0.0925612373333333;mu_HMmid>=0.220285889;PeaFloweringTT>=161.640782458333;;timeLastTillSow_POIS>=38.5;;Situation.Stock2>=0.5;;PrimaryCropSowingDate_POIS<436;;Interrow.cm._POIS>=32;;nbSystemicHerbicides_BLE<1.5;n…
454;869;0.39662981495571;0.490254665763053;0.303004964148367;b_WMearly>=0.427420706;tPhoto2<19.618463725;LBRlate>=0.4584100975;WMearly<32.1475524733333;b_RLHlate<3.1520728295;mu_LBRlate>=-0.0925612373333333;mu_HMmid>=0.220285889;PeaFloweringTT>=161.640782458333;;timeLastTillSow_POIS>=38.5;;Situation.Stock2<0.5;;timeLastTillSow_POIS>=81.125;;MaxTillageDepth_POIS<4.5;MeanTillageDepth_POIS<4.12;PeaF…
995;309;0.394242342153342;0.466529272535259;0.321955411771425;b_WMearly>=0.427420706;tPhoto2<19.618463725;LBRlate>=0.4584100975;WMearly<32.1475524733333;b_RLHlate<3.1520728295;mu_LBRlate>=-0.0925612373333333;mu_HMmid>=0.220285889;PeaFloweringTT>=161.640782458333;;timeLastTillSow_POIS<38.5;;Situation.Stock2<0.5;;WMlate<18.8645127716667;reductionDepth>=0.000601853;shootLength<425.6018531;rootLength…	VIRTUAL1	VIRTUAL10	VIRTUAL2	VIRTUAL4	VIRTUAL9};;nbTillageOtherThanPloughOrRoll_R>=3.748288;
19;80;0.386337623657364;0.298032289121334;0.474642958193394;b_WMearly<0.427420706;tPhoto2>=19.618463725;LBRlate<0.4584100975;WMearly>=32.1475524733333;b_RLHlate>=3.1520728295;mu_LBRlate<-0.0925612373333333;mu_HMmid<0.220285889;PeaFloweringTT<481.148784625;;Situation.Stock2>=0.5;;summerTillage_COLZA>=4.5;nbSuperficialTillage_COLZA>=4.
55;182;0.381808662295792;0.343758634792388;0.419858689799197;b_WMearly>=0.427420706;tPhoto2<19.618463725;LBRlate>=0.4584100975;WMearly<32.1475524733333;b_RLHlate<3.1520728295;mu_LBRlate>=-0.0925612373333333;mu_HMmid>=0.220285889;PeaFloweringTT<161.640782458333;;timeLastTillSow_POIS<50;;b_WMearly<0.480828475666667;reductionDepth<0.000601853;shootLength>=425.6018531;rootLength>=63.432701;r50>=118.8…
254;106;0.38133069697655;0.522921667620313;0.239739726332786;b_WMearly>=0.427420706;tPhoto2<19.618463725;LBRlate>=0.4584100975;WMearly<32.1475524733333;b_RLHlate<3.1520728295;mu_LBRlate>=-0.0925612373333333;mu_HMmid>=0.220285889;PeaFloweringTT>=161.640782458333;;timeLastTillSow_POIS<38.5;;Situation.Stock2<0.5;;WMlate>=18.8645127716667;reductionDepth<0.000601853;shootLength>=425.6018531;rootLength…
921;93;0.372540301846837;0.464721826326631;0.280358777367043;b_WMearly>=0.427420706;tPhoto2<19.618463725;LBRlate>=0.4584100975;WMearly<32.1475524733333;b_RLHlate<3.1520728295;mu_LBRlate>=-0.0925612373333333;mu_HMmid>=0.220285889;PeaFloweringTT>=161.640782458333;;timeLastTillSow_POIS>=38.5;;Situation.Stock2<0.5;;timeLastTillSow_POIS<81.125;;PrimaryCropSowingDate_POIS<454.5;;WheatBefore_POIS>=0.5;;…
922;634;0.353909231171531;0.492684611663426;0.215133850679636;b_WMearly>=0.427420706;tPhoto2<19.618463725;LBRlate>=0.4584100975;WMearly<32.1475524733333;b_RLHlate<3.1520728295;mu_LBRlate>=-0.0925612373333333;mu_HMmid>=0.220285889;PeaFloweringTT>=161.640782458333;;timeLastTillSow_POIS>=38.5;;Situation.Stock2<0.5;;timeLastTillSow_POIS<81.125;;PrimaryCropSowingDate_POIS<454.5;;WheatBefore_POIS>=0.5;…
23;315;0.344116888080666;0.270737536697977;0.417496239463354;b_WMearly<0.427420706;tPhoto2>=19.618463725;LBRlate<0.4584100975;WMearly>=32.1475524733333;b_RLHlate>=3.1520728295;mu_LBRlate<-0.0925612373333333;mu_HMmid<0.220285889;PeaFloweringTT>=481.148784625;;Situation.Stock2>=0.5;;WheatVariety in {CAPHORN	ORVANTIS	VIRTUAL1	VIRTUAL2	VIRTUAL7	VIRTUAL9};
994;127;0.341228689300901;0.521519495996075;0.160937882605727;b_WMearly>=0.427420706;tPhoto2<19.618463725;LBRlate>=0.4584100975;WMearly<32.1475524733333;b_RLHlate<3.1520728295;mu_LBRlate>=-0.0925612373333333;mu_HMmid>=0.220285889;PeaFloweringTT>=161.640782458333;;timeLastTillSow_POIS<38.5;;Situation.Stock2<0.5;;WMlate<18.8645127716667;reductionDepth>=0.000601853;shootLength<425.6018531;rootLength…	VIRTUAL1	VIRTUAL10	VIRTUAL2	VIRTUAL4	VIRTUAL9};;nbTillageOtherThanPloughOrRoll_R<3.748288;
238;49;0.326763975383735;0.300594444620076;0.352933506147395;b_WMearly>=0.427420706;tPhoto2<19.618463725;LBRlate>=0.4584100975;WMearly<32.1475524733333;b_RLHlate<3.1520728295;mu_LBRlate>=-0.0925612373333333;mu_HMmid>=0.220285889;PeaFloweringTT>=161.640782458333;;timeLastTillSow_POIS>=38.5;;Situation.Stock2>=0.5;;PrimaryCropSowingDate_POIS<436;;Interrow.cm._POIS<32;;summerTillage_POIS<0.5;
173;100;0.324332720446886;0.235880739183834;0.412784701709938;b_WMearly<0.427420706;tPhoto2>=19.618463725;LBRlate<0.4584100975;WMearly>=32.1475524733333;b_RLHlate>=3.1520728295;mu_LBRlate<-0.0925612373333333;mu_HMmid<0.220285889;PeaFloweringTT>=481.148784625;;Situation.Stock2<0.5;;timeLastTillSow_POIS<85.25;;LBRlate>=0.380226465333333;seedWeight<142.87841265;baseWaterPotential<-2.459965194;reduct…	VIRTUAL10	VIRTUAL2	VIRTUAL3	VIRTUAL7};;timeHarvest1stTill_BLE<8.5;
2014;27;0.322152793338268;0.529988568014503;0.114317018662034;b_WMearly>=0.427420706;tPhoto2<19.618463725;LBRlate>=0.4584100975;WMearly<32.1475524733333;b_RLHlate<3.1520728295;mu_LBRlate>=-0.0925612373333333;mu_HMmid>=0.220285889;PeaFloweringTT>=161.640782458333;;timeLastTillSow_POIS<38.5;;Situation.Stock2<0.5;;WMlate<18.8645127716667;reductionDepth>=0.000601853;shootLength<425.6018531;rootLength…
450;192;0.321733257020496;0.457996155277955;0.185470358763037;b_WMearly>=0.427420706;tPhoto2<19.618463725;LBRlate>=0.4584100975;WMearly<32.1475524733333;b_RLHlate<3.1520728295;mu_LBRlate>=-0.0925612373333333;mu_HMmid>=0.220285889;PeaFloweringTT>=161.640782458333;;timeLastTillSow_POIS>=38.5;;Situation.Stock2<0.5;;timeLastTillSow_POIS>=81.125;;MaxTillageDepth_POIS>=4.5;MeanTillageDepth_POIS>=4.12;P…
126;60;0.32112581215219;0.478856854748969;0.163394769555412;b_WMearly>=0.427420706;tPhoto2<19.618463725;LBRlate>=0.4584100975;WMearly<32.1475524733333;b_RLHlate<3.1520728295;mu_LBRlate>=-0.0925612373333333;mu_HMmid>=0.220285889;PeaFloweringTT>=161.640782458333;;timeLastTillSow_POIS<38.5;;Situation.Stock2<0.5;;WMlate>=18.8645127716667;reductionDepth<0.000601853;shootLength>=425.6018531;rootLength>…
91;179;0.320921319085385;0.221449581231913;0.420393056938856;b_WMearly<0.427420706;tPhoto2>=19.618463725;LBRlate<0.4584100975;WMearly>=32.1475524733333;b_RLHlate>=3.1520728295;mu_LBRlate<-0.0925612373333333;mu_HMmid<0.220285889;PeaFloweringTT>=481.148784625;;Situation.Stock2>=0.5;;WheatVariety in {CEZANNE	VIRTUAL10	VIRTUAL3	VIRTUAL4	VIRTUAL5	VIRTUAL6	VIRTUAL8};;nbSuperficialTillage_COLZA>=0.5;summerTillage_COLZA>=0.;nbRolling_COLZA>=0.5;
213;36;0.320180771353007;0.391069052708186;0.249292489997828;b_WMearly>=0.427420706;tPhoto2<19.618463725;LBRlate>=0.4584100975;WMearly<32.1475524733333;b_RLHlate<3.1520728295;mu_LBRlate>=-0.0925612373333333;mu_HMmid>=0.220285889;PeaFloweringTT<161.640782458333;;timeLastTillSow_POIS<50;;b_WMearly>=0.480828475666667;reductionDepth>=0.000601853;shootLength<425.6018531;rootLength<63.432701;r50<118.87…	ORVANTIS	VIRTUAL1	VIRTUAL10	VIRTUAL4	VIRTUAL5	VIRTUAL7};;totalIrrigaton.mm.ha._POIS>=542.5;
226;291;0.319873599099842;0.418131136028811;0.221616062170874;b_WMearly>=0.427420706;tPhoto2<19.618463725;LBRlate>=0.4584100975;WMearly<32.1475524733333;b_RLHlate<3.1520728295;mu_LBRlate>=-0.0925612373333333;mu_HMmid>=0.220285889;PeaFloweringTT>=161.640782458333;;timeLastTillSow_POIS>=38.5;;Situation.Stock2<0.5;;timeLastTillSow_POIS>=81.125;;MaxTillageDepth_POIS<4.5;MeanTillageDepth_POIS<4.12;Pea…
242;45;0.318818842205383;0.204019605367627;0.433618079043138;b_WMearly>=0.427420706;tPhoto2<19.618463725;LBRlate>=0.4584100975;WMearly<32.1475524733333;b_RLHlate<3.1520728295;mu_LBRlate>=-0.0925612373333333;mu_HMmid>=0.220285889;PeaFloweringTT>=161.640782458333;;timeLastTillSow_POIS<38.5;;Situation.Stock2>=0.5;;WheatVariety in {ORVANTIS	VIRTUAL1	VIRTUAL10	VIRTUAL4	VIRTUAL7	VIRTUAL9};;WinterTillage_R>=1.1661345;winterTillage_POIS>=3.;WinterTillage_R>=2.1656775;
343;514;0.318802431834412;0.340234559995937;0.297370303672887;b_WMearly<0.427420706;tPhoto2>=19.618463725;LBRlate<0.4584100975;WMearly>=32.1475524733333;b_RLHlate>=3.1520728295;mu_LBRlate<-0.0925612373333333;mu_HMmid<0.220285889;PeaFloweringTT>=481.148784625;;Situation.Stock2<0.5;;timeLastTillSow_POIS<85.25;;LBRlate<0.380226465333333;seedWeight>=142.87841265;baseWaterPotential>=-2.459965194;reduc…	CEZANNE	ORVANTIS	VIRTUAL1	VIRTUAL10	VIRTUAL6	VIRTUAL7	VIRTUAL8};
87;508;0.317187804146376;0.247504201212958;0.386871407079795;b_WMearly<0.427420706;tPhoto2>=19.618463725;LBRlate<0.4584100975;WMearly>=32.1475524733333;b_RLHlate>=3.1520728295;mu_LBRlate<-0.0925612373333333;mu_HMmid<0.220285889;PeaFloweringTT>=481.148784625;;Situation.Stock2<0.5;;timeLastTillSow_POIS<85.25;;LBRlate>=0.380226465333333;seedWeight<142.87841265;baseWaterPotential<-2.459965194;reducti…	CEZANNE	ORVANTIS	VIRTUAL4	VIRTUAL5	VIRTUAL6	VIRTUAL8	VIRTUAL9};
449;1093;0.31412305550713;0.491422603087489;0.136823507926771;b_WMearly>=0.427420706;tPhoto2<19.618463725;LBRlate>=0.4584100975;WMearly<32.1475524733333;b_RLHlate<3.1520728295;mu_LBRlate>=-0.0925612373333333;mu_HMmid>=0.220285889;PeaFloweringTT>=161.640782458333;;timeLastTillSow_POIS>=38.5;;Situation.Stock2<0.5;;timeLastTillSow_POIS>=81.125;;MaxTillageDepth_POIS>=4.5;MeanTillageDepth_POIS>=4.12;P…
496;226;0.307084644188774;0.466064307816528;0.148104980561021;b_WMearly>=0.427420706;tPhoto2<19.618463725;LBRlate>=0.4584100975;WMearly<32.1475524733333;b_RLHlate<3.1520728295;mu_LBRlate>=-0.0925612373333333;mu_HMmid>=0.220285889;PeaFloweringTT>=161.640782458333;;timeLastTillSow_POIS<38.5;;Situation.Stock2<0.5;;WMlate<18.8645127716667;reductionDepth>=0.000601853;shootLength<425.6018531;rootLength…	VIRTUAL3	VIRTUAL6	VIRTUAL7	VIRTUAL8};
167;143;0.306928624889863;0.227156427447667;0.386700822332058;b_WMearly<0.427420706;tPhoto2>=19.618463725;LBRlate<0.4584100975;WMearly>=32.1475524733333;b_RLHlate>=3.1520728295;mu_LBRlate<-0.0925612373333333;mu_HMmid<0.220285889;PeaFloweringTT>=481.148784625;;Situation.Stock2<0.5;;timeLastTillSow_POIS>=85.25;;MeanTillageDepth_POIS<1;MaxTillageDepth_POIS<;LBRlate>=0.380226465333333;seedWeight<142.…	CEZANNE	ORVANTIS	VIRTUAL1	VIRTUAL4	VIRTUAL5};
1021;29;0.302295780849706;0.479190569953261;0.125400991746152;b_WMearly>=0.427420706;tPhoto2<19.618463725;LBRlate>=0.4584100975;WMearly<32.1475524733333;b_RLHlate<3.1520728295;mu_LBRlate>=-0.0925612373333333;mu_HMmid>=0.220285889;PeaFloweringTT>=161.640782458333;;timeLastTillSow_POIS<38.5;;Situation.Stock2<0.5;;WMlate>=18.8645127716667;reductionDepth<0.000601853;shootLength>=425.6018531;rootLengt…
229;10;0.292657068111416;0.00132481815440298;0.583989318068429;b_WMearly>=0.427420706;tPhoto2<19.618463725;LBRlate>=0.4584100975;WMearly<32.1475524733333;b_RLHlate<3.1520728295;mu_LBRlate>=-0.0925612373333333;mu_HMmid>=0.220285889;PeaFloweringTT>=161.640782458333;;timeLastTillSow_POIS>=38.5;;Situation.Stock2<0.5;;timeLastTillSow_POIS<81.125;;PrimaryCropSowingDate_POIS>=454.5;;timeLastPloughSow_PO…
215;283;0.291304790581671;0.251096186827389;0.331513394335953;b_WMearly>=0.427420706;tPhoto2<19.618463725;LBRlate>=0.4584100975;WMearly<32.1475524733333;b_RLHlate<3.1520728295;mu_LBRlate>=-0.0925612373333333;mu_HMmid>=0.220285889;PeaFloweringTT<161.640782458333;;timeLastTillSow_POIS<50;;b_WMearly>=0.480828475666667;reductionDepth>=0.000601853;shootLength<425.6018531;rootLength<63.432701;r50<118.8…	VIRTUAL2	VIRTUAL3	VIRTUAL6	VIRTUAL8	VIRTUAL9};;SowingDensity.seeds.m2._POIS<96;
228;297;0.289918137660033;0.443437947171412;0.136398328148655;b_WMearly>=0.427420706;tPhoto2<19.618463725;LBRlate>=0.4584100975;WMearly<32.1475524733333;b_RLHlate<3.1520728295;mu_LBRlate>=-0.0925612373333333;mu_HMmid>=0.220285889;PeaFloweringTT>=161.640782458333;;timeLastTillSow_POIS>=38.5;;Situation.Stock2<0.5;;timeLastTillSow_POIS<81.125;;PrimaryCropSowingDate_POIS>=454.5;;timeLastPloughSow_POI…
120;170;0.28345925250391;0.16411085891841;0.402807646089411;b_WMearly>=0.427420706;tPhoto2<19.618463725;LBRlate>=0.4584100975;WMearly<32.1475524733333;b_RLHlate<3.1520728295;mu_LBRlate>=-0.0925612373333333;mu_HMmid>=0.220285889;PeaFloweringTT>=161.640782458333;;timeLastTillSow_POIS<38.5;;Situation.Stock2>=0.5;;WheatVariety in {ORVANTIS	VIRTUAL1	VIRTUAL10	VIRTUAL4	VIRTUAL7	VIRTUAL9};;WinterTillage_R<1.1661345;winterTillage_POIS<3.
233;79;0.280707699129022;0.352916121538807;0.208499276719238;b_WMearly>=0.427420706;tPhoto2<19.618463725;LBRlate>=0.4584100975;WMearly<32.1475524733333;b_RLHlate<3.1520728295;mu_LBRlate>=-0.0925612373333333;mu_HMmid>=0.220285889;PeaFloweringTT>=161.640782458333;;timeLastTillSow_POIS>=38.5;;Situation.Stock2>=0.5;;PrimaryCropSowingDate_POIS>=436;;propSpeciesMortSup80_COLZA>=0.1346155;;RGR>=0.019492…
141;35;0.276548052439252;0.197793100675869;0.355303004202635;b_WMearly<0.427420706;tPhoto2>=19.618463725;LBRlate<0.4584100975;WMearly>=32.1475524733333;b_RLHlate>=3.1520728295;mu_LBRlate<-0.0925612373333333;mu_HMmid<0.220285889;PeaFloweringTT<481.148784625;;Situation.Stock2<0.5;;timeLastTillSow_POIS<31.5;;PeaFloweringTT>=209.36904325;;PrimaryCropSowingDate_POIS>=425.5;;nbManure_R>=0.4997715;nbMec…
920;141;0.268698189832446;0.464956616203452;0.072439763461441;b_WMearly>=0.427420706;tPhoto2<19.618463725;LBRlate>=0.4584100975;WMearly<32.1475524733333;b_RLHlate<3.1520728295;mu_LBRlate>=-0.0925612373333333;mu_HMmid>=0.220285889;PeaFloweringTT>=161.640782458333;;timeLastTillSow_POIS>=38.5;;Situation.Stock2<0.5;;timeLastTillSow_POIS<81.125;;PrimaryCropSowingDate_POIS<454.5;;WheatBefore_POIS>=0.5;…
25;111;0.268316961393864;0.231306233259227;0.305327689528501;b_WMearly>=0.427420706;tPhoto2<19.618463725;LBRlate>=0.4584100975;WMearly<32.1475524733333;b_RLHlate<3.1520728295;mu_LBRlate>=-0.0925612373333333;mu_HMmid>=0.220285889;PeaFloweringTT<161.640782458333;;timeLastTillSow_POIS>=50;;nbMechWeeding_R>=2.4988585;
342;450;0.262191610757827;0.332461640473694;0.19192158104196;b_WMearly<0.427420706;tPhoto2>=19.618463725;LBRlate<0.4584100975;WMearly>=32.1475524733333;b_RLHlate>=3.1520728295;mu_LBRlate<-0.0925612373333333;mu_HMmid<0.220285889;PeaFloweringTT>=481.148784625;;Situation.Stock2<0.5;;timeLastTillSow_POIS<85.25;;LBRlate<0.380226465333333;seedWeight>=142.87841265;baseWaterPotential>=-2.459965194;reduct…	VIRTUAL3	VIRTUAL4	VIRTUAL5	VIRTUAL9};
502;37;0.253228570600713;0.374862989141879;0.131594152059546;b_WMearly>=0.427420706;tPhoto2<19.618463725;LBRlate>=0.4584100975;WMearly<32.1475524733333;b_RLHlate<3.1520728295;mu_LBRlate>=-0.0925612373333333;mu_HMmid>=0.220285889;PeaFloweringTT>=161.640782458333;;timeLastTillSow_POIS<38.5;;Situation.Stock2<0.5;;WMlate<18.8645127716667;reductionDepth>=0.000601853;shootLength<425.6018531;rootLength<…
341;627;0.249121384280333;0.276512380094793;0.221730388465873;b_WMearly<0.427420706;tPhoto2>=19.618463725;LBRlate<0.4584100975;WMearly>=32.1475524733333;b_RLHlate>=3.1520728295;mu_LBRlate<-0.0925612373333333;mu_HMmid<0.220285889;PeaFloweringTT>=481.148784625;;Situation.Stock2<0.5;;timeLastTillSow_POIS<85.25;;LBRlate<0.380226465333333;seedWeight>=142.87841265;baseWaterPotential>=-2.459965194;reduc…	ORVANTIS	VIRTUAL1	VIRTUAL10	VIRTUAL2	VIRTUAL3	VIRTUAL9};
169;71;0.246244303197073;0.182527224945957;0.309961381448189;b_WMearly<0.427420706;tPhoto2>=19.618463725;LBRlate<0.4584100975;WMearly>=32.1475524733333;b_RLHlate>=3.1520728295;mu_LBRlate<-0.0925612373333333;mu_HMmid<0.220285889;PeaFloweringTT>=481.148784625;;Situation.Stock2<0.5;;timeLastTillSow_POIS<85.25;;LBRlate<0.380226465333333;seedWeight>=142.87841265;baseWaterPotential>=-2.459965194;reduct…
1020;24;0.243706581133741;0.142327208980029;0.345085953287453;b_WMearly>=0.427420706;tPhoto2<19.618463725;LBRlate>=0.4584100975;WMearly<32.1475524733333;b_RLHlate<3.1520728295;mu_LBRlate>=-0.0925612373333333;mu_HMmid>=0.220285889;PeaFloweringTT>=161.640782458333;;timeLastTillSow_POIS<38.5;;Situation.Stock2<0.5;;WMlate>=18.8645127716667;reductionDepth<0.000601853;shootLength>=425.6018531;rootLengt…
166;99;0.23865019887217;0.262636607976088;0.214663789768251;b_WMearly<0.427420706;tPhoto2>=19.618463725;LBRlate<0.4584100975;WMearly>=32.1475524733333;b_RLHlate>=3.1520728295;mu_LBRlate<-0.0925612373333333;mu_HMmid<0.220285889;PeaFloweringTT>=481.148784625;;Situation.Stock2<0.5;;timeLastTillSow_POIS>=85.25;;MeanTillageDepth_POIS<1;MaxTillageDepth_POIS<;LBRlate>=0.380226465333333;seedWeight<142.87…	VIRTUAL2	VIRTUAL8};
54;66;0.238091094023836;0.252233776440365;0.223948411607307;b_WMearly>=0.427420706;tPhoto2<19.618463725;LBRlate>=0.4584100975;WMearly<32.1475524733333;b_RLHlate<3.1520728295;mu_LBRlate>=-0.0925612373333333;mu_HMmid>=0.220285889;PeaFloweringTT<161.640782458333;;timeLastTillSow_POIS<50;;b_WMearly<0.480828475666667;reductionDepth<0.000601853;shootLength>=425.6018531;rootLength>=63.432701;r50>=118.87…
448;158;0.234138497438971;0.442718320091816;0.0255586747861272;b_WMearly>=0.427420706;tPhoto2<19.618463725;LBRlate>=0.4584100975;WMearly<32.1475524733333;b_RLHlate<3.1520728295;mu_LBRlate>=-0.0925612373333333;mu_HMmid>=0.220285889;PeaFloweringTT>=161.640782458333;;timeLastTillSow_POIS>=38.5;;Situation.Stock2<0.5;;timeLastTillSow_POIS>=81.125;;MaxTillageDepth_POIS>=4.5;MeanTillageDepth_POIS>=4.12;…
82;592;0.234049395273587;0.288415588957816;0.179683201589359;b_WMearly<0.427420706;tPhoto2>=19.618463725;LBRlate<0.4584100975;WMearly>=32.1475524733333;b_RLHlate>=3.1520728295;mu_LBRlate<-0.0925612373333333;mu_HMmid<0.220285889;PeaFloweringTT>=481.148784625;;Situation.Stock2<0.5;;timeLastTillSow_POIS>=85.25;;MeanTillageDepth_POIS<1;MaxTillageDepth_POIS<;LBRlate<0.380226465333333;seedWeight>=142.8…
143;228;0.233090454876295;0.150752983367999;0.31542792638459;b_WMearly<0.427420706;tPhoto2>=19.618463725;LBRlate<0.4584100975;WMearly>=32.1475524733333;b_RLHlate>=3.1520728295;mu_LBRlate<-0.0925612373333333;mu_HMmid<0.220285889;PeaFloweringTT<481.148784625;;Situation.Stock2<0.5;;timeLastTillSow_POIS<31.5;;PeaFloweringTT>=209.36904325;;PrimaryCropSowingDate_POIS<425.5;;WheatVariety in {CAPHORN	ORVANTIS	VIRTUAL5	VIRTUAL6	VIRTUAL8};
90;260;0.229724910302439;0.104504434439675;0.354945386165204;b_WMearly<0.427420706;tPhoto2>=19.618463725;LBRlate<0.4584100975;WMearly>=32.1475524733333;b_RLHlate>=3.1520728295;mu_LBRlate<-0.0925612373333333;mu_HMmid<0.220285889;PeaFloweringTT>=481.148784625;;Situation.Stock2>=0.5;;WheatVariety in {CEZANNE	VIRTUAL10	VIRTUAL3	VIRTUAL4	VIRTUAL5	VIRTUAL6	VIRTUAL8};;nbSuperficialTillage_COLZA>=0.5;summerTillage_COLZA>=0.;nbRolling_COLZA<0.5;
18;341;0.224041757647268;0.112849688415946;0.335233826878589;b_WMearly<0.427420706;tPhoto2>=19.618463725;LBRlate<0.4584100975;WMearly>=32.1475524733333;b_RLHlate>=3.1520728295;mu_LBRlate<-0.0925612373333333;mu_HMmid<0.220285889;PeaFloweringTT<481.148784625;;Situation.Stock2>=0.5;;summerTillage_COLZA<4.5;nbSuperficialTillage_COLZA<4.
81;209;0.220455163571492;0.269681415333257;0.171228911809727;b_WMearly<0.427420706;tPhoto2>=19.618463725;LBRlate<0.4584100975;WMearly>=32.1475524733333;b_RLHlate>=3.1520728295;mu_LBRlate<-0.0925612373333333;mu_HMmid<0.220285889;PeaFloweringTT>=481.148784625;;Situation.Stock2<0.5;;timeLastTillSow_POIS>=85.25;;MeanTillageDepth_POIS>=1;MaxTillageDepth_POIS>=;WheatVariety in {VIRTUAL1	VIRTUAL2	VIRTUAL7};
232;116;0.212540229169201;0.127178020822238;0.297902437516164;b_WMearly>=0.427420706;tPhoto2<19.618463725;LBRlate>=0.4584100975;WMearly<32.1475524733333;b_RLHlate<3.1520728295;mu_LBRlate>=-0.0925612373333333;mu_HMmid>=0.220285889;PeaFloweringTT>=161.640782458333;;timeLastTillSow_POIS>=38.5;;Situation.Stock2>=0.5;;PrimaryCropSowingDate_POIS>=436;;propSpeciesMortSup80_COLZA>=0.1346155;;RGR<0.019492…
67;289;0.201337110636389;0.2399777003063;0.162696520966478;b_WMearly<0.427420706;tPhoto2>=19.618463725;LBRlate<0.4584100975;WMearly>=32.1475524733333;b_RLHlate>=3.1520728295;mu_LBRlate<-0.0925612373333333;mu_HMmid<0.220285889;PeaFloweringTT<481.148784625;;Situation.Stock2<0.5;;timeLastTillSow_POIS>=31.5;;PeaFloweringTT>=252.60181525;;LBRlate>=0.380226465333333;seedWeight<142.87841265;baseWaterPot…
172;304;0.198682278581888;0.227483181931783;0.169881375231993;b_WMearly<0.427420706;tPhoto2>=19.618463725;LBRlate<0.4584100975;WMearly>=32.1475524733333;b_RLHlate>=3.1520728295;mu_LBRlate<-0.0925612373333333;mu_HMmid<0.220285889;PeaFloweringTT>=481.148784625;;Situation.Stock2<0.5;;timeLastTillSow_POIS<85.25;;LBRlate>=0.380226465333333;seedWeight<142.87841265;baseWaterPotential<-2.459965194;reduct…	VIRTUAL10	VIRTUAL2	VIRTUAL3	VIRTUAL7};;timeHarvest1stTill_BLE>=8.5;
49;213;0.197511919799057;0.301942613865251;0.0930812257328628;b_WMearly>=0.427420706;tPhoto2<19.618463725;LBRlate>=0.4584100975;WMearly<32.1475524733333;b_RLHlate<3.1520728295;mu_LBRlate>=-0.0925612373333333;mu_HMmid>=0.220285889;PeaFloweringTT<161.640782458333;;timeLastTillSow_POIS>=50;;nbMechWeeding_R<2.4988585;;WheatVariety in {VIRTUAL1	VIRTUAL3	VIRTUAL9};
337;203;0.186693722782139;0.16349714552566;0.209890300038618;b_WMearly<0.427420706;tPhoto2>=19.618463725;LBRlate<0.4584100975;WMearly>=32.1475524733333;b_RLHlate>=3.1520728295;mu_LBRlate<-0.0925612373333333;mu_HMmid<0.220285889;PeaFloweringTT>=481.148784625;;Situation.Stock2<0.5;;timeLastTillSow_POIS<85.25;;LBRlate<0.380226465333333;seedWeight>=142.87841265;baseWaterPotential>=-2.459965194;reduct…	VIRTUAL2	VIRTUAL3	VIRTUAL7	VIRTUAL9};
214;118;0.185687993019526;0.103907255798237;0.267468730240816;b_WMearly>=0.427420706;tPhoto2<19.618463725;LBRlate>=0.4584100975;WMearly<32.1475524733333;b_RLHlate<3.1520728295;mu_LBRlate>=-0.0925612373333333;mu_HMmid>=0.220285889;PeaFloweringTT<161.640782458333;;timeLastTillSow_POIS<50;;b_WMearly>=0.480828475666667;reductionDepth>=0.000601853;shootLength<425.6018531;rootLength<63.432701;r50<118.8…	VIRTUAL2	VIRTUAL3	VIRTUAL6	VIRTUAL8	VIRTUAL9};;SowingDensity.seeds.m2._POIS>=96;
340;345;0.184376111260939;0.246619760782947;0.122132461738931;b_WMearly<0.427420706;tPhoto2>=19.618463725;LBRlate<0.4584100975;WMearly>=32.1475524733333;b_RLHlate>=3.1520728295;mu_LBRlate<-0.0925612373333333;mu_HMmid<0.220285889;PeaFloweringTT>=481.148784625;;Situation.Stock2<0.5;;timeLastTillSow_POIS<85.25;;LBRlate<0.380226465333333;seedWeight>=142.87841265;baseWaterPotential>=-2.459965194;reduc…	VIRTUAL4	VIRTUAL5	VIRTUAL6	VIRTUAL7	VIRTUAL8};
336;314;0.174791975048426;0.241849285083429;0.107734665013422;b_WMearly<0.427420706;tPhoto2>=19.618463725;LBRlate<0.4584100975;WMearly>=32.1475524733333;b_RLHlate>=3.1520728295;mu_LBRlate<-0.0925612373333333;mu_HMmid<0.220285889;PeaFloweringTT>=481.148784625;;Situation.Stock2<0.5;;timeLastTillSow_POIS<85.25;;LBRlate<0.380226465333333;seedWeight>=142.87841265;baseWaterPotential>=-2.459965194;reduc…	ORVANTIS	VIRTUAL1	VIRTUAL4	VIRTUAL5	VIRTUAL6	VIRTUAL8};
133;167;0.17023359528211;0.120690210715041;0.219776979849179;b_WMearly<0.427420706;tPhoto2>=19.618463725;LBRlate<0.4584100975;WMearly>=32.1475524733333;b_RLHlate>=3.1520728295;mu_LBRlate<-0.0925612373333333;mu_HMmid<0.220285889;PeaFloweringTT<481.148784625;;Situation.Stock2<0.5;;timeLastTillSow_POIS>=31.5;;PeaFloweringTT>=252.60181525;;LBRlate<0.380226465333333;seedWeight>=142.87841265;baseWaterP…
212;833;0.166715530399112;0.138039353887135;0.195391706911088;b_WMearly>=0.427420706;tPhoto2<19.618463725;LBRlate>=0.4584100975;WMearly<32.1475524733333;b_RLHlate<3.1520728295;mu_LBRlate>=-0.0925612373333333;mu_HMmid>=0.220285889;PeaFloweringTT<161.640782458333;;timeLastTillSow_POIS<50;;b_WMearly>=0.480828475666667;reductionDepth>=0.000601853;shootLength<425.6018531;rootLength<63.432701;r50<118.8…	ORVANTIS	VIRTUAL1	VIRTUAL10	VIRTUAL4	VIRTUAL5	VIRTUAL7};;totalIrrigaton.mm.ha._POIS<542.5;
97;914;0.164136894456018;0.204767346551072;0.123506442360963;b_WMearly>=0.427420706;tPhoto2<19.618463725;LBRlate>=0.4584100975;WMearly<32.1475524733333;b_RLHlate<3.1520728295;mu_LBRlate>=-0.0925612373333333;mu_HMmid>=0.220285889;PeaFloweringTT<161.640782458333;;timeLastTillSow_POIS>=50;;nbMechWeeding_R<2.4988585;;WheatVariety in {CAPHORN	CEZANNE	ORVANTIS	VIRTUAL10	VIRTUAL2	VIRTUAL4	VIRTUAL5	VIRTUAL6	VIRTUAL7	VIRTUAL8};;MeanTillageDepth_COLZA<12.9285715;
131;187;0.164030875904726;0.0628530574249933;0.265208694384459;b_WMearly<0.427420706;tPhoto2>=19.618463725;LBRlate<0.4584100975;WMearly>=32.1475524733333;b_RLHlate>=3.1520728295;mu_LBRlate<-0.0925612373333333;mu_HMmid<0.220285889;PeaFloweringTT<481.148784625;;Situation.Stock2<0.5;;timeLastTillSow_POIS>=31.5;;PeaFloweringTT<252.60181525;;timeLastTillSow_POIS<73.125;;nbHerbDicotSup75_POIS>=1.5;
142;258;0.161050206575153;0.138135893887432;0.183964519262874;b_WMearly<0.427420706;tPhoto2>=19.618463725;LBRlate<0.4584100975;WMearly>=32.1475524733333;b_RLHlate>=3.1520728295;mu_LBRlate<-0.0925612373333333;mu_HMmid<0.220285889;PeaFloweringTT<481.148784625;;Situation.Stock2<0.5;;timeLastTillSow_POIS<31.5;;PeaFloweringTT>=209.36904325;;PrimaryCropSowingDate_POIS<425.5;;WheatVariety in {CEZANNE	VIRTUAL1	VIRTUAL10	VIRTUAL2	VIRTUAL3	VIRTUAL7	VIRTUAL9};
80;579;0.158233469205057;0.260643085021797;0.0558238533883176;b_WMearly<0.427420706;tPhoto2>=19.618463725;LBRlate<0.4584100975;WMearly>=32.1475524733333;b_RLHlate>=3.1520728295;mu_LBRlate<-0.0925612373333333;mu_HMmid<0.220285889;PeaFloweringTT>=481.148784625;;Situation.Stock2<0.5;;timeLastTillSow_POIS>=85.25;;MeanTillageDepth_POIS>=1;MaxTillageDepth_POIS>=;WheatVariety in {CAPHORN	CEZANNE	ORVANTIS	VIRTUAL10	VIRTUAL3	VIRTUAL5	VIRTUAL6	VIRTUAL8};
44;58;0.153752467713901;0.139819644556167;0.167685290871635;b_WMearly<0.427420706;tPhoto2>=19.618463725;LBRlate<0.4584100975;WMearly>=32.1475524733333;b_RLHlate>=3.1520728295;mu_LBRlate<-0.0925612373333333;mu_HMmid<0.220285889;PeaFloweringTT>=481.148784625;;Situation.Stock2>=0.5;;WheatVariety in {CEZANNE	VIRTUAL10	VIRTUAL3	VIRTUAL4	VIRTUAL5	VIRTUAL6	VIRTUAL8};;nbSuperficialTillage_COLZA<0.5;summerTillage_COLZA<0.
236;19;0.151195501485205;0.0947781699441927;0.207612833026217;b_WMearly>=0.427420706;tPhoto2<19.618463725;LBRlate>=0.4584100975;WMearly<32.1475524733333;b_RLHlate<3.1520728295;mu_LBRlate>=-0.0925612373333333;mu_HMmid>=0.220285889;PeaFloweringTT>=161.640782458333;;timeLastTillSow_POIS>=38.5;;Situation.Stock2>=0.5;;PrimaryCropSowingDate_POIS<436;;Interrow.cm._POIS>=32;;nbSystemicHerbicides_BLE>=1.5…
1006;8;0.148249460240514;0.00943470498526466;0.287064215495764;b_WMearly>=0.427420706;tPhoto2<19.618463725;LBRlate>=0.4584100975;WMearly<32.1475524733333;b_RLHlate<3.1520728295;mu_LBRlate>=-0.0925612373333333;mu_HMmid>=0.220285889;PeaFloweringTT>=161.640782458333;;timeLastTillSow_POIS<38.5;;Situation.Stock2<0.5;;WMlate<18.8645127716667;reductionDepth>=0.000601853;shootLength<425.6018531;rootLengt…
34;591;0.147840037706656;0.0667190035551011;0.22896107185821;b_WMearly<0.427420706;tPhoto2>=19.618463725;LBRlate<0.4584100975;WMearly>=32.1475524733333;b_RLHlate>=3.1520728295;mu_LBRlate<-0.0925612373333333;mu_HMmid<0.220285889;PeaFloweringTT<481.148784625;;Situation.Stock2<0.5;;timeLastTillSow_POIS<31.5;;PeaFloweringTT<209.36904325;
140;378;0.127516635115443;0.151178665850986;0.1038546043799;b_WMearly<0.427420706;tPhoto2>=19.618463725;LBRlate<0.4584100975;WMearly>=32.1475524733333;b_RLHlate>=3.1520728295;mu_LBRlate<-0.0925612373333333;mu_HMmid<0.220285889;PeaFloweringTT<481.148784625;;Situation.Stock2<0.5;;timeLastTillSow_POIS<31.5;;PeaFloweringTT>=209.36904325;;PrimaryCropSowingDate_POIS>=425.5;;nbManure_R<0.4997715;nbMechW…
52;352;0.116338290516062;0.1196414736336;0.113035107398525;b_WMearly>=0.427420706;tPhoto2<19.618463725;LBRlate>=0.4584100975;WMearly<32.1475524733333;b_RLHlate<3.1520728295;mu_LBRlate>=-0.0925612373333333;mu_HMmid>=0.220285889;PeaFloweringTT<161.640782458333;;timeLastTillSow_POIS<50;;b_WMearly>=0.480828475666667;reductionDepth>=0.000601853;shootLength<425.6018531;rootLength<63.432701;r50<118.8783…
132;599;0.102130658983;0.114427733349386;0.0898335846166148;b_WMearly<0.427420706;tPhoto2>=19.618463725;LBRlate<0.4584100975;WMearly>=32.1475524733333;b_RLHlate>=3.1520728295;mu_LBRlate<-0.0925612373333333;mu_HMmid<0.220285889;PeaFloweringTT<481.148784625;;Situation.Stock2<0.5;;timeLastTillSow_POIS>=31.5;;PeaFloweringTT>=252.60181525;;LBRlate<0.380226465333333;seedWeight>=142.87841265;baseWaterPo…
96;337;0.101498202113569;0.146881695596496;0.0561147086306408;b_WMearly>=0.427420706;tPhoto2<19.618463725;LBRlate>=0.4584100975;WMearly<32.1475524733333;b_RLHlate<3.1520728295;mu_LBRlate>=-0.0925612373333333;mu_HMmid>=0.220285889;PeaFloweringTT<161.640782458333;;timeLastTillSow_POIS>=50;;nbMechWeeding_R<2.4988585;;WheatVariety in {CAPHORN	CEZANNE	ORVANTIS	VIRTUAL10	VIRTUAL2	VIRTUAL4	VIRTUAL5	VIRTUAL6	VIRTUAL7	VIRTUAL8};;MeanTillageDepth_COLZA>=12.9285715;
130;775;0.0824395181273156;0.0565716075428091;0.108307428711822;b_WMearly<0.427420706;tPhoto2>=19.618463725;LBRlate<0.4584100975;WMearly>=32.1475524733333;b_RLHlate>=3.1520728295;mu_LBRlate<-0.0925612373333333;mu_HMmid<0.220285889;PeaFloweringTT<481.148784625;;Situation.Stock2<0.5;;timeLastTillSow_POIS>=31.5;;PeaFloweringTT<252.60181525;;timeLastTillSow_POIS<73.125;;nbHerbDicotSup75_POIS<1.5;
64;608;0.0591533085743561;0.0644332210668599;0.0538733960818523;b_WMearly<0.427420706;tPhoto2>=19.618463725;LBRlate<0.4584100975;WMearly>=32.1475524733333;b_RLHlate>=3.1520728295;mu_LBRlate<-0.0925612373333333;mu_HMmid<0.220285889;PeaFloweringTT<481.148784625;;Situation.Stock2<0.5;;timeLastTillSow_POIS>=31.5;;PeaFloweringTT<252.60181525;;timeLastTillSow_POIS>=73.125;
