# Supplementary material for: Tracking Ideal Varieties and Cropping Techniques for Agroecological Weed Management: A Simulation-Based Study on Pea
Source: Front Plant Sci. 2022 Apr 4;13:809056. doi: 10.3389/fpls.2022.809056 (PMC9014269; doi:10.3389/fpls.2022.809056)
Supplement: Supplementary file 1 [file Data_Sheet_1.ZIP › AllBranches/Feuilles_P_Production_Spring_Rotation.csv]

idLeaf;n;MeanIndicator;Indicator_1;Indicator_2;
319;20;0.695359229621471;0.633874249522335;0.756844209720607;Situation.Stock2<0.5;;Frequency_COLZA<0.2082385;;PeaFloweringTT>=179.8436355;;tPhoto2<19.618463725;LBRlate>=0.4584100975;WMearly<32.1475524733333;b_WMearly>=0.427420706;b_RLHlate<3.1520728295;mu_LBRlate>=-0.0925612373333333;mu_HMmid>=0.220285889;timeLastTillSow_POIS<21.75;;harvestDate_BLE>=210.5;;bRolling_POIS<0.5;timeLastTillSow_BLE<9.…
315;10;0.638851294890868;0.569916668665498;0.707785921116237;Situation.Stock2<0.5;;Frequency_COLZA<0.2082385;;PeaFloweringTT>=179.8436355;;tPhoto2<19.618463725;LBRlate>=0.4584100975;WMearly<32.1475524733333;b_WMearly>=0.427420706;b_RLHlate<3.1520728295;mu_LBRlate>=-0.0925612373333333;mu_HMmid>=0.220285889;timeLastTillSow_POIS<21.75;;harvestDate_BLE<210.5;;nbIncropHerbicides_BLE>=3.5;nbHerbicides_…
31;100;0.604918192598926;0.427047030072528;0.782789355125324;Situation.Stock2>=0.5;;harvestDate_BLE>=163.5;;mu_LBRlate>=-0.0925612373333333;tPhoto2<19.618463725;LBRlate>=0.4584100975;WMearly<32.1475524733333;b_WMearly>=0.427420706;b_RLHlate<3.1520728295;mu_HMmid>=0.220285889;harvestDate_BLE>=207.5;
123;75;0.598415144214553;0.399836381989099;0.796993906440006;Situation.Stock2>=0.5;;harvestDate_BLE>=163.5;;mu_LBRlate>=-0.0925612373333333;tPhoto2<19.618463725;LBRlate>=0.4584100975;WMearly<32.1475524733333;b_WMearly>=0.427420706;b_RLHlate<3.1520728295;mu_HMmid>=0.220285889;harvestDate_BLE<207.5;;timeLastTillSow_BLE<10.5;;SowingDensity.seeds.m2._COLZA>=28.5;
1535;63;0.59325997929238;0.378016661042541;0.808503297542219;Situation.Stock2<0.5;;Frequency_COLZA>=0.2082385;;tPhoto2<19.618463725;LBRlate>=0.4584100975;WMearly<32.1475524733333;b_WMearly>=0.427420706;b_RLHlate<3.1520728295;mu_LBRlate>=-0.0925612373333333;mu_HMmid>=0.220285889;PeaFloweringTT>=199.699997;;timeLastTillSow_POIS<59.5;;MaxTillageDepth_COLZA>=20.5;;nbRolling_R>=0.2915335;;MeanTillageD…
2965;10;0.591319904734993;0.530538165548803;0.652101643921183;Situation.Stock2<0.5;;Frequency_COLZA>=0.2082385;;tPhoto2<19.618463725;LBRlate>=0.4584100975;WMearly<32.1475524733333;b_WMearly>=0.427420706;b_RLHlate<3.1520728295;mu_LBRlate>=-0.0925612373333333;mu_HMmid>=0.220285889;PeaFloweringTT>=199.699997;;timeLastTillSow_POIS>=59.5;;timeLastTillSow_BLE>=24.5;;MeanTillageDepth_POIS<6.833333;;Inte…
6043;15;0.5895943532562;0.460415690281858;0.718773016230543;Situation.Stock2<0.5;;Frequency_COLZA>=0.2082385;;tPhoto2<19.618463725;LBRlate>=0.4584100975;WMearly<32.1475524733333;b_WMearly>=0.427420706;b_RLHlate<3.1520728295;mu_LBRlate>=-0.0925612373333333;mu_HMmid>=0.220285889;PeaFloweringTT>=199.699997;;timeLastTillSow_POIS<59.5;;MaxTillageDepth_COLZA<20.5;;nbMechWeeding_BLE<3.5;;nbHerbDicotSup7…
243;45;0.588760643149095;0.351368306991643;0.826152979306546;Situation.Stock2>=0.5;;harvestDate_BLE>=163.5;;mu_LBRlate>=-0.0925612373333333;tPhoto2<19.618463725;LBRlate>=0.4584100975;WMearly<32.1475524733333;b_WMearly>=0.427420706;b_RLHlate<3.1520728295;mu_HMmid>=0.220285889;harvestDate_BLE<207.5;;timeLastTillSow_BLE>=10.5;;MeanTillageDepth_BLE<11.3333335;;EfficacyMonocot_COLZA<0.953125;
727;8;0.586190690770248;0.358208125217247;0.814173256323249;Situation.Stock2<0.5;;Frequency_COLZA>=0.2082385;;tPhoto2<19.618463725;LBRlate>=0.4584100975;WMearly<32.1475524733333;b_WMearly>=0.427420706;b_RLHlate<3.1520728295;mu_LBRlate>=-0.0925612373333333;mu_HMmid>=0.220285889;PeaFloweringTT<199.699997;;nbTillageOtherThanPloughOrRoll_R>=3.873231;;summerPlough_POIS<0.5;;timeLastTillSow_POIS<39;;Ma…
1533;60;0.574423412555392;0.39606105476872;0.752785770342064;Situation.Stock2<0.5;;Frequency_COLZA>=0.2082385;;tPhoto2<19.618463725;LBRlate>=0.4584100975;WMearly<32.1475524733333;b_WMearly>=0.427420706;b_RLHlate<3.1520728295;mu_LBRlate>=-0.0925612373333333;mu_HMmid>=0.220285889;PeaFloweringTT>=199.699997;;timeLastTillSow_POIS<59.5;;MaxTillageDepth_COLZA>=20.5;;nbRolling_R>=0.2915335;;MeanTillageD…
759;61;0.574170599119224;0.385902173530703;0.762439024707745;Situation.Stock2<0.5;;Frequency_COLZA>=0.2082385;;tPhoto2<19.618463725;LBRlate>=0.4584100975;WMearly<32.1475524733333;b_WMearly>=0.427420706;b_RLHlate<3.1520728295;mu_LBRlate>=-0.0925612373333333;mu_HMmid>=0.220285889;PeaFloweringTT>=199.699997;;timeLastTillSow_POIS<59.5;;MaxTillageDepth_COLZA<20.5;;nbMechWeeding_BLE>=3.5;;Interrow.cm._…
1511;40;0.573631667810595;0.426418235369575;0.720845100251615;Situation.Stock2<0.5;;Frequency_COLZA>=0.2082385;;tPhoto2<19.618463725;LBRlate>=0.4584100975;WMearly<32.1475524733333;b_WMearly>=0.427420706;b_RLHlate<3.1520728295;mu_LBRlate>=-0.0925612373333333;mu_HMmid>=0.220285889;PeaFloweringTT>=199.699997;;timeLastTillSow_POIS<59.5;;MaxTillageDepth_COLZA<20.5;;nbMechWeeding_BLE<3.5;;nbHerbDicotSu…
371;26;0.569137665347808;0.466178195678502;0.672097135017115;Situation.Stock2<0.5;;Frequency_COLZA>=0.2082385;;tPhoto2<19.618463725;LBRlate>=0.4584100975;WMearly<32.1475524733333;b_WMearly>=0.427420706;b_RLHlate<3.1520728295;mu_LBRlate>=-0.0925612373333333;mu_HMmid>=0.220285889;PeaFloweringTT>=199.699997;;timeLastTillSow_POIS>=59.5;;timeLastTillSow_BLE>=24.5;;MeanTillageDepth_POIS<6.833333;;Inter…
87;30;0.561331400543013;0.313980484103244;0.808682316982782;Situation.Stock2<0.5;;Frequency_COLZA>=0.2082385;;tPhoto2>=19.618463725;LBRlate<0.4584100975;WMearly>=32.1475524733333;b_WMearly<0.427420706;b_RLHlate>=3.1520728295;mu_LBRlate<-0.0925612373333333;mu_HMmid<0.220285889;nbTillageOtherThanPloughOrRoll_R>=4.123117;;harvestDate_BLE>=191.5;;nbMechWeeding_POIS>=4.5;
485;25;0.551774887856541;0.427532728723712;0.67601704698937;Situation.Stock2>=0.5;;harvestDate_BLE>=163.5;;mu_LBRlate>=-0.0925612373333333;tPhoto2<19.618463725;LBRlate>=0.4584100975;WMearly<32.1475524733333;b_WMearly>=0.427420706;b_RLHlate<3.1520728295;mu_HMmid>=0.220285889;harvestDate_BLE<207.5;;timeLastTillSow_BLE>=10.5;;MeanTillageDepth_BLE<11.3333335;;EfficacyMonocot_COLZA>=0.953125;;nbSuperf…
59;105;0.551291365975461;0.326031466468439;0.776551265482483;Situation.Stock2>=0.5;;harvestDate_BLE>=163.5;;mu_LBRlate<-0.0925612373333333;tPhoto2>=19.618463725;LBRlate<0.4584100975;WMearly>=32.1475524733333;b_WMearly<0.427420706;b_RLHlate>=3.1520728295;mu_HMmid<0.220285889;nbPseudorootHerbicides_BLE<0.5;;PrimaryCropSowingDate_COLZA>=230;
1491;15;0.544851935561764;0.424502247178093;0.665201623945435;Situation.Stock2<0.5;;Frequency_COLZA>=0.2082385;;tPhoto2<19.618463725;LBRlate>=0.4584100975;WMearly<32.1475524733333;b_WMearly>=0.427420706;b_RLHlate<3.1520728295;mu_LBRlate>=-0.0925612373333333;mu_HMmid>=0.220285889;PeaFloweringTT>=199.699997;;timeLastTillSow_POIS>=59.5;;timeLastTillSow_BLE<24.5;;nbResidueShredding.Broyage._POIS<0.5;…
1534;63;0.54003644500235;0.3929303128126;0.687142577192099;Situation.Stock2<0.5;;Frequency_COLZA>=0.2082385;;tPhoto2<19.618463725;LBRlate>=0.4584100975;WMearly<32.1475524733333;b_WMearly>=0.427420706;b_RLHlate<3.1520728295;mu_LBRlate>=-0.0925612373333333;mu_HMmid>=0.220285889;PeaFloweringTT>=199.699997;;timeLastTillSow_POIS<59.5;;MaxTillageDepth_COLZA>=20.5;;nbRolling_R>=0.2915335;;MeanTillageDep…
763;23;0.53932903570312;0.36721827668017;0.71143979472607;Situation.Stock2<0.5;;Frequency_COLZA>=0.2082385;;tPhoto2<19.618463725;LBRlate>=0.4584100975;WMearly<32.1475524733333;b_WMearly>=0.427420706;b_RLHlate<3.1520728295;mu_LBRlate>=-0.0925612373333333;mu_HMmid>=0.220285889;PeaFloweringTT>=199.699997;;timeLastTillSow_POIS<59.5;;MaxTillageDepth_COLZA>=20.5;;nbRolling_R<0.2915335;;timeSow1stHerbic…
3015;26;0.535401562241533;0.395512210684884;0.675290913798183;Situation.Stock2<0.5;;Frequency_COLZA>=0.2082385;;tPhoto2<19.618463725;LBRlate>=0.4584100975;WMearly<32.1475524733333;b_WMearly>=0.427420706;b_RLHlate<3.1520728295;mu_LBRlate>=-0.0925612373333333;mu_HMmid>=0.220285889;PeaFloweringTT>=199.699997;;timeLastTillSow_POIS<59.5;;MaxTillageDepth_COLZA<20.5;;nbMechWeeding_BLE<3.5;;nbHerbDicotSu…
57;35;0.534524177957384;0.279656106274526;0.789392249640242;Situation.Stock2>=0.5;;harvestDate_BLE>=163.5;;mu_LBRlate<-0.0925612373333333;tPhoto2>=19.618463725;LBRlate<0.4584100975;WMearly>=32.1475524733333;b_WMearly<0.427420706;b_RLHlate>=3.1520728295;mu_HMmid<0.220285889;nbPseudorootHerbicides_BLE>=0.5;;nbSystemicHerbicides_COLZA>=1.5;
751;37;0.528796906947307;0.367692056368015;0.689901757526598;Situation.Stock2<0.5;;Frequency_COLZA>=0.2082385;;tPhoto2<19.618463725;LBRlate>=0.4584100975;WMearly<32.1475524733333;b_WMearly>=0.427420706;b_RLHlate<3.1520728295;mu_LBRlate>=-0.0925612373333333;mu_HMmid>=0.220285889;PeaFloweringTT>=199.699997;;timeLastTillSow_POIS>=59.5;;timeLastTillSow_BLE<24.5;;nbResidueShredding.Broyage._POIS>=0.5;…
183;64;0.525443751930706;0.28665336487885;0.764234138982563;Situation.Stock2<0.5;;Frequency_COLZA>=0.2082385;;tPhoto2<19.618463725;LBRlate>=0.4584100975;WMearly<32.1475524733333;b_WMearly>=0.427420706;b_RLHlate<3.1520728295;mu_LBRlate>=-0.0925612373333333;mu_HMmid>=0.220285889;PeaFloweringTT<199.699997;;nbTillageOtherThanPloughOrRoll_R>=3.873231;;summerPlough_POIS>=0.5;;timeLastTillSow_COLZA<8.5;
155;15;0.524463786801035;0.511731985545364;0.537195588056706;Situation.Stock2<0.5;;Frequency_COLZA<0.2082385;;PeaFloweringTT>=179.8436355;;tPhoto2<19.618463725;LBRlate>=0.4584100975;WMearly<32.1475524733333;b_WMearly>=0.427420706;b_RLHlate<3.1520728295;mu_LBRlate>=-0.0925612373333333;mu_HMmid>=0.220285889;timeLastTillSow_POIS>=21.75;;Frequency_COLZA<0.0832955;CropRotationLength_R<4;Frequency_BLE>…
329;10;0.522619124028069;0.317211784793109;0.72802646326303;Situation.Stock2<0.5;;Frequency_COLZA>=0.2082385;;tPhoto2>=19.618463725;LBRlate<0.4584100975;WMearly>=32.1475524733333;b_WMearly<0.427420706;b_RLHlate>=3.1520728295;mu_LBRlate<-0.0925612373333333;mu_HMmid<0.220285889;nbTillageOtherThanPloughOrRoll_R<4.123117;;PrimaryCropSowingDate_COLZA<236.5;;Interrow.cm._POIS<45.5;;timeSow1stMechWeedin…
758;14;0.520498542439752;0.447693973530649;0.593303111348854;Situation.Stock2<0.5;;Frequency_COLZA>=0.2082385;;tPhoto2<19.618463725;LBRlate>=0.4584100975;WMearly<32.1475524733333;b_WMearly>=0.427420706;b_RLHlate<3.1520728295;mu_LBRlate>=-0.0925612373333333;mu_HMmid>=0.220285889;PeaFloweringTT>=199.699997;;timeLastTillSow_POIS<59.5;;MaxTillageDepth_COLZA<20.5;;nbMechWeeding_BLE>=3.5;;Interrow.cm._…
331;10;0.506990242474237;0.241758202161827;0.772222282786647;Situation.Stock2<0.5;;Frequency_COLZA>=0.2082385;;tPhoto2>=19.618463725;LBRlate<0.4584100975;WMearly>=32.1475524733333;b_WMearly<0.427420706;b_RLHlate>=3.1520728295;mu_LBRlate<-0.0925612373333333;mu_HMmid<0.220285889;nbTillageOtherThanPloughOrRoll_R<4.123117;;PrimaryCropSowingDate_COLZA<236.5;;Interrow.cm._POIS<45.5;;timeSow1stMechWeedi…
1383;30;0.50647702491239;0.290233204635938;0.722720845188842;Situation.Stock2<0.5;;Frequency_COLZA>=0.2082385;;tPhoto2>=19.618463725;LBRlate<0.4584100975;WMearly>=32.1475524733333;b_WMearly<0.427420706;b_RLHlate>=3.1520728295;mu_LBRlate<-0.0925612373333333;mu_HMmid<0.220285889;nbTillageOtherThanPloughOrRoll_R>=4.123117;;harvestDate_BLE>=191.5;;nbMechWeeding_POIS<4.5;;timeLastTillSow_POIS>=13.5;;M…
158;40;0.505918522624438;0.509539066705017;0.502297978543858;Situation.Stock2<0.5;;Frequency_COLZA<0.2082385;;PeaFloweringTT>=179.8436355;;tPhoto2<19.618463725;LBRlate>=0.4584100975;WMearly<32.1475524733333;b_WMearly>=0.427420706;b_RLHlate<3.1520728295;mu_LBRlate>=-0.0925612373333333;mu_HMmid>=0.220285889;timeLastTillSow_POIS<21.75;;harvestDate_BLE>=210.5;;bRolling_POIS>=0.5;timeLastTillSow_BLE>=…
122;25;0.50388449668182;0.268756071935932;0.739012921427708;Situation.Stock2>=0.5;;harvestDate_BLE>=163.5;;mu_LBRlate>=-0.0925612373333333;tPhoto2<19.618463725;LBRlate>=0.4584100975;WMearly<32.1475524733333;b_WMearly>=0.427420706;b_RLHlate<3.1520728295;mu_HMmid>=0.220285889;harvestDate_BLE<207.5;;timeLastTillSow_BLE<10.5;;SowingDensity.seeds.m2._COLZA<28.5;
655;35;0.503791426318422;0.319391701518433;0.688191151118411;Situation.Stock2<0.5;;Frequency_COLZA>=0.2082385;;tPhoto2>=19.618463725;LBRlate<0.4584100975;WMearly>=32.1475524733333;b_WMearly<0.427420706;b_RLHlate>=3.1520728295;mu_LBRlate<-0.0925612373333333;mu_HMmid<0.220285889;nbTillageOtherThanPloughOrRoll_R<4.123117;;PrimaryCropSowingDate_COLZA>=236.5;;SowingDensity.seeds.m2._COLZA>=53;;Primary…
1483;91;0.502733536419944;0.41730712297083;0.588159949869058;Situation.Stock2<0.5;;Frequency_COLZA>=0.2082385;;tPhoto2<19.618463725;LBRlate>=0.4584100975;WMearly<32.1475524733333;b_WMearly>=0.427420706;b_RLHlate<3.1520728295;mu_LBRlate>=-0.0925612373333333;mu_HMmid>=0.220285889;PeaFloweringTT>=199.699997;;timeLastTillSow_POIS>=59.5;;timeLastTillSow_BLE>=24.5;;MeanTillageDepth_POIS<6.833333;;Inter…
347;85;0.500719405674083;0.314929581885705;0.686509229462462;Situation.Stock2<0.5;;Frequency_COLZA>=0.2082385;;tPhoto2>=19.618463725;LBRlate<0.4584100975;WMearly>=32.1475524733333;b_WMearly<0.427420706;b_RLHlate>=3.1520728295;mu_LBRlate<-0.0925612373333333;mu_HMmid<0.220285889;nbTillageOtherThanPloughOrRoll_R>=4.123117;;harvestDate_BLE>=191.5;;nbMechWeeding_POIS<4.5;;timeLastTillSow_POIS<13.5;;So…
1375;25;0.497951875162909;0.308993083362394;0.686910666963423;Situation.Stock2<0.5;;Frequency_COLZA>=0.2082385;;tPhoto2>=19.618463725;LBRlate<0.4584100975;WMearly>=32.1475524733333;b_WMearly<0.427420706;b_RLHlate>=3.1520728295;mu_LBRlate<-0.0925612373333333;mu_HMmid<0.220285889;nbTillageOtherThanPloughOrRoll_R>=4.123117;;harvestDate_BLE<191.5;;PeaFloweringTT>=300.986091625;;PrimaryCropSowingDate_…
318;24;0.497733853905223;0.455219290347545;0.540248417462901;Situation.Stock2<0.5;;Frequency_COLZA<0.2082385;;PeaFloweringTT>=179.8436355;;tPhoto2<19.618463725;LBRlate>=0.4584100975;WMearly<32.1475524733333;b_WMearly>=0.427420706;b_RLHlate<3.1520728295;mu_LBRlate>=-0.0925612373333333;mu_HMmid>=0.220285889;timeLastTillSow_POIS<21.75;;harvestDate_BLE>=210.5;;bRolling_POIS<0.5;timeLastTillSow_BLE<9.…
373;15;0.49767398271054;0.332503275003265;0.662844690417816;Situation.Stock2<0.5;;Frequency_COLZA>=0.2082385;;tPhoto2<19.618463725;LBRlate>=0.4584100975;WMearly<32.1475524733333;b_WMearly>=0.427420706;b_RLHlate<3.1520728295;mu_LBRlate>=-0.0925612373333333;mu_HMmid>=0.220285889;PeaFloweringTT>=199.699997;;timeLastTillSow_POIS>=59.5;;timeLastTillSow_BLE<24.5;;nbResidueShredding.Broyage._POIS<0.5;Fr…
6042;43;0.493956227146827;0.452080059006498;0.535832395287157;Situation.Stock2<0.5;;Frequency_COLZA>=0.2082385;;tPhoto2<19.618463725;LBRlate>=0.4584100975;WMearly<32.1475524733333;b_WMearly>=0.427420706;b_RLHlate<3.1520728295;mu_LBRlate>=-0.0925612373333333;mu_HMmid>=0.220285889;PeaFloweringTT>=199.699997;;timeLastTillSow_POIS<59.5;;MaxTillageDepth_COLZA<20.5;;nbMechWeeding_BLE<3.5;;nbHerbDicotSu…
719;27;0.49010734650535;0.383948333228415;0.596266359782286;Situation.Stock2<0.5;;Frequency_COLZA>=0.2082385;;tPhoto2<19.618463725;LBRlate>=0.4584100975;WMearly<32.1475524733333;b_WMearly>=0.427420706;b_RLHlate<3.1520728295;mu_LBRlate>=-0.0925612373333333;mu_HMmid>=0.220285889;PeaFloweringTT<199.699997;;nbTillageOtherThanPloughOrRoll_R<3.873231;;harvestDate_COLZA>=191.5;;nbInCropHerbicides_R>=1.8…
139;18;0.489938928644671;0.398331535365182;0.581546321924161;Situation.Stock2<0.5;;Frequency_COLZA<0.2082385;;PeaFloweringTT<179.8436355;;timeLastTillSow_POIS<35.5;;WinterTillage_R<3.415107;;PrimaryCropSowingDate_POIS<412.5;;MeanTillageDepth_ORGE>=11.784722;nbHerbicides_ORGE<1.5;nbIncropHerbicides_ORGE<1.5;nbHerbDicotSup50_ORGE<1.5;MeanTillageDepth_TOURNESOL<8.333333
765;11;0.488947681493238;0.263873674830553;0.714021688155924;Situation.Stock2<0.5;;Frequency_COLZA>=0.2082385;;tPhoto2<19.618463725;LBRlate>=0.4584100975;WMearly<32.1475524733333;b_WMearly>=0.427420706;b_RLHlate<3.1520728295;mu_LBRlate>=-0.0925612373333333;mu_HMmid>=0.220285889;PeaFloweringTT>=199.699997;;timeLastTillSow_POIS<59.5;;MaxTillageDepth_COLZA>=20.5;;nbRolling_R>=0.2915335;;MeanTillageD…
1509;55;0.488916611414937;0.404173924299013;0.57365929853086;Situation.Stock2<0.5;;Frequency_COLZA>=0.2082385;;tPhoto2<19.618463725;LBRlate>=0.4584100975;WMearly<32.1475524733333;b_WMearly>=0.427420706;b_RLHlate<3.1520728295;mu_LBRlate>=-0.0925612373333333;mu_HMmid>=0.220285889;PeaFloweringTT>=199.699997;;timeLastTillSow_POIS<59.5;;MaxTillageDepth_COLZA<20.5;;nbMechWeeding_BLE<3.5;;nbHerbDicotSup…
484;35;0.488735437581831;0.27074000952314;0.706730865640523;Situation.Stock2>=0.5;;harvestDate_BLE>=163.5;;mu_LBRlate>=-0.0925612373333333;tPhoto2<19.618463725;LBRlate>=0.4584100975;WMearly<32.1475524733333;b_WMearly>=0.427420706;b_RLHlate<3.1520728295;mu_HMmid>=0.220285889;harvestDate_BLE<207.5;;timeLastTillSow_BLE>=10.5;;MeanTillageDepth_BLE<11.3333335;;EfficacyMonocot_COLZA>=0.953125;;nbSuperf…
764;45;0.484230443516635;0.409785702136826;0.558675184896444;Situation.Stock2<0.5;;Frequency_COLZA>=0.2082385;;tPhoto2<19.618463725;LBRlate>=0.4584100975;WMearly<32.1475524733333;b_WMearly>=0.427420706;b_RLHlate<3.1520728295;mu_LBRlate>=-0.0925612373333333;mu_HMmid>=0.220285889;PeaFloweringTT>=199.699997;;timeLastTillSow_POIS<59.5;;MaxTillageDepth_COLZA>=20.5;;nbRolling_R>=0.2915335;;MeanTillageD…
58;80;0.481469311536407;0.224005186944677;0.738933436128138;Situation.Stock2>=0.5;;harvestDate_BLE>=163.5;;mu_LBRlate<-0.0925612373333333;tPhoto2>=19.618463725;LBRlate<0.4584100975;WMearly>=32.1475524733333;b_WMearly<0.427420706;b_RLHlate>=3.1520728295;mu_HMmid<0.220285889;nbPseudorootHerbicides_BLE<0.5;;PrimaryCropSowingDate_COLZA<230;
750;25;0.479479385562488;0.417957438344948;0.541001332780029;Situation.Stock2<0.5;;Frequency_COLZA>=0.2082385;;tPhoto2<19.618463725;LBRlate>=0.4584100975;WMearly<32.1475524733333;b_WMearly>=0.427420706;b_RLHlate<3.1520728295;mu_LBRlate>=-0.0925612373333333;mu_HMmid>=0.220285889;PeaFloweringTT>=199.699997;;timeLastTillSow_POIS>=59.5;;timeLastTillSow_BLE<24.5;;nbResidueShredding.Broyage._POIS>=0.5;…
35;21;0.479379959510485;0.351041232607749;0.607718686413221;Situation.Stock2<0.5;;Frequency_COLZA<0.2082385;;PeaFloweringTT<179.8436355;;timeLastTillSow_POIS<35.5;;WinterTillage_R>=3.415107;
120;100;0.472747181170794;0.314522871928901;0.630971490412686;Situation.Stock2>=0.5;;harvestDate_BLE>=163.5;;mu_LBRlate>=-0.0925612373333333;tPhoto2<19.618463725;LBRlate>=0.4584100975;WMearly<32.1475524733333;b_WMearly>=0.427420706;b_RLHlate<3.1520728295;mu_HMmid>=0.220285889;harvestDate_BLE<207.5;;timeLastTillSow_BLE>=10.5;;MeanTillageDepth_BLE>=11.3333335;
313;35;0.470291087535694;0.569795210880368;0.370786964191021;Situation.Stock2<0.5;;Frequency_COLZA<0.2082385;;PeaFloweringTT>=179.8436355;;tPhoto2<19.618463725;LBRlate>=0.4584100975;WMearly<32.1475524733333;b_WMearly>=0.427420706;b_RLHlate<3.1520728295;mu_LBRlate>=-0.0925612373333333;mu_HMmid>=0.220285889;timeLastTillSow_POIS<21.75;;harvestDate_BLE<210.5;;nbIncropHerbicides_BLE<3.5;nbHerbicides_B…
378;25;0.46740426170212;0.386105181630484;0.548703341773756;Situation.Stock2<0.5;;Frequency_COLZA>=0.2082385;;tPhoto2<19.618463725;LBRlate>=0.4584100975;WMearly<32.1475524733333;b_WMearly>=0.427420706;b_RLHlate<3.1520728295;mu_LBRlate>=-0.0925612373333333;mu_HMmid>=0.220285889;PeaFloweringTT>=199.699997;;timeLastTillSow_POIS<59.5;;MaxTillageDepth_COLZA<20.5;;nbMechWeeding_BLE>=3.5;;Interrow.cm._B…
761;42;0.467239644587299;0.375543599064898;0.5589356901097;Situation.Stock2<0.5;;Frequency_COLZA>=0.2082385;;tPhoto2<19.618463725;LBRlate>=0.4584100975;WMearly<32.1475524733333;b_WMearly>=0.427420706;b_RLHlate<3.1520728295;mu_LBRlate>=-0.0925612373333333;mu_HMmid>=0.220285889;PeaFloweringTT>=199.699997;;timeLastTillSow_POIS<59.5;;MaxTillageDepth_COLZA>=20.5;;nbRolling_R<0.2915335;;timeSow1stHerbi…
2765;55;0.464351669844888;0.334545556633159;0.594157783056618;Situation.Stock2<0.5;;Frequency_COLZA>=0.2082385;;tPhoto2>=19.618463725;LBRlate<0.4584100975;WMearly>=32.1475524733333;b_WMearly<0.427420706;b_RLHlate>=3.1520728295;mu_LBRlate<-0.0925612373333333;mu_HMmid<0.220285889;nbTillageOtherThanPloughOrRoll_R>=4.123117;;harvestDate_BLE>=191.5;;nbMechWeeding_POIS<4.5;;timeLastTillSow_POIS>=13.5;;…
355;23;0.456189350167346;0.243210777027771;0.66916792330692;Situation.Stock2<0.5;;Frequency_COLZA>=0.2082385;;tPhoto2<19.618463725;LBRlate>=0.4584100975;WMearly<32.1475524733333;b_WMearly>=0.427420706;b_RLHlate<3.1520728295;mu_LBRlate>=-0.0925612373333333;mu_HMmid>=0.220285889;PeaFloweringTT<199.699997;;nbTillageOtherThanPloughOrRoll_R<3.873231;;harvestDate_COLZA<191.5;;meanMechWeedDepth.cm._BLE>…
339;32;0.452183789844683;0.177649791015661;0.726717788673705;Situation.Stock2<0.5;;Frequency_COLZA>=0.2082385;;tPhoto2>=19.618463725;LBRlate<0.4584100975;WMearly>=32.1475524733333;b_WMearly<0.427420706;b_RLHlate>=3.1520728295;mu_LBRlate<-0.0925612373333333;mu_HMmid<0.220285889;nbTillageOtherThanPloughOrRoll_R>=4.123117;;harvestDate_BLE<191.5;;PeaFloweringTT<300.986091625;;Interrow.cm._COLZA>=24.5…
1490;51;0.45055674474302;0.423099320476168;0.478014169009871;Situation.Stock2<0.5;;Frequency_COLZA>=0.2082385;;tPhoto2<19.618463725;LBRlate>=0.4584100975;WMearly<32.1475524733333;b_WMearly>=0.427420706;b_RLHlate<3.1520728295;mu_LBRlate>=-0.0925612373333333;mu_HMmid>=0.220285889;PeaFloweringTT>=199.699997;;timeLastTillSow_POIS>=59.5;;timeLastTillSow_BLE<24.5;;nbResidueShredding.Broyage._POIS<0.5;F…
1508;111;0.446850760290339;0.431839675100562;0.461861845480116;Situation.Stock2<0.5;;Frequency_COLZA>=0.2082385;;tPhoto2<19.618463725;LBRlate>=0.4584100975;WMearly<32.1475524733333;b_WMearly>=0.427420706;b_RLHlate<3.1520728295;mu_LBRlate>=-0.0925612373333333;mu_HMmid>=0.220285889;PeaFloweringTT>=199.699997;;timeLastTillSow_POIS<59.5;;MaxTillageDepth_COLZA<20.5;;nbMechWeeding_BLE<3.5;;nbHerbDicotS…
619;123;0.446762571068357;0.554616199803595;0.338908942333119;Situation.Stock2<0.5;;Frequency_COLZA<0.2082385;;PeaFloweringTT>=179.8436355;;tPhoto2<19.618463725;LBRlate>=0.4584100975;WMearly<32.1475524733333;b_WMearly>=0.427420706;b_RLHlate<3.1520728295;mu_LBRlate>=-0.0925612373333333;mu_HMmid>=0.220285889;timeLastTillSow_POIS>=21.75;;Frequency_COLZA<0.0832955;CropRotationLength_R<4;Frequency_BLE…
5929;112;0.443591059929582;0.40325531127029;0.483926808588874;Situation.Stock2<0.5;;Frequency_COLZA>=0.2082385;;tPhoto2<19.618463725;LBRlate>=0.4584100975;WMearly<32.1475524733333;b_WMearly>=0.427420706;b_RLHlate<3.1520728295;mu_LBRlate>=-0.0925612373333333;mu_HMmid>=0.220285889;PeaFloweringTT>=199.699997;;timeLastTillSow_POIS>=59.5;;timeLastTillSow_BLE>=24.5;;MeanTillageDepth_POIS<6.833333;;Inte…
314;12;0.438822307926758;0.395896558146493;0.481748057707024;Situation.Stock2<0.5;;Frequency_COLZA<0.2082385;;PeaFloweringTT>=179.8436355;;tPhoto2<19.618463725;LBRlate>=0.4584100975;WMearly<32.1475524733333;b_WMearly>=0.427420706;b_RLHlate<3.1520728295;mu_LBRlate>=-0.0925612373333333;mu_HMmid>=0.220285889;timeLastTillSow_POIS<21.75;;harvestDate_BLE<210.5;;nbIncropHerbicides_BLE>=3.5;nbHerbicides_…
56;85;0.435720520333198;0.261748056009981;0.609692984656415;Situation.Stock2>=0.5;;harvestDate_BLE>=163.5;;mu_LBRlate<-0.0925612373333333;tPhoto2>=19.618463725;LBRlate<0.4584100975;WMearly>=32.1475524733333;b_WMearly<0.427420706;b_RLHlate>=3.1520728295;mu_HMmid<0.220285889;nbPseudorootHerbicides_BLE>=0.5;;nbSystemicHerbicides_COLZA<1.5;
1323;35;0.431785623569166;0.251173696630996;0.612397550507337;Situation.Stock2<0.5;;Frequency_COLZA>=0.2082385;;tPhoto2>=19.618463725;LBRlate<0.4584100975;WMearly>=32.1475524733333;b_WMearly<0.427420706;b_RLHlate>=3.1520728295;mu_LBRlate<-0.0925612373333333;mu_HMmid<0.220285889;nbTillageOtherThanPloughOrRoll_R<4.123117;;PrimaryCropSowingDate_COLZA<236.5;;Interrow.cm._POIS<45.5;;timeSow1stMechWeed…
3020;40;0.430814403142906;0.310443494349374;0.551185311936438;Situation.Stock2<0.5;;Frequency_COLZA>=0.2082385;;tPhoto2<19.618463725;LBRlate>=0.4584100975;WMearly<32.1475524733333;b_WMearly>=0.427420706;b_RLHlate<3.1520728295;mu_LBRlate>=-0.0925612373333333;mu_HMmid>=0.220285889;PeaFloweringTT>=199.699997;;timeLastTillSow_POIS<59.5;;MaxTillageDepth_COLZA<20.5;;nbMechWeeding_BLE<3.5;;nbHerbDicotSu…
3014;53;0.428873584135383;0.400319127208452;0.457428041062315;Situation.Stock2<0.5;;Frequency_COLZA>=0.2082385;;tPhoto2<19.618463725;LBRlate>=0.4584100975;WMearly<32.1475524733333;b_WMearly>=0.427420706;b_RLHlate<3.1520728295;mu_LBRlate>=-0.0925612373333333;mu_HMmid>=0.220285889;PeaFloweringTT>=199.699997;;timeLastTillSow_POIS<59.5;;MaxTillageDepth_COLZA<20.5;;nbMechWeeding_BLE<3.5;;nbHerbDicotSu…
153;69;0.428841939364635;0.429781879091637;0.427901999637632;Situation.Stock2<0.5;;Frequency_COLZA<0.2082385;;PeaFloweringTT>=179.8436355;;tPhoto2<19.618463725;LBRlate>=0.4584100975;WMearly<32.1475524733333;b_WMearly>=0.427420706;b_RLHlate<3.1520728295;mu_LBRlate>=-0.0925612373333333;mu_HMmid>=0.220285889;timeLastTillSow_POIS>=21.75;;Frequency_COLZA>=0.0832955;CropRotationLength_R>=4;Frequency_BL…
725;54;0.428363420834964;0.243558904649032;0.613167937020897;Situation.Stock2<0.5;;Frequency_COLZA>=0.2082385;;tPhoto2<19.618463725;LBRlate>=0.4584100975;WMearly<32.1475524733333;b_WMearly>=0.427420706;b_RLHlate<3.1520728295;mu_LBRlate>=-0.0925612373333333;mu_HMmid>=0.220285889;PeaFloweringTT<199.699997;;nbTillageOtherThanPloughOrRoll_R>=3.873231;;summerPlough_POIS<0.5;;timeLastTillSow_POIS<39;;M…
1301;15;0.426217501407108;0.29472819083651;0.557706811977705;Situation.Stock2<0.5;;Frequency_COLZA>=0.2082385;;tPhoto2>=19.618463725;LBRlate<0.4584100975;WMearly>=32.1475524733333;b_WMearly<0.427420706;b_RLHlate>=3.1520728295;mu_LBRlate<-0.0925612373333333;mu_HMmid<0.220285889;nbTillageOtherThanPloughOrRoll_R<4.123117;;PrimaryCropSowingDate_COLZA>=236.5;;SowingDensity.seeds.m2._COLZA>=53;;Primary…
1489;10;0.425403193815524;0.563126374612697;0.287680013018351;Situation.Stock2<0.5;;Frequency_COLZA>=0.2082385;;tPhoto2<19.618463725;LBRlate>=0.4584100975;WMearly<32.1475524733333;b_WMearly>=0.427420706;b_RLHlate<3.1520728295;mu_LBRlate>=-0.0925612373333333;mu_HMmid>=0.220285889;PeaFloweringTT>=199.699997;;timeLastTillSow_POIS>=59.5;;timeLastTillSow_BLE<24.5;;nbResidueShredding.Broyage._POIS<0.5;…
760;28;0.420332491274422;0.421227644137233;0.419437338411612;Situation.Stock2<0.5;;Frequency_COLZA>=0.2082385;;tPhoto2<19.618463725;LBRlate>=0.4584100975;WMearly<32.1475524733333;b_WMearly>=0.427420706;b_RLHlate<3.1520728295;mu_LBRlate>=-0.0925612373333333;mu_HMmid>=0.220285889;PeaFloweringTT>=199.699997;;timeLastTillSow_POIS<59.5;;MaxTillageDepth_COLZA>=20.5;;nbRolling_R<0.2915335;;timeSow1stHer…
1506;67;0.419974542271591;0.401800951157628;0.438148133385553;Situation.Stock2<0.5;;Frequency_COLZA>=0.2082385;;tPhoto2<19.618463725;LBRlate>=0.4584100975;WMearly<32.1475524733333;b_WMearly>=0.427420706;b_RLHlate<3.1520728295;mu_LBRlate>=-0.0925612373333333;mu_HMmid>=0.220285889;PeaFloweringTT>=199.699997;;timeLastTillSow_POIS<59.5;;MaxTillageDepth_COLZA<20.5;;nbMechWeeding_BLE<3.5;;nbHerbDicotSu…
739;20;0.4197486600682;0.522961545492753;0.316535774643648;Situation.Stock2<0.5;;Frequency_COLZA>=0.2082385;;tPhoto2<19.618463725;LBRlate>=0.4584100975;WMearly<32.1475524733333;b_WMearly>=0.427420706;b_RLHlate<3.1520728295;mu_LBRlate>=-0.0925612373333333;mu_HMmid>=0.220285889;PeaFloweringTT>=199.699997;;timeLastTillSow_POIS>=59.5;;timeLastTillSow_BLE>=24.5;;MeanTillageDepth_POIS>=6.833333;;timeSo…
312;86;0.416426276397056;0.437696690327995;0.395155862466117;Situation.Stock2<0.5;;Frequency_COLZA<0.2082385;;PeaFloweringTT>=179.8436355;;tPhoto2<19.618463725;LBRlate>=0.4584100975;WMearly<32.1475524733333;b_WMearly>=0.427420706;b_RLHlate<3.1520728295;mu_LBRlate>=-0.0925612373333333;mu_HMmid>=0.220285889;timeLastTillSow_POIS<21.75;;harvestDate_BLE<210.5;;nbIncropHerbicides_BLE<3.5;nbHerbicides_B…
726;114;0.415234696699536;0.333155465766512;0.49731392763256;Situation.Stock2<0.5;;Frequency_COLZA>=0.2082385;;tPhoto2<19.618463725;LBRlate>=0.4584100975;WMearly<32.1475524733333;b_WMearly>=0.427420706;b_RLHlate<3.1520728295;mu_LBRlate>=-0.0925612373333333;mu_HMmid>=0.220285889;PeaFloweringTT<199.699997;;nbTillageOtherThanPloughOrRoll_R>=3.873231;;summerPlough_POIS<0.5;;timeLastTillSow_POIS<39;;M…
301;20;0.414592724151004;0.449085383296003;0.380100065006004;Situation.Stock2<0.5;;Frequency_COLZA<0.2082385;;PeaFloweringTT>=179.8436355;;tPhoto2>=19.618463725;LBRlate<0.4584100975;WMearly>=32.1475524733333;b_WMearly<0.427420706;b_RLHlate>=3.1520728295;mu_LBRlate<-0.0925612373333333;mu_HMmid<0.220285889;WinterTillage_R>=0.7496575;;WinterTillage_R>=1.5826105;;timeLastHerbicideHarvest_POIS<31;;Mea…
737;11;0.412597898332163;0.375153073491335;0.450042723172991;Situation.Stock2<0.5;;Frequency_COLZA>=0.2082385;;tPhoto2<19.618463725;LBRlate>=0.4584100975;WMearly<32.1475524733333;b_WMearly>=0.427420706;b_RLHlate<3.1520728295;mu_LBRlate>=-0.0925612373333333;mu_HMmid>=0.220285889;PeaFloweringTT>=199.699997;;timeLastTillSow_POIS>=59.5;;timeLastTillSow_BLE>=24.5;;MeanTillageDepth_POIS>=6.833333;;time…
167;60;0.411016176675251;0.194052853307969;0.627979500042532;Situation.Stock2<0.5;;Frequency_COLZA>=0.2082385;;tPhoto2>=19.618463725;LBRlate<0.4584100975;WMearly>=32.1475524733333;b_WMearly<0.427420706;b_RLHlate>=3.1520728295;mu_LBRlate<-0.0925612373333333;mu_HMmid<0.220285889;nbTillageOtherThanPloughOrRoll_R<4.123117;;PrimaryCropSowingDate_COLZA<236.5;;Interrow.cm._POIS>=45.5;;harvestDate_BLE<20…
1532;10;0.409036562637307;0.384218014195139;0.433855111079476;Situation.Stock2<0.5;;Frequency_COLZA>=0.2082385;;tPhoto2<19.618463725;LBRlate>=0.4584100975;WMearly<32.1475524733333;b_WMearly>=0.427420706;b_RLHlate<3.1520728295;mu_LBRlate>=-0.0925612373333333;mu_HMmid>=0.220285889;PeaFloweringTT>=199.699997;;timeLastTillSow_POIS<59.5;;MaxTillageDepth_COLZA>=20.5;;nbRolling_R>=0.2915335;;MeanTillage…
323;30;0.403117945249525;0.255793163980281;0.55044272651877;Situation.Stock2<0.5;;Frequency_COLZA>=0.2082385;;tPhoto2>=19.618463725;LBRlate<0.4584100975;WMearly>=32.1475524733333;b_WMearly<0.427420706;b_RLHlate>=3.1520728295;mu_LBRlate<-0.0925612373333333;mu_HMmid<0.220285889;nbTillageOtherThanPloughOrRoll_R<4.123117;;PrimaryCropSowingDate_COLZA>=236.5;;SowingDensity.seeds.m2._COLZA<53;;harvestDa…
617;98;0.402758105038512;0.581754739701311;0.223761470375712;Situation.Stock2<0.5;;Frequency_COLZA<0.2082385;;PeaFloweringTT>=179.8436355;;tPhoto2<19.618463725;LBRlate>=0.4584100975;WMearly<32.1475524733333;b_WMearly>=0.427420706;b_RLHlate<3.1520728295;mu_LBRlate>=-0.0925612373333333;mu_HMmid>=0.220285889;timeLastTillSow_POIS>=21.75;;Frequency_COLZA<0.0832955;CropRotationLength_R<4;Frequency_BLE>…
689;30;0.402457559052794;0.310990982475096;0.493924135630491;Situation.Stock2<0.5;;Frequency_COLZA>=0.2082385;;tPhoto2>=19.618463725;LBRlate<0.4584100975;WMearly>=32.1475524733333;b_WMearly<0.427420706;b_RLHlate>=3.1520728295;mu_LBRlate<-0.0925612373333333;mu_HMmid<0.220285889;nbTillageOtherThanPloughOrRoll_R>=4.123117;;harvestDate_BLE>=191.5;;nbMechWeeding_POIS<4.5;;timeLastTillSow_POIS>=13.5;;M…
1488;122;0.398908846814894;0.38113272373057;0.416684969899217;Situation.Stock2<0.5;;Frequency_COLZA>=0.2082385;;tPhoto2<19.618463725;LBRlate>=0.4584100975;WMearly<32.1475524733333;b_WMearly>=0.427420706;b_RLHlate<3.1520728295;mu_LBRlate>=-0.0925612373333333;mu_HMmid>=0.220285889;PeaFloweringTT>=199.699997;;timeLastTillSow_POIS>=59.5;;timeLastTillSow_BLE<24.5;;nbResidueShredding.Broyage._POIS<0.5;…
685;25;0.392949649245777;0.263886282065424;0.52201301642613;Situation.Stock2<0.5;;Frequency_COLZA>=0.2082385;;tPhoto2>=19.618463725;LBRlate<0.4584100975;WMearly>=32.1475524733333;b_WMearly<0.427420706;b_RLHlate>=3.1520728295;mu_LBRlate<-0.0925612373333333;mu_HMmid<0.220285889;nbTillageOtherThanPloughOrRoll_R>=4.123117;;harvestDate_BLE<191.5;;PeaFloweringTT>=300.986091625;;PrimaryCropSowingDate_CO…
762;7;0.392846143310512;0.400817921377133;0.384874365243891;Situation.Stock2<0.5;;Frequency_COLZA>=0.2082385;;tPhoto2<19.618463725;LBRlate>=0.4584100975;WMearly<32.1475524733333;b_WMearly>=0.427420706;b_RLHlate<3.1520728295;mu_LBRlate>=-0.0925612373333333;mu_HMmid>=0.220285889;PeaFloweringTT>=199.699997;;timeLastTillSow_POIS<59.5;;MaxTillageDepth_COLZA>=20.5;;nbRolling_R<0.2915335;;timeSow1stHerb…
1374;37;0.392765085472739;0.324517118180078;0.461013052765399;Situation.Stock2<0.5;;Frequency_COLZA>=0.2082385;;tPhoto2>=19.618463725;LBRlate<0.4584100975;WMearly>=32.1475524733333;b_WMearly<0.427420706;b_RLHlate>=3.1520728295;mu_LBRlate<-0.0925612373333333;mu_HMmid<0.220285889;nbTillageOtherThanPloughOrRoll_R>=4.123117;;harvestDate_BLE<191.5;;PeaFloweringTT>=300.986091625;;PrimaryCropSowingDate_…
6;50;0.390630301749374;0.213897987466691;0.567362616032057;Situation.Stock2>=0.5;;harvestDate_BLE<163.5;
361;65;0.384895355053747;0.295922204057686;0.473868506049808;Situation.Stock2<0.5;;Frequency_COLZA>=0.2082385;;tPhoto2<19.618463725;LBRlate>=0.4584100975;WMearly<32.1475524733333;b_WMearly>=0.427420706;b_RLHlate<3.1520728295;mu_LBRlate>=-0.0925612373333333;mu_HMmid>=0.220285889;PeaFloweringTT<199.699997;;nbTillageOtherThanPloughOrRoll_R>=3.873231;;summerPlough_POIS<0.5;;timeLastTillSow_POIS>=39;;…
346;10;0.384871231750073;0.324343314598944;0.445399148901203;Situation.Stock2<0.5;;Frequency_COLZA>=0.2082385;;tPhoto2>=19.618463725;LBRlate<0.4584100975;WMearly>=32.1475524733333;b_WMearly<0.427420706;b_RLHlate>=3.1520728295;mu_LBRlate<-0.0925612373333333;mu_HMmid<0.220285889;nbTillageOtherThanPloughOrRoll_R>=4.123117;;harvestDate_BLE>=191.5;;nbMechWeeding_POIS<4.5;;timeLastTillSow_POIS<13.5;;So…
138;23;0.384630387883372;0.386678345917472;0.382582429849272;Situation.Stock2<0.5;;Frequency_COLZA<0.2082385;;PeaFloweringTT<179.8436355;;timeLastTillSow_POIS<35.5;;WinterTillage_R<3.415107;;PrimaryCropSowingDate_POIS<412.5;;MeanTillageDepth_ORGE<11.784722;nbHerbicides_ORGE>=1.5;nbIncropHerbicides_ORGE>=1.5;nbHerbDicotSup50_ORGE>=1.5;MeanTillageDepth_TOURNESOL>=8.333333
718;52;0.381638640963011;0.280757839162352;0.482519442763669;Situation.Stock2<0.5;;Frequency_COLZA>=0.2082385;;tPhoto2<19.618463725;LBRlate>=0.4584100975;WMearly<32.1475524733333;b_WMearly>=0.427420706;b_RLHlate<3.1520728295;mu_LBRlate>=-0.0925612373333333;mu_HMmid>=0.220285889;PeaFloweringTT<199.699997;;nbTillageOtherThanPloughOrRoll_R<3.873231;;harvestDate_COLZA>=191.5;;nbInCropHerbicides_R>=1.…
374;9;0.380802022713282;0.389100711702262;0.372503333724302;Situation.Stock2<0.5;;Frequency_COLZA>=0.2082385;;tPhoto2<19.618463725;LBRlate>=0.4584100975;WMearly<32.1475524733333;b_WMearly>=0.427420706;b_RLHlate<3.1520728295;mu_LBRlate>=-0.0925612373333333;mu_HMmid>=0.220285889;PeaFloweringTT>=199.699997;;timeLastTillSow_POIS>=59.5;;timeLastTillSow_BLE<24.5;;nbResidueShredding.Broyage._POIS>=0.5;F…
654;20;0.380045377851765;0.265881709334448;0.494209046369081;Situation.Stock2<0.5;;Frequency_COLZA>=0.2082385;;tPhoto2>=19.618463725;LBRlate<0.4584100975;WMearly>=32.1475524733333;b_WMearly<0.427420706;b_RLHlate>=3.1520728295;mu_LBRlate<-0.0925612373333333;mu_HMmid<0.220285889;nbTillageOtherThanPloughOrRoll_R<4.123117;;PrimaryCropSowingDate_COLZA>=236.5;;SowingDensity.seeds.m2._COLZA>=53;;Primary…
151;194;0.379350714922833;0.374445372871926;0.38425605697374;Situation.Stock2<0.5;;Frequency_COLZA<0.2082385;;PeaFloweringTT>=179.8436355;;tPhoto2>=19.618463725;LBRlate<0.4584100975;WMearly>=32.1475524733333;b_WMearly<0.427420706;b_RLHlate>=3.1520728295;mu_LBRlate<-0.0925612373333333;mu_HMmid<0.220285889;WinterTillage_R>=0.7496575;;WinterTillage_R>=1.5826105;;timeLastHerbicideHarvest_POIS>=31;
2764;45;0.379180052587301;0.276398956818504;0.481961148356097;Situation.Stock2<0.5;;Frequency_COLZA>=0.2082385;;tPhoto2>=19.618463725;LBRlate<0.4584100975;WMearly>=32.1475524733333;b_WMearly<0.427420706;b_RLHlate>=3.1520728295;mu_LBRlate<-0.0925612373333333;mu_HMmid<0.220285889;nbTillageOtherThanPloughOrRoll_R>=4.123117;;harvestDate_BLE>=191.5;;nbMechWeeding_POIS<4.5;;timeLastTillSow_POIS>=13.5;;…
738;56;0.374769665318364;0.357585802835692;0.391953527801036;Situation.Stock2<0.5;;Frequency_COLZA>=0.2082385;;tPhoto2<19.618463725;LBRlate>=0.4584100975;WMearly<32.1475524733333;b_WMearly>=0.427420706;b_RLHlate<3.1520728295;mu_LBRlate>=-0.0925612373333333;mu_HMmid>=0.220285889;PeaFloweringTT>=199.699997;;timeLastTillSow_POIS>=59.5;;timeLastTillSow_BLE>=24.5;;MeanTillageDepth_POIS>=6.833333;;time…
152;131;0.373253174552688;0.423079819904329;0.323426529201047;Situation.Stock2<0.5;;Frequency_COLZA<0.2082385;;PeaFloweringTT>=179.8436355;;tPhoto2<19.618463725;LBRlate>=0.4584100975;WMearly<32.1475524733333;b_WMearly>=0.427420706;b_RLHlate<3.1520728295;mu_LBRlate>=-0.0925612373333333;mu_HMmid>=0.220285889;timeLastTillSow_POIS>=21.75;;Frequency_COLZA>=0.0832955;CropRotationLength_R>=4;Frequency_B…
357;87;0.372707795016375;0.277419130945319;0.467996459087431;Situation.Stock2<0.5;;Frequency_COLZA>=0.2082385;;tPhoto2<19.618463725;LBRlate>=0.4584100975;WMearly<32.1475524733333;b_WMearly>=0.427420706;b_RLHlate<3.1520728295;mu_LBRlate>=-0.0925612373333333;mu_HMmid>=0.220285889;PeaFloweringTT<199.699997;;nbTillageOtherThanPloughOrRoll_R<3.873231;;harvestDate_COLZA>=191.5;;nbInCropHerbicides_R<1.8…
358;29;0.371245931891929;0.16569466698708;0.576797196796778;Situation.Stock2<0.5;;Frequency_COLZA>=0.2082385;;tPhoto2<19.618463725;LBRlate>=0.4584100975;WMearly<32.1475524733333;b_WMearly>=0.427420706;b_RLHlate<3.1520728295;mu_LBRlate>=-0.0925612373333333;mu_HMmid>=0.220285889;PeaFloweringTT<199.699997;;nbTillageOtherThanPloughOrRoll_R<3.873231;;harvestDate_COLZA>=191.5;;nbInCropHerbicides_R>=1.8…
137;25;0.370959491153166;0.319925633522749;0.421993348783583;Situation.Stock2<0.5;;Frequency_COLZA<0.2082385;;PeaFloweringTT<179.8436355;;timeLastTillSow_POIS<35.5;;WinterTillage_R<3.415107;;PrimaryCropSowingDate_POIS>=412.5;;nbSystemicHerbicides_POIS>=1.5;
1369;20;0.370915123251178;0.312121620391141;0.429708626111214;Situation.Stock2<0.5;;Frequency_COLZA>=0.2082385;;tPhoto2>=19.618463725;LBRlate<0.4584100975;WMearly>=32.1475524733333;b_WMearly<0.427420706;b_RLHlate>=3.1520728295;mu_LBRlate<-0.0925612373333333;mu_HMmid<0.220285889;nbTillageOtherThanPloughOrRoll_R>=4.123117;;harvestDate_BLE<191.5;;PeaFloweringTT>=300.986091625;;PrimaryCropSowingDate_…
686;71;0.368836418238032;0.254353498426993;0.483319338049072;Situation.Stock2<0.5;;Frequency_COLZA>=0.2082385;;tPhoto2>=19.618463725;LBRlate<0.4584100975;WMearly>=32.1475524733333;b_WMearly<0.427420706;b_RLHlate>=3.1520728295;mu_LBRlate<-0.0925612373333333;mu_HMmid<0.220285889;nbTillageOtherThanPloughOrRoll_R>=4.123117;;harvestDate_BLE<191.5;;PeaFloweringTT>=300.986091625;;PrimaryCropSowingDate_C…
5928;28;0.367609572089691;0.376328249197185;0.358890894982198;Situation.Stock2<0.5;;Frequency_COLZA>=0.2082385;;tPhoto2<19.618463725;LBRlate>=0.4584100975;WMearly<32.1475524733333;b_WMearly>=0.427420706;b_RLHlate<3.1520728295;mu_LBRlate>=-0.0925612373333333;mu_HMmid>=0.220285889;PeaFloweringTT>=199.699997;;timeLastTillSow_POIS>=59.5;;timeLastTillSow_BLE>=24.5;;MeanTillageDepth_POIS<6.833333;;Inte…
649;10;0.366611332976782;0.309477001691946;0.423745664261617;Situation.Stock2<0.5;;Frequency_COLZA>=0.2082385;;tPhoto2>=19.618463725;LBRlate<0.4584100975;WMearly>=32.1475524733333;b_WMearly<0.427420706;b_RLHlate>=3.1520728295;mu_LBRlate<-0.0925612373333333;mu_HMmid<0.220285889;nbTillageOtherThanPloughOrRoll_R<4.123117;;PrimaryCropSowingDate_COLZA>=236.5;;SowingDensity.seeds.m2._COLZA>=53;;Primary…
651;30;0.366432610377711;0.205982560568095;0.526882660187328;Situation.Stock2<0.5;;Frequency_COLZA>=0.2082385;;tPhoto2>=19.618463725;LBRlate<0.4584100975;WMearly>=32.1475524733333;b_WMearly<0.427420706;b_RLHlate>=3.1520728295;mu_LBRlate<-0.0925612373333333;mu_HMmid<0.220285889;nbTillageOtherThanPloughOrRoll_R<4.123117;;PrimaryCropSowingDate_COLZA>=236.5;;SowingDensity.seeds.m2._COLZA>=53;;Primary…
67;61;0.365978264592799;0.351529894946238;0.380426634239359;Situation.Stock2<0.5;;Frequency_COLZA<0.2082385;;PeaFloweringTT<179.8436355;;timeLastTillSow_POIS>=35.5;;Frequency_BLE<0.3331815;CropRotationLength_R>=4;Frequency_COLZA>=0.0832955;Frequency_POIS<0.3331815;Frequency_MAIS>=0.0832955;Frequency_ORGE>=0.0832955;Frequency_TOURNESOL>=0.0832955;Situation.Rotation1<0.5;Situation.Rotation4>=0.;Pri…
353;105;0.365219811394268;0.315852413348318;0.414587209440218;Situation.Stock2<0.5;;Frequency_COLZA>=0.2082385;;tPhoto2<19.618463725;LBRlate>=0.4584100975;WMearly<32.1475524733333;b_WMearly>=0.427420706;b_RLHlate<3.1520728295;mu_LBRlate>=-0.0925612373333333;mu_HMmid>=0.220285889;PeaFloweringTT<199.699997;;nbTillageOtherThanPloughOrRoll_R<3.873231;;harvestDate_COLZA<191.5;;meanMechWeedDepth.cm._BL…
740;37;0.361707749466398;0.367736898221612;0.355678600711184;Situation.Stock2<0.5;;Frequency_COLZA>=0.2082385;;tPhoto2<19.618463725;LBRlate>=0.4584100975;WMearly<32.1475524733333;b_WMearly>=0.427420706;b_RLHlate<3.1520728295;mu_LBRlate>=-0.0925612373333333;mu_HMmid>=0.220285889;PeaFloweringTT>=199.699997;;timeLastTillSow_POIS>=59.5;;timeLastTillSow_BLE>=24.5;;MeanTillageDepth_POIS<6.833333;;Inter…
338;34;0.352863736888743;0.178467680814496;0.527259792962989;Situation.Stock2<0.5;;Frequency_COLZA>=0.2082385;;tPhoto2>=19.618463725;LBRlate<0.4584100975;WMearly>=32.1475524733333;b_WMearly<0.427420706;b_RLHlate>=3.1520728295;mu_LBRlate<-0.0925612373333333;mu_HMmid<0.220285889;nbTillageOtherThanPloughOrRoll_R>=4.123117;;harvestDate_BLE<191.5;;PeaFloweringTT<300.986091625;;Interrow.cm._COLZA>=24.5…
65;11;0.351485793753575;0.24989364315857;0.453077944348581;Situation.Stock2<0.5;;Frequency_COLZA<0.2082385;;PeaFloweringTT<179.8436355;;timeLastTillSow_POIS>=35.5;;Frequency_BLE>=0.3331815;CropRotationLength_R<4;Frequency_COLZA<0.0832955;Frequency_POIS>=0.3331815;Frequency_MAIS<0.0832955;Frequency_ORGE<0.0832955;Frequency_TOURNESOL<0.0832955;Situation.Rotation1>=0.5;Situation.Rotation4<0.;nbMulti…
166;40;0.350708192714118;0.260150799476512;0.441265585951724;Situation.Stock2<0.5;;Frequency_COLZA>=0.2082385;;tPhoto2>=19.618463725;LBRlate<0.4584100975;WMearly>=32.1475524733333;b_WMearly<0.427420706;b_RLHlate>=3.1520728295;mu_LBRlate<-0.0925612373333333;mu_HMmid<0.220285889;nbTillageOtherThanPloughOrRoll_R<4.123117;;PrimaryCropSowingDate_COLZA<236.5;;Interrow.cm._POIS>=45.5;;harvestDate_BLE>=2…
618;11;0.349523830926934;0.558430926340119;0.140616735513748;Situation.Stock2<0.5;;Frequency_COLZA<0.2082385;;PeaFloweringTT>=179.8436355;;tPhoto2<19.618463725;LBRlate>=0.4584100975;WMearly<32.1475524733333;b_WMearly>=0.427420706;b_RLHlate<3.1520728295;mu_LBRlate>=-0.0925612373333333;mu_HMmid>=0.220285889;timeLastTillSow_POIS>=21.75;;Frequency_COLZA<0.0832955;CropRotationLength_R<4;Frequency_BLE>…
1321;180;0.347852438114353;0.267865850344042;0.427839025884664;Situation.Stock2<0.5;;Frequency_COLZA>=0.2082385;;tPhoto2>=19.618463725;LBRlate<0.4584100975;WMearly>=32.1475524733333;b_WMearly<0.427420706;b_RLHlate>=3.1520728295;mu_LBRlate<-0.0925612373333333;mu_HMmid<0.220285889;nbTillageOtherThanPloughOrRoll_R<4.123117;;PrimaryCropSowingDate_COLZA<236.5;;Interrow.cm._POIS<45.5;;timeSow1stMechWee…
182;24;0.345205985660057;0.229364518152718;0.461047453167395;Situation.Stock2<0.5;;Frequency_COLZA>=0.2082385;;tPhoto2<19.618463725;LBRlate>=0.4584100975;WMearly<32.1475524733333;b_WMearly>=0.427420706;b_RLHlate<3.1520728295;mu_LBRlate>=-0.0925612373333333;mu_HMmid>=0.220285889;PeaFloweringTT<199.699997;;nbTillageOtherThanPloughOrRoll_R>=3.873231;;summerPlough_POIS>=0.5;;timeLastTillSow_COLZA>=8.…
1300;205;0.344039062057452;0.30823879409986;0.379839330015045;Situation.Stock2<0.5;;Frequency_COLZA>=0.2082385;;tPhoto2>=19.618463725;LBRlate<0.4584100975;WMearly>=32.1475524733333;b_WMearly<0.427420706;b_RLHlate>=3.1520728295;mu_LBRlate<-0.0925612373333333;mu_HMmid<0.220285889;nbTillageOtherThanPloughOrRoll_R<4.123117;;PrimaryCropSowingDate_COLZA>=236.5;;SowingDensity.seeds.m2._COLZA>=53;;Primar…
705;10;0.343007323718924;0.165520333210615;0.520494314227232;Situation.Stock2<0.5;;Frequency_COLZA>=0.2082385;;tPhoto2<19.618463725;LBRlate>=0.4584100975;WMearly<32.1475524733333;b_WMearly>=0.427420706;b_RLHlate<3.1520728295;mu_LBRlate>=-0.0925612373333333;mu_HMmid>=0.220285889;PeaFloweringTT<199.699997;;nbTillageOtherThanPloughOrRoll_R<3.873231;;harvestDate_COLZA<191.5;;meanMechWeedDepth.cm._BLE…
752;40;0.340704349275126;0.365816149274354;0.315592549275899;Situation.Stock2<0.5;;Frequency_COLZA>=0.2082385;;tPhoto2<19.618463725;LBRlate>=0.4584100975;WMearly<32.1475524733333;b_WMearly>=0.427420706;b_RLHlate<3.1520728295;mu_LBRlate>=-0.0925612373333333;mu_HMmid>=0.220285889;PeaFloweringTT>=199.699997;;timeLastTillSow_POIS<59.5;;MaxTillageDepth_COLZA<20.5;;nbMechWeeding_BLE<3.5;;nbHerbDicotSup…
657;45;0.337623428240411;0.214108662193463;0.461138194287359;Situation.Stock2<0.5;;Frequency_COLZA>=0.2082385;;tPhoto2>=19.618463725;LBRlate<0.4584100975;WMearly>=32.1475524733333;b_WMearly<0.427420706;b_RLHlate>=3.1520728295;mu_LBRlate<-0.0925612373333333;mu_HMmid<0.220285889;nbTillageOtherThanPloughOrRoll_R<4.123117;;PrimaryCropSowingDate_COLZA<236.5;;Interrow.cm._POIS<45.5;;timeSow1stMechWeedi…
643;85;0.335373126240774;0.279121337811058;0.39162491467049;Situation.Stock2<0.5;;Frequency_COLZA>=0.2082385;;tPhoto2>=19.618463725;LBRlate<0.4584100975;WMearly>=32.1475524733333;b_WMearly<0.427420706;b_RLHlate>=3.1520728295;mu_LBRlate<-0.0925612373333333;mu_HMmid<0.220285889;nbTillageOtherThanPloughOrRoll_R<4.123117;;PrimaryCropSowingDate_COLZA>=236.5;;SowingDensity.seeds.m2._COLZA<53;;harvestDa…
1322;110;0.335010680089487;0.239094738072204;0.43092662210677;Situation.Stock2<0.5;;Frequency_COLZA>=0.2082385;;tPhoto2>=19.618463725;LBRlate<0.4584100975;WMearly>=32.1475524733333;b_WMearly<0.427420706;b_RLHlate>=3.1520728295;mu_LBRlate<-0.0925612373333333;mu_HMmid<0.220285889;nbTillageOtherThanPloughOrRoll_R<4.123117;;PrimaryCropSowingDate_COLZA<236.5;;Interrow.cm._POIS<45.5;;timeSow1stMechWeed…
724;50;0.328047933481913;0.205351951417196;0.450743915546629;Situation.Stock2<0.5;;Frequency_COLZA>=0.2082385;;tPhoto2<19.618463725;LBRlate>=0.4584100975;WMearly<32.1475524733333;b_WMearly>=0.427420706;b_RLHlate<3.1520728295;mu_LBRlate>=-0.0925612373333333;mu_HMmid>=0.220285889;PeaFloweringTT<199.699997;;nbTillageOtherThanPloughOrRoll_R>=3.873231;;summerPlough_POIS<0.5;;timeLastTillSow_POIS<39;;M…
360;50;0.32772701082108;0.313864174443926;0.341589847198233;Situation.Stock2<0.5;;Frequency_COLZA>=0.2082385;;tPhoto2<19.618463725;LBRlate>=0.4584100975;WMearly<32.1475524733333;b_WMearly>=0.427420706;b_RLHlate<3.1520728295;mu_LBRlate>=-0.0925612373333333;mu_HMmid>=0.220285889;PeaFloweringTT<199.699997;;nbTillageOtherThanPloughOrRoll_R>=3.873231;;summerPlough_POIS<0.5;;timeLastTillSow_POIS>=39;;n…
1285;60;0.327726543746776;0.298105099283306;0.357347988210246;Situation.Stock2<0.5;;Frequency_COLZA>=0.2082385;;tPhoto2>=19.618463725;LBRlate<0.4584100975;WMearly>=32.1475524733333;b_WMearly<0.427420706;b_RLHlate>=3.1520728295;mu_LBRlate<-0.0925612373333333;mu_HMmid<0.220285889;nbTillageOtherThanPloughOrRoll_R<4.123117;;PrimaryCropSowingDate_COLZA>=236.5;;SowingDensity.seeds.m2._COLZA<53;;harvest…
326;35;0.324450978859386;0.271293455076026;0.377608502642747;Situation.Stock2<0.5;;Frequency_COLZA>=0.2082385;;tPhoto2>=19.618463725;LBRlate<0.4584100975;WMearly>=32.1475524733333;b_WMearly<0.427420706;b_RLHlate>=3.1520728295;mu_LBRlate<-0.0925612373333333;mu_HMmid<0.220285889;nbTillageOtherThanPloughOrRoll_R<4.123117;;PrimaryCropSowingDate_COLZA>=236.5;;SowingDensity.seeds.m2._COLZA>=53;;Primary…
73;36;0.323989774884808;0.42460813331413;0.223371416455486;Situation.Stock2<0.5;;Frequency_COLZA<0.2082385;;PeaFloweringTT>=179.8436355;;tPhoto2>=19.618463725;LBRlate<0.4584100975;WMearly>=32.1475524733333;b_WMearly<0.427420706;b_RLHlate>=3.1520728295;mu_LBRlate<-0.0925612373333333;mu_HMmid<0.220285889;WinterTillage_R<0.7496575;;SowingDepth.cm._POIS<3.5;
736;57;0.322945501249789;0.432670668243236;0.213220334256342;Situation.Stock2<0.5;;Frequency_COLZA>=0.2082385;;tPhoto2<19.618463725;LBRlate>=0.4584100975;WMearly<32.1475524733333;b_WMearly>=0.427420706;b_RLHlate<3.1520728295;mu_LBRlate>=-0.0925612373333333;mu_HMmid>=0.220285889;PeaFloweringTT>=199.699997;;timeLastTillSow_POIS>=59.5;;timeLastTillSow_BLE>=24.5;;MeanTillageDepth_POIS>=6.833333;;time…
2641;20;0.319898883938635;0.196020509976337;0.443777257900932;Situation.Stock2<0.5;;Frequency_COLZA>=0.2082385;;tPhoto2>=19.618463725;LBRlate<0.4584100975;WMearly>=32.1475524733333;b_WMearly<0.427420706;b_RLHlate>=3.1520728295;mu_LBRlate<-0.0925612373333333;mu_HMmid<0.220285889;nbTillageOtherThanPloughOrRoll_R<4.123117;;PrimaryCropSowingDate_COLZA<236.5;;Interrow.cm._POIS<45.5;;timeSow1stMechWeed…
690;20;0.317451398519276;0.234321162507554;0.400581634530998;Situation.Stock2<0.5;;Frequency_COLZA>=0.2082385;;tPhoto2>=19.618463725;LBRlate<0.4584100975;WMearly>=32.1475524733333;b_WMearly<0.427420706;b_RLHlate>=3.1520728295;mu_LBRlate<-0.0925612373333333;mu_HMmid<0.220285889;nbTillageOtherThanPloughOrRoll_R>=4.123117;;harvestDate_BLE>=191.5;;nbMechWeeding_POIS<4.5;;timeLastTillSow_POIS>=13.5;;M…
74;130;0.316024575339754;0.34714639485531;0.284902755824198;Situation.Stock2<0.5;;Frequency_COLZA<0.2082385;;PeaFloweringTT>=179.8436355;;tPhoto2>=19.618463725;LBRlate<0.4584100975;WMearly>=32.1475524733333;b_WMearly<0.427420706;b_RLHlate>=3.1520728295;mu_LBRlate<-0.0925612373333333;mu_HMmid<0.220285889;WinterTillage_R>=0.7496575;;WinterTillage_R<1.5826105;
170;29;0.315275543587039;0.345951773286751;0.284599313887327;Situation.Stock2<0.5;;Frequency_COLZA>=0.2082385;;tPhoto2>=19.618463725;LBRlate<0.4584100975;WMearly>=32.1475524733333;b_WMearly<0.427420706;b_RLHlate>=3.1520728295;mu_LBRlate<-0.0925612373333333;mu_HMmid<0.220285889;nbTillageOtherThanPloughOrRoll_R>=4.123117;;harvestDate_BLE<191.5;;PeaFloweringTT>=300.986091625;;PrimaryCropSowingDate_C…
356;34;0.31515164889932;0.315699301951784;0.314603995846855;Situation.Stock2<0.5;;Frequency_COLZA>=0.2082385;;tPhoto2<19.618463725;LBRlate>=0.4584100975;WMearly<32.1475524733333;b_WMearly>=0.427420706;b_RLHlate<3.1520728295;mu_LBRlate>=-0.0925612373333333;mu_HMmid>=0.220285889;PeaFloweringTT<199.699997;;nbTillageOtherThanPloughOrRoll_R<3.873231;;harvestDate_COLZA>=191.5;;nbInCropHerbicides_R<1.83…
300;60;0.306158555187943;0.370277112767867;0.242039997608019;Situation.Stock2<0.5;;Frequency_COLZA<0.2082385;;PeaFloweringTT>=179.8436355;;tPhoto2>=19.618463725;LBRlate<0.4584100975;WMearly>=32.1475524733333;b_WMearly<0.427420706;b_RLHlate>=3.1520728295;mu_LBRlate<-0.0925612373333333;mu_HMmid<0.220285889;WinterTillage_R>=0.7496575;;WinterTillage_R>=1.5826105;;timeLastHerbicideHarvest_POIS<31;;Mea…
656;50;0.302822457978986;0.260191255840553;0.345453660117419;Situation.Stock2<0.5;;Frequency_COLZA>=0.2082385;;tPhoto2>=19.618463725;LBRlate<0.4584100975;WMearly>=32.1475524733333;b_WMearly<0.427420706;b_RLHlate>=3.1520728295;mu_LBRlate<-0.0925612373333333;mu_HMmid<0.220285889;nbTillageOtherThanPloughOrRoll_R<4.123117;;PrimaryCropSowingDate_COLZA<236.5;;Interrow.cm._POIS<45.5;;timeSow1stMechWeedi…
322;35;0.300252496486613;0.264018216360274;0.336486776612953;Situation.Stock2<0.5;;Frequency_COLZA>=0.2082385;;tPhoto2>=19.618463725;LBRlate<0.4584100975;WMearly>=32.1475524733333;b_WMearly<0.427420706;b_RLHlate>=3.1520728295;mu_LBRlate<-0.0925612373333333;mu_HMmid<0.220285889;nbTillageOtherThanPloughOrRoll_R<4.123117;;PrimaryCropSowingDate_COLZA>=236.5;;SowingDensity.seeds.m2._COLZA<53;;harvestD…
168;53;0.299335682312429;0.181230691760634;0.417440672864225;Situation.Stock2<0.5;;Frequency_COLZA>=0.2082385;;tPhoto2>=19.618463725;LBRlate<0.4584100975;WMearly>=32.1475524733333;b_WMearly<0.427420706;b_RLHlate>=3.1520728295;mu_LBRlate<-0.0925612373333333;mu_HMmid<0.220285889;nbTillageOtherThanPloughOrRoll_R>=4.123117;;harvestDate_BLE<191.5;;PeaFloweringTT<300.986091625;;Interrow.cm._COLZA<24.5;
354;10;0.298481949948937;0.259674198519902;0.337289701377972;Situation.Stock2<0.5;;Frequency_COLZA>=0.2082385;;tPhoto2<19.618463725;LBRlate>=0.4584100975;WMearly<32.1475524733333;b_WMearly>=0.427420706;b_RLHlate<3.1520728295;mu_LBRlate>=-0.0925612373333333;mu_HMmid>=0.220285889;PeaFloweringTT<199.699997;;nbTillageOtherThanPloughOrRoll_R<3.873231;;harvestDate_COLZA<191.5;;meanMechWeedDepth.cm._BLE…
704;155;0.294730326107116;0.301079053954787;0.288381598259445;Situation.Stock2<0.5;;Frequency_COLZA>=0.2082385;;tPhoto2<19.618463725;LBRlate>=0.4584100975;WMearly<32.1475524733333;b_WMearly>=0.427420706;b_RLHlate<3.1520728295;mu_LBRlate>=-0.0925612373333333;mu_HMmid>=0.220285889;PeaFloweringTT<199.699997;;nbTillageOtherThanPloughOrRoll_R<3.873231;;harvestDate_COLZA<191.5;;meanMechWeedDepth.cm._BL…
136;86;0.29209114391783;0.311245182855756;0.272937104979904;Situation.Stock2<0.5;;Frequency_COLZA<0.2082385;;PeaFloweringTT<179.8436355;;timeLastTillSow_POIS<35.5;;WinterTillage_R<3.415107;;PrimaryCropSowingDate_POIS>=412.5;;nbSystemicHerbicides_POIS<1.5;
66;28;0.290006231555284;0.346795521496454;0.233216941614115;Situation.Stock2<0.5;;Frequency_COLZA<0.2082385;;PeaFloweringTT<179.8436355;;timeLastTillSow_POIS>=35.5;;Frequency_BLE<0.3331815;CropRotationLength_R>=4;Frequency_COLZA>=0.0832955;Frequency_POIS<0.3331815;Frequency_MAIS>=0.0832955;Frequency_ORGE>=0.0832955;Frequency_TOURNESOL>=0.0832955;Situation.Rotation1<0.5;Situation.Rotation4>=0.;Pri…
2640;40;0.274401451136811;0.285077747424809;0.263725154848812;Situation.Stock2<0.5;;Frequency_COLZA>=0.2082385;;tPhoto2>=19.618463725;LBRlate<0.4584100975;WMearly>=32.1475524733333;b_WMearly<0.427420706;b_RLHlate>=3.1520728295;mu_LBRlate<-0.0925612373333333;mu_HMmid<0.220285889;nbTillageOtherThanPloughOrRoll_R<4.123117;;PrimaryCropSowingDate_COLZA<236.5;;Interrow.cm._POIS<45.5;;timeSow1stMechWeed…
641;60;0.272044936580043;0.28680159544453;0.257288277715556;Situation.Stock2<0.5;;Frequency_COLZA>=0.2082385;;tPhoto2>=19.618463725;LBRlate<0.4584100975;WMearly>=32.1475524733333;b_WMearly<0.427420706;b_RLHlate>=3.1520728295;mu_LBRlate<-0.0925612373333333;mu_HMmid<0.220285889;nbTillageOtherThanPloughOrRoll_R<4.123117;;PrimaryCropSowingDate_COLZA>=236.5;;SowingDensity.seeds.m2._COLZA<53;;harvestDa…
688;30;0.267993109609134;0.211844876404837;0.324141342813431;Situation.Stock2<0.5;;Frequency_COLZA>=0.2082385;;tPhoto2>=19.618463725;LBRlate<0.4584100975;WMearly>=32.1475524733333;b_WMearly<0.427420706;b_RLHlate>=3.1520728295;mu_LBRlate<-0.0925612373333333;mu_HMmid<0.220285889;nbTillageOtherThanPloughOrRoll_R>=4.123117;;harvestDate_BLE>=191.5;;nbMechWeeding_POIS<4.5;;timeLastTillSow_POIS>=13.5;;M…
616;15;0.260818737485764;0.450950755577497;0.0706867193940307;Situation.Stock2<0.5;;Frequency_COLZA<0.2082385;;PeaFloweringTT>=179.8436355;;tPhoto2<19.618463725;LBRlate>=0.4584100975;WMearly<32.1475524733333;b_WMearly>=0.427420706;b_RLHlate<3.1520728295;mu_LBRlate>=-0.0925612373333333;mu_HMmid>=0.220285889;timeLastTillSow_POIS>=21.75;;Frequency_COLZA<0.0832955;CropRotationLength_R<4;Frequency_BLE…
1368;29;0.256673859105659;0.270824207222779;0.242523510988539;Situation.Stock2<0.5;;Frequency_COLZA>=0.2082385;;tPhoto2>=19.618463725;LBRlate<0.4584100975;WMearly>=32.1475524733333;b_WMearly<0.427420706;b_RLHlate>=3.1520728295;mu_LBRlate<-0.0925612373333333;mu_HMmid<0.220285889;nbTillageOtherThanPloughOrRoll_R>=4.123117;;harvestDate_BLE<191.5;;PeaFloweringTT>=300.986091625;;PrimaryCropSowingDate_…
1284;60;0.241639845717449;0.251350180160708;0.23192951127419;Situation.Stock2<0.5;;Frequency_COLZA>=0.2082385;;tPhoto2>=19.618463725;LBRlate<0.4584100975;WMearly>=32.1475524733333;b_WMearly<0.427420706;b_RLHlate>=3.1520728295;mu_LBRlate<-0.0925612373333333;mu_HMmid<0.220285889;nbTillageOtherThanPloughOrRoll_R<4.123117;;PrimaryCropSowingDate_COLZA>=236.5;;SowingDensity.seeds.m2._COLZA<53;;harvestD…
129;54;0.235248193606084;0.323913601711168;0.146582785501;Situation.Stock2<0.5;;Frequency_COLZA<0.2082385;;PeaFloweringTT<179.8436355;;timeLastTillSow_POIS>=35.5;;Frequency_BLE>=0.3331815;CropRotationLength_R<4;Frequency_COLZA<0.0832955;Frequency_POIS>=0.3331815;Frequency_MAIS<0.0832955;Frequency_ORGE<0.0832955;Frequency_TOURNESOL<0.0832955;Situation.Rotation1>=0.5;Situation.Rotation4<0.;nbMultiH…
648;25;0.223222294968839;0.258229198159893;0.188215391777786;Situation.Stock2<0.5;;Frequency_COLZA>=0.2082385;;tPhoto2>=19.618463725;LBRlate<0.4584100975;WMearly>=32.1475524733333;b_WMearly<0.427420706;b_RLHlate>=3.1520728295;mu_LBRlate<-0.0925612373333333;mu_HMmid<0.220285889;nbTillageOtherThanPloughOrRoll_R<4.123117;;PrimaryCropSowingDate_COLZA>=236.5;;SowingDensity.seeds.m2._COLZA>=53;;Primary…
640;30;0.160981888960224;0.158619577545839;0.163344200374609;Situation.Stock2<0.5;;Frequency_COLZA>=0.2082385;;tPhoto2>=19.618463725;LBRlate<0.4584100975;WMearly>=32.1475524733333;b_WMearly<0.427420706;b_RLHlate>=3.1520728295;mu_LBRlate<-0.0925612373333333;mu_HMmid<0.220285889;nbTillageOtherThanPloughOrRoll_R<4.123117;;PrimaryCropSowingDate_COLZA>=236.5;;SowingDensity.seeds.m2._COLZA<53;;harvestD…
72;20;0.159487789806695;0.245946607672651;0.0730289719407398;Situation.Stock2<0.5;;Frequency_COLZA<0.2082385;;PeaFloweringTT>=179.8436355;;tPhoto2>=19.618463725;LBRlate<0.4584100975;WMearly>=32.1475524733333;b_WMearly<0.427420706;b_RLHlate>=3.1520728295;mu_LBRlate<-0.0925612373333333;mu_HMmid<0.220285889;WinterTillage_R<0.7496575;;SowingDepth.cm._POIS>=3.5;
128;39;0.156185480983703;0.190727108910762;0.121643853056644;Situation.Stock2<0.5;;Frequency_COLZA<0.2082385;;PeaFloweringTT<179.8436355;;timeLastTillSow_POIS>=35.5;;Frequency_BLE>=0.3331815;CropRotationLength_R<4;Frequency_COLZA<0.0832955;Frequency_POIS>=0.3331815;Frequency_MAIS<0.0832955;Frequency_ORGE<0.0832955;Frequency_TOURNESOL<0.0832955;Situation.Rotation1>=0.5;Situation.Rotation4<0.;nbMul…
