# Supplementary material for: Tracking Ideal Varieties and Cropping Techniques for Agroecological Weed Management: A Simulation-Based Study on Pea
Source: Front Plant Sci. 2022 Apr 4;13:809056. doi: 10.3389/fpls.2022.809056 (PMC9014269; doi:10.3389/fpls.2022.809056)
Supplement: Supplementary file 1 [file Data_Sheet_1.ZIP › AllBranches/Feuilles_P_Production_Winter_AnnualPea.csv]

idLeaf;n;MeanIndicator;Indicator_1;Indicator_2;
177;20;0.533004385226749;0.69243257761855;0.373576192834948;b_HMmid>=0.1757715882;;b_WMmid>=0.3630135298;;Situation.Stock2>=0.5;;timeLastTillSow_POIS>=40.5;;WheatVariety in {CEZANNE	VIRTUAL1	VIRTUAL10	VIRTUAL3	VIRTUAL5	VIRTUAL6};;PrimaryCropSowingDate_POIS<418.5;;timeHarvest1stTill_COLZA<1.5;nbRolling_R>=0.9995435;nbShreddingFallow.Broyage._R>=0.832953;harvestDate_BLE>=225.5;timeLastHerbicideHarvest_BLE>=241.25;PrimaryCropSowingDate_POIS>=402.5;SowingDensity.seeds.m2._POIS<28.5;nbRolling_POIS>=1.5;winterTillage_POIS>=1.
351;99;0.527995342863041;0.749754552156364;0.306236133569718;b_HMmid>=0.1757715882;;b_WMmid>=0.3630135298;;Situation.Stock2<0.5;;PeaFloweringTT>=125.03333675;;SLAmid>=212.66279746;se_LA<0.5640330625;LBRmid<0.7556809;HMmid>=17.8634076892;RLHlate<0.5146842405;mu_SLAearly<0.0860170931666667;mu_SLAmid<0.2434158;mu_SLAlate<0.585247695;mu_LBRmid>=-0.0987870431;mu_HMearly<0.0844054715;mu_WMearly<0.00328…
1403;152;0.516720126009606;0.634973716995744;0.398466535023468;b_HMmid>=0.1757715882;;b_WMmid>=0.3630135298;;Situation.Stock2<0.5;;PeaFloweringTT>=125.03333675;;SLAmid>=212.66279746;se_LA<0.5640330625;LBRmid<0.7556809;HMmid>=17.8634076892;RLHlate<0.5146842405;mu_SLAearly<0.0860170931666667;mu_SLAmid<0.2434158;mu_SLAlate<0.585247695;mu_LBRmid>=-0.0987870431;mu_HMearly<0.0844054715;mu_WMearly<0.003…
55;159;0.50968006823052;0.599923111831842;0.419437024629198;b_HMmid<0.1757715882;;b_RLHmid<2.3172101933;seedWeight<164.8037536;baseWaterPotential<-2.225274058;baseTempGerm<-0.4445761355;nonDormantMinimum.YOUNG_SEEDS.>=0.9571494485;darknessReduction.YOUNG_SEEDS.>=0.95;reductionDepth<0.0008395;reductionSurface>=0.523957025;shootLength>=391.6295654;l50>=59.593288395;lb>=1.9672111765;r50<115.52390215…
91;99;0.488551756400626;0.627023152837127;0.350080359964126;b_HMmid>=0.1757715882;;b_WMmid>=0.3630135298;;Situation.Stock2>=0.5;;timeLastTillSow_POIS>=40.5;;WheatVariety in {CAPHORN	VIRTUAL2	VIRTUAL4	VIRTUAL7	VIRTUAL9};;PrimaryCropSowingDate_POIS>=391.5;
47;170;0.463109546454461;0.477979458023656;0.448239634885266;b_HMmid>=0.1757715882;;b_WMmid>=0.3630135298;;Situation.Stock2>=0.5;;timeLastTillSow_POIS<40.5;;max_width>=112.75;reductionDepth>=0.0008590435;shootLength<374.35410575;rootLength<58.1509895;r50<102.1799623;TTflo>=908.2587432;TTmat<503.4565278;SLAmid>=243.8051362;LBRearly<0.762018365333333;LBRlate>=0.552477666666667;HMearly<14.7799966495…
211;74;0.460179701388618;0.548612515487957;0.371746887289279;b_HMmid<0.1757715882;;b_RLHmid<2.3172101933;seedWeight<164.8037536;baseWaterPotential<-2.225274058;baseTempGerm<-0.4445761355;nonDormantMinimum.YOUNG_SEEDS.>=0.9571494485;darknessReduction.YOUNG_SEEDS.>=0.95;reductionDepth<0.0008395;reductionSurface>=0.523957025;shootLength>=391.6295654;l50>=59.593288395;lb>=1.9672111765;r50<115.5239021…
53;115;0.459304903254165;0.602421245528366;0.316188560979965;b_HMmid<0.1757715882;;b_RLHmid<2.3172101933;seedWeight<164.8037536;baseWaterPotential<-2.225274058;baseTempGerm<-0.4445761355;nonDormantMinimum.YOUNG_SEEDS.>=0.9571494485;darknessReduction.YOUNG_SEEDS.>=0.95;reductionDepth<0.0008395;reductionSurface>=0.523957025;shootLength>=391.6295654;l50>=59.593288395;lb>=1.9672111765;r50<115.5239021…
31;457;0.45803709822139;0.453931092783679;0.462143103659101;b_HMmid<0.1757715882;;b_RLHmid>=2.3172101933;seedWeight>=164.8037536;baseWaterPotential>=-2.225274058;baseTempGerm>=-0.4445761355;nonDormantMinimum.YOUNG_SEEDS.<0.9571494485;darknessReduction.YOUNG_SEEDS.<0.95;reductionDepth>=0.0008395;reductionSurface<0.523957025;shootLength<391.6295654;l50<59.593288395;lb<1.9672111765;r50>=115.52390215…
1391;405;0.454042016783365;0.664812469545039;0.24327156402169;b_HMmid>=0.1757715882;;b_WMmid>=0.3630135298;;Situation.Stock2<0.5;;PeaFloweringTT>=125.03333675;;SLAmid>=212.66279746;se_LA<0.5640330625;LBRmid<0.7556809;HMmid>=17.8634076892;RLHlate<0.5146842405;mu_SLAearly<0.0860170931666667;mu_SLAmid<0.2434158;mu_SLAlate<0.585247695;mu_LBRmid>=-0.0987870431;mu_HMearly<0.0844054715;mu_WMearly<0.0032…
59;532;0.441221012372004;0.43812276611212;0.444319258631888;b_HMmid<0.1757715882;;b_RLHmid>=2.3172101933;seedWeight>=164.8037536;baseWaterPotential>=-2.225274058;baseTempGerm>=-0.4445761355;nonDormantMinimum.YOUNG_SEEDS.<0.9571494485;darknessReduction.YOUNG_SEEDS.<0.95;reductionDepth>=0.0008395;reductionSurface<0.523957025;shootLength<391.6295654;l50<59.593288395;lb<1.9672111765;r50>=115.52390215…
219;332;0.439907204515162;0.554940510622823;0.324873898407501;b_HMmid<0.1757715882;;b_RLHmid<2.3172101933;seedWeight<164.8037536;baseWaterPotential<-2.225274058;baseTempGerm<-0.4445761355;nonDormantMinimum.YOUNG_SEEDS.>=0.9571494485;darknessReduction.YOUNG_SEEDS.>=0.95;reductionDepth<0.0008395;reductionSurface>=0.523957025;shootLength>=391.6295654;l50>=59.593288395;lb>=1.9672111765;r50<115.523902…
61;903;0.435399674441667;0.48762163957264;0.383177709310694;b_HMmid<0.1757715882;;b_RLHmid>=2.3172101933;seedWeight>=164.8037536;baseWaterPotential>=-2.225274058;baseTempGerm>=-0.4445761355;nonDormantMinimum.YOUNG_SEEDS.<0.9571494485;darknessReduction.YOUNG_SEEDS.<0.95;reductionDepth>=0.0008395;reductionSurface<0.523957025;shootLength<391.6295654;l50<59.593288395;lb<1.9672111765;r50>=115.52390215…
218;683;0.434344517570325;0.623127543050438;0.245561492090213;b_HMmid<0.1757715882;;b_RLHmid<2.3172101933;seedWeight<164.8037536;baseWaterPotential<-2.225274058;baseTempGerm<-0.4445761355;nonDormantMinimum.YOUNG_SEEDS.>=0.9571494485;darknessReduction.YOUNG_SEEDS.>=0.95;reductionDepth<0.0008395;reductionSurface>=0.523957025;shootLength>=391.6295654;l50>=59.593288395;lb>=1.9672111765;r50<115.523902…
121;211;0.41403837289349;0.460577654192251;0.367499091594729;b_HMmid<0.1757715882;;b_RLHmid>=2.3172101933;seedWeight>=164.8037536;baseWaterPotential>=-2.225274058;baseTempGerm>=-0.4445761355;nonDormantMinimum.YOUNG_SEEDS.<0.9571494485;darknessReduction.YOUNG_SEEDS.<0.95;reductionDepth>=0.0008395;reductionSurface<0.523957025;shootLength<391.6295654;l50<59.593288395;lb<1.9672111765;r50>=115.5239021…
25;482;0.408078339904983;0.41909130153371;0.397065378276256;b_HMmid<0.1757715882;;b_RLHmid<2.3172101933;seedWeight<164.8037536;baseWaterPotential<-2.225274058;baseTempGerm<-0.4445761355;nonDormantMinimum.YOUNG_SEEDS.>=0.9571494485;darknessReduction.YOUNG_SEEDS.>=0.95;reductionDepth<0.0008395;reductionSurface>=0.523957025;shootLength>=391.6295654;l50>=59.593288395;lb>=1.9672111765;r50<115.52390215…
1402;193;0.407080919236582;0.492593562034998;0.321568276438167;b_HMmid>=0.1757715882;;b_WMmid>=0.3630135298;;Situation.Stock2<0.5;;PeaFloweringTT>=125.03333675;;SLAmid>=212.66279746;se_LA<0.5640330625;LBRmid<0.7556809;HMmid>=17.8634076892;RLHlate<0.5146842405;mu_SLAearly<0.0860170931666667;mu_SLAmid<0.2434158;mu_SLAlate<0.585247695;mu_LBRmid>=-0.0987870431;mu_HMearly<0.0844054715;mu_WMearly<0.003…
163;24;0.404894268139563;0.571021382878794;0.238767153400333;b_HMmid>=0.1757715882;;b_WMmid>=0.3630135298;;Situation.Stock2<0.5;;PeaFloweringTT<125.03333675;;nbPloughing_R<0.0832955;;Interrow.cm._POIS<22.5;;SowingDensity.seeds.m2._POIS>=105;
195;171;0.401986217031311;0.479004384228419;0.324968049834204;b_HMmid<0.1757715882;;b_RLHmid<2.3172101933;seedWeight<164.8037536;baseWaterPotential<-2.225274058;baseTempGerm<-0.4445761355;nonDormantMinimum.YOUNG_SEEDS.>=0.9571494485;darknessReduction.YOUNG_SEEDS.>=0.95;reductionDepth<0.0008395;reductionSurface>=0.523957025;shootLength>=391.6295654;l50>=59.593288395;lb>=1.9672111765;r50<115.523902…
199;268;0.401393965614632;0.460869696846901;0.341918234382364;b_HMmid<0.1757715882;;b_RLHmid<2.3172101933;seedWeight<164.8037536;baseWaterPotential<-2.225274058;baseTempGerm<-0.4445761355;nonDormantMinimum.YOUNG_SEEDS.>=0.9571494485;darknessReduction.YOUNG_SEEDS.>=0.95;reductionDepth<0.0008395;reductionSurface>=0.523957025;shootLength>=391.6295654;l50>=59.593288395;lb>=1.9672111765;r50<115.523902…
2799;265;0.400850030966925;0.48912542898961;0.31257463294424;b_HMmid>=0.1757715882;;b_WMmid>=0.3630135298;;Situation.Stock2<0.5;;PeaFloweringTT>=125.03333675;;SLAmid>=212.66279746;se_LA<0.5640330625;LBRmid<0.7556809;HMmid>=17.8634076892;RLHlate<0.5146842405;mu_SLAearly<0.0860170931666667;mu_SLAmid<0.2434158;mu_SLAlate<0.585247695;mu_LBRmid>=-0.0987870431;mu_HMearly<0.0844054715;mu_WMearly<0.00328…	CEZANNE	VIRTUAL1	VIRTUAL10	VIRTUAL2	VIRTUAL4	VIRTUAL5	VIRTUAL8	VIRTUAL9};;SowingDepth.cm._POIS<1.5;
39;100;0.400312315578449;0.352299538801791;0.448325092355108;b_HMmid>=0.1757715882;;b_WMmid<0.3630135298;;PeaFloweringTT>=1080.68860366667;;Situation.Stock2>=0.5;;PrimaryCropSowingDate_COLZA>=254.5;
1390;303;0.397720094366252;0.677380659810031;0.118059528922473;b_HMmid>=0.1757715882;;b_WMmid>=0.3630135298;;Situation.Stock2<0.5;;PeaFloweringTT>=125.03333675;;SLAmid>=212.66279746;se_LA<0.5640330625;LBRmid<0.7556809;HMmid>=17.8634076892;RLHlate<0.5146842405;mu_SLAearly<0.0860170931666667;mu_SLAmid<0.2434158;mu_SLAlate<0.585247695;mu_LBRmid>=-0.0987870431;mu_HMearly<0.0844054715;mu_WMearly<0.003…
1401;180;0.385813292156247;0.52629666075207;0.245329923560424;b_HMmid>=0.1757715882;;b_WMmid>=0.3630135298;;Situation.Stock2<0.5;;PeaFloweringTT>=125.03333675;;SLAmid>=212.66279746;se_LA<0.5640330625;LBRmid<0.7556809;HMmid>=17.8634076892;RLHlate<0.5146842405;mu_SLAearly<0.0860170931666667;mu_SLAmid<0.2434158;mu_SLAlate<0.585247695;mu_LBRmid>=-0.0987870431;mu_HMearly<0.0844054715;mu_WMearly<0.0032…
28;957;0.380929710795191;0.354810272680392;0.40704914890999;b_HMmid<0.1757715882;;b_RLHmid>=2.3172101933;seedWeight>=164.8037536;baseWaterPotential>=-2.225274058;baseTempGerm>=-0.4445761355;nonDormantMinimum.YOUNG_SEEDS.<0.9571494485;darknessReduction.YOUNG_SEEDS.<0.95;reductionDepth>=0.0008395;reductionSurface<0.523957025;shootLength<391.6295654;l50<59.593288395;lb<1.9672111765;r50>=115.52390215…
1398;181;0.373981955594292;0.399710296722757;0.348253614465827;b_HMmid>=0.1757715882;;b_WMmid>=0.3630135298;;Situation.Stock2<0.5;;PeaFloweringTT>=125.03333675;;SLAmid>=212.66279746;se_LA<0.5640330625;LBRmid<0.7556809;HMmid>=17.8634076892;RLHlate<0.5146842405;mu_SLAearly<0.0860170931666667;mu_SLAmid<0.2434158;mu_SLAlate<0.585247695;mu_LBRmid>=-0.0987870431;mu_HMearly<0.0844054715;mu_WMearly<0.003…	VIRTUAL3	VIRTUAL6	VIRTUAL7};
337;23;0.369868385709336;0.292265541431584;0.447471229987088;b_HMmid>=0.1757715882;;b_WMmid>=0.3630135298;;Situation.Stock2<0.5;;PeaFloweringTT>=125.03333675;;SLAmid<212.66279746;se_LA>=0.5640330625;LBRmid>=0.7556809;HMmid<17.8634076892;RLHlate>=0.5146842405;mu_SLAearly>=0.0860170931666667;mu_SLAmid>=0.2434158;mu_SLAlate>=0.585247695;mu_LBRmid<-0.0987870431;mu_HMearly>=0.0844054715;mu_WMearly>=0.…
104;1214;0.367653874862984;0.60469196252808;0.130615787197889;b_HMmid<0.1757715882;;b_RLHmid<2.3172101933;seedWeight<164.8037536;baseWaterPotential<-2.225274058;baseTempGerm<-0.4445761355;nonDormantMinimum.YOUNG_SEEDS.>=0.9571494485;darknessReduction.YOUNG_SEEDS.>=0.95;reductionDepth<0.0008395;reductionSurface>=0.523957025;shootLength>=391.6295654;l50>=59.593288395;lb>=1.9672111765;r50<115.523902…
1375;227;0.363529551630494;0.346082152654784;0.380976950606205;b_HMmid>=0.1757715882;;b_WMmid>=0.3630135298;;Situation.Stock2<0.5;;PeaFloweringTT>=125.03333675;;SLAmid<212.66279746;se_LA>=0.5640330625;LBRmid>=0.7556809;HMmid<17.8634076892;RLHlate>=0.5146842405;mu_SLAearly>=0.0860170931666667;mu_SLAmid>=0.2434158;mu_SLAlate>=0.585247695;mu_LBRmid<-0.0987870431;mu_HMearly>=0.0844054715;mu_WMearly>=…
108;477;0.361974813745297;0.526685758093163;0.19726386939743;b_HMmid<0.1757715882;;b_RLHmid<2.3172101933;seedWeight<164.8037536;baseWaterPotential<-2.225274058;baseTempGerm<-0.4445761355;nonDormantMinimum.YOUNG_SEEDS.>=0.9571494485;darknessReduction.YOUNG_SEEDS.>=0.95;reductionDepth<0.0008395;reductionSurface>=0.523957025;shootLength>=391.6295654;l50>=59.593288395;lb>=1.9672111765;r50<115.5239021…
685;156;0.361599578795092;0.359897154343977;0.363302003246207;b_HMmid>=0.1757715882;;b_WMmid>=0.3630135298;;Situation.Stock2<0.5;;PeaFloweringTT>=125.03333675;;SLAmid<212.66279746;se_LA>=0.5640330625;LBRmid>=0.7556809;HMmid<17.8634076892;RLHlate>=0.5146842405;mu_SLAearly>=0.0860170931666667;mu_SLAmid>=0.2434158;mu_SLAlate>=0.585247695;mu_LBRmid<-0.0987870431;mu_HMearly>=0.0844054715;mu_WMearly>=0…
90;181;0.359151706528981;0.390602678816975;0.327700734240987;b_HMmid>=0.1757715882;;b_WMmid>=0.3630135298;;Situation.Stock2>=0.5;;timeLastTillSow_POIS>=40.5;;WheatVariety in {CAPHORN	VIRTUAL2	VIRTUAL4	VIRTUAL7	VIRTUAL9};;PrimaryCropSowingDate_POIS<391.5;
2731;173;0.356869330193761;0.396047920129098;0.317690740258424;b_HMmid>=0.1757715882;;b_WMmid>=0.3630135298;;Situation.Stock2<0.5;;PeaFloweringTT>=125.03333675;;SLAmid<212.66279746;se_LA>=0.5640330625;LBRmid>=0.7556809;HMmid<17.8634076892;RLHlate>=0.5146842405;mu_SLAearly>=0.0860170931666667;mu_SLAmid>=0.2434158;mu_SLAlate>=0.585247695;mu_LBRmid<-0.0987870431;mu_HMearly>=0.0844054715;mu_WMearly>=…	ORVANTIS	VIRTUAL2	VIRTUAL5};;nbTillageOtherThanPloughOrRoll_R>=2.9153355;
46;1098;0.35626225413987;0.314888005024396;0.397636503255344;b_HMmid>=0.1757715882;;b_WMmid>=0.3630135298;;Situation.Stock2>=0.5;;timeLastTillSow_POIS<40.5;;max_width<112.75;reductionDepth<0.0008590435;shootLength>=374.35410575;rootLength>=58.1509895;r50>=102.1799623;TTflo<908.2587432;TTmat>=503.4565278;SLAmid<243.8051362;LBRearly>=0.762018365333333;LBRlate<0.552477666666667;HMearly>=14.779996649…
120;559;0.351008914549189;0.458309659422644;0.243708169675734;b_HMmid<0.1757715882;;b_RLHmid>=2.3172101933;seedWeight>=164.8037536;baseWaterPotential>=-2.225274058;baseTempGerm>=-0.4445761355;nonDormantMinimum.YOUNG_SEEDS.<0.9571494485;darknessReduction.YOUNG_SEEDS.<0.95;reductionDepth>=0.0008395;reductionSurface<0.523957025;shootLength<391.6295654;l50<59.593288395;lb<1.9672111765;r50>=115.523902…
58;117;0.346966189254498;0.39326236035272;0.300670018156276;b_HMmid<0.1757715882;;b_RLHmid>=2.3172101933;seedWeight>=164.8037536;baseWaterPotential>=-2.225274058;baseTempGerm>=-0.4445761355;nonDormantMinimum.YOUNG_SEEDS.<0.9571494485;darknessReduction.YOUNG_SEEDS.<0.95;reductionDepth>=0.0008395;reductionSurface<0.523957025;shootLength<391.6295654;l50<59.593288395;lb<1.9672111765;r50>=115.52390215…
198;480;0.346419928788245;0.465421283206418;0.227418574370072;b_HMmid<0.1757715882;;b_RLHmid<2.3172101933;seedWeight<164.8037536;baseWaterPotential<-2.225274058;baseTempGerm<-0.4445761355;nonDormantMinimum.YOUNG_SEEDS.>=0.9571494485;darknessReduction.YOUNG_SEEDS.>=0.95;reductionDepth<0.0008395;reductionSurface>=0.523957025;shootLength>=391.6295654;l50>=59.593288395;lb>=1.9672111765;r50<115.523902…
345;313;0.343145979425328;0.465252149737596;0.221039809113059;b_HMmid>=0.1757715882;;b_WMmid>=0.3630135298;;Situation.Stock2<0.5;;PeaFloweringTT>=125.03333675;;SLAmid>=212.66279746;se_LA<0.5640330625;LBRmid<0.7556809;HMmid>=17.8634076892;RLHlate<0.5146842405;mu_SLAearly<0.0860170931666667;mu_SLAmid<0.2434158;mu_SLAlate<0.585247695;mu_LBRmid>=-0.0987870431;mu_HMearly<0.0844054715;mu_WMearly<0.0032…
2798;178;0.334264581199677;0.497949031652605;0.170580130746749;b_HMmid>=0.1757715882;;b_WMmid>=0.3630135298;;Situation.Stock2<0.5;;PeaFloweringTT>=125.03333675;;SLAmid>=212.66279746;se_LA<0.5640330625;LBRmid<0.7556809;HMmid>=17.8634076892;RLHlate<0.5146842405;mu_SLAearly<0.0860170931666667;mu_SLAmid<0.2434158;mu_SLAlate<0.585247695;mu_LBRmid>=-0.0987870431;mu_HMearly<0.0844054715;mu_WMearly<0.003…	CEZANNE	VIRTUAL1	VIRTUAL10	VIRTUAL2	VIRTUAL4	VIRTUAL5	VIRTUAL8	VIRTUAL9};;SowingDepth.cm._POIS>=1.5;
35;98;0.330807338280146;0.234692052548964;0.426922624011328;b_HMmid>=0.1757715882;;b_WMmid<0.3630135298;;PeaFloweringTT<1080.68860366667;;Situation.Stock2>=0.5;;WheatVariety in {VIRTUAL10	VIRTUAL2	VIRTUAL7};
683;373;0.330006719743832;0.385250012752011;0.274763426735652;b_HMmid>=0.1757715882;;b_WMmid>=0.3630135298;;Situation.Stock2<0.5;;PeaFloweringTT>=125.03333675;;SLAmid<212.66279746;se_LA>=0.5640330625;LBRmid>=0.7556809;HMmid<17.8634076892;RLHlate>=0.5146842405;mu_SLAearly>=0.0860170931666667;mu_SLAmid>=0.2434158;mu_SLAlate>=0.585247695;mu_LBRmid<-0.0987870431;mu_HMearly>=0.0844054715;mu_WMearly>=0…
89;80;0.32176431308667;0.19293684119418;0.450591784979161;b_HMmid>=0.1757715882;;b_WMmid>=0.3630135298;;Situation.Stock2>=0.5;;timeLastTillSow_POIS>=40.5;;WheatVariety in {CEZANNE	VIRTUAL1	VIRTUAL10	VIRTUAL3	VIRTUAL5	VIRTUAL6};;PrimaryCropSowingDate_POIS>=418.5;
348;366;0.314324816385908;0.455666072648546;0.172983560123269;b_HMmid>=0.1757715882;;b_WMmid>=0.3630135298;;Situation.Stock2<0.5;;PeaFloweringTT>=125.03333675;;SLAmid>=212.66279746;se_LA<0.5640330625;LBRmid<0.7556809;HMmid>=17.8634076892;RLHlate<0.5146842405;mu_SLAearly<0.0860170931666667;mu_SLAmid<0.2434158;mu_SLAlate<0.585247695;mu_LBRmid>=-0.0987870431;mu_HMearly<0.0844054715;mu_WMearly<0.0032…
98;744;0.308004352278481;0.468718896453653;0.147289808103309;b_HMmid<0.1757715882;;b_RLHmid<2.3172101933;seedWeight<164.8037536;baseWaterPotential<-2.225274058;baseTempGerm<-0.4445761355;nonDormantMinimum.YOUNG_SEEDS.>=0.9571494485;darknessReduction.YOUNG_SEEDS.>=0.95;reductionDepth<0.0008395;reductionSurface>=0.523957025;shootLength>=391.6295654;l50>=59.593288395;lb>=1.9672111765;r50<115.5239021…
1400;105;0.300209454762605;0.345674914849452;0.254743994675757;b_HMmid>=0.1757715882;;b_WMmid>=0.3630135298;;Situation.Stock2<0.5;;PeaFloweringTT>=125.03333675;;SLAmid>=212.66279746;se_LA<0.5640330625;LBRmid<0.7556809;HMmid>=17.8634076892;RLHlate<0.5146842405;mu_SLAearly<0.0860170931666667;mu_SLAmid<0.2434158;mu_SLAlate<0.585247695;mu_LBRmid>=-0.0987870431;mu_HMearly<0.0844054715;mu_WMearly<0.003…
1374;873;0.29791477934616;0.321765038363561;0.274064520328759;b_HMmid>=0.1757715882;;b_WMmid>=0.3630135298;;Situation.Stock2<0.5;;PeaFloweringTT>=125.03333675;;SLAmid<212.66279746;se_LA>=0.5640330625;LBRmid>=0.7556809;HMmid<17.8634076892;RLHlate>=0.5146842405;mu_SLAearly>=0.0860170931666667;mu_SLAmid>=0.2434158;mu_SLAlate>=0.585247695;mu_LBRmid<-0.0987870431;mu_HMearly>=0.0844054715;mu_WMearly>=0…
194;109;0.297366444199983;0.457500972402482;0.137231915997485;b_HMmid<0.1757715882;;b_RLHmid<2.3172101933;seedWeight<164.8037536;baseWaterPotential<-2.225274058;baseTempGerm<-0.4445761355;nonDormantMinimum.YOUNG_SEEDS.>=0.9571494485;darknessReduction.YOUNG_SEEDS.>=0.95;reductionDepth<0.0008395;reductionSurface>=0.523957025;shootLength>=391.6295654;l50>=59.593288395;lb>=1.9672111765;r50<115.523902…
210;75;0.297112530736623;0.451106303105534;0.143118758367711;b_HMmid<0.1757715882;;b_RLHmid<2.3172101933;seedWeight<164.8037536;baseWaterPotential<-2.225274058;baseTempGerm<-0.4445761355;nonDormantMinimum.YOUNG_SEEDS.>=0.9571494485;darknessReduction.YOUNG_SEEDS.>=0.95;reductionDepth<0.0008395;reductionSurface>=0.523957025;shootLength>=391.6295654;l50>=59.593288395;lb>=1.9672111765;r50<115.5239021…
2730;366;0.286009428889649;0.401311855991281;0.170707001788017;b_HMmid>=0.1757715882;;b_WMmid>=0.3630135298;;Situation.Stock2<0.5;;PeaFloweringTT>=125.03333675;;SLAmid<212.66279746;se_LA>=0.5640330625;LBRmid>=0.7556809;HMmid<17.8634076892;RLHlate>=0.5146842405;mu_SLAearly>=0.0860170931666667;mu_SLAmid>=0.2434158;mu_SLAlate>=0.585247695;mu_LBRmid<-0.0987870431;mu_HMearly>=0.0844054715;mu_WMearly>=…	ORVANTIS	VIRTUAL2	VIRTUAL5};;nbTillageOtherThanPloughOrRoll_R<2.9153355;
38;410;0.283713495588644;0.272614174442089;0.2948128167352;b_HMmid>=0.1757715882;;b_WMmid<0.3630135298;;PeaFloweringTT>=1080.68860366667;;Situation.Stock2>=0.5;;PrimaryCropSowingDate_COLZA<254.5;
694;238;0.283440915755229;0.476100342968288;0.0907814885421687;b_HMmid>=0.1757715882;;b_WMmid>=0.3630135298;;Situation.Stock2<0.5;;PeaFloweringTT>=125.03333675;;SLAmid>=212.66279746;se_LA<0.5640330625;LBRmid<0.7556809;HMmid>=17.8634076892;RLHlate<0.5146842405;mu_SLAearly<0.0860170931666667;mu_SLAmid<0.2434158;mu_SLAlate<0.585247695;mu_LBRmid>=-0.0987870431;mu_HMearly<0.0844054715;mu_WMearly<0.003…
259;52;0.27315362663752;0.125985252178569;0.420322001096472;b_HMmid>=0.1757715882;;b_WMmid<0.3630135298;;PeaFloweringTT<1080.68860366667;;Situation.Stock2<0.5;;shootDiameter<2.2576443975;baseWaterPotential<-2.284710761;darknessReduction.YOUNG_SEEDS.>=0.9839639535;reductionSurface>=0.534302359;shootLength>=404.9633506;lb>=1.9563161725;beta<-3.850089096;gamma<0.35238;betaFineEarth<-1.0347001875;bet…
333;115;0.271731603412816;0.265453242761283;0.278009964064349;b_HMmid>=0.1757715882;;b_WMmid>=0.3630135298;;Situation.Stock2<0.5;;PeaFloweringTT<125.03333675;;nbPloughing_R>=0.0832955;;timeLastHerbicideHarvest_COLZA>=51;;nbRootOnlyHerbicides_R<0.583067;;SowingDepth.cm._POIS<0.5;RowSowing.1or0._POIS<0.
344;693;0.267883752922159;0.449388716895557;0.0863787889487615;b_HMmid>=0.1757715882;;b_WMmid>=0.3630135298;;Situation.Stock2<0.5;;PeaFloweringTT>=125.03333675;;SLAmid>=212.66279746;se_LA<0.5640330625;LBRmid<0.7556809;HMmid>=17.8634076892;RLHlate<0.5146842405;mu_SLAearly<0.0860170931666667;mu_SLAmid<0.2434158;mu_SLAlate<0.585247695;mu_LBRmid>=-0.0987870431;mu_HMearly<0.0844054715;mu_WMearly<0.003…
299;503;0.26386621514076;0.444294221976812;0.0834382083047074;b_HMmid>=0.1757715882;;b_WMmid<0.3630135298;;PeaFloweringTT>=1080.68860366667;;Situation.Stock2<0.5;;SowingDensity.seeds.m2._POIS>=49.5;;nbMechWeeding_POIS<3.5;;RLHearly>=0.581499931833333;seedWeight>=170.515926;nonDormantMinimum.YOUNG_SEEDS.>=0.9804572365;shootLength>=435.28289615;l50>=59.13061746;lb>=2.0156975745;rootLength>=60.77796…
686;389;0.261853677723835;0.335341197837884;0.188366157609785;b_HMmid>=0.1757715882;;b_WMmid>=0.3630135298;;Situation.Stock2<0.5;;PeaFloweringTT>=125.03333675;;SLAmid<212.66279746;se_LA>=0.5640330625;LBRmid>=0.7556809;HMmid<17.8634076892;RLHlate>=0.5146842405;mu_SLAearly>=0.0860170931666667;mu_SLAmid>=0.2434158;mu_SLAlate>=0.585247695;mu_LBRmid<-0.0987870431;mu_HMearly>=0.0844054715;mu_WMearly>=0…
167;205;0.261136678975391;0.155091823193887;0.367181534756895;b_HMmid>=0.1757715882;;b_WMmid>=0.3630135298;;Situation.Stock2<0.5;;PeaFloweringTT<125.03333675;;nbPloughing_R>=0.0832955;;timeLastHerbicideHarvest_COLZA>=51;;nbRootOnlyHerbicides_R>=0.583067;
131;62;0.254321322807002;0.182321867504868;0.326320778109137;b_HMmid>=0.1757715882;;b_WMmid<0.3630135298;;PeaFloweringTT<1080.68860366667;;Situation.Stock2<0.5;;shootDiameter<2.2576443975;baseWaterPotential<-2.284710761;darknessReduction.YOUNG_SEEDS.>=0.9839639535;reductionSurface>=0.534302359;shootLength>=404.9633506;lb>=1.9563161725;beta<-3.850089096;gamma<0.35238;betaFineEarth<-1.0347001875;be…
346;233;0.252817244405134;0.432045979200724;0.0735885096095444;b_HMmid>=0.1757715882;;b_WMmid>=0.3630135298;;Situation.Stock2<0.5;;PeaFloweringTT>=125.03333675;;SLAmid>=212.66279746;se_LA<0.5640330625;LBRmid<0.7556809;HMmid>=17.8634076892;RLHlate<0.5146842405;mu_SLAearly<0.0860170931666667;mu_SLAmid<0.2434158;mu_SLAlate<0.585247695;mu_LBRmid>=-0.0987870431;mu_HMearly<0.0844054715;mu_WMearly<0.003…
679;618;0.248824828332394;0.249411535743073;0.248238120921716;b_HMmid>=0.1757715882;;b_WMmid>=0.3630135298;;Situation.Stock2<0.5;;PeaFloweringTT>=125.03333675;;SLAmid<212.66279746;se_LA>=0.5640330625;LBRmid>=0.7556809;HMmid<17.8634076892;RLHlate>=0.5146842405;mu_SLAearly>=0.0860170931666667;mu_SLAmid>=0.2434158;mu_SLAlate>=0.585247695;mu_LBRmid<-0.0987870431;mu_HMearly>=0.0844054715;mu_WMearly>=0…
684;1051;0.247506610390917;0.33316482511708;0.161848395664754;b_HMmid>=0.1757715882;;b_WMmid>=0.3630135298;;Situation.Stock2<0.5;;PeaFloweringTT>=125.03333675;;SLAmid<212.66279746;se_LA>=0.5640330625;LBRmid>=0.7556809;HMmid<17.8634076892;RLHlate>=0.5146842405;mu_SLAearly>=0.0860170931666667;mu_SLAmid>=0.2434158;mu_SLAlate>=0.585247695;mu_LBRmid<-0.0987870431;mu_HMearly>=0.0844054715;mu_WMearly>=0…
1364;1542;0.246261534769518;0.370039539546321;0.122483529992715;b_HMmid>=0.1757715882;;b_WMmid>=0.3630135298;;Situation.Stock2<0.5;;PeaFloweringTT>=125.03333675;;SLAmid<212.66279746;se_LA>=0.5640330625;LBRmid>=0.7556809;HMmid<17.8634076892;RLHlate>=0.5146842405;mu_SLAearly>=0.0860170931666667;mu_SLAmid>=0.2434158;mu_SLAlate>=0.585247695;mu_LBRmid<-0.0987870431;mu_HMearly>=0.0844054715;mu_WMearly>…	VIRTUAL1	VIRTUAL10	VIRTUAL3	VIRTUAL4	VIRTUAL6	VIRTUAL7	VIRTUAL8	VIRTUAL9};
176;164;0.246220369802083;0.293185063941907;0.19925567566226;b_HMmid>=0.1757715882;;b_WMmid>=0.3630135298;;Situation.Stock2>=0.5;;timeLastTillSow_POIS>=40.5;;WheatVariety in {CEZANNE	VIRTUAL1	VIRTUAL10	VIRTUAL3	VIRTUAL5	VIRTUAL6};;PrimaryCropSowingDate_POIS<418.5;;timeHarvest1stTill_COLZA>=1.5;nbRolling_R<0.9995435;nbShreddingFallow.Broyage._R<0.832953;harvestDate_BLE<225.5;timeLastHerbicideHarvest_BLE<241.25;PrimaryCropSowingDate_POIS<402.5;SowingDensity.seeds.m2._POIS>=28.5;nbRolling_POIS<1.5;winterTillage_POIS<1.
96;637;0.239799758670957;0.345580740961852;0.134018776380062;b_HMmid<0.1757715882;;b_RLHmid<2.3172101933;seedWeight<164.8037536;baseWaterPotential<-2.225274058;baseTempGerm<-0.4445761355;nonDormantMinimum.YOUNG_SEEDS.>=0.9571494485;darknessReduction.YOUNG_SEEDS.>=0.95;reductionDepth<0.0008395;reductionSurface>=0.523957025;shootLength>=391.6295654;l50>=59.593288395;lb>=1.9672111765;r50<115.5239021…
75;385;0.239092752137254;0.268860024823604;0.209325479450904;b_HMmid>=0.1757715882;;b_WMmid<0.3630135298;;PeaFloweringTT>=1080.68860366667;;Situation.Stock2<0.5;;SowingDensity.seeds.m2._POIS>=49.5;;nbMechWeeding_POIS>=3.5;
698;63;0.224163352983541;0.266930959032054;0.181395746935028;b_HMmid>=0.1757715882;;b_WMmid>=0.3630135298;;Situation.Stock2<0.5;;PeaFloweringTT>=125.03333675;;SLAmid>=212.66279746;se_LA<0.5640330625;LBRmid<0.7556809;HMmid>=17.8634076892;RLHlate<0.5146842405;mu_SLAearly<0.0860170931666667;mu_SLAmid<0.2434158;mu_SLAlate<0.585247695;mu_LBRmid>=-0.0987870431;mu_HMearly<0.0844054715;mu_WMearly<0.00328…
298;809;0.221540365366664;0.350307123572843;0.0927736071604851;b_HMmid>=0.1757715882;;b_WMmid<0.3630135298;;PeaFloweringTT>=1080.68860366667;;Situation.Stock2<0.5;;SowingDensity.seeds.m2._POIS>=49.5;;nbMechWeeding_POIS<3.5;;RLHearly>=0.581499931833333;seedWeight>=170.515926;nonDormantMinimum.YOUNG_SEEDS.>=0.9804572365;shootLength>=435.28289615;l50>=59.13061746;lb>=2.0156975745;rootLength>=60.7779…
34;262;0.218004064402515;0.231803899335124;0.204204229469905;b_HMmid>=0.1757715882;;b_WMmid<0.3630135298;;PeaFloweringTT<1080.68860366667;;Situation.Stock2>=0.5;;WheatVariety in {CEZANNE	ORVANTIS	VIRTUAL1	VIRTUAL3	VIRTUAL5	VIRTUAL6	VIRTUAL8	VIRTUAL9};
340;822;0.207287552738991;0.310286181495705;0.104288923982276;b_HMmid>=0.1757715882;;b_WMmid>=0.3630135298;;Situation.Stock2<0.5;;PeaFloweringTT>=125.03333675;;SLAmid<212.66279746;se_LA>=0.5640330625;LBRmid>=0.7556809;HMmid<17.8634076892;RLHlate>=0.5146842405;mu_SLAearly>=0.0860170931666667;mu_SLAmid>=0.2434158;mu_SLAlate>=0.585247695;mu_LBRmid<-0.0987870431;mu_HMearly>=0.0844054715;mu_WMearly>=0…
678;627;0.206540050223655;0.250490747026708;0.162589353420602;b_HMmid>=0.1757715882;;b_WMmid>=0.3630135298;;Situation.Stock2<0.5;;PeaFloweringTT>=125.03333675;;SLAmid<212.66279746;se_LA>=0.5640330625;LBRmid>=0.7556809;HMmid<17.8634076892;RLHlate>=0.5146842405;mu_SLAearly>=0.0860170931666667;mu_SLAmid>=0.2434158;mu_SLAlate>=0.585247695;mu_LBRmid<-0.0987870431;mu_HMearly>=0.0844054715;mu_WMearly>=0…
148;1437;0.202899086556486;0.308858509852556;0.0969396632604158;b_HMmid>=0.1757715882;;b_WMmid<0.3630135298;;PeaFloweringTT>=1080.68860366667;;Situation.Stock2<0.5;;SowingDensity.seeds.m2._POIS>=49.5;;nbMechWeeding_POIS<3.5;;RLHearly<0.581499931833333;seedWeight<170.515926;nonDormantMinimum.YOUNG_SEEDS.<0.9804572365;shootLength<435.28289615;l50<59.13061746;lb<2.0156975745;rootLength<60.777968995;…
67;210;0.190810312708191;0.194271263807585;0.187349361608798;b_HMmid>=0.1757715882;;b_WMmid<0.3630135298;;PeaFloweringTT<1080.68860366667;;Situation.Stock2<0.5;;shootDiameter>=2.2576443975;baseWaterPotential>=-2.284710761;darknessReduction.YOUNG_SEEDS.<0.9839639535;reductionSurface<0.534302359;shootLength<404.9633506;lb<1.9563161725;beta>=-3.850089096;gamma>=0.35238;betaFineEarth>=-1.0347001875;b…	VIRTUAL7	VIRTUAL8};
36;1361;0.174681707938535;0.250436224413664;0.0989271914634052;b_HMmid>=0.1757715882;;b_WMmid<0.3630135298;;PeaFloweringTT>=1080.68860366667;;Situation.Stock2<0.5;;SowingDensity.seeds.m2._POIS<49.5;
336;724;0.1672556613577;0.256806393548257;0.0777049291671435;b_HMmid>=0.1757715882;;b_WMmid>=0.3630135298;;Situation.Stock2<0.5;;PeaFloweringTT>=125.03333675;;SLAmid<212.66279746;se_LA>=0.5640330625;LBRmid>=0.7556809;HMmid<17.8634076892;RLHlate>=0.5146842405;mu_SLAearly>=0.0860170931666667;mu_SLAmid>=0.2434158;mu_SLAlate>=0.585247695;mu_LBRmid<-0.0987870431;mu_HMearly>=0.0844054715;mu_WMearly>=0.…
338;267;0.154531405812944;0.185704750760755;0.123358060865134;b_HMmid>=0.1757715882;;b_WMmid>=0.3630135298;;Situation.Stock2<0.5;;PeaFloweringTT>=125.03333675;;SLAmid<212.66279746;se_LA>=0.5640330625;LBRmid>=0.7556809;HMmid<17.8634076892;RLHlate>=0.5146842405;mu_SLAearly>=0.0860170931666667;mu_SLAmid>=0.2434158;mu_SLAlate>=0.585247695;mu_LBRmid<-0.0987870431;mu_HMearly>=0.0844054715;mu_WMearly>=0…
162;187;0.151829101753349;0.229553005462277;0.0741051980444211;b_HMmid>=0.1757715882;;b_WMmid>=0.3630135298;;Situation.Stock2<0.5;;PeaFloweringTT<125.03333675;;nbPloughing_R<0.0832955;;Interrow.cm._POIS<22.5;;SowingDensity.seeds.m2._POIS<105;
332;264;0.138857893821044;0.103057815505647;0.17465797213644;b_HMmid>=0.1757715882;;b_WMmid>=0.3630135298;;Situation.Stock2<0.5;;PeaFloweringTT<125.03333675;;nbPloughing_R>=0.0832955;;timeLastHerbicideHarvest_COLZA>=51;;nbRootOnlyHerbicides_R<0.583067;;SowingDepth.cm._POIS>=0.5;RowSowing.1or0._POIS>=0.
82;187;0.136484151122653;0.160248077640817;0.112720224604488;b_HMmid>=0.1757715882;;b_WMmid>=0.3630135298;;Situation.Stock2<0.5;;PeaFloweringTT<125.03333675;;nbPloughing_R>=0.0832955;;timeLastHerbicideHarvest_COLZA<51;
130;1203;0.133365996563711;0.177397101505001;0.0893348916224212;b_HMmid>=0.1757715882;;b_WMmid<0.3630135298;;PeaFloweringTT<1080.68860366667;;Situation.Stock2<0.5;;shootDiameter<2.2576443975;baseWaterPotential<-2.284710761;darknessReduction.YOUNG_SEEDS.>=0.9839639535;reductionSurface>=0.534302359;shootLength>=404.9633506;lb>=1.9563161725;beta<-3.850089096;gamma<0.35238;betaFineEarth<-1.0347001875…
66;784;0.130391596447986;0.2138864867245;0.0468967061714724;b_HMmid>=0.1757715882;;b_WMmid<0.3630135298;;PeaFloweringTT<1080.68860366667;;Situation.Stock2<0.5;;shootDiameter>=2.2576443975;baseWaterPotential>=-2.284710761;darknessReduction.YOUNG_SEEDS.<0.9839639535;reductionSurface<0.534302359;shootLength<404.9633506;lb<1.9563161725;beta>=-3.850089096;gamma>=0.35238;betaFineEarth>=-1.0347001875;be…	CEZANNE	ORVANTIS	VIRTUAL1	VIRTUAL10	VIRTUAL3	VIRTUAL4	VIRTUAL5	VIRTUAL6	VIRTUAL9};
80;425;0.100099110008375;0.119663287186539;0.0805349328302112;b_HMmid>=0.1757715882;;b_WMmid>=0.3630135298;;Situation.Stock2<0.5;;PeaFloweringTT<125.03333675;;nbPloughing_R<0.0832955;;Interrow.cm._POIS>=22.5;
258;110;0.092975748861352;0.103562035479025;0.0823894622436788;b_HMmid>=0.1757715882;;b_WMmid<0.3630135298;;PeaFloweringTT<1080.68860366667;;Situation.Stock2<0.5;;shootDiameter<2.2576443975;baseWaterPotential<-2.284710761;darknessReduction.YOUNG_SEEDS.>=0.9839639535;reductionSurface>=0.534302359;shootLength>=404.9633506;lb>=1.9563161725;beta<-3.850089096;gamma<0.35238;betaFineEarth<-1.0347001875;…
128;1223;0.0866186031557535;0.085836687564661;0.087400518746846;b_HMmid>=0.1757715882;;b_WMmid<0.3630135298;;PeaFloweringTT<1080.68860366667;;Situation.Stock2<0.5;;shootDiameter<2.2576443975;baseWaterPotential<-2.284710761;darknessReduction.YOUNG_SEEDS.>=0.9839639535;reductionSurface>=0.534302359;shootLength>=404.9633506;lb>=1.9563161725;beta<-3.850089096;gamma<0.35238;betaFineEarth<-1.0347001875…
