# Supplementary material for: Tracking Ideal Varieties and Cropping Techniques for Agroecological Weed Management: A Simulation-Based Study on Pea
Source: Front Plant Sci. 2022 Apr 4;13:809056. doi: 10.3389/fpls.2022.809056 (PMC9014269; doi:10.3389/fpls.2022.809056)
Supplement: Supplementary file 1 [file Data_Sheet_1.ZIP › AllBranches/Feuilles_P_Production_Winter_Rotation.csv]

idLeaf;n;MeanIndicator;Indicator_1;Indicator_2;
71;10;0.726920926474095;0.633238789037297;0.820603063910892;Situation.Stock2<0.5;;Frequency_COLZA<0.2082385;;Situation.Rotation1>=0.5;CropRotationLength_R<4;Frequency_BLE>=0.3331815;Frequency_COLZA<0.0832955;Frequency_POIS>=0.3331815;Frequency_MAIS<0.0832955;Frequency_ORGE<0.0832955;Frequency_TOURNESOL<0.0832955;Situation.Rotation4<0.;b_HMmid<0.1757715882;;max_height<100.39672038;seedWeight>=164.…
375;15;0.611985066785483;0.442083475964197;0.781886657606768;Situation.Stock2<0.5;;Frequency_COLZA>=0.2082385;;mu_WMlate<0.2187790445;;timeLastTillSow_COLZA<8.5;;timeLastTillSow_POIS>=20.5;;propWeededArea_BLE>=0.666195;;PrimaryCropSowingDate_COLZA<257;;meanMechWeedDepth.cm._R>=3.7222225;
1367;20;0.605748827139585;0.365445173891395;0.846052480387775;Situation.Stock2<0.5;;Frequency_COLZA>=0.2082385;;mu_WMlate>=0.2187790445;;nbTillageOtherThanPloughOrRoll_R>=3.7066405;;PeaFloweringTT>=489.12496575;;RLHearly<0.564194526666667;b_WMmid>=0.3958476145;mu_SLAlate>=0.60686386166666;nbMechWeeding_R<3.4984025;;MaxTillageDepth_COLZA>=8.5;;harvestDate_BLE>=223.5;;nbHerbMonocotSup50_BLE>=1.5;
15;265;0.597287403830105;0.415326619218727;0.779248188441482;Situation.Stock2>=0.5;;timeLastTillSow_BLE<22.5;;b_HMmid<0.1757715882;
10927;7;0.591535988752999;0.386372447008;0.796699530497998;Situation.Stock2<0.5;;Frequency_COLZA>=0.2082385;;mu_WMlate>=0.2187790445;;nbTillageOtherThanPloughOrRoll_R>=3.7066405;;PeaFloweringTT>=489.12496575;;RLHearly<0.564194526666667;b_WMmid>=0.3958476145;mu_SLAlate>=0.60686386166666;nbMechWeeding_R<3.4984025;;MaxTillageDepth_COLZA>=8.5;;harvestDate_BLE<223.5;;summerTillage_POIS<8.5;;mu_SLAlate…
27;120;0.574500934402938;0.420702349316183;0.728299519489692;Situation.Stock2>=0.5;;timeLastTillSow_BLE>=22.5;;mu_WMlate<0.2187790445;;EfficacyDicot._COLZA>=0.25;nbHerbDicotSup50_COLZA>=0.
139;25;0.567370808365563;0.574164387980275;0.560577228750851;Situation.Stock2<0.5;;Frequency_COLZA<0.2082385;;Situation.Rotation1>=0.5;CropRotationLength_R<4;Frequency_BLE>=0.3331815;Frequency_COLZA<0.0832955;Frequency_POIS>=0.3331815;Frequency_MAIS<0.0832955;Frequency_ORGE<0.0832955;Frequency_TOURNESOL<0.0832955;Situation.Rotation4<0.;b_HMmid<0.1757715882;;max_height>=100.39672038;seedWeight<164…
729;8;0.566458761916751;0.383347935939094;0.749569587894408;Situation.Stock2<0.5;;Frequency_COLZA>=0.2082385;;mu_WMlate<0.2187790445;;timeLastTillSow_COLZA>=8.5;;timeLastTillSow_BLE<34.5;;PeaFloweringTT>=203.62500325;;mu_HMmid>=0.2668201583;reductionDepth>=0.0007975;shootLength<401.3406249;rootLength<60.994101195;TTcot>=49.3500005;TTplant>=48.8500005;TTflo>=599.40623315;tPhoto3>=21.02296665;tPhot…
767;160;0.565695212021221;0.393810703831017;0.737579720211424;Situation.Stock2<0.5;;Frequency_COLZA>=0.2082385;;mu_WMlate<0.2187790445;;timeLastTillSow_COLZA<8.5;;timeLastTillSow_POIS<20.5;;b_WMlate>=0.303223772833333;seedWeight>=164.8037536;r50>=115.52390215;RGR>=0.02156;Epsi_b>=3.395;max_height<103.3499985;Emax>=250.92408;WinterAnnual<0.5;tFrostMid1>=-9.5;tFrostMid2>=-16.4615387;tFrostLate1<-0.…
115;85;0.562473623155141;0.389562317596016;0.735384928714265;Situation.Stock2>=0.5;;timeLastTillSow_BLE<22.5;;b_HMmid>=0.1757715882;;timeLastHerbicideHarvest_BLE<55.5;;SummerTillage_R>=1.8324965;;maxTillageDepth_R<23.5;
29;325;0.558336511930505;0.352939489074715;0.763733534786295;Situation.Stock2>=0.5;;timeLastTillSow_BLE<22.5;;b_HMmid>=0.1757715882;;timeLastHerbicideHarvest_BLE>=55.5;
39;15;0.551826981967668;0.39972418780135;0.703929776133986;Situation.Stock2<0.5;;Frequency_COLZA<0.2082385;;Situation.Rotation1<0.5;CropRotationLength_R>=4;Frequency_BLE<0.3331815;Frequency_COLZA>=0.0832955;Frequency_POIS<0.3331815;Frequency_MAIS>=0.0832955;Frequency_ORGE>=0.0832955;Frequency_TOURNESOL>=0.0832955;Situation.Rotation4>=0.;winterTillage_POIS>=6.5;;timeHarvest1stTill_MAIS<20;SummerTi…
135;15;0.548581330440431;0.475527628843382;0.621635032037479;Situation.Stock2<0.5;;Frequency_COLZA<0.2082385;;Situation.Rotation1>=0.5;CropRotationLength_R<4;Frequency_BLE>=0.3331815;Frequency_COLZA<0.0832955;Frequency_POIS>=0.3331815;Frequency_MAIS<0.0832955;Frequency_ORGE<0.0832955;Frequency_TOURNESOL<0.0832955;Situation.Rotation4<0.;b_HMmid>=0.1757715882;;RowSowing.1or0._BLE<0.5;SowingDepth.cm…
2935;30;0.548384592294807;0.490919414256876;0.605849770332738;Situation.Stock2<0.5;;Frequency_COLZA>=0.2082385;;mu_WMlate<0.2187790445;;timeLastTillSow_COLZA>=8.5;;timeLastTillSow_BLE<34.5;;PeaFloweringTT>=203.62500325;;mu_HMmid<0.2668201583;reductionDepth<0.0007975;shootLength>=401.3406249;rootLength>=60.994101195;TTcot<49.3500005;TTplant<48.8500005;TTflo<599.40623315;tPhoto3<21.02296665;tPhoto4…
1307;10;0.533032484366198;0.416600423885393;0.649464544847004;Situation.Stock2<0.5;;Frequency_COLZA>=0.2082385;;mu_WMlate>=0.2187790445;;nbTillageOtherThanPloughOrRoll_R<3.7066405;;PrimaryCropSowingDate_COLZA>=234.5;;harvestDate_COLZA>=190.5;;timeHarvest1stTill_POIS>=75.5;;nbFallowHerbicides_R>=0.832953;nbFallowHerbicides_POIS>=0.;harvestDate_BLE>=185.5;;nbRootHerbicides_BLE>=1.5;
731;25;0.532600744670529;0.344635117830876;0.720566371510182;Situation.Stock2<0.5;;Frequency_COLZA>=0.2082385;;mu_WMlate<0.2187790445;;timeLastTillSow_COLZA>=8.5;;timeLastTillSow_BLE<34.5;;PeaFloweringTT>=203.62500325;;mu_HMmid>=0.2668201583;reductionDepth>=0.0007975;shootLength<401.3406249;rootLength<60.994101195;TTcot>=49.3500005;TTplant>=48.8500005;TTflo>=599.40623315;tPhoto3>=21.02296665;tPho…
355;15;0.52769627643836;0.497461663652521;0.557930889224199;Situation.Stock2<0.5;;Frequency_COLZA>=0.2082385;;mu_WMlate<0.2187790445;;timeLastTillSow_COLZA>=8.5;;timeLastTillSow_BLE>=34.5;;timeSow1stHerbicide_POIS>=60.5;;nbSuperficialTillage_BLE<1.5;;timeLastTillSow_BLE>=106;timeSow1stHerbicide_POIS<8
175;58;0.524710021386006;0.33348961612939;0.715930426642622;Situation.Stock2<0.5;;Frequency_COLZA>=0.2082385;;mu_WMlate>=0.2187790445;;nbTillageOtherThanPloughOrRoll_R>=3.7066405;;PeaFloweringTT<489.12496575;;Interrow.cm._BLE<21.5;;timeLastTillSow_BLE<10;
2587;15;0.524423837200942;0.368222040015762;0.680625634386122;Situation.Stock2<0.5;;Frequency_COLZA>=0.2082385;;mu_WMlate>=0.2187790445;;nbTillageOtherThanPloughOrRoll_R<3.7066405;;PrimaryCropSowingDate_COLZA>=234.5;;harvestDate_COLZA<190.5;;harvestDate_BLE>=186.5;;timeSow1stMechWeeding_BLE>=62.625;;nbShreddingFallow.Broyage._R<0.4164765;;timeSow1stMechWeeding_BLE<130.75;propWeededArea_R<0.725443…
1311;45;0.522222170278961;0.373932455538355;0.670511885019568;Situation.Stock2<0.5;;Frequency_COLZA>=0.2082385;;mu_WMlate>=0.2187790445;;nbTillageOtherThanPloughOrRoll_R<3.7066405;;PrimaryCropSowingDate_COLZA>=234.5;;harvestDate_COLZA>=190.5;;timeHarvest1stTill_POIS>=75.5;;nbFallowHerbicides_R<0.832953;nbFallowHerbicides_POIS<0.;PrimaryCropSowingDate_COLZA<269;;EfficacyDicot._POIS<0.9789195;
735;55;0.516365169862657;0.391833214406923;0.640897125318391;Situation.Stock2<0.5;;Frequency_COLZA>=0.2082385;;mu_WMlate<0.2187790445;;timeLastTillSow_COLZA>=8.5;;timeLastTillSow_BLE<34.5;;PeaFloweringTT>=203.62500325;;mu_HMmid<0.2668201583;reductionDepth<0.0007975;shootLength>=401.3406249;rootLength>=60.994101195;TTcot<49.3500005;TTplant<48.8500005;TTflo<599.40623315;tPhoto3<21.02296665;tPhoto4<…
277;10;0.510759810723572;0.811116938451438;0.210402682995705;Situation.Stock2<0.5;;Frequency_COLZA<0.2082385;;Situation.Rotation1>=0.5;CropRotationLength_R<4;Frequency_BLE>=0.3331815;Frequency_COLZA<0.0832955;Frequency_POIS>=0.3331815;Frequency_MAIS<0.0832955;Frequency_ORGE<0.0832955;Frequency_TOURNESOL<0.0832955;Situation.Rotation4<0.;b_HMmid<0.1757715882;;max_height>=100.39672038;seedWeight<164…
131;10;0.509956219834712;0.636515732580738;0.383396707088685;Situation.Stock2<0.5;;Frequency_COLZA<0.2082385;;Situation.Rotation1>=0.5;CropRotationLength_R<4;Frequency_BLE>=0.3331815;Frequency_COLZA<0.0832955;Frequency_POIS>=0.3331815;Frequency_MAIS<0.0832955;Frequency_ORGE<0.0832955;Frequency_TOURNESOL<0.0832955;Situation.Rotation4<0.;b_HMmid>=0.1757715882;;RowSowing.1or0._BLE>=0.5;SowingDepth.c…
381;15;0.507934892182003;0.183074664906048;0.832795119457957;Situation.Stock2<0.5;;Frequency_COLZA>=0.2082385;;mu_WMlate<0.2187790445;;timeLastTillSow_COLZA<8.5;;timeLastTillSow_POIS<20.5;;b_WMlate>=0.303223772833333;seedWeight>=164.8037536;r50>=115.52390215;RGR>=0.02156;Epsi_b>=3.395;max_height<103.3499985;Emax>=250.92408;WinterAnnual<0.5;tFrostMid1>=-9.5;tFrostMid2>=-16.4615387;tFrostLate1<-0.0…
659;25;0.505703042186993;0.331301084809171;0.680104999564816;Situation.Stock2<0.5;;Frequency_COLZA>=0.2082385;;mu_WMlate>=0.2187790445;;nbTillageOtherThanPloughOrRoll_R<3.7066405;;PrimaryCropSowingDate_COLZA<234.5;;PeaFloweringTT>=766.34327675;;timeLastTillSow_BLE>=13.5;;nbSystemicHerbicides_BLE>=2.5;;SowingDensity.seeds.m2._BLE<274;
171;60;0.50425633274525;0.339482252321242;0.669030413169258;Situation.Stock2<0.5;;Frequency_COLZA>=0.2082385;;mu_WMlate>=0.2187790445;;nbTillageOtherThanPloughOrRoll_R>=3.7066405;;PeaFloweringTT>=489.12496575;;RLHearly<0.564194526666667;b_WMmid>=0.3958476145;mu_SLAlate>=0.60686386166666;nbMechWeeding_R>=3.4984025;
113;45;0.502874148815025;0.338803548706462;0.666944748923587;Situation.Stock2>=0.5;;timeLastTillSow_BLE<22.5;;b_HMmid>=0.1757715882;;timeLastHerbicideHarvest_BLE<55.5;;SummerTillage_R<1.8324965;;timeLastTillSow_COLZA<23;
382;55;0.498164055739089;0.426670103444904;0.569658008033274;Situation.Stock2<0.5;;Frequency_COLZA>=0.2082385;;mu_WMlate<0.2187790445;;timeLastTillSow_COLZA<8.5;;timeLastTillSow_POIS<20.5;;b_WMlate>=0.303223772833333;seedWeight>=164.8037536;r50>=115.52390215;RGR>=0.02156;Epsi_b>=3.395;max_height<103.3499985;Emax>=250.92408;WinterAnnual<0.5;tFrostMid1>=-9.5;tFrostMid2>=-16.4615387;tFrostLate1<-0.0…
663;21;0.495731548627198;0.261317699691518;0.730145397562879;Situation.Stock2<0.5;;Frequency_COLZA>=0.2082385;;mu_WMlate>=0.2187790445;;nbTillageOtherThanPloughOrRoll_R<3.7066405;;PrimaryCropSowingDate_COLZA<234.5;;PeaFloweringTT>=766.34327675;;timeLastTillSow_BLE<13.5;;mu_HMmid>=0.4462027445;RGR>=0.024476143;tPhoto2>=26.859537185;tPhoto3>=29.697049055;tPhoto4>=33.28797385;max_height>=170.7552988…
377;85;0.492432924055629;0.439718532816299;0.545147315294959;Situation.Stock2<0.5;;Frequency_COLZA>=0.2082385;;mu_WMlate<0.2187790445;;timeLastTillSow_COLZA<8.5;;timeLastTillSow_POIS<20.5;;b_WMlate<0.303223772833333;seedWeight<164.8037536;r50<115.52390215;RGR<0.02156;Epsi_b<3.395;max_height>=103.3499985;Emax<250.92408;WinterAnnual>=0.5;tFrostMid1<-9.5;tFrostMid2<-16.4615387;tFrostLate1>=-0.033695…
339;20;0.489243832512491;0.279565182197855;0.698922482827128;Situation.Stock2<0.5;;Frequency_COLZA>=0.2082385;;mu_WMlate>=0.2187790445;;nbTillageOtherThanPloughOrRoll_R>=3.7066405;;PeaFloweringTT>=489.12496575;;RLHearly>=0.564194526666667;b_WMmid<0.3958476145;mu_SLAlate<0.60686386166666;timeSow1stHerbicide_BLE<37;;nbHerbMonocotSup75_COLZA>=2.5;
114;105;0.488909894617897;0.270481537694635;0.707338251541159;Situation.Stock2>=0.5;;timeLastTillSow_BLE<22.5;;b_HMmid>=0.1757715882;;timeLastHerbicideHarvest_BLE<55.5;;SummerTillage_R>=1.8324965;;maxTillageDepth_R>=23.5;
379;70;0.488686357483522;0.344887328338085;0.63248538662896;Situation.Stock2<0.5;;Frequency_COLZA>=0.2082385;;mu_WMlate<0.2187790445;;timeLastTillSow_COLZA<8.5;;timeLastTillSow_POIS<20.5;;b_WMlate<0.303223772833333;seedWeight<164.8037536;r50<115.52390215;RGR<0.02156;Epsi_b<3.395;max_height>=103.3499985;Emax<250.92408;WinterAnnual>=0.5;tFrostMid1<-9.5;tFrostMid2<-16.4615387;tFrostLate1>=-0.0336955…
1299;20;0.482568010366798;0.364333872550411;0.600802148183185;Situation.Stock2<0.5;;Frequency_COLZA>=0.2082385;;mu_WMlate>=0.2187790445;;nbTillageOtherThanPloughOrRoll_R<3.7066405;;PrimaryCropSowingDate_COLZA>=234.5;;harvestDate_COLZA>=190.5;;timeHarvest1stTill_POIS<75.5;;nbPseudorootHerbicides_COLZA<1.5;;timeHarvest1stPlough_POIS<19.5;;timeLastTillSow_POIS<21;
5843;134;0.481383934499947;0.389948572906201;0.572819296093692;Situation.Stock2<0.5;;Frequency_COLZA>=0.2082385;;mu_WMlate<0.2187790445;;timeLastTillSow_COLZA>=8.5;;timeLastTillSow_BLE<34.5;;PeaFloweringTT>=203.62500325;;mu_HMmid>=0.2668201583;reductionDepth>=0.0007975;shootLength<401.3406249;rootLength<60.994101195;TTcot>=49.3500005;TTplant>=48.8500005;TTflo>=599.40623315;tPhoto3>=21.02296665;tP…
12;255;0.48059526728596;0.31344729314697;0.647743241424951;Situation.Stock2>=0.5;;timeLastTillSow_BLE>=22.5;;mu_WMlate>=0.2187790445;
378;50;0.479167138215958;0.435997587108901;0.522336689323015;Situation.Stock2<0.5;;Frequency_COLZA>=0.2082385;;mu_WMlate<0.2187790445;;timeLastTillSow_COLZA<8.5;;timeLastTillSow_POIS<20.5;;b_WMlate<0.303223772833333;seedWeight<164.8037536;r50<115.52390215;RGR<0.02156;Epsi_b<3.395;max_height>=103.3499985;Emax<250.92408;WinterAnnual>=0.5;tFrostMid1<-9.5;tFrostMid2<-16.4615387;tFrostLate1>=-0.033695…
539;40;0.478824675911825;0.427596527171054;0.530052824652595;Situation.Stock2<0.5;;Frequency_COLZA<0.2082385;;Situation.Rotation1>=0.5;CropRotationLength_R<4;Frequency_BLE>=0.3331815;Frequency_COLZA<0.0832955;Frequency_POIS>=0.3331815;Frequency_MAIS<0.0832955;Frequency_ORGE<0.0832955;Frequency_TOURNESOL<0.0832955;Situation.Rotation4<0.;b_HMmid>=0.1757715882;;RowSowing.1or0._BLE<0.5;SowingDepth.cm…
1469;70;0.477187902792091;0.400054916031299;0.554320889552882;Situation.Stock2<0.5;;Frequency_COLZA>=0.2082385;;mu_WMlate<0.2187790445;;timeLastTillSow_COLZA>=8.5;;timeLastTillSow_BLE<34.5;;PeaFloweringTT>=203.62500325;;mu_HMmid<0.2668201583;reductionDepth<0.0007975;shootLength>=401.3406249;rootLength>=60.994101195;TTcot<49.3500005;TTplant<48.8500005;TTflo<599.40623315;tPhoto3<21.02296665;tPhoto4…
359;50;0.475976094855549;0.360969586090145;0.590982603620953;Situation.Stock2<0.5;;Frequency_COLZA>=0.2082385;;mu_WMlate<0.2187790445;;timeLastTillSow_COLZA>=8.5;;timeLastTillSow_BLE>=34.5;;timeSow1stHerbicide_POIS<60.5;;timeHarvest1stTill_BLE<18.5;;SowingDensity.seeds.m2._BLE<444;harvestDate_BLE>=17
1461;109;0.474895284303027;0.356323186512775;0.593467382093279;Situation.Stock2<0.5;;Frequency_COLZA>=0.2082385;;mu_WMlate<0.2187790445;;timeLastTillSow_COLZA>=8.5;;timeLastTillSow_BLE<34.5;;PeaFloweringTT>=203.62500325;;mu_HMmid>=0.2668201583;reductionDepth>=0.0007975;shootLength<401.3406249;rootLength<60.994101195;TTcot>=49.3500005;TTplant>=48.8500005;TTflo>=599.40623315;tPhoto3>=21.02296665;tP…
141;85;0.462660519097714;0.487991289713525;0.437329748481903;Situation.Stock2<0.5;;Frequency_COLZA<0.2082385;;Situation.Rotation1>=0.5;CropRotationLength_R<4;Frequency_BLE>=0.3331815;Frequency_COLZA<0.0832955;Frequency_POIS>=0.3331815;Frequency_MAIS<0.0832955;Frequency_ORGE<0.0832955;Frequency_TOURNESOL<0.0832955;Situation.Rotation4<0.;b_HMmid<0.1757715882;;max_height<100.39672038;seedWeight>=164…
2934;60;0.462262360810563;0.503937042019329;0.420587679601796;Situation.Stock2<0.5;;Frequency_COLZA>=0.2082385;;mu_WMlate<0.2187790445;;timeLastTillSow_COLZA>=8.5;;timeLastTillSow_BLE<34.5;;PeaFloweringTT>=203.62500325;;mu_HMmid<0.2668201583;reductionDepth<0.0007975;shootLength>=401.3406249;rootLength>=60.994101195;TTcot<49.3500005;TTplant<48.8500005;TTflo<599.40623315;tPhoto3<21.02296665;tPhoto4…
743;105;0.46043922853517;0.413452906363494;0.507425550706846;Situation.Stock2<0.5;;Frequency_COLZA>=0.2082385;;mu_WMlate<0.2187790445;;timeLastTillSow_COLZA<8.5;;timeLastTillSow_POIS>=20.5;;propWeededArea_BLE<0.666195;;MeanTillageDepth_COLZA>=11.225;;timeLastHerbicideHarvest_COLZA>=41;;nbPseudoRootOnlyHerbicides_R<0.583067;
2149;20;0.460208886414708;0.574020591949863;0.346397180879553;Situation.Stock2<0.5;;Frequency_COLZA<0.2082385;;Situation.Rotation1>=0.5;CropRotationLength_R<4;Frequency_BLE>=0.3331815;Frequency_COLZA<0.0832955;Frequency_POIS>=0.3331815;Frequency_MAIS<0.0832955;Frequency_ORGE<0.0832955;Frequency_TOURNESOL<0.0832955;Situation.Rotation4<0.;b_HMmid>=0.1757715882;;RowSowing.1or0._BLE<0.5;SowingDepth.c…
259;10;0.457524033765179;0.588612593111282;0.326435474419076;Situation.Stock2<0.5;;Frequency_COLZA<0.2082385;;Situation.Rotation1>=0.5;CropRotationLength_R<4;Frequency_BLE>=0.3331815;Frequency_COLZA<0.0832955;Frequency_POIS>=0.3331815;Frequency_MAIS<0.0832955;Frequency_ORGE<0.0832955;Frequency_TOURNESOL<0.0832955;Situation.Rotation4<0.;b_HMmid>=0.1757715882;;RowSowing.1or0._BLE>=0.5;SowingDepth.c…
1295;55;0.455742267304733;0.339288444035599;0.572196090573868;Situation.Stock2<0.5;;Frequency_COLZA>=0.2082385;;mu_WMlate>=0.2187790445;;nbTillageOtherThanPloughOrRoll_R<3.7066405;;PrimaryCropSowingDate_COLZA>=234.5;;harvestDate_COLZA<190.5;;harvestDate_BLE>=186.5;;timeSow1stMechWeeding_BLE>=62.625;;nbShreddingFallow.Broyage._R>=0.4164765;;nbPseudorootHerbicides_COLZA<0.5;
374;130;0.455717641466741;0.361741804193254;0.549693478740227;Situation.Stock2<0.5;;Frequency_COLZA>=0.2082385;;mu_WMlate<0.2187790445;;timeLastTillSow_COLZA<8.5;;timeLastTillSow_POIS>=20.5;;propWeededArea_BLE>=0.666195;;PrimaryCropSowingDate_COLZA<257;;meanMechWeedDepth.cm._R<3.7222225;
325;35;0.452969257310686;0.381628145530824;0.524310369090548;Situation.Stock2<0.5;;Frequency_COLZA>=0.2082385;;mu_WMlate>=0.2187790445;;nbTillageOtherThanPloughOrRoll_R<3.7066405;;PrimaryCropSowingDate_COLZA>=234.5;;harvestDate_COLZA>=190.5;;timeHarvest1stTill_POIS<75.5;;nbPseudorootHerbicides_COLZA>=1.5;
657;10;0.452480560656715;0.276854986904196;0.628106134409234;Situation.Stock2<0.5;;Frequency_COLZA>=0.2082385;;mu_WMlate>=0.2187790445;;nbTillageOtherThanPloughOrRoll_R<3.7066405;;PrimaryCropSowingDate_COLZA<234.5;;PeaFloweringTT>=766.34327675;;timeLastTillSow_BLE>=13.5;;nbSystemicHerbicides_BLE<2.5;;meanMechWeedDepth.cm._COLZA>=4.25;
1366;43;0.448253970042036;0.363722667255002;0.53278527282907;Situation.Stock2<0.5;;Frequency_COLZA>=0.2082385;;mu_WMlate>=0.2187790445;;nbTillageOtherThanPloughOrRoll_R>=3.7066405;;PeaFloweringTT>=489.12496575;;RLHearly<0.564194526666667;b_WMmid>=0.3958476145;mu_SLAlate>=0.60686386166666;nbMechWeeding_R<3.4984025;;MaxTillageDepth_COLZA>=8.5;;harvestDate_BLE>=223.5;;nbHerbMonocotSup50_BLE<1.5;
370;55;0.444907278928616;0.339440461556198;0.550374096301033;Situation.Stock2<0.5;;Frequency_COLZA>=0.2082385;;mu_WMlate<0.2187790445;;timeLastTillSow_COLZA<8.5;;timeLastTillSow_POIS>=20.5;;propWeededArea_BLE<0.666195;;MeanTillageDepth_COLZA>=11.225;;timeLastHerbicideHarvest_COLZA<41;
761;55;0.444080227322123;0.411607706650246;0.476552747994;Situation.Stock2<0.5;;Frequency_COLZA>=0.2082385;;mu_WMlate<0.2187790445;;timeLastTillSow_COLZA<8.5;;timeLastTillSow_POIS<20.5;;b_WMlate>=0.303223772833333;seedWeight>=164.8037536;r50>=115.52390215;RGR>=0.02156;Epsi_b>=3.395;max_height<103.3499985;Emax>=250.92408;WinterAnnual<0.5;tFrostMid1>=-9.5;tFrostMid2>=-16.4615387;tFrostLate1<-0.0336…
353;20;0.441604740567827;0.590579815717658;0.292629665417996;Situation.Stock2<0.5;;Frequency_COLZA>=0.2082385;;mu_WMlate<0.2187790445;;timeLastTillSow_COLZA>=8.5;;timeLastTillSow_BLE>=34.5;;timeSow1stHerbicide_POIS>=60.5;;nbSuperficialTillage_BLE>=1.5;;SummerPlough_R>=0.583067;nbRolling_POIS>=1.
661;31;0.441181066938502;0.294657334643832;0.587704799233172;Situation.Stock2<0.5;;Frequency_COLZA>=0.2082385;;mu_WMlate>=0.2187790445;;nbTillageOtherThanPloughOrRoll_R<3.7066405;;PrimaryCropSowingDate_COLZA<234.5;;PeaFloweringTT>=766.34327675;;timeLastTillSow_BLE<13.5;;mu_HMmid<0.4462027445;RGR<0.024476143;tPhoto2<26.859537185;tPhoto3<29.697049055;tPhoto4<33.28797385;max_height<170.75529885;tFro…
186;30;0.440104397249566;0.461004051079268;0.419204743419865;Situation.Stock2<0.5;;Frequency_COLZA>=0.2082385;;mu_WMlate<0.2187790445;;timeLastTillSow_COLZA<8.5;;timeLastTillSow_POIS>=20.5;;propWeededArea_BLE>=0.666195;;PrimaryCropSowingDate_COLZA>=257;
276;60;0.44004520345233;0.54783476044427;0.33225564646039;Situation.Stock2<0.5;;Frequency_COLZA<0.2082385;;Situation.Rotation1>=0.5;CropRotationLength_R<4;Frequency_BLE>=0.3331815;Frequency_COLZA<0.0832955;Frequency_POIS>=0.3331815;Frequency_MAIS<0.0832955;Frequency_ORGE<0.0832955;Frequency_TOURNESOL<0.0832955;Situation.Rotation4<0.;b_HMmid<0.1757715882;;max_height>=100.39672038;seedWeight<164.80…
181;25;0.438363609484018;0.245105185188525;0.631622033779511;Situation.Stock2<0.5;;Frequency_COLZA>=0.2082385;;mu_WMlate<0.2187790445;;timeLastTillSow_COLZA>=8.5;;timeLastTillSow_BLE<34.5;;PeaFloweringTT<203.62500325;;nbRolling_COLZA>=0.5;
591;45;0.437082955110747;0.38035693577706;0.493808974444434;Situation.Stock2<0.5;;Frequency_COLZA<0.2082385;;Situation.Rotation1<0.5;CropRotationLength_R>=4;Frequency_BLE<0.3331815;Frequency_COLZA>=0.0832955;Frequency_POIS<0.3331815;Frequency_MAIS>=0.0832955;Frequency_ORGE>=0.0832955;Frequency_TOURNESOL>=0.0832955;Situation.Rotation4>=0.;winterTillage_POIS<6.5;;harvestDate_TOURNESOL<251.5;;MeanTi…
26;20;0.436980827555075;0.346316816056458;0.527644839053693;Situation.Stock2>=0.5;;timeLastTillSow_BLE>=22.5;;mu_WMlate<0.2187790445;;EfficacyDicot._COLZA<0.25;nbHerbDicotSup50_COLZA<0.
2937;64;0.435772747885145;0.422818061700992;0.448727434069297;Situation.Stock2<0.5;;Frequency_COLZA>=0.2082385;;mu_WMlate<0.2187790445;;timeLastTillSow_COLZA>=8.5;;timeLastTillSow_BLE<34.5;;PeaFloweringTT>=203.62500325;;mu_HMmid<0.2668201583;reductionDepth<0.0007975;shootLength>=401.3406249;rootLength>=60.994101195;TTcot<49.3500005;TTplant<48.8500005;TTflo<599.40623315;tPhoto3<21.02296665;tPhoto4…
10926;164;0.435047361171292;0.389690517822753;0.480404204519831;Situation.Stock2<0.5;;Frequency_COLZA>=0.2082385;;mu_WMlate>=0.2187790445;;nbTillageOtherThanPloughOrRoll_R>=3.7066405;;PeaFloweringTT>=489.12496575;;RLHearly<0.564194526666667;b_WMmid>=0.3958476145;mu_SLAlate>=0.60686386166666;nbMechWeeding_R<3.4984025;;MaxTillageDepth_COLZA>=8.5;;harvestDate_BLE<223.5;;summerTillage_POIS<8.5;;mu_SL…
10923;316;0.434356629615534;0.324413567797881;0.544299691433187;Situation.Stock2<0.5;;Frequency_COLZA>=0.2082385;;mu_WMlate>=0.2187790445;;nbTillageOtherThanPloughOrRoll_R>=3.7066405;;PeaFloweringTT>=489.12496575;;RLHearly<0.564194526666667;b_WMmid>=0.3958476145;mu_SLAlate>=0.60686386166666;nbMechWeeding_R<3.4984025;;MaxTillageDepth_COLZA>=8.5;;harvestDate_BLE<223.5;;summerTillage_POIS<8.5;;mu_SL…
1075;45;0.433570634018766;0.471175601828855;0.395965666208676;Situation.Stock2<0.5;;Frequency_COLZA<0.2082385;;Situation.Rotation1>=0.5;CropRotationLength_R<4;Frequency_BLE>=0.3331815;Frequency_COLZA<0.0832955;Frequency_POIS>=0.3331815;Frequency_MAIS<0.0832955;Frequency_ORGE<0.0832955;Frequency_TOURNESOL<0.0832955;Situation.Rotation4<0.;b_HMmid>=0.1757715882;;RowSowing.1or0._BLE<0.5;SowingDepth.c…
335;87;0.428614630735356;0.244181543522331;0.613047717948381;Situation.Stock2<0.5;;Frequency_COLZA>=0.2082385;;mu_WMlate>=0.2187790445;;nbTillageOtherThanPloughOrRoll_R<3.7066405;;PrimaryCropSowingDate_COLZA<234.5;;PeaFloweringTT<766.34327675;;MaxTillageDepth_BLE>=18.5;;SowingDensity.seeds.m2._BLE<398;
369;115;0.422037442221821;0.453156458107585;0.390918426336058;Situation.Stock2<0.5;;Frequency_COLZA>=0.2082385;;mu_WMlate<0.2187790445;;timeLastTillSow_COLZA<8.5;;timeLastTillSow_POIS>=20.5;;propWeededArea_BLE<0.666195;;MeanTillageDepth_COLZA<11.225;;SowingDepth.cm._COLZA<2.5;
1310;60;0.420720026421123;0.324150613139153;0.517289439703094;Situation.Stock2<0.5;;Frequency_COLZA>=0.2082385;;mu_WMlate>=0.2187790445;;nbTillageOtherThanPloughOrRoll_R<3.7066405;;PrimaryCropSowingDate_COLZA>=234.5;;harvestDate_COLZA>=190.5;;timeHarvest1stTill_POIS>=75.5;;nbFallowHerbicides_R<0.832953;nbFallowHerbicides_POIS<0.;PrimaryCropSowingDate_COLZA<269;;EfficacyDicot._POIS>=0.9789195;
5173;25;0.418882697861107;0.288923290008654;0.54884210571356;Situation.Stock2<0.5;;Frequency_COLZA>=0.2082385;;mu_WMlate>=0.2187790445;;nbTillageOtherThanPloughOrRoll_R<3.7066405;;PrimaryCropSowingDate_COLZA>=234.5;;harvestDate_COLZA<190.5;;harvestDate_BLE>=186.5;;timeSow1stMechWeeding_BLE>=62.625;;nbShreddingFallow.Broyage._R<0.4164765;;timeSow1stMechWeeding_BLE<130.75;propWeededArea_R<0.725443;…
1321;81;0.418725303706859;0.340647199690211;0.496803407723508;Situation.Stock2<0.5;;Frequency_COLZA>=0.2082385;;mu_WMlate>=0.2187790445;;nbTillageOtherThanPloughOrRoll_R<3.7066405;;PrimaryCropSowingDate_COLZA<234.5;;PeaFloweringTT>=766.34327675;;timeLastTillSow_BLE<13.5;;mu_HMmid<0.4462027445;RGR<0.024476143;tPhoto2<26.859537185;tPhoto3<29.697049055;tPhoto4<33.28797385;max_height<170.75529885;tFr…
1291;85;0.41598740353903;0.40155922309384;0.43041558398422;Situation.Stock2<0.5;;Frequency_COLZA>=0.2082385;;mu_WMlate>=0.2187790445;;nbTillageOtherThanPloughOrRoll_R<3.7066405;;PrimaryCropSowingDate_COLZA>=234.5;;harvestDate_COLZA<190.5;;harvestDate_BLE>=186.5;;timeSow1stMechWeeding_BLE<62.625;;nbHerbicides_R>=1.7075535;;SowingDepth.cm._BLE<2.5;
173;69;0.415627835812454;0.217981650131132;0.613274021493776;Situation.Stock2<0.5;;Frequency_COLZA>=0.2082385;;mu_WMlate>=0.2187790445;;nbTillageOtherThanPloughOrRoll_R>=3.7066405;;PeaFloweringTT<489.12496575;;Interrow.cm._BLE>=21.5;;SummerTillage_R>=3.4984025;
1466;65;0.412207162650051;0.501101376992411;0.323312948307692;Situation.Stock2<0.5;;Frequency_COLZA>=0.2082385;;mu_WMlate<0.2187790445;;timeLastTillSow_COLZA>=8.5;;timeLastTillSow_BLE<34.5;;PeaFloweringTT>=203.62500325;;mu_HMmid<0.2668201583;reductionDepth<0.0007975;shootLength>=401.3406249;rootLength>=60.994101195;TTcot<49.3500005;TTplant<48.8500005;TTflo<599.40623315;tPhoto3<21.02296665;tPhoto4…
1457;215;0.407487534223362;0.394488307250076;0.420486761196649;Situation.Stock2<0.5;;Frequency_COLZA>=0.2082385;;mu_WMlate<0.2187790445;;timeLastTillSow_COLZA>=8.5;;timeLastTillSow_BLE<34.5;;PeaFloweringTT>=203.62500325;;mu_HMmid>=0.2668201583;reductionDepth>=0.0007975;shootLength<401.3406249;rootLength<60.994101195;TTcot>=49.3500005;TTplant>=48.8500005;TTflo>=599.40623315;tPhoto3>=21.02296665;tP…
742;50;0.407271436884212;0.450312483075668;0.364230390692757;Situation.Stock2<0.5;;Frequency_COLZA>=0.2082385;;mu_WMlate<0.2187790445;;timeLastTillSow_COLZA<8.5;;timeLastTillSow_POIS>=20.5;;propWeededArea_BLE<0.666195;;MeanTillageDepth_COLZA>=11.225;;timeLastHerbicideHarvest_COLZA>=41;;nbPseudoRootOnlyHerbicides_R>=0.583067;
538;50;0.405250127425121;0.470666308540021;0.339833946310221;Situation.Stock2<0.5;;Frequency_COLZA<0.2082385;;Situation.Rotation1>=0.5;CropRotationLength_R<4;Frequency_BLE>=0.3331815;Frequency_COLZA<0.0832955;Frequency_POIS>=0.3331815;Frequency_MAIS<0.0832955;Frequency_ORGE<0.0832955;Frequency_TOURNESOL<0.0832955;Situation.Rotation4<0.;b_HMmid>=0.1757715882;;RowSowing.1or0._BLE<0.5;SowingDepth.cm…
5842;15;0.400237763396205;0.182053961587162;0.618421565205248;Situation.Stock2<0.5;;Frequency_COLZA>=0.2082385;;mu_WMlate<0.2187790445;;timeLastTillSow_COLZA>=8.5;;timeLastTillSow_BLE<34.5;;PeaFloweringTT>=203.62500325;;mu_HMmid>=0.2668201583;reductionDepth>=0.0007975;shootLength<401.3406249;rootLength<60.994101195;TTcot>=49.3500005;TTplant>=48.8500005;TTflo>=599.40623315;tPhoto3>=21.02296665;tPh…
1351;121;0.398680180503575;0.258454718427892;0.538905642579258;Situation.Stock2<0.5;;Frequency_COLZA>=0.2082385;;mu_WMlate>=0.2187790445;;nbTillageOtherThanPloughOrRoll_R>=3.7066405;;PeaFloweringTT>=489.12496575;;RLHearly>=0.564194526666667;b_WMmid<0.3958476145;mu_SLAlate<0.60686386166666;timeSow1stHerbicide_BLE>=37;;RowSowing.1or0._POIS>=0.5;SowingDepth.cm._POIS>=0.;timeSow1stMechWeeding_POIS<65…
760;50;0.398117734605115;0.254282751074604;0.541952718135626;Situation.Stock2<0.5;;Frequency_COLZA>=0.2082385;;mu_WMlate<0.2187790445;;timeLastTillSow_COLZA<8.5;;timeLastTillSow_POIS<20.5;;b_WMlate>=0.303223772833333;seedWeight>=164.8037536;r50>=115.52390215;RGR>=0.02156;Epsi_b>=3.395;max_height<103.3499985;Emax>=250.92408;WinterAnnual<0.5;tFrostMid1>=-9.5;tFrostMid2>=-16.4615387;tFrostLate1<-0.0…
133;30;0.395802446402436;0.437433295611556;0.354171597193316;Situation.Stock2<0.5;;Frequency_COLZA<0.2082385;;Situation.Rotation1>=0.5;CropRotationLength_R<4;Frequency_BLE>=0.3331815;Frequency_COLZA<0.0832955;Frequency_POIS>=0.3331815;Frequency_MAIS<0.0832955;Frequency_ORGE<0.0832955;Frequency_TOURNESOL<0.0832955;Situation.Rotation4<0.;b_HMmid>=0.1757715882;;RowSowing.1or0._BLE<0.5;SowingDepth.cm…
376;55;0.393978248906674;0.37393090931762;0.414025588495728;Situation.Stock2<0.5;;Frequency_COLZA>=0.2082385;;mu_WMlate<0.2187790445;;timeLastTillSow_COLZA<8.5;;timeLastTillSow_POIS<20.5;;b_WMlate<0.303223772833333;seedWeight<164.8037536;r50<115.52390215;RGR<0.02156;Epsi_b<3.395;max_height>=103.3499985;Emax<250.92408;WinterAnnual>=0.5;tFrostMid1<-9.5;tFrostMid2<-16.4615387;tFrostLate1>=-0.0336955…
643;30;0.393183908640311;0.301190032310601;0.485177784970021;Situation.Stock2<0.5;;Frequency_COLZA>=0.2082385;;mu_WMlate>=0.2187790445;;nbTillageOtherThanPloughOrRoll_R<3.7066405;;PrimaryCropSowingDate_COLZA>=234.5;;harvestDate_COLZA<190.5;;harvestDate_BLE<186.5;;Interrow.cm._COLZA<29.5;;propWeededArea_COLZA>=0.771089;
766;15;0.392608090690776;0.247752895675496;0.537463285706056;Situation.Stock2<0.5;;Frequency_COLZA>=0.2082385;;mu_WMlate<0.2187790445;;timeLastTillSow_COLZA<8.5;;timeLastTillSow_POIS<20.5;;b_WMlate>=0.303223772833333;seedWeight>=164.8037536;r50>=115.52390215;RGR>=0.02156;Epsi_b>=3.395;max_height<103.3499985;Emax>=250.92408;WinterAnnual<0.5;tFrostMid1>=-9.5;tFrostMid2>=-16.4615387;tFrostLate1<-0.0…
10922;164;0.3898993403601;0.327422003568589;0.45237667715161;Situation.Stock2<0.5;;Frequency_COLZA>=0.2082385;;mu_WMlate>=0.2187790445;;nbTillageOtherThanPloughOrRoll_R>=3.7066405;;PeaFloweringTT>=489.12496575;;RLHearly<0.564194526666667;b_WMmid>=0.3958476145;mu_SLAlate>=0.60686386166666;nbMechWeeding_R<3.4984025;;MaxTillageDepth_COLZA>=8.5;;harvestDate_BLE<223.5;;summerTillage_POIS<8.5;;mu_SLAla…
338;99;0.38922005287702;0.269331297635888;0.509108808118152;Situation.Stock2<0.5;;Frequency_COLZA>=0.2082385;;mu_WMlate>=0.2187790445;;nbTillageOtherThanPloughOrRoll_R>=3.7066405;;PeaFloweringTT>=489.12496575;;RLHearly>=0.564194526666667;b_WMmid<0.3958476145;mu_SLAlate<0.60686386166666;timeSow1stHerbicide_BLE<37;;nbHerbMonocotSup75_COLZA<2.5;
2595;45;0.389190076312961;0.2538443171231;0.524535835502822;Situation.Stock2<0.5;;Frequency_COLZA>=0.2082385;;mu_WMlate>=0.2187790445;;nbTillageOtherThanPloughOrRoll_R<3.7066405;;PrimaryCropSowingDate_COLZA>=234.5;;harvestDate_COLZA>=190.5;;timeHarvest1stTill_POIS<75.5;;nbPseudorootHerbicides_COLZA<1.5;;timeHarvest1stPlough_POIS>=19.5;;OSRbefore_POIS>=0.5;;nbSuperficialTillage_POIS<2.5;
673;75;0.384439683365297;0.373947221130744;0.39493214559985;Situation.Stock2<0.5;;Frequency_COLZA>=0.2082385;;mu_WMlate>=0.2187790445;;nbTillageOtherThanPloughOrRoll_R>=3.7066405;;PeaFloweringTT>=489.12496575;;RLHearly>=0.564194526666667;b_WMmid<0.3958476145;mu_SLAlate<0.60686386166666;timeSow1stHerbicide_BLE>=37;;RowSowing.1or0._POIS<0.5;SowingDepth.cm._POIS<0.;TTmat>=612.1432395;seedWeight>=170…
354;90;0.384297926597739;0.397897157902179;0.370698695293299;Situation.Stock2<0.5;;Frequency_COLZA>=0.2082385;;mu_WMlate<0.2187790445;;timeLastTillSow_COLZA>=8.5;;timeLastTillSow_BLE>=34.5;;timeSow1stHerbicide_POIS>=60.5;;nbSuperficialTillage_BLE<1.5;;timeLastTillSow_BLE<106;timeSow1stHerbicide_POIS>=8
658;38;0.380984276360137;0.330726724572641;0.431241828147632;Situation.Stock2<0.5;;Frequency_COLZA>=0.2082385;;mu_WMlate>=0.2187790445;;nbTillageOtherThanPloughOrRoll_R<3.7066405;;PrimaryCropSowingDate_COLZA<234.5;;PeaFloweringTT>=766.34327675;;timeLastTillSow_BLE>=13.5;;nbSystemicHerbicides_BLE>=2.5;;SowingDensity.seeds.m2._BLE>=274;
1306;95;0.380224547236574;0.360184885284661;0.400264209188486;Situation.Stock2<0.5;;Frequency_COLZA>=0.2082385;;mu_WMlate>=0.2187790445;;nbTillageOtherThanPloughOrRoll_R<3.7066405;;PrimaryCropSowingDate_COLZA>=234.5;;harvestDate_COLZA>=190.5;;timeHarvest1stTill_POIS>=75.5;;nbFallowHerbicides_R>=0.832953;nbFallowHerbicides_POIS>=0.;harvestDate_BLE>=185.5;;nbRootHerbicides_BLE<1.5;
37;595;0.378191391928587;0.383314398952663;0.37306838490451;Situation.Stock2<0.5;;Frequency_COLZA<0.2082385;;Situation.Rotation1<0.5;CropRotationLength_R>=4;Frequency_BLE<0.3331815;Frequency_COLZA>=0.0832955;Frequency_POIS<0.3331815;Frequency_MAIS>=0.0832955;Frequency_ORGE>=0.0832955;Frequency_TOURNESOL>=0.0832955;Situation.Rotation4>=0.;winterTillage_POIS<6.5;;harvestDate_TOURNESOL>=251.5;
178;40;0.377798400812553;0.380857598222099;0.374739203403007;Situation.Stock2<0.5;;Frequency_COLZA>=0.2082385;;mu_WMlate<0.2187790445;;timeLastTillSow_COLZA>=8.5;;timeLastTillSow_BLE>=34.5;;timeSow1stHerbicide_POIS<60.5;;timeHarvest1stTill_BLE>=18.5;
174;13;0.376419629693629;0.303080464047607;0.449758795339652;Situation.Stock2<0.5;;Frequency_COLZA>=0.2082385;;mu_WMlate>=0.2187790445;;nbTillageOtherThanPloughOrRoll_R>=3.7066405;;PeaFloweringTT<489.12496575;;Interrow.cm._BLE<21.5;;timeLastTillSow_BLE>=10;
172;31;0.37582017997585;0.305813082330048;0.445827277621652;Situation.Stock2<0.5;;Frequency_COLZA>=0.2082385;;mu_WMlate>=0.2187790445;;nbTillageOtherThanPloughOrRoll_R>=3.7066405;;PeaFloweringTT<489.12496575;;Interrow.cm._BLE>=21.5;;SummerTillage_R<3.4984025;
38;20;0.374423058733379;0.323018935236412;0.425827182230346;Situation.Stock2<0.5;;Frequency_COLZA<0.2082385;;Situation.Rotation1<0.5;CropRotationLength_R>=4;Frequency_BLE<0.3331815;Frequency_COLZA>=0.0832955;Frequency_POIS<0.3331815;Frequency_MAIS>=0.0832955;Frequency_ORGE>=0.0832955;Frequency_TOURNESOL>=0.0832955;Situation.Rotation4>=0.;winterTillage_POIS>=6.5;;timeHarvest1stTill_MAIS>=20;Summer…
334;27;0.373442849482635;0.328183447478483;0.418702251486786;Situation.Stock2<0.5;;Frequency_COLZA>=0.2082385;;mu_WMlate>=0.2187790445;;nbTillageOtherThanPloughOrRoll_R<3.7066405;;PrimaryCropSowingDate_COLZA<234.5;;PeaFloweringTT<766.34327675;;MaxTillageDepth_BLE>=18.5;;SowingDensity.seeds.m2._BLE>=398;
112;20;0.371032899488421;0.276839586180485;0.465226212796358;Situation.Stock2>=0.5;;timeLastTillSow_BLE<22.5;;b_HMmid>=0.1757715882;;timeLastHerbicideHarvest_BLE<55.5;;SummerTillage_R<1.8324965;;timeLastTillSow_COLZA>=23;
662;7;0.369829849050912;0.334701117920992;0.404958580180831;Situation.Stock2<0.5;;Frequency_COLZA>=0.2082385;;mu_WMlate>=0.2187790445;;nbTillageOtherThanPloughOrRoll_R<3.7066405;;PrimaryCropSowingDate_COLZA<234.5;;PeaFloweringTT>=766.34327675;;timeLastTillSow_BLE<13.5;;mu_HMmid>=0.4462027445;RGR>=0.024476143;tPhoto2>=26.859537185;tPhoto3>=29.697049055;tPhoto4>=33.28797385;max_height>=170.75529885…
5462;15;0.367757017313843;0.443720209928765;0.291793824698921;Situation.Stock2<0.5;;Frequency_COLZA>=0.2082385;;mu_WMlate>=0.2187790445;;nbTillageOtherThanPloughOrRoll_R>=3.7066405;;PeaFloweringTT>=489.12496575;;RLHearly<0.564194526666667;b_WMmid>=0.3958476145;mu_SLAlate>=0.60686386166666;nbMechWeeding_R<3.4984025;;MaxTillageDepth_COLZA>=8.5;;harvestDate_BLE<223.5;;summerTillage_POIS<8.5;;mu_SLAl…
333;86;0.366271267988863;0.232065005160439;0.500477530817287;Situation.Stock2<0.5;;Frequency_COLZA>=0.2082385;;mu_WMlate>=0.2187790445;;nbTillageOtherThanPloughOrRoll_R<3.7066405;;PrimaryCropSowingDate_COLZA<234.5;;PeaFloweringTT<766.34327675;;MaxTillageDepth_BLE<18.5;;nbRootHerbicides_POIS>=0.5;
2920;64;0.366184021864275;0.30510976734292;0.42725827638563;Situation.Stock2<0.5;;Frequency_COLZA>=0.2082385;;mu_WMlate<0.2187790445;;timeLastTillSow_COLZA>=8.5;;timeLastTillSow_BLE<34.5;;PeaFloweringTT>=203.62500325;;mu_HMmid>=0.2668201583;reductionDepth>=0.0007975;shootLength<401.3406249;rootLength<60.994101195;TTcot>=49.3500005;TTplant>=48.8500005;TTflo>=599.40623315;tPhoto3>=21.02296665;tPhot…
732;89;0.36446907110364;0.421928896281132;0.307009245926148;Situation.Stock2<0.5;;Frequency_COLZA>=0.2082385;;mu_WMlate<0.2187790445;;timeLastTillSow_COLZA>=8.5;;timeLastTillSow_BLE<34.5;;PeaFloweringTT>=203.62500325;;mu_HMmid<0.2668201583;reductionDepth<0.0007975;shootLength>=401.3406249;rootLength>=60.994101195;TTcot<49.3500005;TTplant<48.8500005;TTflo<599.40623315;tPhoto3<21.02296665;tPhoto4<3…
1456;28;0.362579539312195;0.248533838146647;0.476625240477743;Situation.Stock2<0.5;;Frequency_COLZA>=0.2082385;;mu_WMlate<0.2187790445;;timeLastTillSow_COLZA>=8.5;;timeLastTillSow_BLE<34.5;;PeaFloweringTT>=203.62500325;;mu_HMmid>=0.2668201583;reductionDepth>=0.0007975;shootLength<401.3406249;rootLength<60.994101195;TTcot>=49.3500005;TTplant>=48.8500005;TTflo>=599.40623315;tPhoto3>=21.02296665;tPh…
590;110;0.36086225437982;0.369950230291009;0.351774278468631;Situation.Stock2<0.5;;Frequency_COLZA<0.2082385;;Situation.Rotation1<0.5;CropRotationLength_R>=4;Frequency_BLE<0.3331815;Frequency_COLZA>=0.0832955;Frequency_POIS<0.3331815;Frequency_MAIS>=0.0832955;Frequency_ORGE>=0.0832955;Frequency_TOURNESOL>=0.0832955;Situation.Rotation4>=0.;winterTillage_POIS<6.5;;harvestDate_TOURNESOL<251.5;;MeanT…
340;107;0.359736841339619;0.339411495725165;0.380062186954074;Situation.Stock2<0.5;;Frequency_COLZA>=0.2082385;;mu_WMlate>=0.2187790445;;nbTillageOtherThanPloughOrRoll_R>=3.7066405;;PeaFloweringTT>=489.12496575;;RLHearly<0.564194526666667;b_WMmid>=0.3958476145;mu_SLAlate>=0.60686386166666;nbMechWeeding_R<3.4984025;;MaxTillageDepth_COLZA<8.5;
2699;126;0.359001793075347;0.314193398939878;0.403810187210817;Situation.Stock2<0.5;;Frequency_COLZA>=0.2082385;;mu_WMlate>=0.2187790445;;nbTillageOtherThanPloughOrRoll_R>=3.7066405;;PeaFloweringTT>=489.12496575;;RLHearly>=0.564194526666667;b_WMmid<0.3958476145;mu_SLAlate<0.60686386166666;timeSow1stHerbicide_BLE>=37;;RowSowing.1or0._POIS>=0.5;SowingDepth.cm._POIS>=0.;timeSow1stMechWeeding_POIS>=6…
5172;225;0.357728768701337;0.382075670057798;0.333381867344877;Situation.Stock2<0.5;;Frequency_COLZA>=0.2082385;;mu_WMlate>=0.2187790445;;nbTillageOtherThanPloughOrRoll_R<3.7066405;;PrimaryCropSowingDate_COLZA>=234.5;;harvestDate_COLZA<190.5;;harvestDate_BLE>=186.5;;timeSow1stMechWeeding_BLE>=62.625;;nbShreddingFallow.Broyage._R<0.4164765;;timeSow1stMechWeeding_BLE<130.75;propWeededArea_R<0.72544…
654;20;0.35548372046357;0.328860322725381;0.38210711820176;Situation.Stock2<0.5;;Frequency_COLZA>=0.2082385;;mu_WMlate>=0.2187790445;;nbTillageOtherThanPloughOrRoll_R<3.7066405;;PrimaryCropSowingDate_COLZA>=234.5;;harvestDate_COLZA>=190.5;;timeHarvest1stTill_POIS>=75.5;;nbFallowHerbicides_R<0.832953;nbFallowHerbicides_POIS<0.;PrimaryCropSowingDate_COLZA>=269;
294;285;0.354288541626871;0.392303575674718;0.316273507579025;Situation.Stock2<0.5;;Frequency_COLZA<0.2082385;;Situation.Rotation1<0.5;CropRotationLength_R>=4;Frequency_BLE<0.3331815;Frequency_COLZA>=0.0832955;Frequency_POIS<0.3331815;Frequency_MAIS>=0.0832955;Frequency_ORGE>=0.0832955;Frequency_TOURNESOL>=0.0832955;Situation.Rotation4>=0.;winterTillage_POIS<6.5;;harvestDate_TOURNESOL<251.5;;Mean…
5460;123;0.35351890636268;0.268873378645525;0.438164434079836;Situation.Stock2<0.5;;Frequency_COLZA>=0.2082385;;mu_WMlate>=0.2187790445;;nbTillageOtherThanPloughOrRoll_R>=3.7066405;;PeaFloweringTT>=489.12496575;;RLHearly<0.564194526666667;b_WMmid>=0.3958476145;mu_SLAlate>=0.60686386166666;nbMechWeeding_R<3.4984025;;MaxTillageDepth_COLZA>=8.5;;harvestDate_BLE<223.5;;summerTillage_POIS<8.5;;mu_SLAl…
1320;119;0.349259342851169;0.310318072139281;0.388200613563056;Situation.Stock2<0.5;;Frequency_COLZA>=0.2082385;;mu_WMlate>=0.2187790445;;nbTillageOtherThanPloughOrRoll_R<3.7066405;;PrimaryCropSowingDate_COLZA<234.5;;PeaFloweringTT>=766.34327675;;timeLastTillSow_BLE<13.5;;mu_HMmid<0.4462027445;RGR<0.024476143;tPhoto2<26.859537185;tPhoto3<29.697049055;tPhoto4<33.28797385;max_height<170.75529885;tF…
361;37;0.3480316989733;0.235717521797669;0.460345876148931;Situation.Stock2<0.5;;Frequency_COLZA>=0.2082385;;mu_WMlate<0.2187790445;;timeLastTillSow_COLZA>=8.5;;timeLastTillSow_BLE<34.5;;PeaFloweringTT<203.62500325;;nbRolling_COLZA<0.5;;timeLastTillSow_COLZA>=34.5;
2594;85;0.345308200833997;0.320182468654683;0.370433933013311;Situation.Stock2<0.5;;Frequency_COLZA>=0.2082385;;mu_WMlate>=0.2187790445;;nbTillageOtherThanPloughOrRoll_R<3.7066405;;PrimaryCropSowingDate_COLZA>=234.5;;harvestDate_COLZA>=190.5;;timeHarvest1stTill_POIS<75.5;;nbPseudorootHerbicides_COLZA<1.5;;timeHarvest1stPlough_POIS>=19.5;;OSRbefore_POIS>=0.5;;nbSuperficialTillage_POIS>=2.5;
656;463;0.342953833299146;0.309827875362679;0.376079791235613;Situation.Stock2<0.5;;Frequency_COLZA>=0.2082385;;mu_WMlate>=0.2187790445;;nbTillageOtherThanPloughOrRoll_R<3.7066405;;PrimaryCropSowingDate_COLZA<234.5;;PeaFloweringTT>=766.34327675;;timeLastTillSow_BLE>=13.5;;nbSystemicHerbicides_BLE<2.5;;meanMechWeedDepth.cm._COLZA<4.25;
2698;80;0.342703924746621;0.221431310731501;0.463976538761741;Situation.Stock2<0.5;;Frequency_COLZA>=0.2082385;;mu_WMlate>=0.2187790445;;nbTillageOtherThanPloughOrRoll_R>=3.7066405;;PeaFloweringTT>=489.12496575;;RLHearly>=0.564194526666667;b_WMmid<0.3958476145;mu_SLAlate<0.60686386166666;timeSow1stHerbicide_BLE>=37;;RowSowing.1or0._POIS>=0.5;SowingDepth.cm._POIS>=0.;timeSow1stMechWeeding_POIS>=65…
68;95;0.340361756682962;0.507215936184468;0.173507577181455;Situation.Stock2<0.5;;Frequency_COLZA<0.2082385;;Situation.Rotation1>=0.5;CropRotationLength_R<4;Frequency_BLE>=0.3331815;Frequency_COLZA<0.0832955;Frequency_POIS>=0.3331815;Frequency_MAIS<0.0832955;Frequency_ORGE<0.0832955;Frequency_TOURNESOL<0.0832955;Situation.Rotation4<0.;b_HMmid<0.1757715882;;max_height>=100.39672038;seedWeight<164.…
1350;20;0.338901593475144;0.320037319386311;0.357765867563977;Situation.Stock2<0.5;;Frequency_COLZA>=0.2082385;;mu_WMlate>=0.2187790445;;nbTillageOtherThanPloughOrRoll_R>=3.7066405;;PeaFloweringTT>=489.12496575;;RLHearly>=0.564194526666667;b_WMmid<0.3958476145;mu_SLAlate<0.60686386166666;timeSow1stHerbicide_BLE>=37;;RowSowing.1or0._POIS>=0.5;SowingDepth.cm._POIS>=0.;timeSow1stMechWeeding_POIS<65.…
332;135;0.335920472838014;0.273359647034199;0.398481298641829;Situation.Stock2<0.5;;Frequency_COLZA>=0.2082385;;mu_WMlate>=0.2187790445;;nbTillageOtherThanPloughOrRoll_R<3.7066405;;PrimaryCropSowingDate_COLZA<234.5;;PeaFloweringTT<766.34327675;;MaxTillageDepth_BLE<18.5;;nbRootHerbicides_POIS<0.5;
72;135;0.334702868801716;0.409377893179277;0.260027844424154;Situation.Stock2<0.5;;Frequency_COLZA<0.2082385;;Situation.Rotation1<0.5;CropRotationLength_R>=4;Frequency_BLE<0.3331815;Frequency_COLZA>=0.0832955;Frequency_POIS<0.3331815;Frequency_MAIS>=0.0832955;Frequency_ORGE>=0.0832955;Frequency_TOURNESOL>=0.0832955;Situation.Rotation4>=0.;winterTillage_POIS<6.5;;harvestDate_TOURNESOL<251.5;;MeanT…
1294;20;0.333654652111978;0.309779744491882;0.357529559732074;Situation.Stock2<0.5;;Frequency_COLZA>=0.2082385;;mu_WMlate>=0.2187790445;;nbTillageOtherThanPloughOrRoll_R<3.7066405;;PrimaryCropSowingDate_COLZA>=234.5;;harvestDate_COLZA<190.5;;harvestDate_BLE>=186.5;;timeSow1stMechWeeding_BLE>=62.625;;nbShreddingFallow.Broyage._R>=0.4164765;;nbPseudorootHerbicides_COLZA>=0.5;
721;70;0.32873609501674;0.283546062643048;0.373926127390431;Situation.Stock2<0.5;;Frequency_COLZA>=0.2082385;;mu_WMlate<0.2187790445;;timeLastTillSow_COLZA>=8.5;;timeLastTillSow_BLE<34.5;;PeaFloweringTT<203.62500325;;nbRolling_COLZA<0.5;;timeLastTillSow_COLZA<34.5;;EfficacyDicot._POIS>=0.6262965;
358;10;0.327883437482419;0.346514855794552;0.309252019170287;Situation.Stock2<0.5;;Frequency_COLZA>=0.2082385;;mu_WMlate<0.2187790445;;timeLastTillSow_COLZA>=8.5;;timeLastTillSow_BLE>=34.5;;timeSow1stHerbicide_POIS<60.5;;timeHarvest1stTill_BLE<18.5;;SowingDensity.seeds.m2._BLE>=444;harvestDate_BLE<17
2936;18;0.32127251185635;0.390992031672245;0.251552992040456;Situation.Stock2<0.5;;Frequency_COLZA>=0.2082385;;mu_WMlate<0.2187790445;;timeLastTillSow_COLZA>=8.5;;timeLastTillSow_BLE<34.5;;PeaFloweringTT>=203.62500325;;mu_HMmid<0.2668201583;reductionDepth<0.0007975;shootLength>=401.3406249;rootLength>=60.994101195;TTcot<49.3500005;TTplant<48.8500005;TTflo<599.40623315;tPhoto3<21.02296665;tPhoto4<…
1298;65;0.320625226906238;0.269518999922685;0.371731453889792;Situation.Stock2<0.5;;Frequency_COLZA>=0.2082385;;mu_WMlate>=0.2187790445;;nbTillageOtherThanPloughOrRoll_R<3.7066405;;PrimaryCropSowingDate_COLZA>=234.5;;harvestDate_COLZA>=190.5;;timeHarvest1stTill_POIS<75.5;;nbPseudorootHerbicides_COLZA<1.5;;timeHarvest1stPlough_POIS<19.5;;timeLastTillSow_POIS>=21;
130;78;0.315958535649946;0.448204124644836;0.183712946655056;Situation.Stock2<0.5;;Frequency_COLZA<0.2082385;;Situation.Rotation1>=0.5;CropRotationLength_R<4;Frequency_BLE>=0.3331815;Frequency_COLZA<0.0832955;Frequency_POIS>=0.3331815;Frequency_MAIS<0.0832955;Frequency_ORGE<0.0832955;Frequency_TOURNESOL<0.0832955;Situation.Rotation4<0.;b_HMmid>=0.1757715882;;RowSowing.1or0._BLE>=0.5;SowingDepth.c…
352;110;0.313147955674192;0.38358818887965;0.242707722468733;Situation.Stock2<0.5;;Frequency_COLZA>=0.2082385;;mu_WMlate<0.2187790445;;timeLastTillSow_COLZA>=8.5;;timeLastTillSow_BLE>=34.5;;timeSow1stHerbicide_POIS>=60.5;;nbSuperficialTillage_BLE>=1.5;;SummerPlough_R<0.583067;nbRolling_POIS<1.
652;110;0.311683980778119;0.269587651569558;0.353780309986681;Situation.Stock2<0.5;;Frequency_COLZA>=0.2082385;;mu_WMlate>=0.2187790445;;nbTillageOtherThanPloughOrRoll_R<3.7066405;;PrimaryCropSowingDate_COLZA>=234.5;;harvestDate_COLZA>=190.5;;timeHarvest1stTill_POIS>=75.5;;nbFallowHerbicides_R>=0.832953;nbFallowHerbicides_POIS>=0.;harvestDate_BLE<185.5;
642;105;0.308140357535972;0.30162851680091;0.314652198271033;Situation.Stock2<0.5;;Frequency_COLZA>=0.2082385;;mu_WMlate>=0.2187790445;;nbTillageOtherThanPloughOrRoll_R<3.7066405;;PrimaryCropSowingDate_COLZA>=234.5;;harvestDate_COLZA<190.5;;harvestDate_BLE<186.5;;Interrow.cm._COLZA<29.5;;propWeededArea_COLZA<0.771089;
2148;30;0.303624570865826;0.457787644020127;0.149461497711526;Situation.Stock2<0.5;;Frequency_COLZA<0.2082385;;Situation.Rotation1>=0.5;CropRotationLength_R<4;Frequency_BLE>=0.3331815;Frequency_COLZA<0.0832955;Frequency_POIS>=0.3331815;Frequency_MAIS<0.0832955;Frequency_ORGE<0.0832955;Frequency_TOURNESOL<0.0832955;Situation.Rotation4<0.;b_HMmid>=0.1757715882;;RowSowing.1or0._BLE<0.5;SowingDepth.c…
140;11;0.302422618717961;0.415525412302595;0.189319825133328;Situation.Stock2<0.5;;Frequency_COLZA<0.2082385;;Situation.Rotation1>=0.5;CropRotationLength_R<4;Frequency_BLE>=0.3331815;Frequency_COLZA<0.0832955;Frequency_POIS>=0.3331815;Frequency_MAIS<0.0832955;Frequency_ORGE<0.0832955;Frequency_TOURNESOL<0.0832955;Situation.Rotation4<0.;b_HMmid<0.1757715882;;max_height<100.39672038;seedWeight>=164…
265;90;0.300880160054172;0.454915713116476;0.146844606991868;Situation.Stock2<0.5;;Frequency_COLZA<0.2082385;;Situation.Rotation1>=0.5;CropRotationLength_R<4;Frequency_BLE>=0.3331815;Frequency_COLZA<0.0832955;Frequency_POIS>=0.3331815;Frequency_MAIS<0.0832955;Frequency_ORGE<0.0832955;Frequency_TOURNESOL<0.0832955;Situation.Rotation4<0.;b_HMmid>=0.1757715882;;RowSowing.1or0._BLE<0.5;SowingDepth.cm…
1296;120;0.300326843642529;0.29056200225739;0.310091685027668;Situation.Stock2<0.5;;Frequency_COLZA>=0.2082385;;mu_WMlate>=0.2187790445;;nbTillageOtherThanPloughOrRoll_R<3.7066405;;PrimaryCropSowingDate_COLZA>=234.5;;harvestDate_COLZA>=190.5;;timeHarvest1stTill_POIS<75.5;;nbPseudorootHerbicides_COLZA<1.5;;timeHarvest1stPlough_POIS>=19.5;;OSRbefore_POIS<0.5;
644;110;0.298990019755738;0.323530494280797;0.274449545230678;Situation.Stock2<0.5;;Frequency_COLZA>=0.2082385;;mu_WMlate>=0.2187790445;;nbTillageOtherThanPloughOrRoll_R<3.7066405;;PrimaryCropSowingDate_COLZA>=234.5;;harvestDate_COLZA<190.5;;harvestDate_BLE>=186.5;;timeSow1stMechWeeding_BLE<62.625;;nbHerbicides_R<1.7075535;
1348;59;0.298043326362185;0.287545221762892;0.308541430961478;Situation.Stock2<0.5;;Frequency_COLZA>=0.2082385;;mu_WMlate>=0.2187790445;;nbTillageOtherThanPloughOrRoll_R>=3.7066405;;PeaFloweringTT>=489.12496575;;RLHearly>=0.564194526666667;b_WMmid<0.3958476145;mu_SLAlate<0.60686386166666;timeSow1stHerbicide_BLE>=37;;RowSowing.1or0._POIS>=0.5;SowingDepth.cm._POIS>=0.;timeSow1stMechWeeding_POIS>=65…
672;75;0.29615281331981;0.325805728035968;0.266499898603652;Situation.Stock2<0.5;;Frequency_COLZA>=0.2082385;;mu_WMlate>=0.2187790445;;nbTillageOtherThanPloughOrRoll_R>=3.7066405;;PeaFloweringTT>=489.12496575;;RLHearly>=0.564194526666667;b_WMmid<0.3958476145;mu_SLAlate<0.60686386166666;timeSow1stHerbicide_BLE>=37;;RowSowing.1or0._POIS<0.5;SowingDepth.cm._POIS<0.;TTmat<612.1432395;seedWeight<170.5…
1290;25;0.293183707233568;0.290771842204795;0.29559557226234;Situation.Stock2<0.5;;Frequency_COLZA>=0.2082385;;mu_WMlate>=0.2187790445;;nbTillageOtherThanPloughOrRoll_R<3.7066405;;PrimaryCropSowingDate_COLZA>=234.5;;harvestDate_COLZA<190.5;;harvestDate_BLE>=186.5;;timeSow1stMechWeeding_BLE<62.625;;nbHerbicides_R>=1.7075535;;SowingDepth.cm._BLE>=2.5;
146;20;0.28806562300616;0.397633980478102;0.178497265534218;Situation.Stock2<0.5;;Frequency_COLZA<0.2082385;;Situation.Rotation1<0.5;CropRotationLength_R>=4;Frequency_BLE<0.3331815;Frequency_COLZA>=0.0832955;Frequency_POIS<0.3331815;Frequency_MAIS>=0.0832955;Frequency_ORGE>=0.0832955;Frequency_TOURNESOL>=0.0832955;Situation.Rotation4>=0.;winterTillage_POIS<6.5;;harvestDate_TOURNESOL<251.5;;MeanTi…
536;72;0.275850565122127;0.358358190444636;0.193342939799618;Situation.Stock2<0.5;;Frequency_COLZA<0.2082385;;Situation.Rotation1>=0.5;CropRotationLength_R<4;Frequency_BLE>=0.3331815;Frequency_COLZA<0.0832955;Frequency_POIS>=0.3331815;Frequency_MAIS<0.0832955;Frequency_ORGE<0.0832955;Frequency_TOURNESOL<0.0832955;Situation.Rotation4<0.;b_HMmid>=0.1757715882;;RowSowing.1or0._BLE<0.5;SowingDepth.cm…
1364;20;0.273853141626872;0.281216246512707;0.266490036741036;Situation.Stock2<0.5;;Frequency_COLZA>=0.2082385;;mu_WMlate>=0.2187790445;;nbTillageOtherThanPloughOrRoll_R>=3.7066405;;PeaFloweringTT>=489.12496575;;RLHearly<0.564194526666667;b_WMmid>=0.3958476145;mu_SLAlate>=0.60686386166666;nbMechWeeding_R<3.4984025;;MaxTillageDepth_COLZA>=8.5;;harvestDate_BLE<223.5;;summerTillage_POIS>=8.5;
368;20;0.268023267304126;0.242143322397877;0.293903212210375;Situation.Stock2<0.5;;Frequency_COLZA>=0.2082385;;mu_WMlate<0.2187790445;;timeLastTillSow_COLZA<8.5;;timeLastTillSow_POIS>=20.5;;propWeededArea_BLE<0.666195;;MeanTillageDepth_COLZA<11.225;;SowingDepth.cm._COLZA>=2.5;
320;215;0.259515302722914;0.30210593584466;0.216924669601168;Situation.Stock2<0.5;;Frequency_COLZA>=0.2082385;;mu_WMlate>=0.2187790445;;nbTillageOtherThanPloughOrRoll_R<3.7066405;;PrimaryCropSowingDate_COLZA>=234.5;;harvestDate_COLZA<190.5;;harvestDate_BLE<186.5;;Interrow.cm._COLZA>=29.5;
257;35;0.254598499150216;0.333448739313973;0.17574825898646;Situation.Stock2<0.5;;Frequency_COLZA<0.2082385;;Situation.Rotation1>=0.5;CropRotationLength_R<4;Frequency_BLE>=0.3331815;Frequency_COLZA<0.0832955;Frequency_POIS>=0.3331815;Frequency_MAIS<0.0832955;Frequency_ORGE<0.0832955;Frequency_TOURNESOL<0.0832955;Situation.Rotation4<0.;b_HMmid>=0.1757715882;;RowSowing.1or0._BLE>=0.5;SowingDepth.cm…
720;44;0.253474449254686;0.280655627166118;0.226293271343254;Situation.Stock2<0.5;;Frequency_COLZA>=0.2082385;;mu_WMlate<0.2187790445;;timeLastTillSow_COLZA>=8.5;;timeLastTillSow_BLE<34.5;;PeaFloweringTT<203.62500325;;nbRolling_COLZA<0.5;;timeLastTillSow_COLZA<34.5;;EfficacyDicot._POIS<0.6262965;
258;310;0.251822873301015;0.351733666964197;0.151912079637834;Situation.Stock2<0.5;;Frequency_COLZA<0.2082385;;Situation.Rotation1>=0.5;CropRotationLength_R<4;Frequency_BLE>=0.3331815;Frequency_COLZA<0.0832955;Frequency_POIS>=0.3331815;Frequency_MAIS<0.0832955;Frequency_ORGE<0.0832955;Frequency_TOURNESOL<0.0832955;Situation.Rotation4<0.;b_HMmid>=0.1757715882;;RowSowing.1or0._BLE>=0.5;SowingDepth.…
1292;15;0.235599922109459;0.275662490969156;0.195537353249763;Situation.Stock2<0.5;;Frequency_COLZA>=0.2082385;;mu_WMlate>=0.2187790445;;nbTillageOtherThanPloughOrRoll_R<3.7066405;;PrimaryCropSowingDate_COLZA>=234.5;;harvestDate_COLZA<190.5;;harvestDate_BLE>=186.5;;timeSow1stMechWeeding_BLE>=62.625;;nbShreddingFallow.Broyage._R<0.4164765;;timeSow1stMechWeeding_BLE>=130.75;propWeededArea_R>=0.7254…
264;60;0.221612245944045;0.320428814427376;0.122795677460714;Situation.Stock2<0.5;;Frequency_COLZA<0.2082385;;Situation.Rotation1>=0.5;CropRotationLength_R<4;Frequency_BLE>=0.3331815;Frequency_COLZA<0.0832955;Frequency_POIS>=0.3331815;Frequency_MAIS<0.0832955;Frequency_ORGE<0.0832955;Frequency_TOURNESOL<0.0832955;Situation.Rotation4<0.;b_HMmid>=0.1757715882;;RowSowing.1or0._BLE<0.5;SowingDepth.cm…
256;45;0.163363833434005;0.133896985339673;0.192830681528338;Situation.Stock2<0.5;;Frequency_COLZA<0.2082385;;Situation.Rotation1>=0.5;CropRotationLength_R<4;Frequency_BLE>=0.3331815;Frequency_COLZA<0.0832955;Frequency_POIS>=0.3331815;Frequency_MAIS<0.0832955;Frequency_ORGE<0.0832955;Frequency_TOURNESOL<0.0832955;Situation.Rotation4<0.;b_HMmid>=0.1757715882;;RowSowing.1or0._BLE>=0.5;SowingDepth.c…
