# Supplementary material for: Tracking Ideal Varieties and Cropping Techniques for Agroecological Weed Management: A Simulation-Based Study on Pea
Source: Front Plant Sci. 2022 Apr 4;13:809056. doi: 10.3389/fpls.2022.809056 (PMC9014269; doi:10.3389/fpls.2022.809056)
Supplement: Supplementary file 1 [file Data_Sheet_1.ZIP › AllBranches/Feuilles_SpeciesRichness_Spring_AnnualPea.csv]

idLeaf;n;MeanIndicator;
31;1974;0.990037149611616;Situation.Stock2>=0.5;;timeLastTillSow_POIS<227.25;;winterTillage_BLE<3.5;;MeanTillageDepth_POIS>=9.8333335;
61;644;0.953933747412008;Situation.Stock2>=0.5;;timeLastTillSow_POIS<227.25;;winterTillage_BLE<3.5;;MeanTillageDepth_POIS<9.8333335;;MeanTillageDepth_POIS<9.5833335;summerTillage_POIS<
29;39;0.952991452991453;Situation.Stock2>=0.5;;timeLastTillSow_POIS<227.25;;winterTillage_BLE>=3.5;;nbFoliarOnlyHerbicides_R>=0.1665905;nbPloughing_R>=0.1665905;nbHerbicides_R>=2.1656775;nbInCropHerbicides_R>=2.1656775;nbMultipleHerbicides_R>=0.832953;RowSowing.1or0._BLE<0.5;SowingDepth.cm._BLE<0.5;nbNonSystemicHerbicides_BLE>=1.5;nbMultiHerbicides_BLE>=0.5;harvestDate_BLE<197;timeHarvest1stTill_…
47;1821;0.863170419183591;Situation.Stock2<0.5;;MaxTillageDepth_POIS>=7.5;;nbSuperficialTillage_POIS>=2.5;;Situation.Stock1>=0.5;;timeLastHerbicideHarvest_POIS>=2;
23487;656;0.855124296435269;Situation.Stock2<0.5;;MaxTillageDepth_POIS>=7.5;;nbSuperficialTillage_POIS>=2.5;;Situation.Stock1<0.5;;MeanTillageDepth_POIS>=8.9375;;summerTillage_POIS>=0.5;;timeHarvest1stPlough_COLZA<78.5;;timeLastHerbicideHarvest_POIS<43.5;;timeLastTillSow_COLZA<55.5;;propWeededArea_POIS<0.881085;;timeSow1stHerbicide_BLE>=3;;b_WMearly>=0.539539975666667;max_height<107.800003;t0Cyl<…
365;95;0.847773279352226;Situation.Stock2<0.5;;MaxTillageDepth_POIS>=7.5;;nbSuperficialTillage_POIS>=2.5;;Situation.Stock1<0.5;;MeanTillageDepth_POIS>=8.9375;;summerTillage_POIS>=0.5;;timeHarvest1stPlough_COLZA>=78.5;;timeHarvest1stTill_BLE>=2.5;nbPloughing_R<0.583067;nbRolling_R>=0.0832955;nbHerbicides_R>=1.41602;nbNonSystemicHerbicides_R>=0.4997715;nbInCropHerbicides_R>=1.41602;nbPseudoRootOnly…
1469;595;0.842921784098254;Situation.Stock2<0.5;;MaxTillageDepth_POIS>=7.5;;nbSuperficialTillage_POIS>=2.5;;Situation.Stock1<0.5;;MeanTillageDepth_POIS>=8.9375;;summerTillage_POIS>=0.5;;timeHarvest1stPlough_COLZA<78.5;;timeLastHerbicideHarvest_POIS>=43.5;;nbSuperficialTillage_BLE>=4.5;;harvestDate_BLE<175.5;
43;680;0.840441176470586;Situation.Stock2<0.5;;MaxTillageDepth_POIS>=7.5;;nbSuperficialTillage_POIS<2.5;;Situation.Stock1>=0.5;;SummerTillage_R>=0.832953;
735;2337;0.834534742108559;Situation.Stock2<0.5;;MaxTillageDepth_POIS>=7.5;;nbSuperficialTillage_POIS>=2.5;;Situation.Stock1<0.5;;MeanTillageDepth_POIS>=8.9375;;summerTillage_POIS>=0.5;;timeHarvest1stPlough_COLZA<78.5;;timeLastHerbicideHarvest_POIS>=43.5;;nbSuperficialTillage_BLE<4.5;
353;27;0.830484330484331;Situation.Stock2<0.5;;MaxTillageDepth_POIS>=7.5;;nbSuperficialTillage_POIS>=2.5;;Situation.Stock1<0.5;;MeanTillageDepth_POIS<8.9375;;PrimaryCropSowingDate_POIS<412;;harvestDate_BLE>=213.5;;WheatVariety in {ORVANTIS	VIRTUAL7	VIRTUAL8};
81;71;0.824485373781148;Situation.Stock2<0.5;;MaxTillageDepth_POIS>=7.5;;nbSuperficialTillage_POIS<2.5;;Situation.Stock1<0.5;;WinterTillage_R>=1.41602;;SunflowerBefore_BLE>=0.5;
181;349;0.821137315406657;Situation.Stock2<0.5;;MaxTillageDepth_POIS>=7.5;;nbSuperficialTillage_POIS>=2.5;;Situation.Stock1<0.5;;MeanTillageDepth_POIS>=8.9375;;summerTillage_POIS<0.5;;OSRbefore_POIS>=0.5;
359;909;0.818354912414314;Situation.Stock2<0.5;;MaxTillageDepth_POIS>=7.5;;nbSuperficialTillage_POIS>=2.5;;Situation.Stock1<0.5;;MeanTillageDepth_POIS<8.9375;;PrimaryCropSowingDate_POIS>=412;;Interrow.cm._BLE<67.5;;WheatVariety in {CAPHORN	CEZANNE	VIRTUAL1	VIRTUAL10	VIRTUAL3	VIRTUAL4	VIRTUAL5	VIRTUAL6	VIRTUAL8	VIRTUAL9};
79;308;0.813228438228439;Situation.Stock2<0.5;;MaxTillageDepth_POIS<7.5;;nbFoliarOnlyHerbicides_R<0.0832955;;timeLastRollSow_BLE<41.5;;WheatVariety in {CEZANNE	VIRTUAL1	VIRTUAL2	VIRTUAL3	VIRTUAL5	VIRTUAL8};;meanMechWeedSpeed.km.h._BLE<5.75;
355;247;0.811118031765805;Situation.Stock2<0.5;;MaxTillageDepth_POIS>=7.5;;nbSuperficialTillage_POIS>=2.5;;Situation.Stock1<0.5;;MeanTillageDepth_POIS<8.9375;;PrimaryCropSowingDate_POIS<412;;harvestDate_BLE<213.5;;timeLastHerbicideHarvest_POIS<35;
10745;62;0.809553349875931;Situation.Stock2<0.5;;MaxTillageDepth_POIS>=7.5;;nbSuperficialTillage_POIS<2.5;;Situation.Stock1<0.5;;WinterTillage_R<1.41602;;propWeededArea_R<0.8083395;;timeLastTillSow_ORGE<100;maxTillageDepth_R>=14.;timeSow1stMechWeeding_BLE<250.75;maxTillageDepth_R>=15.5;nbHerbMonocotSup75_COLZA<2.5;timeLastTillSow_COLZA<43.5;SowingDensity.seeds.m2._POIS>=27.;summerTillage_BLE<8.5;…	CEZANNE	VIRTUAL1	VIRTUAL2	VIRTUAL4	VIRTUAL6	VIRTUAL7	VIRTUAL9};;SummerTillage_R>=3.1652215;
2685;120;0.802884615384616;Situation.Stock2<0.5;;MaxTillageDepth_POIS>=7.5;;nbSuperficialTillage_POIS<2.5;;Situation.Stock1<0.5;;WinterTillage_R<1.41602;;propWeededArea_R<0.8083395;;timeLastTillSow_ORGE<100;maxTillageDepth_R>=14.;timeSow1stMechWeeding_BLE<250.75;maxTillageDepth_R>=15.5;nbHerbMonocotSup75_COLZA<2.5;timeLastTillSow_COLZA<43.5;SowingDensity.seeds.m2._POIS>=27.;summerTillage_BLE<8.5;…
1468;1940;0.798513084853292;Situation.Stock2<0.5;;MaxTillageDepth_POIS>=7.5;;nbSuperficialTillage_POIS>=2.5;;Situation.Stock1<0.5;;MeanTillageDepth_POIS>=8.9375;;summerTillage_POIS>=0.5;;timeHarvest1stPlough_COLZA<78.5;;timeLastHerbicideHarvest_POIS>=43.5;;nbSuperficialTillage_BLE>=4.5;;harvestDate_BLE>=175.5;
5870;2233;0.797908987564166;Situation.Stock2<0.5;;MaxTillageDepth_POIS>=7.5;;nbSuperficialTillage_POIS>=2.5;;Situation.Stock1<0.5;;MeanTillageDepth_POIS>=8.9375;;summerTillage_POIS>=0.5;;timeHarvest1stPlough_COLZA<78.5;;timeLastHerbicideHarvest_POIS<43.5;;timeLastTillSow_COLZA<55.5;;propWeededArea_POIS<0.881085;;timeSow1stHerbicide_BLE>=3;;b_WMearly<0.539539975666667;max_height>=107.800003;t0Cyl>…
33;78;0.796351084812623;Situation.Stock2<0.5;;MaxTillageDepth_POIS<7.5;;nbFoliarOnlyHerbicides_R>=0.0832955;;SowingDensity.seeds.m2._ORGE>=389;;SummerTillage_R>=2.248973;summerTillage_BLE>=
10751;1345;0.795882184729764;Situation.Stock2<0.5;;MaxTillageDepth_POIS>=7.5;;nbSuperficialTillage_POIS<2.5;;Situation.Stock1<0.5;;WinterTillage_R<1.41602;;propWeededArea_R<0.8083395;;timeLastTillSow_ORGE<100;maxTillageDepth_R>=14.;timeSow1stMechWeeding_BLE<250.75;maxTillageDepth_R>=15.5;nbHerbMonocotSup75_COLZA<2.5;timeLastTillSow_COLZA<43.5;SowingDensity.seeds.m2._POIS>=27.;summerTillage_BLE<8.…
333;167;0.7918010133579;Situation.Stock2<0.5;;MaxTillageDepth_POIS>=7.5;;nbSuperficialTillage_POIS<2.5;;Situation.Stock1<0.5;;WinterTillage_R<1.41602;;propWeededArea_R<0.8083395;;timeLastTillSow_ORGE>=100;maxTillageDepth_R<14.;nbMultipleHerbicides_R>=0.2915335;
5373;271;0.781862049389725;Situation.Stock2<0.5;;MaxTillageDepth_POIS>=7.5;;nbSuperficialTillage_POIS<2.5;;Situation.Stock1<0.5;;WinterTillage_R<1.41602;;propWeededArea_R<0.8083395;;timeLastTillSow_ORGE<100;maxTillageDepth_R>=14.;timeSow1stMechWeeding_BLE<250.75;maxTillageDepth_R>=15.5;nbHerbMonocotSup75_COLZA<2.5;timeLastTillSow_COLZA<43.5;SowingDensity.seeds.m2._POIS>=27.;summerTillage_BLE<8.5;…	VIRTUAL10	VIRTUAL3	VIRTUAL5	VIRTUAL8};
71;157;0.780499755022047;Situation.Stock2<0.5;;MaxTillageDepth_POIS<7.5;;nbFoliarOnlyHerbicides_R>=0.0832955;;SowingDensity.seeds.m2._ORGE<389;;maxTillageDepth_R>=22.5;;WheatVariety in {ORVANTIS	VIRTUAL1	VIRTUAL2	VIRTUAL4	VIRTUAL7};
669;47;0.778232405891981;Situation.Stock2<0.5;;MaxTillageDepth_POIS>=7.5;;nbSuperficialTillage_POIS<2.5;;Situation.Stock1<0.5;;WinterTillage_R<1.41602;;propWeededArea_R<0.8083395;;timeLastTillSow_ORGE<100;maxTillageDepth_R>=14.;timeSow1stMechWeeding_BLE>=250.75;maxTillageDepth_R<15.5;nbHerbMonocotSup75_COLZA>=2.5;timeLastTillSow_COLZA>=43.5;SowingDensity.seeds.m2._POIS<27.;SLAearly>=268.109832066…
11742;171;0.769905533063428;Situation.Stock2<0.5;;MaxTillageDepth_POIS>=7.5;;nbSuperficialTillage_POIS>=2.5;;Situation.Stock1<0.5;;MeanTillageDepth_POIS>=8.9375;;summerTillage_POIS>=0.5;;timeHarvest1stPlough_COLZA<78.5;;timeLastHerbicideHarvest_POIS<43.5;;timeLastTillSow_COLZA<55.5;;propWeededArea_POIS<0.881085;;timeSow1stHerbicide_BLE>=3;;b_WMearly>=0.539539975666667;max_height<107.800003;t0Cyl<…
37;75;0.764615384615384;Situation.Stock2<0.5;;MaxTillageDepth_POIS<7.5;;nbFoliarOnlyHerbicides_R<0.0832955;;timeLastRollSow_BLE>=41.5;;summerPlough_BLE<0.5;nbRolling_R<0.4164765;PrimaryCropSowingDate_POIS<42
180;1044;0.76392572944297;Situation.Stock2<0.5;;MaxTillageDepth_POIS>=7.5;;nbSuperficialTillage_POIS>=2.5;;Situation.Stock1<0.5;;MeanTillageDepth_POIS>=8.9375;;summerTillage_POIS<0.5;;OSRbefore_POIS<0.5;
165;19;0.759109311740891;Situation.Stock2<0.5;;MaxTillageDepth_POIS>=7.5;;nbSuperficialTillage_POIS<2.5;;Situation.Stock1<0.5;;WinterTillage_R<1.41602;;propWeededArea_R>=0.8083395;;timeLastMechWeedingHarvest_COLZA<78;nbHerbicides_R>=1.4993155;nbSystemicHerbicides_R>=1.1661345;nbInCropHerbicides_R>=1.4993155;nbPseudoRootOnlyHerbicides_R>=0.1665905;nbMultipleHerbicides_R>=0.832953;nbMechWeeding_R<2…
161;155;0.734739454094293;Situation.Stock2<0.5;;MaxTillageDepth_POIS>=7.5;;nbSuperficialTillage_POIS<2.5;;Situation.Stock1<0.5;;WinterTillage_R>=1.41602;;SunflowerBefore_BLE<0.5;;timeSow1stHerbicide_BLE>=120.375;
358;223;0.733183856502242;Situation.Stock2<0.5;;MaxTillageDepth_POIS>=7.5;;nbSuperficialTillage_POIS>=2.5;;Situation.Stock1<0.5;;MeanTillageDepth_POIS<8.9375;;PrimaryCropSowingDate_POIS>=412;;Interrow.cm._BLE<67.5;;WheatVariety in {ORVANTIS	VIRTUAL2	VIRTUAL7};
77;107;0.725377426312006;Situation.Stock2<0.5;;MaxTillageDepth_POIS<7.5;;nbFoliarOnlyHerbicides_R<0.0832955;;timeLastRollSow_BLE<41.5;;WheatVariety in {ORVANTIS	VIRTUAL10	VIRTUAL6	VIRTUAL9};;timeLastTillSow_POIS<133.75;nbHerbDicotSup75_POIS<0.5;EfficacyDicot._POIS<0.62
78;131;0.725190839694656;Situation.Stock2<0.5;;MaxTillageDepth_POIS<7.5;;nbFoliarOnlyHerbicides_R<0.0832955;;timeLastRollSow_BLE<41.5;;WheatVariety in {CEZANNE	VIRTUAL1	VIRTUAL2	VIRTUAL3	VIRTUAL5	VIRTUAL8};;meanMechWeedSpeed.km.h._BLE>=5.75;
69;84;0.721611721611722;Situation.Stock2<0.5;;MaxTillageDepth_POIS<7.5;;nbFoliarOnlyHerbicides_R>=0.0832955;;SowingDensity.seeds.m2._ORGE<389;;maxTillageDepth_R<22.5;;WheatVariety in {CEZANNE	VIRTUAL4};
354;213;0.719212712170458;Situation.Stock2<0.5;;MaxTillageDepth_POIS>=7.5;;nbSuperficialTillage_POIS>=2.5;;Situation.Stock1<0.5;;MeanTillageDepth_POIS<8.9375;;PrimaryCropSowingDate_POIS<412;;harvestDate_BLE<213.5;;timeLastHerbicideHarvest_POIS>=35;
23486;40;0.710576923076923;Situation.Stock2<0.5;;MaxTillageDepth_POIS>=7.5;;nbSuperficialTillage_POIS>=2.5;;Situation.Stock1<0.5;;MeanTillageDepth_POIS>=8.9375;;summerTillage_POIS>=0.5;;timeHarvest1stPlough_COLZA<78.5;;timeLastHerbicideHarvest_POIS<43.5;;timeLastTillSow_COLZA<55.5;;propWeededArea_POIS<0.881085;;timeSow1stHerbicide_BLE>=3;;b_WMearly>=0.539539975666667;max_height<107.800003;t0Cyl<2…
5374;183;0.702395964691047;Situation.Stock2<0.5;;MaxTillageDepth_POIS>=7.5;;nbSuperficialTillage_POIS<2.5;;Situation.Stock1<0.5;;WinterTillage_R<1.41602;;propWeededArea_R<0.8083395;;timeLastTillSow_ORGE<100;maxTillageDepth_R>=14.;timeSow1stMechWeeding_BLE<250.75;maxTillageDepth_R>=15.5;nbHerbMonocotSup75_COLZA<2.5;timeLastTillSow_COLZA<43.5;SowingDensity.seeds.m2._POIS>=27.;summerTillage_BLE<8.5;…
60;20;0.7;Situation.Stock2>=0.5;;timeLastTillSow_POIS<227.25;;winterTillage_BLE<3.5;;MeanTillageDepth_POIS<9.8333335;;MeanTillageDepth_POIS>=9.5833335;summerTillage_POIS>=
70;233;0.692967976229779;Situation.Stock2<0.5;;MaxTillageDepth_POIS<7.5;;nbFoliarOnlyHerbicides_R>=0.0832955;;SowingDensity.seeds.m2._ORGE<389;;maxTillageDepth_R>=22.5;;WheatVariety in {CAPHORN	CEZANNE	VIRTUAL10	VIRTUAL3	VIRTUAL5	VIRTUAL8	VIRTUAL9};
1466;61;0.691677175283733;Situation.Stock2<0.5;;MaxTillageDepth_POIS>=7.5;;nbSuperficialTillage_POIS>=2.5;;Situation.Stock1<0.5;;MeanTillageDepth_POIS>=8.9375;;summerTillage_POIS>=0.5;;timeHarvest1stPlough_COLZA<78.5;;timeLastHerbicideHarvest_POIS<43.5;;timeLastTillSow_COLZA<55.5;;propWeededArea_POIS>=0.881085;
137;40;0.679807692307692;Situation.Stock2<0.5;;MaxTillageDepth_POIS<7.5;;nbFoliarOnlyHerbicides_R>=0.0832955;;SowingDensity.seeds.m2._ORGE<389;;maxTillageDepth_R<22.5;;WheatVariety in {CAPHORN	VIRTUAL2	VIRTUAL3	VIRTUAL6};;SowingDensity.seeds.m2._COLZA>=73.5;WinterTillage_R>=0.7496575;nbHerbMonocotSup50_POIS>=1.
10744;355;0.675189599133261;Situation.Stock2<0.5;;MaxTillageDepth_POIS>=7.5;;nbSuperficialTillage_POIS<2.5;;Situation.Stock1<0.5;;WinterTillage_R<1.41602;;propWeededArea_R<0.8083395;;timeLastTillSow_ORGE<100;maxTillageDepth_R>=14.;timeSow1stMechWeeding_BLE<250.75;maxTillageDepth_R>=15.5;nbHerbMonocotSup75_COLZA<2.5;timeLastTillSow_COLZA<43.5;SowingDensity.seeds.m2._POIS>=27.;summerTillage_BLE<8.5…	CEZANNE	VIRTUAL1	VIRTUAL2	VIRTUAL4	VIRTUAL6	VIRTUAL7	VIRTUAL9};;SummerTillage_R<3.1652215;
525;57;0.67476383265857;Situation.Stock2<0.5;;MaxTillageDepth_POIS<7.5;;nbFoliarOnlyHerbicides_R>=0.0832955;;SowingDensity.seeds.m2._ORGE>=389;;SummerTillage_R<2.248973;summerTillage_BLE<;Frequency_COLZA>=0.2915335;CropRotationLength_R<3.5;Frequency_BLE>=0.2915335;Frequency_POIS>=0.2915335;Frequency_ORGE<0.083295;Interrow.cm._BLE>=27.5;;WheatVariety in {VIRTUAL6};;reductionSurface>=0.5538021705;b…
42;39;0.670940170940171;Situation.Stock2<0.5;;MaxTillageDepth_POIS>=7.5;;nbSuperficialTillage_POIS<2.5;;Situation.Stock1>=0.5;;SummerTillage_R<0.832953;
46;20;0.666666666666667;Situation.Stock2<0.5;;MaxTillageDepth_POIS>=7.5;;nbSuperficialTillage_POIS>=2.5;;Situation.Stock1>=0.5;;timeLastHerbicideHarvest_POIS<2;
527;1337;0.665669409124907;Situation.Stock2<0.5;;MaxTillageDepth_POIS<7.5;;nbFoliarOnlyHerbicides_R>=0.0832955;;SowingDensity.seeds.m2._ORGE>=389;;SummerTillage_R<2.248973;summerTillage_BLE<;Frequency_COLZA>=0.2915335;CropRotationLength_R<3.5;Frequency_BLE>=0.2915335;Frequency_POIS>=0.2915335;Frequency_ORGE<0.083295;Interrow.cm._BLE>=27.5;;WheatVariety in {CAPHORN	CEZANNE	ORVANTIS	VIRTUAL1	VIRTUAL10	VIRTUAL2	VIRTUAL3	VIRTUAL4	VIRTUAL5	VIRTUAL7	VIRTUAL8	VIRTUAL9};;SowingDensity.seeds.m2._POIS<87;
10750;66;0.663752913752914;Situation.Stock2<0.5;;MaxTillageDepth_POIS>=7.5;;nbSuperficialTillage_POIS<2.5;;Situation.Stock1<0.5;;WinterTillage_R<1.41602;;propWeededArea_R<0.8083395;;timeLastTillSow_ORGE<100;maxTillageDepth_R>=14.;timeSow1stMechWeeding_BLE<250.75;maxTillageDepth_R>=15.5;nbHerbMonocotSup75_COLZA<2.5;timeLastTillSow_COLZA<43.5;SowingDensity.seeds.m2._POIS>=27.;summerTillage_BLE<8.5;…
2934;31;0.655086848635236;Situation.Stock2<0.5;;MaxTillageDepth_POIS>=7.5;;nbSuperficialTillage_POIS>=2.5;;Situation.Stock1<0.5;;MeanTillageDepth_POIS>=8.9375;;summerTillage_POIS>=0.5;;timeHarvest1stPlough_COLZA<78.5;;timeLastHerbicideHarvest_POIS<43.5;;timeLastTillSow_COLZA<55.5;;propWeededArea_POIS<0.881085;;timeSow1stHerbicide_BLE<3;
261;444;0.654683529683529;Situation.Stock2<0.5;;MaxTillageDepth_POIS<7.5;;nbFoliarOnlyHerbicides_R>=0.0832955;;SowingDensity.seeds.m2._ORGE>=389;;SummerTillage_R<2.248973;summerTillage_BLE<;Frequency_COLZA>=0.2915335;CropRotationLength_R<3.5;Frequency_BLE>=0.2915335;Frequency_POIS>=0.2915335;Frequency_ORGE<0.083295;Interrow.cm._BLE<27.5;;HMlate>=33.2238891666667;reductionSurface>=0.544781227;l50>…
1053;356;0.647255834053586;Situation.Stock2<0.5;;MaxTillageDepth_POIS<7.5;;nbFoliarOnlyHerbicides_R>=0.0832955;;SowingDensity.seeds.m2._ORGE>=389;;SummerTillage_R<2.248973;summerTillage_BLE<;Frequency_COLZA>=0.2915335;CropRotationLength_R<3.5;Frequency_BLE>=0.2915335;Frequency_POIS>=0.2915335;Frequency_ORGE<0.083295;Interrow.cm._BLE>=27.5;;WheatVariety in {CAPHORN	CEZANNE	ORVANTIS	VIRTUAL1	VIRTUAL10	VIRTUAL2	VIRTUAL3	VIRTUAL4	VIRTUAL5	VIRTUAL7	VIRTUAL8	VIRTUAL9};;SowingDensity.seeds.m2._POIS>=87;;nbFoliarHerbicides_BLE<1.5;
178;62;0.645161290322581;Situation.Stock2<0.5;;MaxTillageDepth_POIS>=7.5;;nbSuperficialTillage_POIS>=2.5;;Situation.Stock1<0.5;;MeanTillageDepth_POIS<8.9375;;PrimaryCropSowingDate_POIS>=412;;Interrow.cm._BLE>=67.5;
521;235;0.641189307146754;Situation.Stock2<0.5;;MaxTillageDepth_POIS<7.5;;nbFoliarOnlyHerbicides_R>=0.0832955;;SowingDensity.seeds.m2._ORGE>=389;;SummerTillage_R<2.248973;summerTillage_BLE<;Frequency_COLZA>=0.2915335;CropRotationLength_R<3.5;Frequency_BLE>=0.2915335;Frequency_POIS>=0.2915335;Frequency_ORGE<0.083295;Interrow.cm._BLE<27.5;;HMlate<33.2238891666667;reductionSurface<0.544781227;l50<60…
321;184;0.625836120401338;Situation.Stock2<0.5;;MaxTillageDepth_POIS>=7.5;;nbSuperficialTillage_POIS<2.5;;Situation.Stock1<0.5;;WinterTillage_R>=1.41602;;SunflowerBefore_BLE<0.5;;timeSow1stHerbicide_BLE<120.375;;MeanTillageDepth_BLE>=10.4666665;
2105;93;0.624483043837882;Situation.Stock2<0.5;;MaxTillageDepth_POIS<7.5;;nbFoliarOnlyHerbicides_R>=0.0832955;;SowingDensity.seeds.m2._ORGE>=389;;SummerTillage_R<2.248973;summerTillage_BLE<;Frequency_COLZA>=0.2915335;CropRotationLength_R<3.5;Frequency_BLE>=0.2915335;Frequency_POIS>=0.2915335;Frequency_ORGE<0.083295;Interrow.cm._BLE>=27.5;;WheatVariety in {CAPHORN	CEZANNE	ORVANTIS	VIRTUAL1	VIRTUAL10	VIRTUAL2	VIRTUAL3	VIRTUAL4	VIRTUAL5	VIRTUAL7	VIRTUAL8	VIRTUAL9};;SowingDensity.seeds.m2._POIS>=87;;nbFoliarHerbicides_BLE>=1.5;;EfficacyDicot._COLZA<0.9772245;
28;35;0.614285714285714;Situation.Stock2>=0.5;;timeLastTillSow_POIS<227.25;;winterTillage_BLE>=3.5;;nbFoliarOnlyHerbicides_R<0.1665905;nbPloughing_R<0.1665905;nbHerbicides_R<2.1656775;nbInCropHerbicides_R<2.1656775;nbMultipleHerbicides_R<0.832953;RowSowing.1or0._BLE>=0.5;SowingDepth.cm._BLE>=0.5;nbNonSystemicHerbicides_BLE<1.5;nbMultiHerbicides_BLE<0.5;harvestDate_BLE>=197;timeHarvest1stTill_BLE<…
352;149;0.6097057305111;Situation.Stock2<0.5;;MaxTillageDepth_POIS>=7.5;;nbSuperficialTillage_POIS>=2.5;;Situation.Stock1<0.5;;MeanTillageDepth_POIS<8.9375;;PrimaryCropSowingDate_POIS<412;;harvestDate_BLE>=213.5;;WheatVariety in {VIRTUAL1	VIRTUAL2	VIRTUAL5	VIRTUAL9};
6;19;0.605263157894737;Situation.Stock2>=0.5;;timeLastTillSow_POIS>=227.25;
670;44;0.594405594405595;Situation.Stock2<0.5;;MaxTillageDepth_POIS>=7.5;;nbSuperficialTillage_POIS<2.5;;Situation.Stock1<0.5;;WinterTillage_R<1.41602;;propWeededArea_R<0.8083395;;timeLastTillSow_ORGE<100;maxTillageDepth_R>=14.;timeSow1stMechWeeding_BLE<250.75;maxTillageDepth_R>=15.5;nbHerbMonocotSup75_COLZA<2.5;timeLastTillSow_COLZA<43.5;SowingDensity.seeds.m2._POIS>=27.;summerTillage_BLE>=8.5;
732;33;0.588578088578089;Situation.Stock2<0.5;;MaxTillageDepth_POIS>=7.5;;nbSuperficialTillage_POIS>=2.5;;Situation.Stock1<0.5;;MeanTillageDepth_POIS>=8.9375;;summerTillage_POIS>=0.5;;timeHarvest1stPlough_COLZA<78.5;;timeLastHerbicideHarvest_POIS<43.5;;timeLastTillSow_COLZA>=55.5;
76;73;0.588514225500527;Situation.Stock2<0.5;;MaxTillageDepth_POIS<7.5;;nbFoliarOnlyHerbicides_R<0.0832955;;timeLastRollSow_BLE<41.5;;WheatVariety in {ORVANTIS	VIRTUAL10	VIRTUAL6	VIRTUAL9};;timeLastTillSow_POIS>=133.75;nbHerbDicotSup75_POIS>=0.5;EfficacyDicot._POIS>=0.62
1041;182;0.562552831783601;Situation.Stock2<0.5;;MaxTillageDepth_POIS<7.5;;nbFoliarOnlyHerbicides_R>=0.0832955;;SowingDensity.seeds.m2._ORGE>=389;;SummerTillage_R<2.248973;summerTillage_BLE<;Frequency_COLZA>=0.2915335;CropRotationLength_R<3.5;Frequency_BLE>=0.2915335;Frequency_POIS>=0.2915335;Frequency_ORGE<0.083295;Interrow.cm._BLE<27.5;;HMlate<33.2238891666667;reductionSurface<0.544781227;l50<6…	CEZANNE	VIRTUAL1	VIRTUAL10	VIRTUAL3	VIRTUAL4	VIRTUAL5};
364;20;0.551923076923077;Situation.Stock2<0.5;;MaxTillageDepth_POIS>=7.5;;nbSuperficialTillage_POIS>=2.5;;Situation.Stock1<0.5;;MeanTillageDepth_POIS>=8.9375;;summerTillage_POIS>=0.5;;timeHarvest1stPlough_COLZA>=78.5;;timeHarvest1stTill_BLE<2.5;nbPloughing_R>=0.583067;nbRolling_R<0.0832955;nbHerbicides_R<1.41602;nbNonSystemicHerbicides_R<0.4997715;nbInCropHerbicides_R<1.41602;nbPseudoRootOnlyHerb…
2684;20;0.544230769230769;Situation.Stock2<0.5;;MaxTillageDepth_POIS>=7.5;;nbSuperficialTillage_POIS<2.5;;Situation.Stock1<0.5;;WinterTillage_R<1.41602;;propWeededArea_R<0.8083395;;timeLastTillSow_ORGE<100;maxTillageDepth_R>=14.;timeSow1stMechWeeding_BLE<250.75;maxTillageDepth_R>=15.5;nbHerbMonocotSup75_COLZA<2.5;timeLastTillSow_COLZA<43.5;SowingDensity.seeds.m2._POIS>=27.;summerTillage_BLE<8.5;;…
332;55;0.53986013986014;Situation.Stock2<0.5;;MaxTillageDepth_POIS>=7.5;;nbSuperficialTillage_POIS<2.5;;Situation.Stock1<0.5;;WinterTillage_R<1.41602;;propWeededArea_R<0.8083395;;timeLastTillSow_ORGE>=100;maxTillageDepth_R<14.;nbMultipleHerbicides_R<0.2915335;
36;75;0.516923076923077;Situation.Stock2<0.5;;MaxTillageDepth_POIS<7.5;;nbFoliarOnlyHerbicides_R<0.0832955;;timeLastRollSow_BLE>=41.5;;summerPlough_BLE>=0.5;nbRolling_R>=0.4164765;PrimaryCropSowingDate_POIS>=42
668;20;0.509615384615385;Situation.Stock2<0.5;;MaxTillageDepth_POIS>=7.5;;nbSuperficialTillage_POIS<2.5;;Situation.Stock1<0.5;;WinterTillage_R<1.41602;;propWeededArea_R<0.8083395;;timeLastTillSow_ORGE<100;maxTillageDepth_R>=14.;timeSow1stMechWeeding_BLE>=250.75;maxTillageDepth_R<15.5;nbHerbMonocotSup75_COLZA>=2.5;timeLastTillSow_COLZA>=43.5;SowingDensity.seeds.m2._POIS<27.;SLAearly<268.1098320666…
136;160;0.496474358974359;Situation.Stock2<0.5;;MaxTillageDepth_POIS<7.5;;nbFoliarOnlyHerbicides_R>=0.0832955;;SowingDensity.seeds.m2._ORGE<389;;maxTillageDepth_R<22.5;;WheatVariety in {CAPHORN	VIRTUAL2	VIRTUAL3	VIRTUAL6};;SowingDensity.seeds.m2._COLZA<73.5;WinterTillage_R<0.7496575;nbHerbMonocotSup50_POIS<1.
2104;79;0.493184031158715;Situation.Stock2<0.5;;MaxTillageDepth_POIS<7.5;;nbFoliarOnlyHerbicides_R>=0.0832955;;SowingDensity.seeds.m2._ORGE>=389;;SummerTillage_R<2.248973;summerTillage_BLE<;Frequency_COLZA>=0.2915335;CropRotationLength_R<3.5;Frequency_BLE>=0.2915335;Frequency_POIS>=0.2915335;Frequency_ORGE<0.083295;Interrow.cm._BLE>=27.5;;WheatVariety in {CAPHORN	CEZANNE	ORVANTIS	VIRTUAL1	VIRTUAL10	VIRTUAL2	VIRTUAL3	VIRTUAL4	VIRTUAL5	VIRTUAL7	VIRTUAL8	VIRTUAL9};;SowingDensity.seeds.m2._POIS>=87;;nbFoliarHerbicides_BLE>=1.5;;EfficacyDicot._COLZA>=0.9772245;
164;48;0.47275641025641;Situation.Stock2<0.5;;MaxTillageDepth_POIS>=7.5;;nbSuperficialTillage_POIS<2.5;;Situation.Stock1<0.5;;WinterTillage_R<1.41602;;propWeededArea_R>=0.8083395;;timeLastMechWeedingHarvest_COLZA>=78;nbHerbicides_R<1.4993155;nbSystemicHerbicides_R<1.1661345;nbInCropHerbicides_R<1.4993155;nbPseudoRootOnlyHerbicides_R<0.1665905;nbMultipleHerbicides_R<0.832953;nbMechWeeding_R>=2.498…
320;79;0.47078870496592;Situation.Stock2<0.5;;MaxTillageDepth_POIS>=7.5;;nbSuperficialTillage_POIS<2.5;;Situation.Stock1<0.5;;WinterTillage_R>=1.41602;;SunflowerBefore_BLE<0.5;;timeSow1stHerbicide_BLE<120.375;;MeanTillageDepth_BLE<10.4666665;
524;96;0.464342948717949;Situation.Stock2<0.5;;MaxTillageDepth_POIS<7.5;;nbFoliarOnlyHerbicides_R>=0.0832955;;SowingDensity.seeds.m2._ORGE>=389;;SummerTillage_R<2.248973;summerTillage_BLE<;Frequency_COLZA>=0.2915335;CropRotationLength_R<3.5;Frequency_BLE>=0.2915335;Frequency_POIS>=0.2915335;Frequency_ORGE<0.083295;Interrow.cm._BLE>=27.5;;WheatVariety in {VIRTUAL6};;reductionSurface<0.5538021705;b…
1040;79;0.44157740993184;Situation.Stock2<0.5;;MaxTillageDepth_POIS<7.5;;nbFoliarOnlyHerbicides_R>=0.0832955;;SowingDensity.seeds.m2._ORGE>=389;;SummerTillage_R<2.248973;summerTillage_BLE<;Frequency_COLZA>=0.2915335;CropRotationLength_R<3.5;Frequency_BLE>=0.2915335;Frequency_POIS>=0.2915335;Frequency_ORGE<0.083295;Interrow.cm._BLE<27.5;;HMlate<33.2238891666667;reductionSurface<0.544781227;l50<60.…	VIRTUAL7	VIRTUAL9};
64;45;0.439316239316239;Situation.Stock2<0.5;;MaxTillageDepth_POIS<7.5;;nbFoliarOnlyHerbicides_R>=0.0832955;;SowingDensity.seeds.m2._ORGE>=389;;SummerTillage_R<2.248973;summerTillage_BLE<;Frequency_COLZA<0.2915335;CropRotationLength_R>=3.5;Frequency_BLE<0.2915335;Frequency_POIS<0.2915335;Frequency_ORGE>=0.083295
