# Supplementary material for: Tracking Ideal Varieties and Cropping Techniques for Agroecological Weed Management: A Simulation-Based Study on Pea
Source: Front Plant Sci. 2022 Apr 4;13:809056. doi: 10.3389/fpls.2022.809056 (PMC9014269; doi:10.3389/fpls.2022.809056)
Supplement: Supplementary file 1 [file Data_Sheet_1.ZIP › AllBranches/Feuilles_SpeciesRichness_Spring_Rotation.csv]

idLeaf;n;MeanIndicator;
63;235;1.04126600918563;Situation.Stock2>=0.5;;MeanTillageDepth_COLZA>=12.25;;timeSow1stHerbicide_POIS<107;;nbMultipleHerbicides_R>=0.1665905;;SowingDensity.seeds.m2._COLZA<92;
111;175;1.02537161486368;Situation.Stock2>=0.5;;MeanTillageDepth_COLZA<12.25;;SowingDensity.seeds.m2._BLE>=270.5;;MaxTillageDepth_BLE>=8;;timeLastRollSow_COLZA<21.5;nbSystemicHerbicides_BLE<1.5;timeLastTillSow_BLE>=14.5;timeSow1stHerbicide_COLZA>=47.;MaxTillageDepth_COLZA<20.5;
205;10;1.01443322109989;Situation.Stock2>=0.5;;MeanTillageDepth_COLZA<12.25;;SowingDensity.seeds.m2._BLE<270.5;;SummerTillage_R>=1.1661345;;timeSow1stHerbicide_COLZA<217.25;;nbHerbDicotSup75_BLE>=1.5;;g50>=30.38881264;nbHerbMonocotSup50_BLE<1.5;EfficacyMonocot_BLE<0.8125;propSpeciesMortSup80_BLE<0.8653845;timeLastTillSow_BLE<8.5;TTcot<56.75;t0Cyl<26.99560381;rateCyl>=0.196298322;soilPen>=0.980994…
101;10;1.0137037037037;Situation.Stock2>=0.5;;MeanTillageDepth_COLZA<12.25;;SowingDensity.seeds.m2._BLE<270.5;;SummerTillage_R>=1.1661345;;timeSow1stHerbicide_COLZA>=217.25;;seedWeight<139.59221565;nbHerbicides_R<1.1661345;nbInCropHerbicides_R<1.1661345;nbRootOnlyHerbicides_R<0.1665905;SummerTillage_R>=2.4988585;MaxTillageDepth_BLE>=21.5;nbMultiHerbicides_BLE<0.5;EfficacyDicot._BLE<0.875;propSpec…
109;35;1.00344738389183;Situation.Stock2>=0.5;;MeanTillageDepth_COLZA<12.25;;SowingDensity.seeds.m2._BLE>=270.5;;MaxTillageDepth_BLE>=8;;timeLastRollSow_COLZA>=21.5;nbSystemicHerbicides_BLE>=1.5;timeLastTillSow_BLE<14.5;timeSow1stHerbicide_COLZA<47.;timeLastTillSow_COLZA<7.5;
207;90;0.999811685342549;Situation.Stock2>=0.5;;MeanTillageDepth_COLZA<12.25;;SowingDensity.seeds.m2._BLE<270.5;;SummerTillage_R>=1.1661345;;timeSow1stHerbicide_COLZA<217.25;;nbHerbDicotSup75_BLE<1.5;;harvestDate_BLE>=168.5;
62;25;0.963892255892256;Situation.Stock2>=0.5;;MeanTillageDepth_COLZA>=12.25;;timeSow1stHerbicide_POIS<107;;nbMultipleHerbicides_R>=0.1665905;;SowingDensity.seeds.m2._COLZA>=92;
53;25;0.949535353535353;Situation.Stock2>=0.5;;MeanTillageDepth_COLZA<12.25;;SowingDensity.seeds.m2._BLE>=270.5;;MaxTillageDepth_BLE<8;;MaxTillageDepth_BLE<5.5;nbSystemicHerbicides_COLZA<1.5;MeanTillageDepth_POIS>=10.928571
30;15;0.93194912083801;Situation.Stock2>=0.5;;MeanTillageDepth_COLZA>=12.25;;timeSow1stHerbicide_POIS<107;;nbMultipleHerbicides_R<0.1665905;
95;265;0.898257215259312;Situation.Stock2<0.5;;SummerTillage_R>=0.583067;;Situation.Stock1>=0.5;;nbShreddingFallow.Broyage._R<0.1665905;;timeLastPloughSow_POIS<201.75;nbSystemicHerbicides_R<1.499315;timeLastHerbicideHarvest_POIS>=5.5;
108;15;0.894494076568151;Situation.Stock2>=0.5;;MeanTillageDepth_COLZA<12.25;;SowingDensity.seeds.m2._BLE>=270.5;;MaxTillageDepth_BLE>=8;;timeLastRollSow_COLZA>=21.5;nbSystemicHerbicides_BLE>=1.5;timeLastTillSow_BLE<14.5;timeSow1stHerbicide_COLZA<47.;timeLastTillSow_COLZA>=7.5;
110;15;0.892846988402544;Situation.Stock2>=0.5;;MeanTillageDepth_COLZA<12.25;;SowingDensity.seeds.m2._BLE>=270.5;;MaxTillageDepth_BLE>=8;;timeLastRollSow_COLZA<21.5;nbSystemicHerbicides_BLE<1.5;timeLastTillSow_BLE>=14.5;timeSow1stHerbicide_COLZA>=47.;MaxTillageDepth_COLZA>=20.5;
206;15;0.892438458660681;Situation.Stock2>=0.5;;MeanTillageDepth_COLZA<12.25;;SowingDensity.seeds.m2._BLE<270.5;;SummerTillage_R>=1.1661345;;timeSow1stHerbicide_COLZA<217.25;;nbHerbDicotSup75_BLE<1.5;;harvestDate_BLE<168.5;
335;98;0.873530118155969;Situation.Stock2<0.5;;SummerTillage_R>=0.583067;;Situation.Stock1<0.5;;propWeededArea_COLZA<0.448524;;Situation.Rotation1>=0.5;CropRotationLength_R<2.5;Frequency_BLE>=0.4164765;Frequency_COLZA<0.0832955;Frequency_POIS>=0.416476;PeaFloweringTT<314.09513225;;timeLastPloughSow_BLE>=61.5;;timeLastHerbicideHarvest_BLE>=14.5;
2771;10;0.868080808080808;Situation.Stock2<0.5;;SummerTillage_R>=0.583067;;Situation.Stock1<0.5;;propWeededArea_COLZA>=0.448524;;timeHarvest1stTill_POIS>=16.5;;nbSystemicHerbicides_POIS>=0.5;;timeSow1stMechWeeding_BLE<240.25;;propSpeciesMortSup90_BLE>=0.1346155;;Epsi_b>=3.2860173055;TTcot<62.06462445;tFrostLate2<-1.9728159865;WMmid>=18.816244468;WMlate>=16.15032796;nbHerbDicotSup75_POIS<1.5;;harv…
2595;15;0.866910587355032;Situation.Stock2<0.5;;SummerTillage_R>=0.583067;;Situation.Stock1<0.5;;propWeededArea_COLZA<0.448524;;Situation.Rotation1<0.5;CropRotationLength_R>=2.5;Frequency_BLE<0.4164765;Frequency_COLZA>=0.0832955;Frequency_POIS<0.416476;timeLastTillSow_COLZA>=5.5;;MaxTillageDepth_COLZA<24.5;;harvestDate_COLZA>=184.5;;MeanTillageDepth_BLE<20.5;;MeanTillageDepth_ORGE>=18.95;;timeLas…
659;38;0.863974836080099;Situation.Stock2<0.5;;SummerTillage_R>=0.583067;;Situation.Stock1<0.5;;propWeededArea_COLZA<0.448524;;Situation.Rotation1>=0.5;CropRotationLength_R<2.5;Frequency_BLE>=0.4164765;Frequency_COLZA<0.0832955;Frequency_POIS>=0.416476;PeaFloweringTT>=314.09513225;;nbRootHerbicides_BLE<0.5;;timeSow1stHerbicide_POIS>=91.5;;MeanTillageDepth_POIS<10.9920635;
649;15;0.863925925925926;Situation.Stock2<0.5;;SummerTillage_R>=0.583067;;Situation.Stock1<0.5;;propWeededArea_COLZA<0.448524;;Situation.Rotation1<0.5;CropRotationLength_R>=2.5;Frequency_BLE<0.4164765;Frequency_COLZA>=0.0832955;Frequency_POIS<0.416476;timeLastTillSow_COLZA>=5.5;;MaxTillageDepth_COLZA<24.5;;harvestDate_COLZA>=184.5;;MeanTillageDepth_BLE>=20.5;
10367;40;0.863438832772166;Situation.Stock2<0.5;;SummerTillage_R>=0.583067;;Situation.Stock1<0.5;;propWeededArea_COLZA<0.448524;;Situation.Rotation1<0.5;CropRotationLength_R>=2.5;Frequency_BLE<0.4164765;Frequency_COLZA>=0.0832955;Frequency_POIS<0.416476;timeLastTillSow_COLZA<5.5;;maxTillageDepth_R>=13.5;;MaxTillageDepth_COLZA>=12.5;;SowingDensity.seeds.m2._POIS>=45;;Interrow.cm._BLE>=27.5;;nbSyst…
204;35;0.861148216862503;Situation.Stock2>=0.5;;MeanTillageDepth_COLZA<12.25;;SowingDensity.seeds.m2._BLE<270.5;;SummerTillage_R>=1.1661345;;timeSow1stHerbicide_COLZA<217.25;;nbHerbDicotSup75_BLE>=1.5;;g50<30.38881264;nbHerbMonocotSup50_BLE>=1.5;EfficacyMonocot_BLE>=0.8125;propSpeciesMortSup80_BLE>=0.8653845;timeLastTillSow_BLE>=8.5;TTcot>=56.75;t0Cyl>=26.99560381;rateCyl<0.196298322;soilPen<0.98…
339;40;0.858462401795735;Situation.Stock2<0.5;;SummerTillage_R>=0.583067;;Situation.Stock1<0.5;;propWeededArea_COLZA>=0.448524;;timeHarvest1stTill_POIS<16.5;;nbRolling_BLE<0.5;;shootLength>=436.5877835;reductionSurface<0.5277859105;l50<54.94508265;beta<-4.448993491;gamma>=0.3533379655;C0surface<34.17579866;C0buried>=39.39397064;shootDiameter>=2.208048482;Epsi_b<3.061432592;k_coef<0.7990163895;se_…
91;295;0.858378039202898;Situation.Stock2<0.5;;SummerTillage_R>=0.583067;;Situation.Stock1>=0.5;;nbShreddingFallow.Broyage._R>=0.1665905;;maxTillageDepth_R>=20.5;;nbNonSystemicHerbicides_R<1.8324965;
331;96;0.851860269360269;Situation.Stock2<0.5;;SummerTillage_R>=0.583067;;Situation.Stock1<0.5;;propWeededArea_COLZA<0.448524;;Situation.Rotation1>=0.5;CropRotationLength_R<2.5;Frequency_BLE>=0.4164765;Frequency_COLZA<0.0832955;Frequency_POIS>=0.416476;PeaFloweringTT>=314.09513225;;nbRootHerbicides_BLE>=0.5;;timeLastTillSow_BLE<15.5;
14;15;0.85043771043771;Situation.Stock2>=0.5;;MeanTillageDepth_COLZA>=12.25;;timeSow1stHerbicide_POIS>=107;
2815;445;0.848137803935556;Situation.Stock2<0.5;;SummerTillage_R>=0.583067;;Situation.Stock1<0.5;;propWeededArea_COLZA>=0.448524;;timeHarvest1stTill_POIS>=16.5;;nbSystemicHerbicides_POIS<0.5;;timeHarvest1stPlough_COLZA>=6.5;;timeLastTillSow_POIS<206.75;;mu_LBRearly<0.00171257066666667;shootLength<425.6018531;b_RBR>=0.6884265;HMmid<18.73001154;SowingDensity.seeds.m2._BLE<465.5;;MeanTillageDepth_BL…
669;10;0.847407407407407;Situation.Stock2<0.5;;SummerTillage_R>=0.583067;;Situation.Stock1<0.5;;propWeededArea_COLZA<0.448524;;Situation.Rotation1>=0.5;CropRotationLength_R<2.5;Frequency_BLE>=0.4164765;Frequency_COLZA<0.0832955;Frequency_POIS>=0.416476;PeaFloweringTT<314.09513225;;timeLastPloughSow_BLE>=61.5;;timeLastHerbicideHarvest_BLE<14.5;;WinterTillage_R>=2.248973;maxTillageDepth_R<23;Sowing…
333;65;0.840450487783821;Situation.Stock2<0.5;;SummerTillage_R>=0.583067;;Situation.Stock1<0.5;;propWeededArea_COLZA<0.448524;;Situation.Rotation1>=0.5;CropRotationLength_R<2.5;Frequency_BLE>=0.4164765;Frequency_COLZA<0.0832955;Frequency_POIS>=0.416476;PeaFloweringTT<314.09513225;;timeLastPloughSow_BLE<61.5;;harvestDate_BLE<202.5;
46;55;0.838026187803966;Situation.Stock2<0.5;;SummerTillage_R>=0.583067;;Situation.Stock1>=0.5;;nbShreddingFallow.Broyage._R<0.1665905;;timeLastPloughSow_POIS>=201.75;nbSystemicHerbicides_R>=1.499315
349;50;0.836397947731281;Situation.Stock2<0.5;;SummerTillage_R>=0.583067;;Situation.Stock1<0.5;;propWeededArea_COLZA>=0.448524;;timeHarvest1stTill_POIS>=16.5;;nbSystemicHerbicides_POIS<0.5;;timeHarvest1stPlough_COLZA<6.5;;PeaFloweringTT>=344.237528;
2811;105;0.835208486986265;Situation.Stock2<0.5;;SummerTillage_R>=0.583067;;Situation.Stock1<0.5;;propWeededArea_COLZA>=0.448524;;timeHarvest1stTill_POIS>=16.5;;nbSystemicHerbicides_POIS<0.5;;timeHarvest1stPlough_COLZA>=6.5;;timeLastTillSow_POIS<206.75;;mu_LBRearly>=0.00171257066666667;shootLength>=425.6018531;b_RBR<0.6884265;HMmid>=18.73001154;timeSow1stMechWeeding_POIS>=7;;timeLastMechWeedingHa…
20747;25;0.827655603655604;Situation.Stock2<0.5;;SummerTillage_R>=0.583067;;Situation.Stock1<0.5;;propWeededArea_COLZA<0.448524;;Situation.Rotation1<0.5;CropRotationLength_R>=2.5;Frequency_BLE<0.4164765;Frequency_COLZA>=0.0832955;Frequency_POIS<0.416476;timeLastTillSow_COLZA>=5.5;;MaxTillageDepth_COLZA<24.5;;harvestDate_COLZA>=184.5;;MeanTillageDepth_BLE<20.5;;MeanTillageDepth_ORGE<18.95;;Interro…
347;85;0.825170245876128;Situation.Stock2<0.5;;SummerTillage_R>=0.583067;;Situation.Stock1<0.5;;propWeededArea_COLZA>=0.448524;;timeHarvest1stTill_POIS>=16.5;;nbSystemicHerbicides_POIS>=0.5;;timeSow1stMechWeeding_BLE<240.25;;propSpeciesMortSup90_BLE<0.1346155;
655;140;0.823635401635402;Situation.Stock2<0.5;;SummerTillage_R>=0.583067;;Situation.Stock1<0.5;;propWeededArea_COLZA<0.448524;;Situation.Rotation1<0.5;CropRotationLength_R>=2.5;Frequency_BLE<0.4164765;Frequency_COLZA>=0.0832955;Frequency_POIS<0.416476;timeLastTillSow_COLZA>=5.5;;MaxTillageDepth_COLZA>=24.5;;timeLastRollSow_BLE>=9.5;;MeanTillageDepth_BLE>=11.452381;
20739;15;0.821975308641975;Situation.Stock2<0.5;;SummerTillage_R>=0.583067;;Situation.Stock1<0.5;;propWeededArea_COLZA<0.448524;;Situation.Rotation1<0.5;CropRotationLength_R>=2.5;Frequency_BLE<0.4164765;Frequency_COLZA>=0.0832955;Frequency_POIS<0.416476;timeLastTillSow_COLZA>=5.5;;MaxTillageDepth_COLZA<24.5;;harvestDate_COLZA>=184.5;;MeanTillageDepth_BLE<20.5;;MeanTillageDepth_ORGE<18.95;;Interro…
10365;55;0.819768595041322;Situation.Stock2<0.5;;SummerTillage_R>=0.583067;;Situation.Stock1<0.5;;propWeededArea_COLZA<0.448524;;Situation.Rotation1<0.5;CropRotationLength_R>=2.5;Frequency_BLE<0.4164765;Frequency_COLZA>=0.0832955;Frequency_POIS<0.416476;timeLastTillSow_COLZA<5.5;;maxTillageDepth_R>=13.5;;MaxTillageDepth_COLZA>=12.5;;SowingDensity.seeds.m2._POIS>=45;;Interrow.cm._BLE>=27.5;;nbSyst…
94;20;0.816850729517396;Situation.Stock2<0.5;;SummerTillage_R>=0.583067;;Situation.Stock1>=0.5;;nbShreddingFallow.Broyage._R<0.1665905;;timeLastPloughSow_POIS<201.75;nbSystemicHerbicides_R<1.499315;timeLastHerbicideHarvest_POIS<5.5;
85;150;0.814232772166105;Situation.Stock2<0.5;;SummerTillage_R>=0.583067;;Situation.Stock1<0.5;;propWeededArea_COLZA>=0.448524;;timeHarvest1stTill_POIS<16.5;;nbRolling_BLE>=0.5;
2605;35;0.812043564900708;Situation.Stock2<0.5;;SummerTillage_R>=0.583067;;Situation.Stock1<0.5;;propWeededArea_COLZA<0.448524;;Situation.Rotation1<0.5;CropRotationLength_R>=2.5;Frequency_BLE<0.4164765;Frequency_COLZA>=0.0832955;Frequency_POIS<0.416476;timeLastTillSow_COLZA>=5.5;;MaxTillageDepth_COLZA<24.5;;harvestDate_COLZA<184.5;;timeSow1stHerbicide_BLE<123.5;;nbRootOnlyHerbicides_R>=0.583067;;…
1303;220;0.810525522177037;Situation.Stock2<0.5;;SummerTillage_R>=0.583067;;Situation.Stock1<0.5;;propWeededArea_COLZA<0.448524;;Situation.Rotation1<0.5;CropRotationLength_R>=2.5;Frequency_BLE<0.4164765;Frequency_COLZA>=0.0832955;Frequency_POIS<0.416476;timeLastTillSow_COLZA>=5.5;;MaxTillageDepth_COLZA<24.5;;harvestDate_COLZA<184.5;;timeSow1stHerbicide_BLE<123.5;;nbRootOnlyHerbicides_R<0.583067;
5187;60;0.809573593073593;Situation.Stock2<0.5;;SummerTillage_R>=0.583067;;Situation.Stock1<0.5;;propWeededArea_COLZA<0.448524;;Situation.Rotation1<0.5;CropRotationLength_R>=2.5;Frequency_BLE<0.4164765;Frequency_COLZA>=0.0832955;Frequency_POIS<0.416476;timeLastTillSow_COLZA>=5.5;;MaxTillageDepth_COLZA<24.5;;harvestDate_COLZA>=184.5;;MeanTillageDepth_BLE<20.5;;MeanTillageDepth_ORGE<18.95;;Interrow…
1387;105;0.808237293570627;Situation.Stock2<0.5;;SummerTillage_R>=0.583067;;Situation.Stock1<0.5;;propWeededArea_COLZA>=0.448524;;timeHarvest1stTill_POIS>=16.5;;nbSystemicHerbicides_POIS>=0.5;;timeSow1stMechWeeding_BLE<240.25;;propSpeciesMortSup90_BLE>=0.1346155;;Epsi_b<3.2860173055;TTcot>=62.06462445;tFrostLate2>=-1.9728159865;WMmid<18.816244468;WMlate<16.15032796;nbSuperficialTillage_BLE<8;
44;105;0.807883918550585;Situation.Stock2<0.5;;SummerTillage_R>=0.583067;;Situation.Stock1>=0.5;;nbShreddingFallow.Broyage._R>=0.1665905;;maxTillageDepth_R<20.5;
20737;20;0.797900112233446;Situation.Stock2<0.5;;SummerTillage_R>=0.583067;;Situation.Stock1<0.5;;propWeededArea_COLZA<0.448524;;Situation.Rotation1<0.5;CropRotationLength_R>=2.5;Frequency_BLE<0.4164765;Frequency_COLZA>=0.0832955;Frequency_POIS<0.416476;timeLastTillSow_COLZA>=5.5;;MaxTillageDepth_COLZA<24.5;;harvestDate_COLZA>=184.5;;MeanTillageDepth_BLE<20.5;;MeanTillageDepth_ORGE<18.95;;Interro…
19;45;0.794498565905973;Situation.Stock2<0.5;;SummerTillage_R<0.583067;;nbPloughing_R>=0.1665905;;EfficacyMonocot_BLE<0.984375;
5175;40;0.793805074555075;Situation.Stock2<0.5;;SummerTillage_R>=0.583067;;Situation.Stock1<0.5;;propWeededArea_COLZA<0.448524;;Situation.Rotation1<0.5;CropRotationLength_R>=2.5;Frequency_BLE<0.4164765;Frequency_COLZA>=0.0832955;Frequency_POIS<0.416476;timeLastTillSow_COLZA<5.5;;maxTillageDepth_R>=13.5;;MaxTillageDepth_COLZA>=12.5;;SowingDensity.seeds.m2._POIS<45;;nbNonSystemicHerbicides_R<1.7492…
1309;90;0.792077334188445;Situation.Stock2<0.5;;SummerTillage_R>=0.583067;;Situation.Stock1<0.5;;propWeededArea_COLZA<0.448524;;Situation.Rotation1<0.5;CropRotationLength_R>=2.5;Frequency_BLE<0.4164765;Frequency_COLZA>=0.0832955;Frequency_POIS<0.416476;timeLastTillSow_COLZA>=5.5;;MaxTillageDepth_COLZA>=24.5;;timeLastRollSow_BLE>=9.5;;MeanTillageDepth_BLE<11.452381;;PrimaryCropSowingDate_COLZA<256…
20729;75;0.78723771043771;Situation.Stock2<0.5;;SummerTillage_R>=0.583067;;Situation.Stock1<0.5;;propWeededArea_COLZA<0.448524;;Situation.Rotation1<0.5;CropRotationLength_R>=2.5;Frequency_BLE<0.4164765;Frequency_COLZA>=0.0832955;Frequency_POIS<0.416476;timeLastTillSow_COLZA<5.5;;maxTillageDepth_R>=13.5;;MaxTillageDepth_COLZA>=12.5;;SowingDensity.seeds.m2._POIS>=45;;Interrow.cm._BLE>=27.5;;nbSyste…
330;78;0.784976258309592;Situation.Stock2<0.5;;SummerTillage_R>=0.583067;;Situation.Stock1<0.5;;propWeededArea_COLZA<0.448524;;Situation.Rotation1>=0.5;CropRotationLength_R<2.5;Frequency_BLE>=0.4164765;Frequency_COLZA<0.0832955;Frequency_POIS>=0.416476;PeaFloweringTT>=314.09513225;;nbRootHerbicides_BLE>=0.5;;timeLastTillSow_BLE>=15.5;
2814;30;0.78264710598044;Situation.Stock2<0.5;;SummerTillage_R>=0.583067;;Situation.Stock1<0.5;;propWeededArea_COLZA>=0.448524;;timeHarvest1stTill_POIS>=16.5;;nbSystemicHerbicides_POIS<0.5;;timeHarvest1stPlough_COLZA>=6.5;;timeLastTillSow_POIS<206.75;;mu_LBRearly<0.00171257066666667;shootLength<425.6018531;b_RBR>=0.6884265;HMmid<18.73001154;SowingDensity.seeds.m2._BLE<465.5;;MeanTillageDepth_BLE<…
5181;85;0.779492968904733;Situation.Stock2<0.5;;SummerTillage_R>=0.583067;;Situation.Stock1<0.5;;propWeededArea_COLZA<0.448524;;Situation.Rotation1<0.5;CropRotationLength_R>=2.5;Frequency_BLE<0.4164765;Frequency_COLZA>=0.0832955;Frequency_POIS<0.416476;timeLastTillSow_COLZA<5.5;;maxTillageDepth_R>=13.5;;MaxTillageDepth_COLZA>=12.5;;SowingDensity.seeds.m2._POIS>=45;;Interrow.cm._BLE>=27.5;;nbSyste…
2631;144;0.779408747973563;Situation.Stock2<0.5;;SummerTillage_R>=0.583067;;Situation.Stock1<0.5;;propWeededArea_COLZA<0.448524;;Situation.Rotation1>=0.5;CropRotationLength_R<2.5;Frequency_BLE>=0.4164765;Frequency_COLZA<0.0832955;Frequency_POIS>=0.416476;PeaFloweringTT>=314.09513225;;nbRootHerbicides_BLE<0.5;;timeSow1stHerbicide_POIS<91.5;;MaxTillageDepth_BLE>=13.5;;nbSystemicHerbicides_POIS<2.5;…
52;15;0.778458660680883;Situation.Stock2>=0.5;;MeanTillageDepth_COLZA<12.25;;SowingDensity.seeds.m2._BLE>=270.5;;MaxTillageDepth_BLE<8;;MaxTillageDepth_BLE>=5.5;nbSystemicHerbicides_COLZA>=1.5;MeanTillageDepth_POIS<10.928571
2589;30;0.776482603815937;Situation.Stock2<0.5;;SummerTillage_R>=0.583067;;Situation.Stock1<0.5;;propWeededArea_COLZA<0.448524;;Situation.Rotation1<0.5;CropRotationLength_R>=2.5;Frequency_BLE<0.4164765;Frequency_COLZA>=0.0832955;Frequency_POIS<0.416476;timeLastTillSow_COLZA<5.5;;maxTillageDepth_R>=13.5;;MaxTillageDepth_COLZA>=12.5;;SowingDensity.seeds.m2._POIS>=45;;Interrow.cm._BLE<27.5;;nbSuperf…
5185;70;0.773528619528619;Situation.Stock2<0.5;;SummerTillage_R>=0.583067;;Situation.Stock1<0.5;;propWeededArea_COLZA<0.448524;;Situation.Rotation1<0.5;CropRotationLength_R>=2.5;Frequency_BLE<0.4164765;Frequency_COLZA>=0.0832955;Frequency_POIS<0.416476;timeLastTillSow_COLZA>=5.5;;MaxTillageDepth_COLZA<24.5;;harvestDate_COLZA>=184.5;;MeanTillageDepth_BLE<20.5;;MeanTillageDepth_ORGE<18.95;;Interrow…
2810;50;0.771620747154081;Situation.Stock2<0.5;;SummerTillage_R>=0.583067;;Situation.Stock1<0.5;;propWeededArea_COLZA>=0.448524;;timeHarvest1stTill_POIS>=16.5;;nbSystemicHerbicides_POIS<0.5;;timeHarvest1stPlough_COLZA>=6.5;;timeLastTillSow_POIS<206.75;;mu_LBRearly>=0.00171257066666667;shootLength>=425.6018531;b_RBR<0.6884265;HMmid>=18.73001154;timeSow1stMechWeeding_POIS>=7;;timeLastMechWeedingHar…
658;30;0.764680134680135;Situation.Stock2<0.5;;SummerTillage_R>=0.583067;;Situation.Stock1<0.5;;propWeededArea_COLZA<0.448524;;Situation.Rotation1>=0.5;CropRotationLength_R<2.5;Frequency_BLE>=0.4164765;Frequency_COLZA<0.0832955;Frequency_POIS>=0.416476;PeaFloweringTT>=314.09513225;;nbRootHerbicides_BLE<0.5;;timeSow1stHerbicide_POIS>=91.5;;MeanTillageDepth_POIS>=10.9920635;
675;175;0.764617174007651;Situation.Stock2<0.5;;SummerTillage_R>=0.583067;;Situation.Stock1<0.5;;propWeededArea_COLZA>=0.448524;;timeHarvest1stTill_POIS<16.5;;nbRolling_BLE<0.5;;shootLength<436.5877835;reductionSurface>=0.5277859105;l50>=54.94508265;beta>=-4.448993491;gamma<0.3533379655;C0surface>=34.17579866;C0buried<39.39397064;shootDiameter<2.208048482;Epsi_b>=3.061432592;k_coef>=0.7990163895;…
1406;20;0.763133557800224;Situation.Stock2<0.5;;SummerTillage_R>=0.583067;;Situation.Stock1<0.5;;propWeededArea_COLZA>=0.448524;;timeHarvest1stTill_POIS>=16.5;;nbSystemicHerbicides_POIS<0.5;;timeHarvest1stPlough_COLZA>=6.5;;timeLastTillSow_POIS<206.75;;mu_LBRearly<0.00171257066666667;shootLength<425.6018531;b_RBR>=0.6884265;HMmid<18.73001154;SowingDensity.seeds.m2._BLE>=465.5;
90;15;0.760950243172465;Situation.Stock2<0.5;;SummerTillage_R>=0.583067;;Situation.Stock1>=0.5;;nbShreddingFallow.Broyage._R>=0.1665905;;maxTillageDepth_R>=20.5;;nbNonSystemicHerbicides_R>=1.8324965;
1301;75;0.759107198973865;Situation.Stock2<0.5;;SummerTillage_R>=0.583067;;Situation.Stock1<0.5;;propWeededArea_COLZA<0.448524;;Situation.Rotation1<0.5;CropRotationLength_R>=2.5;Frequency_BLE<0.4164765;Frequency_COLZA>=0.0832955;Frequency_POIS<0.416476;timeLastTillSow_COLZA>=5.5;;MaxTillageDepth_COLZA<24.5;;harvestDate_COLZA<184.5;;timeSow1stHerbicide_BLE>=123.5;;harvestDate_COLZA>=168.5;
332;31;0.755874877810362;Situation.Stock2<0.5;;SummerTillage_R>=0.583067;;Situation.Stock1<0.5;;propWeededArea_COLZA<0.448524;;Situation.Rotation1>=0.5;CropRotationLength_R<2.5;Frequency_BLE>=0.4164765;Frequency_COLZA<0.0832955;Frequency_POIS>=0.416476;PeaFloweringTT<314.09513225;;timeLastPloughSow_BLE<61.5;;harvestDate_BLE>=202.5;
2770;90;0.747654071579998;Situation.Stock2<0.5;;SummerTillage_R>=0.583067;;Situation.Stock1<0.5;;propWeededArea_COLZA>=0.448524;;timeHarvest1stTill_POIS>=16.5;;nbSystemicHerbicides_POIS>=0.5;;timeSow1stMechWeeding_BLE<240.25;;propSpeciesMortSup90_BLE>=0.1346155;;Epsi_b>=3.2860173055;TTcot<62.06462445;tFrostLate2<-1.9728159865;WMmid>=18.816244468;WMlate>=16.15032796;nbHerbDicotSup75_POIS<1.5;;harv…
5261;10;0.744074074074074;Situation.Stock2<0.5;;SummerTillage_R>=0.583067;;Situation.Stock1<0.5;;propWeededArea_COLZA<0.448524;;Situation.Rotation1>=0.5;CropRotationLength_R<2.5;Frequency_BLE>=0.4164765;Frequency_COLZA<0.0832955;Frequency_POIS>=0.416476;PeaFloweringTT>=314.09513225;;nbRootHerbicides_BLE<0.5;;timeSow1stHerbicide_POIS<91.5;;MaxTillageDepth_BLE>=13.5;;nbSystemicHerbicides_POIS<2.5;;…
10366;15;0.74334455667789;Situation.Stock2<0.5;;SummerTillage_R>=0.583067;;Situation.Stock1<0.5;;propWeededArea_COLZA<0.448524;;Situation.Rotation1<0.5;CropRotationLength_R>=2.5;Frequency_BLE<0.4164765;Frequency_COLZA>=0.0832955;Frequency_POIS<0.416476;timeLastTillSow_COLZA<5.5;;maxTillageDepth_R>=13.5;;MaxTillageDepth_COLZA>=12.5;;SowingDensity.seeds.m2._POIS>=45;;Interrow.cm._BLE>=27.5;;nbSyste…
2594;25;0.742888888888889;Situation.Stock2<0.5;;SummerTillage_R>=0.583067;;Situation.Stock1<0.5;;propWeededArea_COLZA<0.448524;;Situation.Rotation1<0.5;CropRotationLength_R>=2.5;Frequency_BLE<0.4164765;Frequency_COLZA>=0.0832955;Frequency_POIS<0.416476;timeLastTillSow_COLZA>=5.5;;MaxTillageDepth_COLZA<24.5;;harvestDate_COLZA>=184.5;;MeanTillageDepth_BLE<20.5;;MeanTillageDepth_ORGE>=18.95;;timeLas…
1291;130;0.733571958905292;Situation.Stock2<0.5;;SummerTillage_R>=0.583067;;Situation.Stock1<0.5;;propWeededArea_COLZA<0.448524;;Situation.Rotation1<0.5;CropRotationLength_R>=2.5;Frequency_BLE<0.4164765;Frequency_COLZA>=0.0832955;Frequency_POIS<0.416476;timeLastTillSow_COLZA<5.5;;maxTillageDepth_R>=13.5;;MaxTillageDepth_COLZA<12.5;;nbSuperficialTillage_COLZA<3.5;;timeLastHerbicideHarvest_POIS>=38…
20746;50;0.730542760942761;Situation.Stock2<0.5;;SummerTillage_R>=0.583067;;Situation.Stock1<0.5;;propWeededArea_COLZA<0.448524;;Situation.Rotation1<0.5;CropRotationLength_R>=2.5;Frequency_BLE<0.4164765;Frequency_COLZA>=0.0832955;Frequency_POIS<0.416476;timeLastTillSow_COLZA>=5.5;;MaxTillageDepth_COLZA<24.5;;harvestDate_COLZA>=184.5;;MeanTillageDepth_BLE<20.5;;MeanTillageDepth_ORGE<18.95;;Interro…
338;20;0.73020202020202;Situation.Stock2<0.5;;SummerTillage_R>=0.583067;;Situation.Stock1<0.5;;propWeededArea_COLZA>=0.448524;;timeHarvest1stTill_POIS<16.5;;nbRolling_BLE<0.5;;shootLength>=436.5877835;reductionSurface<0.5277859105;l50<54.94508265;beta<-4.448993491;gamma>=0.3533379655;C0surface<34.17579866;C0buried>=39.39397064;shootDiameter>=2.208048482;Epsi_b<3.061432592;k_coef<0.7990163895;se_L…
673;50;0.73010177970178;Situation.Stock2<0.5;;SummerTillage_R>=0.583067;;Situation.Stock1<0.5;;propWeededArea_COLZA>=0.448524;;timeHarvest1stTill_POIS<16.5;;nbRolling_BLE<0.5;;shootLength<436.5877835;reductionSurface>=0.5277859105;l50>=54.94508265;beta>=-4.448993491;gamma<0.3533379655;C0surface>=34.17579866;C0buried<39.39397064;shootDiameter<2.208048482;Epsi_b>=3.061432592;k_coef>=0.7990163895;se…
20728;80;0.728056657848325;Situation.Stock2<0.5;;SummerTillage_R>=0.583067;;Situation.Stock1<0.5;;propWeededArea_COLZA<0.448524;;Situation.Rotation1<0.5;CropRotationLength_R>=2.5;Frequency_BLE<0.4164765;Frequency_COLZA>=0.0832955;Frequency_POIS<0.416476;timeLastTillSow_COLZA<5.5;;maxTillageDepth_R>=13.5;;MaxTillageDepth_COLZA>=12.5;;SowingDensity.seeds.m2._POIS>=45;;Interrow.cm._BLE>=27.5;;nbSyst…
697;15;0.724999839666506;Situation.Stock2<0.5;;SummerTillage_R>=0.583067;;Situation.Stock1<0.5;;propWeededArea_COLZA>=0.448524;;timeHarvest1stTill_POIS>=16.5;;nbSystemicHerbicides_POIS<0.5;;timeHarvest1stPlough_COLZA<6.5;;PeaFloweringTT<344.237528;;TTflo>=426.3591075;nbMechWeeding_R<3.1652215;Interrow.cm._BLE>=41.5;meanMechWeedSpeed.km.h._BLE<8.9;harvestDate_BLE<182;timeHarvest1stTill_BLE>=5.5;Ma…
5174;60;0.721083052749719;Situation.Stock2<0.5;;SummerTillage_R>=0.583067;;Situation.Stock1<0.5;;propWeededArea_COLZA<0.448524;;Situation.Rotation1<0.5;CropRotationLength_R>=2.5;Frequency_BLE<0.4164765;Frequency_COLZA>=0.0832955;Frequency_POIS<0.416476;timeLastTillSow_COLZA<5.5;;maxTillageDepth_R>=13.5;;MaxTillageDepth_COLZA>=12.5;;SowingDensity.seeds.m2._POIS<45;;nbNonSystemicHerbicides_R<1.7492…
10361;80;0.719787878787879;Situation.Stock2<0.5;;SummerTillage_R>=0.583067;;Situation.Stock1<0.5;;propWeededArea_COLZA<0.448524;;Situation.Rotation1<0.5;CropRotationLength_R>=2.5;Frequency_BLE<0.4164765;Frequency_COLZA>=0.0832955;Frequency_POIS<0.416476;timeLastTillSow_COLZA<5.5;;maxTillageDepth_R>=13.5;;MaxTillageDepth_COLZA>=12.5;;SowingDensity.seeds.m2._POIS>=45;;Interrow.cm._BLE>=27.5;;nbSyst…
326;20;0.718802469135802;Situation.Stock2<0.5;;SummerTillage_R>=0.583067;;Situation.Stock1<0.5;;propWeededArea_COLZA<0.448524;;Situation.Rotation1<0.5;CropRotationLength_R>=2.5;Frequency_BLE<0.4164765;Frequency_COLZA>=0.0832955;Frequency_POIS<0.416476;timeLastTillSow_COLZA>=5.5;;MaxTillageDepth_COLZA>=24.5;;timeLastRollSow_BLE<9.5;
2604;50;0.716780022446689;Situation.Stock2<0.5;;SummerTillage_R>=0.583067;;Situation.Stock1<0.5;;propWeededArea_COLZA<0.448524;;Situation.Rotation1<0.5;CropRotationLength_R>=2.5;Frequency_BLE<0.4164765;Frequency_COLZA>=0.0832955;Frequency_POIS<0.416476;timeLastTillSow_COLZA>=5.5;;MaxTillageDepth_COLZA<24.5;;harvestDate_COLZA<184.5;;timeSow1stHerbicide_BLE<123.5;;nbRootOnlyHerbicides_R>=0.583067;;…
1308;25;0.707355331088664;Situation.Stock2<0.5;;SummerTillage_R>=0.583067;;Situation.Stock1<0.5;;propWeededArea_COLZA<0.448524;;Situation.Rotation1<0.5;CropRotationLength_R>=2.5;Frequency_BLE<0.4164765;Frequency_COLZA>=0.0832955;Frequency_POIS<0.416476;timeLastTillSow_COLZA>=5.5;;MaxTillageDepth_COLZA>=24.5;;timeLastRollSow_BLE>=9.5;;MeanTillageDepth_BLE<11.452381;;PrimaryCropSowingDate_COLZA>=25…
41473;225;0.705643076265299;Situation.Stock2<0.5;;SummerTillage_R>=0.583067;;Situation.Stock1<0.5;;propWeededArea_COLZA<0.448524;;Situation.Rotation1<0.5;CropRotationLength_R>=2.5;Frequency_BLE<0.4164765;Frequency_COLZA>=0.0832955;Frequency_POIS<0.416476;timeLastTillSow_COLZA>=5.5;;MaxTillageDepth_COLZA<24.5;;harvestDate_COLZA>=184.5;;MeanTillageDepth_BLE<20.5;;MeanTillageDepth_ORGE<18.95;;Interr…
100;20;0.70549823633157;Situation.Stock2>=0.5;;MeanTillageDepth_COLZA<12.25;;SowingDensity.seeds.m2._BLE<270.5;;SummerTillage_R>=1.1661345;;timeSow1stHerbicide_COLZA>=217.25;;seedWeight>=139.59221565;nbHerbicides_R>=1.1661345;nbInCropHerbicides_R>=1.1661345;nbRootOnlyHerbicides_R>=0.1665905;SummerTillage_R<2.4988585;MaxTillageDepth_BLE<21.5;nbMultiHerbicides_BLE>=0.5;EfficacyDicot._BLE>=0.875;pro…
20738;25;0.692083501683502;Situation.Stock2<0.5;;SummerTillage_R>=0.583067;;Situation.Stock1<0.5;;propWeededArea_COLZA<0.448524;;Situation.Rotation1<0.5;CropRotationLength_R>=2.5;Frequency_BLE<0.4164765;Frequency_COLZA>=0.0832955;Frequency_POIS<0.416476;timeLastTillSow_COLZA>=5.5;;MaxTillageDepth_COLZA<24.5;;harvestDate_COLZA>=184.5;;MeanTillageDepth_BLE<20.5;;MeanTillageDepth_ORGE<18.95;;Interro…
1404;15;0.691480733258511;Situation.Stock2<0.5;;SummerTillage_R>=0.583067;;Situation.Stock1<0.5;;propWeededArea_COLZA>=0.448524;;timeHarvest1stTill_POIS>=16.5;;nbSystemicHerbicides_POIS<0.5;;timeHarvest1stPlough_COLZA>=6.5;;timeLastTillSow_POIS<206.75;;mu_LBRearly>=0.00171257066666667;shootLength>=425.6018531;b_RBR<0.6884265;HMmid>=18.73001154;timeSow1stMechWeeding_POIS<7;
1300;50;0.688107744107744;Situation.Stock2<0.5;;SummerTillage_R>=0.583067;;Situation.Stock1<0.5;;propWeededArea_COLZA<0.448524;;Situation.Rotation1<0.5;CropRotationLength_R>=2.5;Frequency_BLE<0.4164765;Frequency_COLZA>=0.0832955;Frequency_POIS<0.416476;timeLastTillSow_COLZA>=5.5;;MaxTillageDepth_COLZA<24.5;;harvestDate_COLZA<184.5;;timeSow1stHerbicide_BLE>=123.5;;harvestDate_COLZA<168.5;
10372;50;0.685331986531987;Situation.Stock2<0.5;;SummerTillage_R>=0.583067;;Situation.Stock1<0.5;;propWeededArea_COLZA<0.448524;;Situation.Rotation1<0.5;CropRotationLength_R>=2.5;Frequency_BLE<0.4164765;Frequency_COLZA>=0.0832955;Frequency_POIS<0.416476;timeLastTillSow_COLZA>=5.5;;MaxTillageDepth_COLZA<24.5;;harvestDate_COLZA>=184.5;;MeanTillageDepth_BLE<20.5;;MeanTillageDepth_ORGE<18.95;;Interro…
1290;105;0.681514769768738;Situation.Stock2<0.5;;SummerTillage_R>=0.583067;;Situation.Stock1<0.5;;propWeededArea_COLZA<0.448524;;Situation.Rotation1<0.5;CropRotationLength_R>=2.5;Frequency_BLE<0.4164765;Frequency_COLZA>=0.0832955;Frequency_POIS<0.416476;timeLastTillSow_COLZA<5.5;;maxTillageDepth_R>=13.5;;MaxTillageDepth_COLZA<12.5;;nbSuperficialTillage_COLZA<3.5;;timeLastHerbicideHarvest_POIS<38.…
2588;60;0.673997194163861;Situation.Stock2<0.5;;SummerTillage_R>=0.583067;;Situation.Stock1<0.5;;propWeededArea_COLZA<0.448524;;Situation.Rotation1<0.5;CropRotationLength_R>=2.5;Frequency_BLE<0.4164765;Frequency_COLZA>=0.0832955;Frequency_POIS<0.416476;timeLastTillSow_COLZA<5.5;;maxTillageDepth_R>=13.5;;MaxTillageDepth_COLZA>=12.5;;SowingDensity.seeds.m2._POIS>=45;;Interrow.cm._BLE<27.5;;nbSuperf…
35;249;0.673084159630344;Situation.Stock2<0.5;;SummerTillage_R<0.583067;;nbPloughing_R<0.1665905;;harvestDate_BLE<221.5;;PeaFloweringTT<320.300020125;
65;15;0.671458286569398;Situation.Stock2<0.5;;SummerTillage_R<0.583067;;nbPloughing_R<0.1665905;;harvestDate_BLE>=221.5;;timeSow1stHerbicide_POIS>=31;nbHerbDicotSup75_BLE>=1.;timeSow1stHerbicide_BLE<37.5;
1386;10;0.666296296296296;Situation.Stock2<0.5;;SummerTillage_R>=0.583067;;Situation.Stock1<0.5;;propWeededArea_COLZA>=0.448524;;timeHarvest1stTill_POIS>=16.5;;nbSystemicHerbicides_POIS>=0.5;;timeSow1stMechWeeding_BLE<240.25;;propSpeciesMortSup90_BLE>=0.1346155;;Epsi_b<3.2860173055;TTcot>=62.06462445;tFrostLate2>=-1.9728159865;WMmid<18.816244468;WMlate<16.15032796;nbSuperficialTillage_BLE>=8;
1313;10;0.665703703703704;Situation.Stock2<0.5;;SummerTillage_R>=0.583067;;Situation.Stock1<0.5;;propWeededArea_COLZA<0.448524;;Situation.Rotation1>=0.5;CropRotationLength_R<2.5;Frequency_BLE>=0.4164765;Frequency_COLZA<0.0832955;Frequency_POIS>=0.416476;PeaFloweringTT>=314.09513225;;nbRootHerbicides_BLE<0.5;;timeSow1stHerbicide_POIS<91.5;;MaxTillageDepth_BLE<13.5;;MeanTillageDepth_BLE<6;MaxTillag…
350;10;0.6651924001924;Situation.Stock2<0.5;;SummerTillage_R>=0.583067;;Situation.Stock1<0.5;;propWeededArea_COLZA>=0.448524;;timeHarvest1stTill_POIS>=16.5;;nbSystemicHerbicides_POIS<0.5;;timeHarvest1stPlough_COLZA>=6.5;;timeLastTillSow_POIS>=206.75;
279;277;0.658420634052402;Situation.Stock2<0.5;;SummerTillage_R<0.583067;;nbPloughing_R<0.1665905;;harvestDate_BLE<221.5;;PeaFloweringTT>=320.300020125;;Interrow.cm._BLE>=19;;PrimaryCropSowingDate_BLE<316.5;;timeLastHerbicideHarvest_BLE<157.5;
668;10;0.658148148148148;Situation.Stock2<0.5;;SummerTillage_R>=0.583067;;Situation.Stock1<0.5;;propWeededArea_COLZA<0.448524;;Situation.Rotation1>=0.5;CropRotationLength_R<2.5;Frequency_BLE>=0.4164765;Frequency_COLZA<0.0832955;Frequency_POIS>=0.416476;PeaFloweringTT<314.09513225;;timeLastPloughSow_BLE>=61.5;;timeLastHerbicideHarvest_BLE<14.5;;WinterTillage_R<2.248973;maxTillageDepth_R>=23;Sowing…
2586;55;0.655055198449138;Situation.Stock2<0.5;;SummerTillage_R>=0.583067;;Situation.Stock1<0.5;;propWeededArea_COLZA<0.448524;;Situation.Rotation1<0.5;CropRotationLength_R>=2.5;Frequency_BLE<0.4164765;Frequency_COLZA>=0.0832955;Frequency_POIS<0.416476;timeLastTillSow_COLZA<5.5;;maxTillageDepth_R>=13.5;;MaxTillageDepth_COLZA>=12.5;;SowingDensity.seeds.m2._POIS<45;;nbNonSystemicHerbicides_R<1.7492…
1384;25;0.64868911335578;Situation.Stock2<0.5;;SummerTillage_R>=0.583067;;Situation.Stock1<0.5;;propWeededArea_COLZA>=0.448524;;timeHarvest1stTill_POIS>=16.5;;nbSystemicHerbicides_POIS>=0.5;;timeSow1stMechWeeding_BLE<240.25;;propSpeciesMortSup90_BLE>=0.1346155;;Epsi_b>=3.2860173055;TTcot<62.06462445;tFrostLate2<-1.9728159865;WMmid>=18.816244468;WMlate>=16.15032796;nbHerbDicotSup75_POIS>=1.5;
67;25;0.648282828282828;Situation.Stock2<0.5;;SummerTillage_R<0.583067;;nbPloughing_R<0.1665905;;harvestDate_BLE>=221.5;;timeSow1stHerbicide_POIS<31;nbHerbDicotSup75_BLE<1.;timeLastHerbicideHarvest_BLE<116.5;SowingDensity.seeds.m2._BLE>=244.5;SowingDepth.cm._COLZA<1.
18;15;0.641234567901235;Situation.Stock2<0.5;;SummerTillage_R<0.583067;;nbPloughing_R>=0.1665905;;EfficacyMonocot_BLE>=0.984375;
277;90;0.631003367003367;Situation.Stock2<0.5;;SummerTillage_R<0.583067;;nbPloughing_R<0.1665905;;harvestDate_BLE<221.5;;PeaFloweringTT>=320.300020125;;Interrow.cm._BLE>=19;;PrimaryCropSowingDate_BLE>=316.5;;SowingDensity.seeds.m2._POIS<88.5;
10360;20;0.63037037037037;Situation.Stock2<0.5;;SummerTillage_R>=0.583067;;Situation.Stock1<0.5;;propWeededArea_COLZA<0.448524;;Situation.Rotation1<0.5;CropRotationLength_R>=2.5;Frequency_BLE<0.4164765;Frequency_COLZA>=0.0832955;Frequency_POIS<0.416476;timeLastTillSow_COLZA<5.5;;maxTillageDepth_R>=13.5;;MaxTillageDepth_COLZA>=12.5;;SowingDensity.seeds.m2._POIS>=45;;Interrow.cm._BLE>=27.5;;nbSyste…
24;10;0.629481481481481;Situation.Stock2>=0.5;;MeanTillageDepth_COLZA<12.25;;SowingDensity.seeds.m2._BLE<270.5;;SummerTillage_R<1.1661345;
644;60;0.62266404788627;Situation.Stock2<0.5;;SummerTillage_R>=0.583067;;Situation.Stock1<0.5;;propWeededArea_COLZA<0.448524;;Situation.Rotation1<0.5;CropRotationLength_R>=2.5;Frequency_BLE<0.4164765;Frequency_COLZA>=0.0832955;Frequency_POIS<0.416476;timeLastTillSow_COLZA<5.5;;maxTillageDepth_R>=13.5;;MaxTillageDepth_COLZA<12.5;;nbSuperficialTillage_COLZA>=3.5;
674;15;0.617971567527123;Situation.Stock2<0.5;;SummerTillage_R>=0.583067;;Situation.Stock1<0.5;;propWeededArea_COLZA>=0.448524;;timeHarvest1stTill_POIS<16.5;;nbRolling_BLE<0.5;;shootLength<436.5877835;reductionSurface>=0.5277859105;l50>=54.94508265;beta>=-4.448993491;gamma<0.3533379655;C0surface>=34.17579866;C0buried<39.39397064;shootDiameter<2.208048482;Epsi_b>=3.061432592;k_coef>=0.7990163895;s…
1314;15;0.608350168350168;Situation.Stock2<0.5;;SummerTillage_R>=0.583067;;Situation.Stock1<0.5;;propWeededArea_COLZA<0.448524;;Situation.Rotation1>=0.5;CropRotationLength_R<2.5;Frequency_BLE>=0.4164765;Frequency_COLZA<0.0832955;Frequency_POIS>=0.416476;PeaFloweringTT>=314.09513225;;nbRootHerbicides_BLE<0.5;;timeSow1stHerbicide_POIS<91.5;;MaxTillageDepth_BLE>=13.5;;nbSystemicHerbicides_POIS>=2.5;
41472;15;0.607432098765432;Situation.Stock2<0.5;;SummerTillage_R>=0.583067;;Situation.Stock1<0.5;;propWeededArea_COLZA<0.448524;;Situation.Rotation1<0.5;CropRotationLength_R>=2.5;Frequency_BLE<0.4164765;Frequency_COLZA>=0.0832955;Frequency_POIS<0.416476;timeLastTillSow_COLZA>=5.5;;MaxTillageDepth_COLZA<24.5;;harvestDate_COLZA>=184.5;;MeanTillageDepth_BLE<20.5;;MeanTillageDepth_ORGE<18.95;;Interro…
5260;15;0.600246913580247;Situation.Stock2<0.5;;SummerTillage_R>=0.583067;;Situation.Stock1<0.5;;propWeededArea_COLZA<0.448524;;Situation.Rotation1>=0.5;CropRotationLength_R<2.5;Frequency_BLE>=0.4164765;Frequency_COLZA<0.0832955;Frequency_POIS>=0.416476;PeaFloweringTT>=314.09513225;;nbRootHerbicides_BLE<0.5;;timeSow1stHerbicide_POIS<91.5;;MaxTillageDepth_BLE>=13.5;;nbSystemicHerbicides_POIS<2.5;;…
137;42;0.599839666506333;Situation.Stock2<0.5;;SummerTillage_R<0.583067;;nbPloughing_R<0.1665905;;harvestDate_BLE<221.5;;PeaFloweringTT>=320.300020125;;Interrow.cm._BLE<19;;SowingDensity.seeds.m2._POIS<89.5;
172;10;0.593703703703704;Situation.Stock2<0.5;;SummerTillage_R>=0.583067;;Situation.Stock1<0.5;;propWeededArea_COLZA>=0.448524;;timeHarvest1stTill_POIS>=16.5;;nbSystemicHerbicides_POIS>=0.5;;timeSow1stMechWeeding_BLE>=240.25;
672;30;0.588279835390947;Situation.Stock2<0.5;;SummerTillage_R>=0.583067;;Situation.Stock1<0.5;;propWeededArea_COLZA>=0.448524;;timeHarvest1stTill_POIS<16.5;;nbRolling_BLE<0.5;;shootLength<436.5877835;reductionSurface>=0.5277859105;l50>=54.94508265;beta>=-4.448993491;gamma<0.3533379655;C0surface>=34.17579866;C0buried<39.39397064;shootDiameter<2.208048482;Epsi_b>=3.061432592;k_coef>=0.7990163895;s…
278;29;0.58393823290375;Situation.Stock2<0.5;;SummerTillage_R<0.583067;;nbPloughing_R<0.1665905;;harvestDate_BLE<221.5;;PeaFloweringTT>=320.300020125;;Interrow.cm._BLE>=19;;PrimaryCropSowingDate_BLE<316.5;;timeLastHerbicideHarvest_BLE>=157.5;
696;10;0.561262626262626;Situation.Stock2<0.5;;SummerTillage_R>=0.583067;;Situation.Stock1<0.5;;propWeededArea_COLZA>=0.448524;;timeHarvest1stTill_POIS>=16.5;;nbSystemicHerbicides_POIS<0.5;;timeHarvest1stPlough_COLZA<6.5;;PeaFloweringTT<344.237528;;TTflo<426.3591075;nbMechWeeding_R>=3.1652215;Interrow.cm._BLE<41.5;meanMechWeedSpeed.km.h._BLE>=8.9;harvestDate_BLE>=182;timeHarvest1stTill_BLE<5.5;Ma…
1312;15;0.514567901234568;Situation.Stock2<0.5;;SummerTillage_R>=0.583067;;Situation.Stock1<0.5;;propWeededArea_COLZA<0.448524;;Situation.Rotation1>=0.5;CropRotationLength_R<2.5;Frequency_BLE>=0.4164765;Frequency_COLZA<0.0832955;Frequency_POIS>=0.416476;PeaFloweringTT>=314.09513225;;nbRootHerbicides_BLE<0.5;;timeSow1stHerbicide_POIS<91.5;;MaxTillageDepth_BLE<13.5;;MeanTillageDepth_BLE>=6;MaxTilla…
64;35;0.508610595753453;Situation.Stock2<0.5;;SummerTillage_R<0.583067;;nbPloughing_R<0.1665905;;harvestDate_BLE>=221.5;;timeSow1stHerbicide_POIS>=31;nbHerbDicotSup75_BLE>=1.;timeSow1stHerbicide_BLE>=37.5;
276;23;0.495570194700629;Situation.Stock2<0.5;;SummerTillage_R<0.583067;;nbPloughing_R<0.1665905;;harvestDate_BLE<221.5;;PeaFloweringTT>=320.300020125;;Interrow.cm._BLE>=19;;PrimaryCropSowingDate_BLE>=316.5;;SowingDensity.seeds.m2._POIS>=88.5;
66;10;0.483070707070707;Situation.Stock2<0.5;;SummerTillage_R<0.583067;;nbPloughing_R<0.1665905;;harvestDate_BLE>=221.5;;timeSow1stHerbicide_POIS<31;nbHerbDicotSup75_BLE<1.;timeLastHerbicideHarvest_BLE>=116.5;SowingDensity.seeds.m2._BLE<244.5;SowingDepth.cm._COLZA>=1.
1292;10;0.482222222222222;Situation.Stock2<0.5;;SummerTillage_R>=0.583067;;Situation.Stock1<0.5;;propWeededArea_COLZA<0.448524;;Situation.Rotation1<0.5;CropRotationLength_R>=2.5;Frequency_BLE<0.4164765;Frequency_COLZA>=0.0832955;Frequency_POIS<0.416476;timeLastTillSow_COLZA<5.5;;maxTillageDepth_R>=13.5;;MaxTillageDepth_COLZA>=12.5;;SowingDensity.seeds.m2._POIS<45;;nbNonSystemicHerbicides_R>=1.749…
160;10;0.453454545454545;Situation.Stock2<0.5;;SummerTillage_R>=0.583067;;Situation.Stock1<0.5;;propWeededArea_COLZA<0.448524;;Situation.Rotation1<0.5;CropRotationLength_R>=2.5;Frequency_BLE<0.4164765;Frequency_COLZA>=0.0832955;Frequency_POIS<0.416476;timeLastTillSow_COLZA<5.5;;maxTillageDepth_R<13.5;
136;10;0.432289562289562;Situation.Stock2<0.5;;SummerTillage_R<0.583067;;nbPloughing_R<0.1665905;;harvestDate_BLE<221.5;;PeaFloweringTT>=320.300020125;;Interrow.cm._BLE<19;;SowingDensity.seeds.m2._POIS>=89.5;
