# Supplementary material for: Tracking Ideal Varieties and Cropping Techniques for Agroecological Weed Management: A Simulation-Based Study on Pea
Source: Front Plant Sci. 2022 Apr 4;13:809056. doi: 10.3389/fpls.2022.809056 (PMC9014269; doi:10.3389/fpls.2022.809056)
Supplement: Supplementary file 1 [file Data_Sheet_1.ZIP › AllBranches/Feuilles_SpeciesRichness_Winter_AnnualPea.csv]

idLeaf;n;MeanIndicator;
25;11;1;Situation.Stock2>=0.5;;MaxTillageDepth_POIS<12.5;;MeanTillageDepth_BLE>=19.5833335;;tFrostMid1>=-8.499353574;nbTillageOtherThanPloughOrRoll_R<2.1656775;maxTillageDepth_R<25.5;nbHerbicides_R<2.4988585;nbSystemicHerbicides_R>=1.332725;nbNonSystemicHerbicides_R<1.166134;nbInCropHerbicides_R<2.4988585;nbShreddingFallow.Broyage._R>=0.1665905;SummerTillage_R<1.999087;SowingDensity.seeds.m2._BLE…
29;87;0.988505747126437;Situation.Stock2>=0.5;;MaxTillageDepth_POIS>=12.5;;SowingDensity.seeds.m2._POIS>=108;;nbNonSystemicHerbicides_BLE<1.5;nbHerbDicotSup50_BLE<1.5;timeLastHerbicideHarvest_BLE<111;PrimaryCropSowingDate_COLZA<246;nbHerbMonocotSup75_POIS<0.
15;2894;0.976272748214699;Situation.Stock2>=0.5;;MaxTillageDepth_POIS>=12.5;;SowingDensity.seeds.m2._POIS<108;
111;473;0.966525722339674;Situation.Stock2>=0.5;;MaxTillageDepth_POIS<12.5;;MeanTillageDepth_BLE<19.5833335;;FreqLeavingCutCropBiomass_COLZA<1.5;nbResidueShredding.Broyage._COLZA<1.5;MeanTillageDepth_POIS<11.;mu_RLHlate>=-0.0660891666666667;shootLength>=370.35560995;r50>=102.1799623;SLAmid<243.8051362;LBRlate<0.552477666666667;WMlate<22.726029;RLHearly<0.6037935;RLHmid<0.5530027;RLHlate>=0.486684…	ORVANTIS	VIRTUAL1	VIRTUAL2	VIRTUAL3	VIRTUAL4	VIRTUAL8	VIRTUAL9};
221;388;0.906786941580755;Situation.Stock2>=0.5;;MaxTillageDepth_POIS<12.5;;MeanTillageDepth_BLE<19.5833335;;FreqLeavingCutCropBiomass_COLZA<1.5;nbResidueShredding.Broyage._COLZA<1.5;MeanTillageDepth_POIS<11.;mu_RLHlate>=-0.0660891666666667;shootLength>=370.35560995;r50>=102.1799623;SLAmid<243.8051362;LBRlate<0.552477666666667;WMlate<22.726029;RLHearly<0.6037935;RLHmid<0.5530027;RLHlate>=0.486684…	VIRTUAL10	VIRTUAL6	VIRTUAL7};;MaxTillageDepth_POIS<11.5;
23;2191;0.889852426593631;Situation.Stock2<0.5;;MaxTillageDepth_POIS>=12.5;;Situation.Stock1>=0.5;;timeLastTillSow_POIS<40.5;
19;520;0.84102564102564;Situation.Stock2<0.5;;MaxTillageDepth_POIS<12.5;;Situation.Stock1>=0.5;;PrimaryCropSowingDate_COLZA<242;
22;839;0.840882002383791;Situation.Stock2<0.5;;MaxTillageDepth_POIS>=12.5;;Situation.Stock1>=0.5;;timeLastTillSow_POIS>=40.5;
671;1109;0.824928903377951;Situation.Stock2<0.5;;MaxTillageDepth_POIS>=12.5;;Situation.Stock1<0.5;;Frequency_COLZA<0.2082385;;MaizeBefore_POIS<0.5;;nbPseudoRootOnlyHerbicides_R<0.9162485;;harvestDate_BLE<193.5;;timeSow1stHerbicide_POIS<238.25;;SowingDepth.cm._POIS<1.5;
351;2662;0.824813616135938;Situation.Stock2<0.5;;MaxTillageDepth_POIS>=12.5;;Situation.Stock1<0.5;;Frequency_COLZA>=0.2082385;;timeLastPloughSow_ORGE<125.5;WinterTillage_R<1.291077;nbRolling_BLE<1.5;nbHerbMonocotSup75_ORGE<2.;timeSow1stMechWeeding_COLZA>=1.5;;MaxTillageDepth_POIS>=20.5;;max_width>=93.64824635;
5599;1208;0.822147223637283;Situation.Stock2<0.5;;MaxTillageDepth_POIS>=12.5;;Situation.Stock1<0.5;;Frequency_COLZA>=0.2082385;;timeLastPloughSow_ORGE<125.5;WinterTillage_R<1.291077;nbRolling_BLE<1.5;nbHerbMonocotSup75_ORGE<2.;timeSow1stMechWeeding_COLZA>=1.5;;MaxTillageDepth_POIS<20.5;;timeLastTillSow_ORGE<18.5;;timeLastMechWeedingHarvest_BLE<212.75;;tFrostMid3>=-24.725717185;max_height<178.5;tF…
71;252;0.821428571428572;Situation.Stock2<0.5;;MaxTillageDepth_POIS<12.5;;Situation.Stock1<0.5;;nbRolling_R>=0.2082385;;timeHarvest1stRoll_BLE<24.5;;meanMechWeedDepth.cm._POIS>=3.45;
5597;179;0.812849162011173;Situation.Stock2<0.5;;MaxTillageDepth_POIS>=12.5;;Situation.Stock1<0.5;;Frequency_COLZA>=0.2082385;;timeLastPloughSow_ORGE<125.5;WinterTillage_R<1.291077;nbRolling_BLE<1.5;nbHerbMonocotSup75_ORGE<2.;timeSow1stMechWeeding_COLZA>=1.5;;MaxTillageDepth_POIS<20.5;;timeLastTillSow_ORGE<18.5;;timeLastMechWeedingHarvest_BLE<212.75;;tFrostMid3>=-24.725717185;max_height<178.5;tFr…
2247;176;0.810314685314685;Situation.Stock2<0.5;;MaxTillageDepth_POIS<12.5;;Situation.Stock1<0.5;;nbRolling_R>=0.2082385;;timeHarvest1stRoll_BLE<24.5;;meanMechWeedDepth.cm._POIS<3.45;;timeLastRollSow_POIS<75;;SowingDensity.seeds.m2._BLE<410;;timeLastTillSow_POIS<56;;WheatVariety in {ORVANTIS	VIRTUAL1	VIRTUAL2	VIRTUAL3	VIRTUAL4	VIRTUAL6	VIRTUAL7	VIRTUAL8	VIRTUAL9};;nbFoliarOnlyHerbicides_R<0.0832955;
2683;525;0.806593406593407;Situation.Stock2<0.5;;MaxTillageDepth_POIS>=12.5;;Situation.Stock1<0.5;;Frequency_COLZA<0.2082385;;MaizeBefore_POIS<0.5;;nbPseudoRootOnlyHerbicides_R<0.9162485;;harvestDate_BLE<193.5;;timeSow1stHerbicide_POIS<238.25;;SowingDepth.cm._POIS>=1.5;;timeLastTillSow_BLE<32;;SunflowerBefore_POIS<0.5;
42;2138;0.805983305749445;Situation.Stock2<0.5;;MaxTillageDepth_POIS>=12.5;;Situation.Stock1<0.5;;Frequency_COLZA>=0.2082385;;timeLastPloughSow_ORGE>=125.5;WinterTillage_R>=1.291077;nbRolling_BLE>=1.5;nbHerbMonocotSup75_ORGE>=2.
701;2519;0.801951323785389;Situation.Stock2<0.5;;MaxTillageDepth_POIS>=12.5;;Situation.Stock1<0.5;;Frequency_COLZA>=0.2082385;;timeLastPloughSow_ORGE<125.5;WinterTillage_R<1.291077;nbRolling_BLE<1.5;nbHerbMonocotSup75_ORGE<2.;timeSow1stMechWeeding_COLZA>=1.5;;MaxTillageDepth_POIS>=20.5;;max_width<93.64824635;;MaxTillageDepth_COLZA<28.5;
37;341;0.79960899315738;Situation.Stock2<0.5;;MaxTillageDepth_POIS<12.5;;Situation.Stock1>=0.5;;PrimaryCropSowingDate_COLZA>=242;;TTcot>=50.738272985;
281;271;0.797615668464377;Situation.Stock2<0.5;;MaxTillageDepth_POIS<12.5;;Situation.Stock1<0.5;;nbRolling_R>=0.2082385;;timeHarvest1stRoll_BLE<24.5;;meanMechWeedDepth.cm._POIS<3.45;;timeLastRollSow_POIS<75;;SowingDensity.seeds.m2._BLE>=410;
1395;224;0.797561813186814;Situation.Stock2<0.5;;MaxTillageDepth_POIS>=12.5;;Situation.Stock1<0.5;;Frequency_COLZA>=0.2082385;;timeLastPloughSow_ORGE<125.5;WinterTillage_R<1.291077;nbRolling_BLE<1.5;nbHerbMonocotSup75_ORGE<2.;timeSow1stMechWeeding_COLZA>=1.5;;MaxTillageDepth_POIS<20.5;;timeLastTillSow_ORGE>=18.5;;RowSowing.1or0._BLE>=0.5;SowingDepth.cm._BLE>=0.;winterTillage_POIS<3.5;
139;153;0.792357968828557;Situation.Stock2<0.5;;MaxTillageDepth_POIS<12.5;;Situation.Stock1<0.5;;nbRolling_R>=0.2082385;;timeHarvest1stRoll_BLE>=24.5;;Interrow.cm._MAIS<44;WinterTillage_R>=0.9162485;SummerTillage_R<1.915792;SowingDensity.seeds.m2._BLE>=260.5;nbSuperficialTillage_BLE<4.5;MaxTillageDepth_BLE<12.5;nbResidueShredding.Broyage._BLE<0.5;FreqLeavingCutCropBiomass_BLE<0.5;summerTillage_BL…
1335;1428;0.790939452704155;Situation.Stock2<0.5;;MaxTillageDepth_POIS>=12.5;;Situation.Stock1<0.5;;Frequency_COLZA<0.2082385;;MaizeBefore_POIS<0.5;;nbPseudoRootOnlyHerbicides_R<0.9162485;;harvestDate_BLE>=193.5;;timeSow1stHerbicide_BLE>=4;;b_WMlate>=0.2791970735;;summerTillage_POIS>=1.5;
141;222;0.790713790713791;Situation.Stock2<0.5;;MaxTillageDepth_POIS<12.5;;Situation.Stock1<0.5;;nbRolling_R>=0.2082385;;timeHarvest1stRoll_BLE<24.5;;meanMechWeedDepth.cm._POIS<3.45;;timeLastRollSow_POIS>=75;
1103;282;0.790098199672667;Situation.Stock2<0.5;;MaxTillageDepth_POIS<12.5;;Situation.Stock1<0.5;;nbRolling_R>=0.2082385;;timeHarvest1stRoll_BLE>=24.5;;Interrow.cm._MAIS>=44;WinterTillage_R<0.9162485;SummerTillage_R>=1.915792;SowingDensity.seeds.m2._BLE<260.5;nbSuperficialTillage_BLE>=4.5;MaxTillageDepth_BLE>=12.5;nbResidueShredding.Broyage._BLE>=0.5;FreqLeavingCutCropBiomass_BLE>=0.5;summerTilla…	VIRTUAL1	VIRTUAL10	VIRTUAL2	VIRTUAL3	VIRTUAL5	VIRTUAL7};
11197;1357;0.790034578538626;Situation.Stock2<0.5;;MaxTillageDepth_POIS>=12.5;;Situation.Stock1<0.5;;Frequency_COLZA>=0.2082385;;timeLastPloughSow_ORGE<125.5;WinterTillage_R<1.291077;nbRolling_BLE<1.5;nbHerbMonocotSup75_ORGE<2.;timeSow1stMechWeeding_COLZA>=1.5;;MaxTillageDepth_POIS<20.5;;timeLastTillSow_ORGE<18.5;;timeLastMechWeedingHarvest_BLE<212.75;;tFrostMid3>=-24.725717185;max_height<178.5;t…	ORVANTIS	VIRTUAL1	VIRTUAL10	VIRTUAL2	VIRTUAL3	VIRTUAL4	VIRTUAL5	VIRTUAL6	VIRTUAL7	VIRTUAL8	VIRTUAL9};
1397;70;0.787912087912088;Situation.Stock2<0.5;;MaxTillageDepth_POIS>=12.5;;Situation.Stock1<0.5;;Frequency_COLZA>=0.2082385;;timeLastPloughSow_ORGE<125.5;WinterTillage_R<1.291077;nbRolling_BLE<1.5;nbHerbMonocotSup75_ORGE<2.;timeSow1stMechWeeding_COLZA>=1.5;;MaxTillageDepth_POIS<20.5;;timeLastTillSow_ORGE<18.5;;timeLastMechWeedingHarvest_BLE>=212.75;;mu_HMlate>=0.587031712833333;meanMechWeedSpeed…
4347;129;0.78592725104353;Situation.Stock2<0.5;;MaxTillageDepth_POIS<12.5;;Situation.Stock1<0.5;;nbRolling_R<0.2082385;;timeHarvest1stPlough_BLE>=7.5;;timeHarvest1stTill_POIS>=4;;MaxTillageDepth_COLZA>=5.5;;nbFoliarHerbicides_BLE<1.5;;MeanTillageDepth_BLE<17.6;;maxTillageDepth_R<15.5;;timeHarvest1stTill_BLE<9.5;;nbHerbicides_BLE>=1.5;nbIncropHerbicides_BLE>=1.5;HMmid<15.329629938
331;376;0.784574468085107;Situation.Stock2<0.5;;MaxTillageDepth_POIS>=12.5;;Situation.Stock1<0.5;;Frequency_COLZA<0.2082385;;MaizeBefore_POIS<0.5;;nbPseudoRootOnlyHerbicides_R>=0.9162485;;PrimaryCropSowingDate_BLE<331.5;;WheatVariety in {VIRTUAL10	VIRTUAL2	VIRTUAL6	VIRTUAL8};
2797;224;0.775927197802197;Situation.Stock2<0.5;;MaxTillageDepth_POIS>=12.5;;Situation.Stock1<0.5;;Frequency_COLZA>=0.2082385;;timeLastPloughSow_ORGE<125.5;WinterTillage_R<1.291077;nbRolling_BLE<1.5;nbHerbMonocotSup75_ORGE<2.;timeSow1stMechWeeding_COLZA>=1.5;;MaxTillageDepth_POIS<20.5;;timeLastTillSow_ORGE<18.5;;timeLastMechWeedingHarvest_BLE<212.75;;tFrostMid3<-24.725717185;max_height>=178.5;tFr…	CEZANNE	ORVANTIS	VIRTUAL10	VIRTUAL6	VIRTUAL7	VIRTUAL8};
1401;82;0.769699812382739;Situation.Stock2<0.5;;MaxTillageDepth_POIS>=12.5;;Situation.Stock1<0.5;;Frequency_COLZA>=0.2082385;;timeLastPloughSow_ORGE<125.5;WinterTillage_R<1.291077;nbRolling_BLE<1.5;nbHerbMonocotSup75_ORGE<2.;timeSow1stMechWeeding_COLZA>=1.5;;MaxTillageDepth_POIS>=20.5;;max_width<93.64824635;;MaxTillageDepth_COLZA>=28.5;;timeLastHerbicideHarvest_BLE<157;RowSowing.1or0._BLE>=0.5;So…
2175;622;0.76471679445956;Situation.Stock2<0.5;;MaxTillageDepth_POIS<12.5;;Situation.Stock1<0.5;;nbRolling_R<0.2082385;;timeHarvest1stPlough_BLE>=7.5;;timeHarvest1stTill_POIS>=4;;MaxTillageDepth_COLZA>=5.5;;nbFoliarHerbicides_BLE<1.5;;MeanTillageDepth_BLE<17.6;;maxTillageDepth_R>=15.5;;summerTillage_BLE<3.5;
549;150;0.764102564102564;Situation.Stock2<0.5;;MaxTillageDepth_POIS<12.5;;Situation.Stock1<0.5;;nbRolling_R>=0.2082385;;timeHarvest1stRoll_BLE>=24.5;;Interrow.cm._MAIS>=44;WinterTillage_R<0.9162485;SummerTillage_R>=1.915792;SowingDensity.seeds.m2._BLE<260.5;nbSuperficialTillage_BLE>=4.5;MaxTillageDepth_BLE>=12.5;nbResidueShredding.Broyage._BLE>=0.5;FreqLeavingCutCropBiomass_BLE>=0.5;summerTillag…
661;280;0.753296703296703;Situation.Stock2<0.5;;MaxTillageDepth_POIS>=12.5;;Situation.Stock1<0.5;;Frequency_COLZA<0.2082385;;MaizeBefore_POIS<0.5;;nbPseudoRootOnlyHerbicides_R>=0.9162485;;PrimaryCropSowingDate_BLE<331.5;;WheatVariety in {CAPHORN	CEZANNE	VIRTUAL1	VIRTUAL3	VIRTUAL4	VIRTUAL5	VIRTUAL7	VIRTUAL9};;mu_LBRlate>=-0.0250193838333333;
5339;284;0.752708559046588;Situation.Stock2<0.5;;MaxTillageDepth_POIS>=12.5;;Situation.Stock1<0.5;;Frequency_COLZA<0.2082385;;MaizeBefore_POIS<0.5;;nbPseudoRootOnlyHerbicides_R<0.9162485;;harvestDate_BLE>=193.5;;timeSow1stHerbicide_BLE>=4;;b_WMlate>=0.2791970735;;summerTillage_POIS<1.5;;MeanTillageDepth_POIS>=12.125;;winterPlough_POIS<0.5;
4349;421;0.734423533710944;Situation.Stock2<0.5;;MaxTillageDepth_POIS<12.5;;Situation.Stock1<0.5;;nbRolling_R<0.2082385;;timeHarvest1stPlough_BLE>=7.5;;timeHarvest1stTill_POIS>=4;;MaxTillageDepth_COLZA>=5.5;;nbFoliarHerbicides_BLE<1.5;;MeanTillageDepth_BLE<17.6;;maxTillageDepth_R>=15.5;;summerTillage_BLE>=3.5;;reductionDepth<0.0007959635;
1333;554;0.733268536517633;Situation.Stock2<0.5;;MaxTillageDepth_POIS>=12.5;;Situation.Stock1<0.5;;Frequency_COLZA<0.2082385;;MaizeBefore_POIS<0.5;;nbPseudoRootOnlyHerbicides_R<0.9162485;;harvestDate_BLE>=193.5;;timeSow1stHerbicide_BLE>=4;;b_WMlate<0.2791970735;;WheatVariety in {CAPHORN	CEZANNE	ORVANTIS	VIRTUAL1	VIRTUAL10	VIRTUAL2	VIRTUAL3	VIRTUAL6	VIRTUAL7	VIRTUAL8};
28;50;0.73;Situation.Stock2>=0.5;;MaxTillageDepth_POIS>=12.5;;SowingDensity.seeds.m2._POIS>=108;;nbNonSystemicHerbicides_BLE>=1.5;nbHerbDicotSup50_BLE>=1.5;timeLastHerbicideHarvest_BLE>=111;PrimaryCropSowingDate_COLZA>=246;nbHerbMonocotSup75_POIS>=0.
2246;392;0.713500784929356;Situation.Stock2<0.5;;MaxTillageDepth_POIS<12.5;;Situation.Stock1<0.5;;nbRolling_R>=0.2082385;;timeHarvest1stRoll_BLE<24.5;;meanMechWeedDepth.cm._POIS<3.45;;timeLastRollSow_POIS<75;;SowingDensity.seeds.m2._BLE<410;;timeLastTillSow_POIS<56;;WheatVariety in {ORVANTIS	VIRTUAL1	VIRTUAL2	VIRTUAL3	VIRTUAL4	VIRTUAL6	VIRTUAL7	VIRTUAL8	VIRTUAL9};;nbFoliarOnlyHerbicides_R>=0.0832955;
1097;89;0.704840103716508;Situation.Stock2<0.5;;MaxTillageDepth_POIS<12.5;;Situation.Stock1<0.5;;nbRolling_R>=0.2082385;;timeHarvest1stRoll_BLE>=24.5;;Interrow.cm._MAIS>=44;WinterTillage_R<0.9162485;SummerTillage_R>=1.915792;SowingDensity.seeds.m2._BLE<260.5;nbSuperficialTillage_BLE>=4.5;MaxTillageDepth_BLE>=12.5;nbResidueShredding.Broyage._BLE>=0.5;FreqLeavingCutCropBiomass_BLE>=0.5;summerTillag…
36;141;0.696217494089835;Situation.Stock2<0.5;;MaxTillageDepth_POIS<12.5;;Situation.Stock1>=0.5;;PrimaryCropSowingDate_COLZA>=242;;TTcot<50.738272985;
539;1472;0.695573787625419;Situation.Stock2<0.5;;MaxTillageDepth_POIS<12.5;;Situation.Stock1<0.5;;nbRolling_R<0.2082385;;timeHarvest1stPlough_BLE>=7.5;;timeHarvest1stTill_POIS>=4;;MaxTillageDepth_COLZA<5.5;;harvestDate_BLE<201.5;;soilPen<0.886989856;
1321;290;0.694297082228117;Situation.Stock2<0.5;;MaxTillageDepth_POIS>=12.5;;Situation.Stock1<0.5;;Frequency_COLZA<0.2082385;;MaizeBefore_POIS<0.5;;nbPseudoRootOnlyHerbicides_R>=0.9162485;;PrimaryCropSowingDate_BLE<331.5;;WheatVariety in {CAPHORN	CEZANNE	VIRTUAL1	VIRTUAL3	VIRTUAL4	VIRTUAL5	VIRTUAL7	VIRTUAL9};;mu_LBRlate<-0.0250193838333333;;timeHarvest1stTill_BLE<33;
1102;195;0.692702169625246;Situation.Stock2<0.5;;MaxTillageDepth_POIS<12.5;;Situation.Stock1<0.5;;nbRolling_R>=0.2082385;;timeHarvest1stRoll_BLE>=24.5;;Interrow.cm._MAIS>=44;WinterTillage_R<0.9162485;SummerTillage_R>=1.915792;SowingDensity.seeds.m2._BLE<260.5;nbSuperficialTillage_BLE>=4.5;MaxTillageDepth_BLE>=12.5;nbResidueShredding.Broyage._BLE>=0.5;FreqLeavingCutCropBiomass_BLE>=0.5;summerTilla…	CEZANNE	VIRTUAL6	VIRTUAL9};
220;40;0.691666666666667;Situation.Stock2>=0.5;;MaxTillageDepth_POIS<12.5;;MeanTillageDepth_BLE<19.5833335;;FreqLeavingCutCropBiomass_COLZA<1.5;nbResidueShredding.Broyage._COLZA<1.5;MeanTillageDepth_POIS<11.;mu_RLHlate>=-0.0660891666666667;shootLength>=370.35560995;r50>=102.1799623;SLAmid<243.8051362;LBRlate<0.552477666666667;WMlate<22.726029;RLHearly<0.6037935;RLHmid<0.5530027;RLHlate>=0.4866841…	VIRTUAL10	VIRTUAL6	VIRTUAL7};;MaxTillageDepth_POIS>=11.5;
129;21;0.69047619047619;Situation.Stock2<0.5;;MaxTillageDepth_POIS<12.5;;Situation.Stock1<0.5;;nbRolling_R<0.2082385;;timeHarvest1stPlough_BLE<7.5;;nbPloughing_R>=0.2082385;SummerPlough_R>=0.208238;timeHarvest1stTill_POIS>=39;nbSystemicHerbicides_R<1.082839;nbMultipleHerbicides_R<0.583067;SowingDepth.cm._BLE>=2.5;timeSow1stHerbicide_BLE>=129.375;timeLastHerbicideHarvest_BLE<93;WheatVariety in {};…
163;214;0.687634795111431;Situation.Stock2<0.5;;MaxTillageDepth_POIS>=12.5;;Situation.Stock1<0.5;;Frequency_COLZA<0.2082385;;MaizeBefore_POIS>=0.5;;timeSow1stHerbicide_BLE<201.5;;WheatVariety in {CEZANNE	VIRTUAL10	VIRTUAL2	VIRTUAL3	VIRTUAL4	VIRTUAL5	VIRTUAL7};
1085;150;0.682564102564102;Situation.Stock2<0.5;;MaxTillageDepth_POIS<12.5;;Situation.Stock1<0.5;;nbRolling_R<0.2082385;;timeHarvest1stPlough_BLE>=7.5;;timeHarvest1stTill_POIS>=4;;MaxTillageDepth_COLZA>=5.5;;nbFoliarHerbicides_BLE<1.5;;MeanTillageDepth_BLE>=17.6;;WheatVariety in {CEZANNE	ORVANTIS	VIRTUAL2	VIRTUAL3	VIRTUAL9};
4303;479;0.678978641400354;Situation.Stock2<0.5;;MaxTillageDepth_POIS<12.5;;Situation.Stock1<0.5;;nbRolling_R<0.2082385;;timeHarvest1stPlough_BLE>=7.5;;timeHarvest1stTill_POIS>=4;;MaxTillageDepth_COLZA<5.5;;harvestDate_BLE>=201.5;;nbHerbDicotSup75_BLE<3.5;;SowingDensity.seeds.m2._POIS<114;;timeLastHerbicideHarvest_COLZA<310.25;;mu_LBRearly<-0.0363226688333333;
11196;90;0.675213675213675;Situation.Stock2<0.5;;MaxTillageDepth_POIS>=12.5;;Situation.Stock1<0.5;;Frequency_COLZA>=0.2082385;;timeLastPloughSow_ORGE<125.5;WinterTillage_R<1.291077;nbRolling_BLE<1.5;nbHerbMonocotSup75_ORGE<2.;timeSow1stMechWeeding_COLZA>=1.5;;MaxTillageDepth_POIS<20.5;;timeLastTillSow_ORGE<18.5;;timeLastMechWeedingHarvest_BLE<212.75;;tFrostMid3>=-24.725717185;max_height<178.5;tFr…
17209;59;0.674054758800521;Situation.Stock2<0.5;;MaxTillageDepth_POIS<12.5;;Situation.Stock1<0.5;;nbRolling_R<0.2082385;;timeHarvest1stPlough_BLE>=7.5;;timeHarvest1stTill_POIS>=4;;MaxTillageDepth_COLZA<5.5;;harvestDate_BLE>=201.5;;nbHerbDicotSup75_BLE<3.5;;SowingDensity.seeds.m2._POIS<114;;timeLastHerbicideHarvest_COLZA<310.25;;mu_LBRearly>=-0.0363226688333333;;WheatVariety in {CEZANNE	ORVANTIS	VIRTUAL6	VIRTUAL7	VIRTUAL8};;PeaFloweringTT>=1421.608764625;
65;391;0.668502852646076;Situation.Stock2<0.5;;MaxTillageDepth_POIS<12.5;;Situation.Stock1<0.5;;nbRolling_R<0.2082385;;timeHarvest1stPlough_BLE<7.5;;nbPloughing_R<0.2082385;SummerPlough_R<0.208238
1077;619;0.661178078787126;Situation.Stock2<0.5;;MaxTillageDepth_POIS<12.5;;Situation.Stock1<0.5;;nbRolling_R<0.2082385;;timeHarvest1stPlough_BLE>=7.5;;timeHarvest1stTill_POIS>=4;;MaxTillageDepth_COLZA<5.5;;harvestDate_BLE<201.5;;soilPen>=0.886989856;;Interrow.cm._COLZA>=15.5;
2796;159;0.653362360909531;Situation.Stock2<0.5;;MaxTillageDepth_POIS>=12.5;;Situation.Stock1<0.5;;Frequency_COLZA>=0.2082385;;timeLastPloughSow_ORGE<125.5;WinterTillage_R<1.291077;nbRolling_BLE<1.5;nbHerbMonocotSup75_ORGE<2.;timeSow1stMechWeeding_COLZA>=1.5;;MaxTillageDepth_POIS<20.5;;timeLastTillSow_ORGE<18.5;;timeLastMechWeedingHarvest_BLE<212.75;;tFrostMid3<-24.725717185;max_height>=178.5;tFr…	VIRTUAL4	VIRTUAL5	VIRTUAL9};
138;237;0.647354754949691;Situation.Stock2<0.5;;MaxTillageDepth_POIS<12.5;;Situation.Stock1<0.5;;nbRolling_R>=0.2082385;;timeHarvest1stRoll_BLE>=24.5;;Interrow.cm._MAIS<44;WinterTillage_R>=0.9162485;SummerTillage_R<1.915792;SowingDensity.seeds.m2._BLE>=260.5;nbSuperficialTillage_BLE<4.5;MaxTillageDepth_BLE<12.5;nbResidueShredding.Broyage._BLE<0.5;FreqLeavingCutCropBiomass_BLE<0.5;summerTillage_BL…
4346;100;0.643076923076923;Situation.Stock2<0.5;;MaxTillageDepth_POIS<12.5;;Situation.Stock1<0.5;;nbRolling_R<0.2082385;;timeHarvest1stPlough_BLE>=7.5;;timeHarvest1stTill_POIS>=4;;MaxTillageDepth_COLZA>=5.5;;nbFoliarHerbicides_BLE<1.5;;MeanTillageDepth_BLE<17.6;;maxTillageDepth_R<15.5;;timeHarvest1stTill_BLE<9.5;;nbHerbicides_BLE<1.5;nbIncropHerbicides_BLE<1.5;HMmid>=15.329629938
8605;564;0.641912165848336;Situation.Stock2<0.5;;MaxTillageDepth_POIS<12.5;;Situation.Stock1<0.5;;nbRolling_R<0.2082385;;timeHarvest1stPlough_BLE>=7.5;;timeHarvest1stTill_POIS>=4;;MaxTillageDepth_COLZA<5.5;;harvestDate_BLE>=201.5;;nbHerbDicotSup75_BLE<3.5;;SowingDensity.seeds.m2._POIS<114;;timeLastHerbicideHarvest_COLZA<310.25;;mu_LBRearly>=-0.0363226688333333;;WheatVariety in {CAPHORN	VIRTUAL10	VIRTUAL2	VIRTUAL3	VIRTUAL4	VIRTUAL5	VIRTUAL9};
1340;115;0.640802675585284;Situation.Stock2<0.5;;MaxTillageDepth_POIS>=12.5;;Situation.Stock1<0.5;;Frequency_COLZA<0.2082385;;MaizeBefore_POIS<0.5;;nbPseudoRootOnlyHerbicides_R<0.9162485;;harvestDate_BLE<193.5;;timeSow1stHerbicide_POIS<238.25;;SowingDepth.cm._POIS>=1.5;;timeLastTillSow_BLE>=32;
133;52;0.636834319526627;Situation.Stock2<0.5;;MaxTillageDepth_POIS<12.5;;Situation.Stock1<0.5;;nbRolling_R<0.2082385;;timeHarvest1stPlough_BLE>=7.5;;timeHarvest1stTill_POIS<4;;timeSow1stHerbicide_BLE>=65.625;harvestDate_BLE<183;WheatVariety in {
54;27;0.635802469135802;Situation.Stock2>=0.5;;MaxTillageDepth_POIS<12.5;;MeanTillageDepth_BLE<19.5833335;;FreqLeavingCutCropBiomass_COLZA<1.5;nbResidueShredding.Broyage._COLZA<1.5;MeanTillageDepth_POIS<11.;mu_RLHlate<-0.0660891666666667;shootLength<370.35560995;r50<102.1799623;SLAmid>=243.8051362;LBRlate>=0.552477666666667;WMlate>=22.726029;RLHearly>=0.6037935;RLHmid>=0.5530027;RLHlate<0.4866841…
1122;147;0.625327053898482;Situation.Stock2<0.5;;MaxTillageDepth_POIS<12.5;;Situation.Stock1<0.5;;nbRolling_R>=0.2082385;;timeHarvest1stRoll_BLE<24.5;;meanMechWeedDepth.cm._POIS<3.45;;timeLastRollSow_POIS<75;;SowingDensity.seeds.m2._BLE<410;;timeLastTillSow_POIS<56;;WheatVariety in {CAPHORN	CEZANNE	VIRTUAL5};
2682;43;0.625223613595707;Situation.Stock2<0.5;;MaxTillageDepth_POIS>=12.5;;Situation.Stock1<0.5;;Frequency_COLZA<0.2082385;;MaizeBefore_POIS<0.5;;nbPseudoRootOnlyHerbicides_R<0.9162485;;harvestDate_BLE<193.5;;timeSow1stHerbicide_POIS<238.25;;SowingDepth.cm._POIS>=1.5;;timeLastTillSow_BLE<32;;SunflowerBefore_POIS>=0.5;
4348;139;0.625069175428888;Situation.Stock2<0.5;;MaxTillageDepth_POIS<12.5;;Situation.Stock1<0.5;;nbRolling_R<0.2082385;;timeHarvest1stPlough_BLE>=7.5;;timeHarvest1stTill_POIS>=4;;MaxTillageDepth_COLZA>=5.5;;nbFoliarHerbicides_BLE<1.5;;MeanTillageDepth_BLE<17.6;;maxTillageDepth_R>=15.5;;summerTillage_BLE>=3.5;;reductionDepth>=0.0007959635;
560;182;0.614327979712595;Situation.Stock2<0.5;;MaxTillageDepth_POIS<12.5;;Situation.Stock1<0.5;;nbRolling_R>=0.2082385;;timeHarvest1stRoll_BLE<24.5;;meanMechWeedDepth.cm._POIS<3.45;;timeLastRollSow_POIS<75;;SowingDensity.seeds.m2._BLE<410;;timeLastTillSow_POIS>=56;
1332;95;0.600809716599191;Situation.Stock2<0.5;;MaxTillageDepth_POIS>=12.5;;Situation.Stock1<0.5;;Frequency_COLZA<0.2082385;;MaizeBefore_POIS<0.5;;nbPseudoRootOnlyHerbicides_R<0.9162485;;harvestDate_BLE>=193.5;;timeSow1stHerbicide_BLE>=4;;b_WMlate<0.2791970735;;WheatVariety in {VIRTUAL4	VIRTUAL9};
696;84;0.593864468864469;Situation.Stock2<0.5;;MaxTillageDepth_POIS>=12.5;;Situation.Stock1<0.5;;Frequency_COLZA>=0.2082385;;timeLastPloughSow_ORGE<125.5;WinterTillage_R<1.291077;nbRolling_BLE<1.5;nbHerbMonocotSup75_ORGE<2.;timeSow1stMechWeeding_COLZA>=1.5;;MaxTillageDepth_POIS<20.5;;timeLastTillSow_ORGE>=18.5;;RowSowing.1or0._BLE<0.5;SowingDepth.cm._BLE<0.
1400;51;0.586726998491705;Situation.Stock2<0.5;;MaxTillageDepth_POIS>=12.5;;Situation.Stock1<0.5;;Frequency_COLZA>=0.2082385;;timeLastPloughSow_ORGE<125.5;WinterTillage_R<1.291077;nbRolling_BLE<1.5;nbHerbMonocotSup75_ORGE<2.;timeSow1stMechWeeding_COLZA>=1.5;;MaxTillageDepth_POIS>=20.5;;max_width<93.64824635;;MaxTillageDepth_COLZA>=28.5;;timeLastHerbicideHarvest_BLE>=157;RowSowing.1or0._BLE<0.5;So…
1396;93;0.586435070306038;Situation.Stock2<0.5;;MaxTillageDepth_POIS>=12.5;;Situation.Stock1<0.5;;Frequency_COLZA>=0.2082385;;timeLastPloughSow_ORGE<125.5;WinterTillage_R<1.291077;nbRolling_BLE<1.5;nbHerbMonocotSup75_ORGE<2.;timeSow1stMechWeeding_COLZA>=1.5;;MaxTillageDepth_POIS<20.5;;timeLastTillSow_ORGE<18.5;;timeLastMechWeedingHarvest_BLE>=212.75;;mu_HMlate<0.587031712833333;meanMechWeedSpeed.…
550;92;0.582357859531773;Situation.Stock2<0.5;;MaxTillageDepth_POIS<12.5;;Situation.Stock1<0.5;;nbRolling_R>=0.2082385;;timeHarvest1stRoll_BLE>=24.5;;Interrow.cm._MAIS>=44;WinterTillage_R<0.9162485;SummerTillage_R>=1.915792;SowingDensity.seeds.m2._BLE<260.5;nbSuperficialTillage_BLE>=4.5;MaxTillageDepth_BLE>=12.5;nbResidueShredding.Broyage._BLE>=0.5;FreqLeavingCutCropBiomass_BLE>=0.5;summerTillage…
5338;39;0.574950690335306;Situation.Stock2<0.5;;MaxTillageDepth_POIS>=12.5;;Situation.Stock1<0.5;;Frequency_COLZA<0.2082385;;MaizeBefore_POIS<0.5;;nbPseudoRootOnlyHerbicides_R<0.9162485;;harvestDate_BLE>=193.5;;timeSow1stHerbicide_BLE>=4;;b_WMlate>=0.2791970735;;summerTillage_POIS<1.5;;MeanTillageDepth_POIS>=12.125;;winterPlough_POIS>=0.5;
1394;30;0.574358974358974;Situation.Stock2<0.5;;MaxTillageDepth_POIS>=12.5;;Situation.Stock1<0.5;;Frequency_COLZA>=0.2082385;;timeLastPloughSow_ORGE<125.5;WinterTillage_R<1.291077;nbRolling_BLE<1.5;nbHerbMonocotSup75_ORGE<2.;timeSow1stMechWeeding_COLZA>=1.5;;MaxTillageDepth_POIS<20.5;;timeLastTillSow_ORGE>=18.5;;RowSowing.1or0._BLE>=0.5;SowingDepth.cm._BLE>=0.;winterTillage_POIS>=3.5;
2172;211;0.57236602260299;Situation.Stock2<0.5;;MaxTillageDepth_POIS<12.5;;Situation.Stock1<0.5;;nbRolling_R<0.2082385;;timeHarvest1stPlough_BLE>=7.5;;timeHarvest1stTill_POIS>=4;;MaxTillageDepth_COLZA>=5.5;;nbFoliarHerbicides_BLE<1.5;;MeanTillageDepth_BLE<17.6;;maxTillageDepth_R<15.5;;timeHarvest1stTill_BLE>=9.5;
1320;150;0.57025641025641;Situation.Stock2<0.5;;MaxTillageDepth_POIS>=12.5;;Situation.Stock1<0.5;;Frequency_COLZA<0.2082385;;MaizeBefore_POIS<0.5;;nbPseudoRootOnlyHerbicides_R>=0.9162485;;PrimaryCropSowingDate_BLE<331.5;;WheatVariety in {CAPHORN	CEZANNE	VIRTUAL1	VIRTUAL3	VIRTUAL4	VIRTUAL5	VIRTUAL7	VIRTUAL9};;mu_LBRlate<-0.0250193838333333;;timeHarvest1stTill_BLE>=33;
1096;170;0.570135746606335;Situation.Stock2<0.5;;MaxTillageDepth_POIS<12.5;;Situation.Stock1<0.5;;nbRolling_R>=0.2082385;;timeHarvest1stRoll_BLE>=24.5;;Interrow.cm._MAIS>=44;WinterTillage_R<0.9162485;SummerTillage_R>=1.915792;SowingDensity.seeds.m2._BLE<260.5;nbSuperficialTillage_BLE>=4.5;MaxTillageDepth_BLE>=12.5;nbResidueShredding.Broyage._BLE>=0.5;FreqLeavingCutCropBiomass_BLE>=0.5;summerTilla…
1076;156;0.565581854043393;Situation.Stock2<0.5;;MaxTillageDepth_POIS<12.5;;Situation.Stock1<0.5;;nbRolling_R<0.2082385;;timeHarvest1stPlough_BLE>=7.5;;timeHarvest1stTill_POIS>=4;;MaxTillageDepth_COLZA<5.5;;harvestDate_BLE<201.5;;soilPen>=0.886989856;;Interrow.cm._COLZA<15.5;
86;33;0.562937062937063;Situation.Stock2<0.5;;MaxTillageDepth_POIS>=12.5;;Situation.Stock1<0.5;;Frequency_COLZA>=0.2082385;;timeLastPloughSow_ORGE<125.5;WinterTillage_R<1.291077;nbRolling_BLE<1.5;nbHerbMonocotSup75_ORGE<2.;timeSow1stMechWeeding_COLZA<1.5;
26;25;0.533333333333333;Situation.Stock2>=0.5;;MaxTillageDepth_POIS<12.5;;MeanTillageDepth_BLE<19.5833335;;FreqLeavingCutCropBiomass_COLZA>=1.5;nbResidueShredding.Broyage._COLZA>=1.5;MeanTillageDepth_POIS>=11.
332;30;0.526923076923077;Situation.Stock2<0.5;;MaxTillageDepth_POIS>=12.5;;Situation.Stock1<0.5;;Frequency_COLZA<0.2082385;;MaizeBefore_POIS<0.5;;nbPseudoRootOnlyHerbicides_R<0.9162485;;harvestDate_BLE>=193.5;;timeSow1stHerbicide_BLE<4;
2668;29;0.525198938992042;Situation.Stock2<0.5;;MaxTillageDepth_POIS>=12.5;;Situation.Stock1<0.5;;Frequency_COLZA<0.2082385;;MaizeBefore_POIS<0.5;;nbPseudoRootOnlyHerbicides_R<0.9162485;;harvestDate_BLE>=193.5;;timeSow1stHerbicide_BLE>=4;;b_WMlate>=0.2791970735;;summerTillage_POIS<1.5;;MeanTillageDepth_POIS<12.125;
1084;94;0.520458265139116;Situation.Stock2<0.5;;MaxTillageDepth_POIS<12.5;;Situation.Stock1<0.5;;nbRolling_R<0.2082385;;timeHarvest1stPlough_BLE>=7.5;;timeHarvest1stTill_POIS>=4;;MaxTillageDepth_COLZA>=5.5;;nbFoliarHerbicides_BLE<1.5;;MeanTillageDepth_BLE>=17.6;;WheatVariety in {VIRTUAL5	VIRTUAL6	VIRTUAL7	VIRTUAL8};
1073;80;0.519711538461539;Situation.Stock2<0.5;;MaxTillageDepth_POIS<12.5;;Situation.Stock1<0.5;;nbRolling_R<0.2082385;;timeHarvest1stPlough_BLE>=7.5;;timeHarvest1stTill_POIS>=4;;MaxTillageDepth_COLZA<5.5;;harvestDate_BLE>=201.5;;nbHerbDicotSup75_BLE>=3.5;;TTflo>=425;PrimaryCropSowingDate_BLE>=264;nbHerbMonocotSup50_COLZA<3.5;nbHerbMonocotSup75_COLZA<3.5;nbHerbDicotSup50_COLZA>=1.5;nbHerbDicotSup…
17208;193;0.516939019529693;Situation.Stock2<0.5;;MaxTillageDepth_POIS<12.5;;Situation.Stock1<0.5;;nbRolling_R<0.2082385;;timeHarvest1stPlough_BLE>=7.5;;timeHarvest1stTill_POIS>=4;;MaxTillageDepth_COLZA<5.5;;harvestDate_BLE>=201.5;;nbHerbDicotSup75_BLE<3.5;;SowingDensity.seeds.m2._POIS<114;;timeLastHerbicideHarvest_COLZA<310.25;;mu_LBRearly>=-0.0363226688333333;;WheatVariety in {CEZANNE	ORVANTIS	VIRTUAL6	VIRTUAL7	VIRTUAL8};;PeaFloweringTT<1421.608764625;
24;38;0.495614035087719;Situation.Stock2>=0.5;;MaxTillageDepth_POIS<12.5;;MeanTillageDepth_BLE>=19.5833335;;tFrostMid1<-8.499353574;nbTillageOtherThanPloughOrRoll_R>=2.1656775;maxTillageDepth_R>=25.5;nbHerbicides_R>=2.4988585;nbSystemicHerbicides_R<1.332725;nbNonSystemicHerbicides_R>=1.166134;nbInCropHerbicides_R>=2.4988585;nbShreddingFallow.Broyage._R<0.1665905;SummerTillage_R>=1.999087;SowingDe…
334;19;0.487854251012146;Situation.Stock2<0.5;;MaxTillageDepth_POIS>=12.5;;Situation.Stock1<0.5;;Frequency_COLZA<0.2082385;;MaizeBefore_POIS<0.5;;nbPseudoRootOnlyHerbicides_R<0.9162485;;harvestDate_BLE<193.5;;timeSow1stHerbicide_POIS>=238.25;
132;66;0.445221445221445;Situation.Stock2<0.5;;MaxTillageDepth_POIS<12.5;;Situation.Stock1<0.5;;nbRolling_R<0.2082385;;timeHarvest1stPlough_BLE>=7.5;;timeHarvest1stTill_POIS<4;;timeSow1stHerbicide_BLE<65.625;harvestDate_BLE>=183;WheatVariety in {
5596;20;0.444230769230769;Situation.Stock2<0.5;;MaxTillageDepth_POIS>=12.5;;Situation.Stock1<0.5;;Frequency_COLZA>=0.2082385;;timeLastPloughSow_ORGE<125.5;WinterTillage_R<1.291077;nbRolling_BLE<1.5;nbHerbMonocotSup75_ORGE<2.;timeSow1stMechWeeding_COLZA>=1.5;;MaxTillageDepth_POIS<20.5;;timeLastTillSow_ORGE<18.5;;timeLastMechWeedingHarvest_BLE<212.75;;tFrostMid3>=-24.725717185;max_height<178.5;tFro…
162;18;0.429487179487179;Situation.Stock2<0.5;;MaxTillageDepth_POIS>=12.5;;Situation.Stock1<0.5;;Frequency_COLZA<0.2082385;;MaizeBefore_POIS>=0.5;;timeSow1stHerbicide_BLE<201.5;;WheatVariety in {VIRTUAL6};
1074;40;0.428846153846154;Situation.Stock2<0.5;;MaxTillageDepth_POIS<12.5;;Situation.Stock1<0.5;;nbRolling_R<0.2082385;;timeHarvest1stPlough_BLE>=7.5;;timeHarvest1stTill_POIS>=4;;MaxTillageDepth_COLZA<5.5;;harvestDate_BLE>=201.5;;nbHerbDicotSup75_BLE<3.5;;SowingDensity.seeds.m2._POIS>=114;
270;30;0.41025641025641;Situation.Stock2<0.5;;MaxTillageDepth_POIS<12.5;;Situation.Stock1<0.5;;nbRolling_R<0.2082385;;timeHarvest1stPlough_BLE>=7.5;;timeHarvest1stTill_POIS>=4;;MaxTillageDepth_COLZA>=5.5;;nbFoliarHerbicides_BLE>=1.5;
128;102;0.409125188536953;Situation.Stock2<0.5;;MaxTillageDepth_POIS<12.5;;Situation.Stock1<0.5;;nbRolling_R<0.2082385;;timeHarvest1stPlough_BLE<7.5;;nbPloughing_R>=0.2082385;SummerPlough_R>=0.208238;timeHarvest1stTill_POIS<39;nbSystemicHerbicides_R>=1.082839;nbMultipleHerbicides_R>=0.583067;SowingDepth.cm._BLE<2.5;timeSow1stHerbicide_BLE<129.375;timeLastHerbicideHarvest_BLE>=93;WheatVariety in {…
164;26;0.377218934911243;Situation.Stock2<0.5;;MaxTillageDepth_POIS>=12.5;;Situation.Stock1<0.5;;Frequency_COLZA<0.2082385;;MaizeBefore_POIS<0.5;;nbPseudoRootOnlyHerbicides_R>=0.9162485;;PrimaryCropSowingDate_BLE>=331.5;
2150;20;0.371153846153846;Situation.Stock2<0.5;;MaxTillageDepth_POIS<12.5;;Situation.Stock1<0.5;;nbRolling_R<0.2082385;;timeHarvest1stPlough_BLE>=7.5;;timeHarvest1stTill_POIS>=4;;MaxTillageDepth_COLZA<5.5;;harvestDate_BLE>=201.5;;nbHerbDicotSup75_BLE<3.5;;SowingDensity.seeds.m2._POIS<114;;timeLastHerbicideHarvest_COLZA>=310.25;
80;21;0.333333333333333;Situation.Stock2<0.5;;MaxTillageDepth_POIS>=12.5;;Situation.Stock1<0.5;;Frequency_COLZA<0.2082385;;MaizeBefore_POIS>=0.5;;timeSow1stHerbicide_BLE>=201.5;
1072;20;0.178846153846154;Situation.Stock2<0.5;;MaxTillageDepth_POIS<12.5;;Situation.Stock1<0.5;;nbRolling_R<0.2082385;;timeHarvest1stPlough_BLE>=7.5;;timeHarvest1stTill_POIS>=4;;MaxTillageDepth_COLZA<5.5;;harvestDate_BLE>=201.5;;nbHerbDicotSup75_BLE>=3.5;;TTflo<425;PrimaryCropSowingDate_BLE<264;nbHerbMonocotSup50_COLZA>=3.5;nbHerbMonocotSup75_COLZA>=3.5;nbHerbDicotSup50_COLZA<1.5;nbHerbDicotSup7…
136;9;0.166666666666667;Situation.Stock2<0.5;;MaxTillageDepth_POIS<12.5;;Situation.Stock1<0.5;;nbRolling_R>=0.2082385;;timeHarvest1stRoll_BLE>=24.5;;Interrow.cm._MAIS>=44;WinterTillage_R<0.9162485;SummerTillage_R>=1.915792;SowingDensity.seeds.m2._BLE<260.5;nbSuperficialTillage_BLE>=4.5;MaxTillageDepth_BLE>=12.5;nbResidueShredding.Broyage._BLE>=0.5;FreqLeavingCutCropBiomass_BLE>=0.5;summerTillage_…
