# Supplementary material for: Tracking Ideal Varieties and Cropping Techniques for Agroecological Weed Management: A Simulation-Based Study on Pea
Source: Front Plant Sci. 2022 Apr 4;13:809056. doi: 10.3389/fpls.2022.809056 (PMC9014269; doi:10.3389/fpls.2022.809056)
Supplement: Supplementary file 1 [file Data_Sheet_1.ZIP › AllBranches/Feuilles_SpeciesRichness_Winter_Rotation.csv]

idLeaf;n;MeanIndicator;
115;10;1.0460456416012;Situation.Stock2>=0.5;;SowingDensity.seeds.m2._COLZA>=20.5;;MaxTillageDepth_POIS<12.5;;timeLastTillSow_BLE>=56.5;;b_HMmid<0.2239087;b_HMearly<0.127477092666667;mu_LBRearly<-0.0049651666666666;mu_SLAmid>=0.2628800148;PrimaryCropSowingDate_BLE<303;RowSowing.1or0._BLE<0.5;SowingDepth.cm._BLE<0.5;EfficacyMonocot_BLE>=0.96875;harvestDate_BLE>=182;timeSow1stHerbicide_BLE>=131.75;…
127;210;1.0391190310767;Situation.Stock2>=0.5;;SowingDensity.seeds.m2._COLZA>=20.5;;MaxTillageDepth_POIS>=12.5;;timeHarvest1stPlough_POIS>=9;;seedWeight<115.024939;;nbPseudorootHerbicides_BLE<1.5;
479;140;1.02587562701848;Situation.Stock2>=0.5;;SowingDensity.seeds.m2._COLZA>=20.5;;MaxTillageDepth_POIS<12.5;;timeLastTillSow_BLE<56.5;;SummerTillage_R<3.4984025;;MeanTillageDepth_POIS<8.3333335;;MeanTillageDepth_BLE>=7.8333335;;timeHarvest1stTill_COLZA>=4;
503;480;1.00839039980938;Situation.Stock2>=0.5;;SowingDensity.seeds.m2._COLZA>=20.5;;MaxTillageDepth_POIS>=12.5;;timeHarvest1stPlough_POIS>=9;;seedWeight>=115.024939;;SowingDepth.cm._POIS<4.5;;MeanTillageDepth_BLE>=7.4166665;;nbHerbDicotSup75_COLZA<2.5;
501;65;1.00662701084923;Situation.Stock2>=0.5;;SowingDensity.seeds.m2._COLZA>=20.5;;MaxTillageDepth_POIS>=12.5;;timeHarvest1stPlough_POIS>=9;;seedWeight>=115.024939;;SowingDepth.cm._POIS<4.5;;MeanTillageDepth_BLE<7.4166665;;SummerTillage_R<2.83204;
1005;15;0.998714552936775;Situation.Stock2>=0.5;;SowingDensity.seeds.m2._COLZA>=20.5;;MaxTillageDepth_POIS>=12.5;;timeHarvest1stPlough_POIS>=9;;seedWeight>=115.024939;;SowingDepth.cm._POIS<4.5;;MeanTillageDepth_BLE>=7.4166665;;nbHerbDicotSup75_COLZA>=2.5;;summerTillage_POIS>=2.5;WinterTillage_R>=0.832953;PrimaryCropSowingDate_BLE<258.5;nbNonSystemicHerbicides_COLZA>=1.5;SowingDepth.cm._POIS<3.5;n…
117;15;0.975746103005362;Situation.Stock2>=0.5;;SowingDensity.seeds.m2._COLZA>=20.5;;MaxTillageDepth_POIS<12.5;;timeLastTillSow_BLE<56.5;;SummerTillage_R>=3.4984025;;rb<1.351370065;nbRootOnlyHerbicides_R<0.4997715;MaxTillageDepth_COLZA>=20.5;nbRootHerbicides_POIS<0.5;nbHerbDicotSup50_POIS<1.5;l50<58.723905855;C0buried>=38.626259915;k_coef<0.8421368995;se_LA>=1.0813784105;baseTempDev>=0.1887611955…
237;40;0.968339011811234;Situation.Stock2>=0.5;;SowingDensity.seeds.m2._COLZA>=20.5;;MaxTillageDepth_POIS<12.5;;timeLastTillSow_BLE<56.5;;SummerTillage_R<3.4984025;;MeanTillageDepth_POIS>=8.3333335;;MaxTillageDepth_COLZA>=12.5;
249;55;0.935449920076183;Situation.Stock2>=0.5;;SowingDensity.seeds.m2._COLZA>=20.5;;MaxTillageDepth_POIS>=12.5;;timeHarvest1stPlough_POIS>=9;;seedWeight>=115.024939;;SowingDepth.cm._POIS>=4.5;;nbRootHerbicides_BLE<0.5;
478;25;0.920879910213244;Situation.Stock2>=0.5;;SowingDensity.seeds.m2._COLZA>=20.5;;MaxTillageDepth_POIS<12.5;;timeLastTillSow_BLE<56.5;;SummerTillage_R<3.4984025;;MeanTillageDepth_POIS<8.3333335;;MeanTillageDepth_BLE>=7.8333335;;timeHarvest1stTill_COLZA<4;
1001;30;0.903691553987851;Situation.Stock2>=0.5;;SowingDensity.seeds.m2._COLZA>=20.5;;MaxTillageDepth_POIS>=12.5;;timeHarvest1stPlough_POIS>=9;;seedWeight>=115.024939;;SowingDepth.cm._POIS<4.5;;MeanTillageDepth_BLE<7.4166665;;SummerTillage_R>=2.83204;;nbFoliarOnlyHerbicides_R>=0.1665905;
629;15;0.89236887392443;Situation.Stock2<0.5;;Situation.Stock1<0.5;;maxTillageDepth_R>=12.5;;meanMechWeedSpeed.km.h._COLZA>=3.5;;MaxTillageDepth_COLZA>=17.5;;timeLastTillSow_COLZA<4.5;;propWeededArea_BLE<0.9186875;;summerTillage_BLE>=3.5;;meanMechWeedSpeed.km.h._BLE<5.5;
126;10;0.888664421997755;Situation.Stock2>=0.5;;SowingDensity.seeds.m2._COLZA>=20.5;;MaxTillageDepth_POIS>=12.5;;timeHarvest1stPlough_POIS>=9;;seedWeight<115.024939;;nbPseudorootHerbicides_BLE>=1.5;
23;970;0.885342292173905;Situation.Stock2<0.5;;Situation.Stock1>=0.5;;maxTillageDepth_R>=12.5;;Interrow.cm._POIS>=18.5;
35;30;0.86701571268238;Situation.Stock2<0.5;;Situation.Stock1<0.5;;maxTillageDepth_R<12.5;;propWeededArea_R>=0.6914515;;PrimaryCropSowingDate_POIS>=297.5;
303;161;0.86326973770038;Situation.Stock2<0.5;;Situation.Stock1<0.5;;maxTillageDepth_R>=12.5;;meanMechWeedSpeed.km.h._COLZA<3.5;;MaxTillageDepth_BLE>=16.5;;Frequency_COLZA<0.0832955;CropRotationLength_R<2.5;Frequency_BLE>=0.4164765;Frequency_POIS>=0.4164765;Situation.Rotation1>=0.;nbTillageOtherThanPloughOrRoll_R>=2.748745;;PeaFloweringTT<607.99170175;
2423;171;0.861265481323961;Situation.Stock2<0.5;;Situation.Stock1<0.5;;maxTillageDepth_R>=12.5;;meanMechWeedSpeed.km.h._COLZA<3.5;;MaxTillageDepth_BLE>=16.5;;Frequency_COLZA<0.0832955;CropRotationLength_R<2.5;Frequency_BLE>=0.4164765;Frequency_POIS>=0.4164765;Situation.Rotation1>=0.;nbTillageOtherThanPloughOrRoll_R>=2.748745;;PeaFloweringTT>=607.99170175;;harvestDate_BLE<191.5;;shootLength<435.28…
45;215;0.86030501893551;Situation.Stock2<0.5;;Situation.Stock1>=0.5;;maxTillageDepth_R>=12.5;;Interrow.cm._POIS<18.5;;nbFoliarHerbicides_COLZA<1.5;
2493;20;0.854191919191919;Situation.Stock2<0.5;;Situation.Stock1<0.5;;maxTillageDepth_R>=12.5;;meanMechWeedSpeed.km.h._COLZA>=3.5;;MaxTillageDepth_COLZA<17.5;;PrimaryCropSowingDate_POIS<323.5;;timeHarvest1stRoll_BLE<65;;timeLastMechWeedingHarvest_POIS>=53.5;;totalIrrigaton.mm.ha._BLE<65.5;nbIrrigation_BLE<;timeLastHerbicideHarvest_COLZA<26.5;;PrimaryCropSowingDate_POIS>=297.5;
1157;10;0.851481481481481;Situation.Stock2<0.5;;Situation.Stock1<0.5;;maxTillageDepth_R>=12.5;;meanMechWeedSpeed.km.h._COLZA<3.5;;MaxTillageDepth_BLE<16.5;;MeanTillageDepth_POIS<12.4365075;;nbSystemicHerbicides_R<1.5826105;;nbRolling_R>=0.4164765;;timeLastRollSow_BLE<26.5;;timeSow1stHerbicide_BLE>=235.25;
1241;10;0.849414141414142;Situation.Stock2<0.5;;Situation.Stock1<0.5;;maxTillageDepth_R>=12.5;;meanMechWeedSpeed.km.h._COLZA>=3.5;;MaxTillageDepth_COLZA<17.5;;PrimaryCropSowingDate_POIS<323.5;;timeHarvest1stRoll_BLE<65;;timeLastMechWeedingHarvest_POIS<53.5;;nbIncropHerbicides_BLE>=1.5;nbHerbicides_BLE>=1.;meanMechWeedSpeed.km.h._BLE>=10.5;nbSystemicHerbicides_R>=1.4993155;MeanTillageDepth_BLE>=12…
2311;25;0.838186307519641;Situation.Stock2<0.5;;Situation.Stock1<0.5;;maxTillageDepth_R>=12.5;;meanMechWeedSpeed.km.h._COLZA<3.5;;MaxTillageDepth_BLE<16.5;;MeanTillageDepth_POIS<12.4365075;;nbSystemicHerbicides_R<1.5826105;;nbRolling_R<0.4164765;;timeLastHerbicideHarvest_BLE<46;;timeLastHerbicideHarvest_COLZA<126;;Frequency_COLZA>=0.2915335;Situation.Reference>=0.
159;680;0.837266948193419;Situation.Stock2<0.5;;Situation.Stock1<0.5;;maxTillageDepth_R>=12.5;;meanMechWeedSpeed.km.h._COLZA>=3.5;;MaxTillageDepth_COLZA>=17.5;;timeLastTillSow_COLZA>=4.5;;nbPseudoRootOnlyHerbicides_R<0.832953;
1247;335;0.833635880242846;Situation.Stock2<0.5;;Situation.Stock1<0.5;;maxTillageDepth_R>=12.5;;meanMechWeedSpeed.km.h._COLZA>=3.5;;MaxTillageDepth_COLZA<17.5;;PrimaryCropSowingDate_POIS<323.5;;timeHarvest1stRoll_BLE<65;;timeLastMechWeedingHarvest_POIS>=53.5;;totalIrrigaton.mm.ha._BLE<65.5;nbIrrigation_BLE<;timeLastHerbicideHarvest_COLZA>=26.5;
2419;74;0.833066963066963;Situation.Stock2<0.5;;Situation.Stock1<0.5;;maxTillageDepth_R>=12.5;;meanMechWeedSpeed.km.h._COLZA<3.5;;MaxTillageDepth_BLE>=16.5;;Frequency_COLZA<0.0832955;CropRotationLength_R<2.5;Frequency_BLE>=0.4164765;Frequency_POIS>=0.4164765;Situation.Rotation1>=0.;nbTillageOtherThanPloughOrRoll_R>=2.748745;;PeaFloweringTT>=607.99170175;;harvestDate_BLE>=191.5;;MeanTillageDepth_P…
4687;65;0.828755392755393;Situation.Stock2<0.5;;Situation.Stock1<0.5;;maxTillageDepth_R>=12.5;;meanMechWeedSpeed.km.h._COLZA<3.5;;MaxTillageDepth_BLE<16.5;;MeanTillageDepth_POIS>=12.4365075;;timeLastRollSow_POIS>=31.5;;bRolling_POIS>=0.5;;nbHerbicides_R>=1.082839;nbInCropHerbicides_R>=1.08283;timeLastTillSow_BLE>=1.5;;timeLastRollSow_BLE>=49;;nbRolling_BLE>=0.5;
315;255;0.827817421020035;Situation.Stock2<0.5;;Situation.Stock1<0.5;;maxTillageDepth_R>=12.5;;meanMechWeedSpeed.km.h._COLZA>=3.5;;MaxTillageDepth_COLZA>=17.5;;timeLastTillSow_COLZA<4.5;;propWeededArea_BLE<0.9186875;;summerTillage_BLE<3.5;
1159;55;0.818558922558922;Situation.Stock2<0.5;;Situation.Stock1<0.5;;maxTillageDepth_R>=12.5;;meanMechWeedSpeed.km.h._COLZA<3.5;;MaxTillageDepth_BLE<16.5;;MeanTillageDepth_POIS<12.4365075;;nbSystemicHerbicides_R<1.5826105;;nbRolling_R>=0.4164765;;timeLastRollSow_BLE>=26.5;;timeLastHerbicideHarvest_POIS<39.5;
114;15;0.81758024691358;Situation.Stock2>=0.5;;SowingDensity.seeds.m2._COLZA>=20.5;;MaxTillageDepth_POIS<12.5;;timeLastTillSow_BLE>=56.5;;b_HMmid<0.2239087;b_HMearly<0.127477092666667;mu_LBRearly<-0.0049651666666666;mu_SLAmid<0.2628800148;PrimaryCropSowingDate_BLE>=303;RowSowing.1or0._BLE>=0.5;SowingDepth.cm._BLE>=0.5;EfficacyMonocot_BLE<0.96875;harvestDate_BLE<182;timeSow1stHerbicide_BLE<131.75;…
1243;120;0.817282320560098;Situation.Stock2<0.5;;Situation.Stock1<0.5;;maxTillageDepth_R>=12.5;;meanMechWeedSpeed.km.h._COLZA>=3.5;;MaxTillageDepth_COLZA<17.5;;PrimaryCropSowingDate_POIS<323.5;;timeHarvest1stRoll_BLE<65;;timeLastMechWeedingHarvest_POIS<53.5;;nbIncropHerbicides_BLE<1.5;nbHerbicides_BLE<1.;propWeededArea_COLZA<0.8412345;
1231;135;0.81665955261017;Situation.Stock2<0.5;;Situation.Stock1<0.5;;maxTillageDepth_R>=12.5;;meanMechWeedSpeed.km.h._COLZA>=3.5;;MaxTillageDepth_COLZA<17.5;;PrimaryCropSowingDate_POIS>=323.5;;Interrow.cm._POIS>=11.5;;timeHarvest1stTill_COLZA>=3.5;;harvestDate_COLZA<214;;propWeededArea_COLZA>=0.6854845;
238;10;0.815771043771044;Situation.Stock2>=0.5;;SowingDensity.seeds.m2._COLZA>=20.5;;MaxTillageDepth_POIS<12.5;;timeLastTillSow_BLE<56.5;;SummerTillage_R<3.4984025;;MeanTillageDepth_POIS<8.3333335;;MeanTillageDepth_BLE<7.8333335;
587;125;0.813536366843034;Situation.Stock2<0.5;;Situation.Stock1<0.5;;maxTillageDepth_R>=12.5;;meanMechWeedSpeed.km.h._COLZA<3.5;;MaxTillageDepth_BLE<16.5;;MeanTillageDepth_POIS>=12.4365075;;timeLastRollSow_POIS>=31.5;;bRolling_POIS<0.5;;harvestDate_BLE<202.5;
1199;365;0.81115690938522;Situation.Stock2<0.5;;Situation.Stock1<0.5;;maxTillageDepth_R>=12.5;;meanMechWeedSpeed.km.h._COLZA<3.5;;MaxTillageDepth_BLE>=16.5;;Frequency_COLZA>=0.0832955;CropRotationLength_R>=2.5;Frequency_BLE<0.4164765;Frequency_POIS<0.4164765;Situation.Rotation1<0.;timeHarvest1stTill_COLZA>=1.5;;MeanTillageDepth_ORGE>=13.732143;;MeanTillageDepth_COLZA>=10.3095235;;Interrow.cm._BLE…
1193;15;0.807519640852974;Situation.Stock2<0.5;;Situation.Stock1<0.5;;maxTillageDepth_R>=12.5;;meanMechWeedSpeed.km.h._COLZA<3.5;;MaxTillageDepth_BLE>=16.5;;Frequency_COLZA>=0.0832955;CropRotationLength_R>=2.5;Frequency_BLE<0.4164765;Frequency_POIS<0.4164765;Situation.Rotation1<0.;timeHarvest1stTill_COLZA>=1.5;;MeanTillageDepth_ORGE<13.732143;;timeLastTillSow_BLE>=57;;SowingDensity.seeds.m2._BLE<…
291;85;0.807256278942553;Situation.Stock2<0.5;;Situation.Stock1<0.5;;maxTillageDepth_R>=12.5;;meanMechWeedSpeed.km.h._COLZA<3.5;;MaxTillageDepth_BLE<16.5;;MeanTillageDepth_POIS<12.4365075;;nbSystemicHerbicides_R>=1.5826105;;nbFoliarOnlyHerbicides_R<0.832953;
1257;115;0.805222508034102;Situation.Stock2<0.5;;Situation.Stock1<0.5;;maxTillageDepth_R>=12.5;;meanMechWeedSpeed.km.h._COLZA>=3.5;;MaxTillageDepth_COLZA>=17.5;;timeLastTillSow_COLZA<4.5;;propWeededArea_BLE<0.9186875;;summerTillage_BLE>=3.5;;meanMechWeedSpeed.km.h._BLE>=5.5;;WMmid<17.416924207;
2391;205;0.804529037959932;Situation.Stock2<0.5;;Situation.Stock1<0.5;;maxTillageDepth_R>=12.5;;meanMechWeedSpeed.km.h._COLZA<3.5;;MaxTillageDepth_BLE>=16.5;;Frequency_COLZA>=0.0832955;CropRotationLength_R>=2.5;Frequency_BLE<0.4164765;Frequency_POIS<0.4164765;Situation.Rotation1<0.;timeHarvest1stTill_COLZA>=1.5;;MeanTillageDepth_ORGE<13.732143;;timeLastTillSow_BLE<57;;timeSow1stHerbicide_COLZA>=1…
309;115;0.802714892193153;Situation.Stock2<0.5;;Situation.Stock1<0.5;;maxTillageDepth_R>=12.5;;meanMechWeedSpeed.km.h._COLZA>=3.5;;MaxTillageDepth_COLZA<17.5;;PrimaryCropSowingDate_POIS<323.5;;timeHarvest1stRoll_BLE>=65;;WMearly<60.1234919766667;b_RLHlate<3.14175825616667;mu_SLAearly<0.1098094625;mu_WMmid>=-0.212369924
10;40;0.797882061354283;Situation.Stock2<0.5;;Situation.Stock1>=0.5;;maxTillageDepth_R<12.5;
2317;55;0.792717477808387;Situation.Stock2<0.5;;Situation.Stock1<0.5;;maxTillageDepth_R>=12.5;;meanMechWeedSpeed.km.h._COLZA<3.5;;MaxTillageDepth_BLE<16.5;;MeanTillageDepth_POIS<12.4365075;;nbSystemicHerbicides_R<1.5826105;;nbRolling_R>=0.4164765;;timeLastRollSow_BLE>=26.5;;timeLastHerbicideHarvest_POIS>=39.5;;timeLastHerbicideHarvest_BLE>=115;
2513;65;0.791636634969968;Situation.Stock2<0.5;;Situation.Stock1<0.5;;maxTillageDepth_R>=12.5;;meanMechWeedSpeed.km.h._COLZA>=3.5;;MaxTillageDepth_COLZA>=17.5;;timeLastTillSow_COLZA<4.5;;propWeededArea_BLE<0.9186875;;summerTillage_BLE>=3.5;;meanMechWeedSpeed.km.h._BLE>=5.5;;WMmid>=17.416924207;;meanMechWeedSpeed.km.h._BLE>=8.875;
295;105;0.790910159799049;Situation.Stock2<0.5;;Situation.Stock1<0.5;;maxTillageDepth_R>=12.5;;meanMechWeedSpeed.km.h._COLZA<3.5;;MaxTillageDepth_BLE<16.5;;MeanTillageDepth_POIS>=12.4365075;;timeLastRollSow_POIS<31.5;;mu_SLAlate<0.670429499;
2395;115;0.786249827467219;Situation.Stock2<0.5;;Situation.Stock1<0.5;;maxTillageDepth_R>=12.5;;meanMechWeedSpeed.km.h._COLZA<3.5;;MaxTillageDepth_BLE>=16.5;;Frequency_COLZA>=0.0832955;CropRotationLength_R>=2.5;Frequency_BLE<0.4164765;Frequency_POIS<0.4164765;Situation.Rotation1<0.;timeHarvest1stTill_COLZA>=1.5;;MeanTillageDepth_ORGE>=13.732143;;MeanTillageDepth_COLZA<10.3095235;;timeHarvest1stRo…
9673;9;0.784579124579124;Situation.Stock2<0.5;;Situation.Stock1<0.5;;maxTillageDepth_R>=12.5;;meanMechWeedSpeed.km.h._COLZA<3.5;;MaxTillageDepth_BLE>=16.5;;Frequency_COLZA<0.0832955;CropRotationLength_R<2.5;Frequency_BLE>=0.4164765;Frequency_POIS>=0.4164765;Situation.Rotation1>=0.;nbTillageOtherThanPloughOrRoll_R>=2.748745;;PeaFloweringTT>=607.99170175;;harvestDate_BLE>=191.5;;MeanTillageDepth_PO…
2393;65;0.781762015762016;Situation.Stock2<0.5;;Situation.Stock1<0.5;;maxTillageDepth_R>=12.5;;meanMechWeedSpeed.km.h._COLZA<3.5;;MaxTillageDepth_BLE>=16.5;;Frequency_COLZA>=0.0832955;CropRotationLength_R>=2.5;Frequency_BLE<0.4164765;Frequency_POIS<0.4164765;Situation.Rotation1<0.;timeHarvest1stTill_COLZA>=1.5;;MeanTillageDepth_ORGE>=13.732143;;MeanTillageDepth_COLZA<10.3095235;;timeHarvest1stRol…
4837;131;0.779609153451392;Situation.Stock2<0.5;;Situation.Stock1<0.5;;maxTillageDepth_R>=12.5;;meanMechWeedSpeed.km.h._COLZA<3.5;;MaxTillageDepth_BLE>=16.5;;Frequency_COLZA<0.0832955;CropRotationLength_R<2.5;Frequency_BLE>=0.4164765;Frequency_POIS>=0.4164765;Situation.Rotation1>=0.;nbTillageOtherThanPloughOrRoll_R>=2.748745;;PeaFloweringTT>=607.99170175;;harvestDate_BLE>=191.5;;MeanTillageDepth_…
1173;80;0.778871472663139;Situation.Stock2<0.5;;Situation.Stock1<0.5;;maxTillageDepth_R>=12.5;;meanMechWeedSpeed.km.h._COLZA<3.5;;MaxTillageDepth_BLE<16.5;;MeanTillageDepth_POIS>=12.4365075;;timeLastRollSow_POIS>=31.5;;bRolling_POIS<0.5;;harvestDate_BLE>=202.5;;nbPseudorootHerbicides_BLE<0.5;
9561;50;0.775774410774411;Situation.Stock2<0.5;;Situation.Stock1<0.5;;maxTillageDepth_R>=12.5;;meanMechWeedSpeed.km.h._COLZA<3.5;;MaxTillageDepth_BLE>=16.5;;Frequency_COLZA>=0.0832955;CropRotationLength_R>=2.5;Frequency_BLE<0.4164765;Frequency_POIS<0.4164765;Situation.Rotation1<0.;timeHarvest1stTill_COLZA>=1.5;;MeanTillageDepth_ORGE<13.732143;;timeLastTillSow_BLE<57;;timeSow1stHerbicide_COLZA>=10…
603;60;0.77397418630752;Situation.Stock2<0.5;;Situation.Stock1<0.5;;maxTillageDepth_R>=12.5;;meanMechWeedSpeed.km.h._COLZA<3.5;;MaxTillageDepth_BLE>=16.5;;Frequency_COLZA<0.0832955;CropRotationLength_R<2.5;Frequency_BLE>=0.4164765;Frequency_POIS>=0.4164765;Situation.Rotation1>=0.;nbTillageOtherThanPloughOrRoll_R<2.748745;;nbSystemicHerbicides_BLE<2.5;nbHerbDicotSup50_POIS<2.;SowingDensity.seeds.m…
4781;215;0.773170702969152;Situation.Stock2<0.5;;Situation.Stock1<0.5;;maxTillageDepth_R>=12.5;;meanMechWeedSpeed.km.h._COLZA<3.5;;MaxTillageDepth_BLE>=16.5;;Frequency_COLZA>=0.0832955;CropRotationLength_R>=2.5;Frequency_BLE<0.4164765;Frequency_POIS<0.4164765;Situation.Rotation1<0.;timeHarvest1stTill_COLZA>=1.5;;MeanTillageDepth_ORGE<13.732143;;timeLastTillSow_BLE<57;;timeSow1stHerbicide_COLZA>=1…
9559;310;0.767851950120767;Situation.Stock2<0.5;;Situation.Stock1<0.5;;maxTillageDepth_R>=12.5;;meanMechWeedSpeed.km.h._COLZA<3.5;;MaxTillageDepth_BLE>=16.5;;Frequency_COLZA>=0.0832955;CropRotationLength_R>=2.5;Frequency_BLE<0.4164765;Frequency_POIS<0.4164765;Situation.Rotation1<0.;timeHarvest1stTill_COLZA>=1.5;;MeanTillageDepth_ORGE<13.732143;;timeLastTillSow_BLE<57;;timeSow1stHerbicide_COLZA<10…
313;35;0.760286355619689;Situation.Stock2<0.5;;Situation.Stock1<0.5;;maxTillageDepth_R>=12.5;;meanMechWeedSpeed.km.h._COLZA>=3.5;;MaxTillageDepth_COLZA>=17.5;;timeLastTillSow_COLZA<4.5;;propWeededArea_BLE>=0.9186875;;TTcot>=45.88500743;TTflo>=510.5;mu_WMearly<0.057988599333333
30;20;0.755001202501203;Situation.Stock2>=0.5;;SowingDensity.seeds.m2._COLZA>=20.5;;MaxTillageDepth_POIS>=12.5;;timeHarvest1stPlough_POIS<9;
9373;70;0.753193774479489;Situation.Stock2<0.5;;Situation.Stock1<0.5;;maxTillageDepth_R>=12.5;;meanMechWeedSpeed.km.h._COLZA<3.5;;MaxTillageDepth_BLE<16.5;;MeanTillageDepth_POIS>=12.4365075;;timeLastRollSow_POIS>=31.5;;bRolling_POIS>=0.5;;nbHerbicides_R>=1.082839;nbInCropHerbicides_R>=1.08283;timeLastTillSow_BLE>=1.5;;timeLastRollSow_BLE>=49;;nbRolling_BLE<0.5;;timeLastRollSow_POIS>=44;EfficacyDi…
9557;90;0.751689469652433;Situation.Stock2<0.5;;Situation.Stock1<0.5;;maxTillageDepth_R>=12.5;;meanMechWeedSpeed.km.h._COLZA<3.5;;MaxTillageDepth_BLE>=16.5;;Frequency_COLZA>=0.0832955;CropRotationLength_R>=2.5;Frequency_BLE<0.4164765;Frequency_POIS<0.4164765;Situation.Rotation1<0.;timeHarvest1stTill_COLZA>=1.5;;MeanTillageDepth_ORGE<13.732143;;timeLastTillSow_BLE<57;;timeSow1stHerbicide_COLZA<103…
1205;10;0.747744107744108;Situation.Stock2<0.5;;Situation.Stock1<0.5;;maxTillageDepth_R>=12.5;;meanMechWeedSpeed.km.h._COLZA<3.5;;MaxTillageDepth_BLE>=16.5;;Frequency_COLZA<0.0832955;CropRotationLength_R<2.5;Frequency_BLE>=0.4164765;Frequency_POIS>=0.4164765;Situation.Rotation1>=0.;nbTillageOtherThanPloughOrRoll_R<2.748745;;nbSystemicHerbicides_BLE<2.5;nbHerbDicotSup50_POIS<2.;SowingDensity.seeds…
4615;118;0.742485006100825;Situation.Stock2<0.5;;Situation.Stock1<0.5;;maxTillageDepth_R>=12.5;;meanMechWeedSpeed.km.h._COLZA<3.5;;MaxTillageDepth_BLE<16.5;;MeanTillageDepth_POIS<12.4365075;;nbSystemicHerbicides_R<1.5826105;;nbRolling_R<0.4164765;;timeLastHerbicideHarvest_BLE>=46;;nbTillageOtherThanPloughOrRoll_R>=3.2901645;;nbResidueShredding.Broyage._POIS<1.5;FreqLeavingCutCropBiomass_POIS<1.;P…
9221;20;0.737567901234568;Situation.Stock2<0.5;;Situation.Stock1<0.5;;maxTillageDepth_R>=12.5;;meanMechWeedSpeed.km.h._COLZA<3.5;;MaxTillageDepth_BLE<16.5;;MeanTillageDepth_POIS<12.4365075;;nbSystemicHerbicides_R<1.5826105;;nbRolling_R<0.4164765;;timeLastHerbicideHarvest_BLE>=46;;nbTillageOtherThanPloughOrRoll_R<3.2901645;;nbHerbDicotSup50_BLE<1.5;;nbHerbDicotSup75_POIS>=0.5;;MeanTillageDepth_BLE…
44;15;0.737119341563786;Situation.Stock2<0.5;;Situation.Stock1>=0.5;;maxTillageDepth_R>=12.5;;Interrow.cm._POIS<18.5;;nbFoliarHerbicides_COLZA>=1.5;
1230;50;0.73248734968735;Situation.Stock2<0.5;;Situation.Stock1<0.5;;maxTillageDepth_R>=12.5;;meanMechWeedSpeed.km.h._COLZA>=3.5;;MaxTillageDepth_COLZA<17.5;;PrimaryCropSowingDate_POIS>=323.5;;Interrow.cm._POIS>=11.5;;timeHarvest1stTill_COLZA>=3.5;;harvestDate_COLZA<214;;propWeededArea_COLZA<0.6854845;
4611;60;0.731523969857303;Situation.Stock2<0.5;;Situation.Stock1<0.5;;maxTillageDepth_R>=12.5;;meanMechWeedSpeed.km.h._COLZA<3.5;;MaxTillageDepth_BLE<16.5;;MeanTillageDepth_POIS<12.4365075;;nbSystemicHerbicides_R<1.5826105;;nbRolling_R<0.4164765;;timeLastHerbicideHarvest_BLE>=46;;nbTillageOtherThanPloughOrRoll_R<3.2901645;;nbHerbDicotSup50_BLE<1.5;;nbHerbDicotSup75_POIS<0.5;
158;35;0.730423601090268;Situation.Stock2<0.5;;Situation.Stock1<0.5;;maxTillageDepth_R>=12.5;;meanMechWeedSpeed.km.h._COLZA>=3.5;;MaxTillageDepth_COLZA>=17.5;;timeLastTillSow_COLZA>=4.5;;nbPseudoRootOnlyHerbicides_R>=0.832953;
4789;55;0.727166673954553;Situation.Stock2<0.5;;Situation.Stock1<0.5;;maxTillageDepth_R>=12.5;;meanMechWeedSpeed.km.h._COLZA<3.5;;MaxTillageDepth_BLE>=16.5;;Frequency_COLZA>=0.0832955;CropRotationLength_R>=2.5;Frequency_BLE<0.4164765;Frequency_POIS<0.4164765;Situation.Rotation1<0.;timeHarvest1stTill_COLZA>=1.5;;MeanTillageDepth_ORGE>=13.732143;;MeanTillageDepth_COLZA<10.3095235;;timeHarvest1stRol…
2342;220;0.727128536446718;Situation.Stock2<0.5;;Situation.Stock1<0.5;;maxTillageDepth_R>=12.5;;meanMechWeedSpeed.km.h._COLZA<3.5;;MaxTillageDepth_BLE<16.5;;MeanTillageDepth_POIS>=12.4365075;;timeLastRollSow_POIS>=31.5;;bRolling_POIS>=0.5;;nbHerbicides_R>=1.082839;nbInCropHerbicides_R>=1.08283;timeLastTillSow_BLE>=1.5;;timeLastRollSow_BLE<49;
2310;95;0.724941984591107;Situation.Stock2<0.5;;Situation.Stock1<0.5;;maxTillageDepth_R>=12.5;;meanMechWeedSpeed.km.h._COLZA<3.5;;MaxTillageDepth_BLE<16.5;;MeanTillageDepth_POIS<12.4365075;;nbSystemicHerbicides_R<1.5826105;;nbRolling_R<0.4164765;;timeLastHerbicideHarvest_BLE<46;;timeLastHerbicideHarvest_COLZA<126;;Frequency_COLZA<0.2915335;Situation.Reference<0.
19113;70;0.719773609106942;Situation.Stock2<0.5;;Situation.Stock1<0.5;;maxTillageDepth_R>=12.5;;meanMechWeedSpeed.km.h._COLZA<3.5;;MaxTillageDepth_BLE>=16.5;;Frequency_COLZA>=0.0832955;CropRotationLength_R>=2.5;Frequency_BLE<0.4164765;Frequency_POIS<0.4164765;Situation.Rotation1<0.;timeHarvest1stTill_COLZA>=1.5;;MeanTillageDepth_ORGE<13.732143;;timeLastTillSow_BLE<57;;timeSow1stHerbicide_COLZA<10…
1000;15;0.719037037037037;Situation.Stock2>=0.5;;SowingDensity.seeds.m2._COLZA>=20.5;;MaxTillageDepth_POIS>=12.5;;timeHarvest1stPlough_POIS>=9;;seedWeight>=115.024939;;SowingDepth.cm._POIS<4.5;;MeanTillageDepth_BLE<7.4166665;;SummerTillage_R>=2.83204;;nbFoliarOnlyHerbicides_R<0.1665905;
248;10;0.718686868686869;Situation.Stock2>=0.5;;SowingDensity.seeds.m2._COLZA>=20.5;;MaxTillageDepth_POIS>=12.5;;timeHarvest1stPlough_POIS>=9;;seedWeight>=115.024939;;SowingDepth.cm._POIS>=4.5;;nbRootHerbicides_BLE>=0.5;
1242;25;0.716740484207151;Situation.Stock2<0.5;;Situation.Stock1<0.5;;maxTillageDepth_R>=12.5;;meanMechWeedSpeed.km.h._COLZA>=3.5;;MaxTillageDepth_COLZA<17.5;;PrimaryCropSowingDate_POIS<323.5;;timeHarvest1stRoll_BLE<65;;timeLastMechWeedingHarvest_POIS<53.5;;nbIncropHerbicides_BLE<1.5;nbHerbicides_BLE<1.;propWeededArea_COLZA>=0.8412345;
1210;24;0.710751964085297;Situation.Stock2<0.5;;Situation.Stock1<0.5;;maxTillageDepth_R>=12.5;;meanMechWeedSpeed.km.h._COLZA<3.5;;MaxTillageDepth_BLE>=16.5;;Frequency_COLZA<0.0832955;CropRotationLength_R<2.5;Frequency_BLE>=0.4164765;Frequency_POIS>=0.4164765;Situation.Rotation1>=0.;nbTillageOtherThanPloughOrRoll_R>=2.748745;;PeaFloweringTT>=607.99170175;;harvestDate_BLE<191.5;;shootLength>=435.28…
2512;75;0.709736091069424;Situation.Stock2<0.5;;Situation.Stock1<0.5;;maxTillageDepth_R>=12.5;;meanMechWeedSpeed.km.h._COLZA>=3.5;;MaxTillageDepth_COLZA>=17.5;;timeLastTillSow_COLZA<4.5;;propWeededArea_BLE<0.9186875;;summerTillage_BLE>=3.5;;meanMechWeedSpeed.km.h._BLE>=5.5;;WMmid>=17.416924207;;meanMechWeedSpeed.km.h._BLE<8.875;
1004;10;0.707045855379189;Situation.Stock2>=0.5;;SowingDensity.seeds.m2._COLZA>=20.5;;MaxTillageDepth_POIS>=12.5;;timeHarvest1stPlough_POIS>=9;;seedWeight>=115.024939;;SowingDepth.cm._POIS<4.5;;MeanTillageDepth_BLE>=7.4166665;;nbHerbDicotSup75_COLZA>=2.5;;summerTillage_POIS<2.5;WinterTillage_R<0.832953;PrimaryCropSowingDate_BLE>=258.5;nbNonSystemicHerbicides_COLZA<1.5;SowingDepth.cm._POIS>=3.5;nb…
297;240;0.705630504783283;Situation.Stock2<0.5;;Situation.Stock1<0.5;;maxTillageDepth_R>=12.5;;meanMechWeedSpeed.km.h._COLZA<3.5;;MaxTillageDepth_BLE>=16.5;;Frequency_COLZA>=0.0832955;CropRotationLength_R>=2.5;Frequency_BLE<0.4164765;Frequency_POIS<0.4164765;Situation.Rotation1<0.;timeHarvest1stTill_COLZA<1.5;;PrimaryCropSowingDate_POIS<432;
294;50;0.702791021324354;Situation.Stock2<0.5;;Situation.Stock1<0.5;;maxTillageDepth_R>=12.5;;meanMechWeedSpeed.km.h._COLZA<3.5;;MaxTillageDepth_BLE<16.5;;MeanTillageDepth_POIS>=12.4365075;;timeLastRollSow_POIS<31.5;;mu_SLAlate>=0.670429499;
34;20;0.6996632996633;Situation.Stock2<0.5;;Situation.Stock1<0.5;;maxTillageDepth_R<12.5;;propWeededArea_R>=0.6914515;;PrimaryCropSowingDate_POIS<297.5;
2316;115;0.695135816411179;Situation.Stock2<0.5;;Situation.Stock1<0.5;;maxTillageDepth_R>=12.5;;meanMechWeedSpeed.km.h._COLZA<3.5;;MaxTillageDepth_BLE<16.5;;MeanTillageDepth_POIS<12.4365075;;nbSystemicHerbicides_R<1.5826105;;nbRolling_R>=0.4164765;;timeLastRollSow_BLE>=26.5;;timeLastHerbicideHarvest_POIS>=39.5;;timeLastHerbicideHarvest_BLE<115;
9560;110;0.693444196656318;Situation.Stock2<0.5;;Situation.Stock1<0.5;;maxTillageDepth_R>=12.5;;meanMechWeedSpeed.km.h._COLZA<3.5;;MaxTillageDepth_BLE>=16.5;;Frequency_COLZA>=0.0832955;CropRotationLength_R>=2.5;Frequency_BLE<0.4164765;Frequency_POIS<0.4164765;Situation.Rotation1<0.;timeHarvest1stTill_COLZA>=1.5;;MeanTillageDepth_ORGE<13.732143;;timeLastTillSow_BLE<57;;timeSow1stHerbicide_COLZA>=1…
2345;50;0.692739169472503;Situation.Stock2<0.5;;Situation.Stock1<0.5;;maxTillageDepth_R>=12.5;;meanMechWeedSpeed.km.h._COLZA<3.5;;MaxTillageDepth_BLE<16.5;;MeanTillageDepth_POIS>=12.4365075;;timeLastRollSow_POIS>=31.5;;bRolling_POIS<0.5;;harvestDate_BLE>=202.5;;nbPseudorootHerbicides_BLE>=0.5;;timeSow1stHerbicide_COLZA<97;
1156;115;0.692158925347331;Situation.Stock2<0.5;;Situation.Stock1<0.5;;maxTillageDepth_R>=12.5;;meanMechWeedSpeed.km.h._COLZA<3.5;;MaxTillageDepth_BLE<16.5;;MeanTillageDepth_POIS<12.4365075;;nbSystemicHerbicides_R<1.5826105;;nbRolling_R>=0.4164765;;timeLastRollSow_BLE<26.5;;timeSow1stHerbicide_BLE<235.25;
1240;60;0.690534765645877;Situation.Stock2<0.5;;Situation.Stock1<0.5;;maxTillageDepth_R>=12.5;;meanMechWeedSpeed.km.h._COLZA>=3.5;;MaxTillageDepth_COLZA<17.5;;PrimaryCropSowingDate_POIS<323.5;;timeHarvest1stRoll_BLE<65;;timeLastMechWeedingHarvest_POIS<53.5;;nbIncropHerbicides_BLE>=1.5;nbHerbicides_BLE>=1.;meanMechWeedSpeed.km.h._BLE<10.5;nbSystemicHerbicides_R<1.4993155;MeanTillageDepth_BLE<12.87
236;25;0.689661803217359;Situation.Stock2>=0.5;;SowingDensity.seeds.m2._COLZA>=20.5;;MaxTillageDepth_POIS<12.5;;timeLastTillSow_BLE<56.5;;SummerTillage_R<3.4984025;;MeanTillageDepth_POIS>=8.3333335;;MaxTillageDepth_COLZA<12.5;
2492;25;0.689133557800224;Situation.Stock2<0.5;;Situation.Stock1<0.5;;maxTillageDepth_R>=12.5;;meanMechWeedSpeed.km.h._COLZA>=3.5;;MaxTillageDepth_COLZA<17.5;;PrimaryCropSowingDate_POIS<323.5;;timeHarvest1stRoll_BLE<65;;timeLastMechWeedingHarvest_POIS>=53.5;;totalIrrigaton.mm.ha._BLE<65.5;nbIrrigation_BLE<;timeLastHerbicideHarvest_COLZA<26.5;;PrimaryCropSowingDate_POIS<297.5;
67;686;0.688429725081814;Situation.Stock2<0.5;;Situation.Stock1<0.5;;maxTillageDepth_R<12.5;;propWeededArea_R<0.6914515;;harvestDate_BLE<201.5;;PrimaryCropSowingDate_COLZA>=224.5;
1154;90;0.687905723905724;Situation.Stock2<0.5;;Situation.Stock1<0.5;;maxTillageDepth_R>=12.5;;meanMechWeedSpeed.km.h._COLZA<3.5;;MaxTillageDepth_BLE<16.5;;MeanTillageDepth_POIS<12.4365075;;nbSystemicHerbicides_R<1.5826105;;nbRolling_R<0.4164765;;timeLastHerbicideHarvest_BLE<46;;timeLastHerbicideHarvest_COLZA>=126;
2422;10;0.686464646464647;Situation.Stock2<0.5;;Situation.Stock1<0.5;;maxTillageDepth_R>=12.5;;meanMechWeedSpeed.km.h._COLZA<3.5;;MaxTillageDepth_BLE>=16.5;;Frequency_COLZA<0.0832955;CropRotationLength_R<2.5;Frequency_BLE>=0.4164765;Frequency_POIS>=0.4164765;Situation.Rotation1>=0.;nbTillageOtherThanPloughOrRoll_R>=2.748745;;PeaFloweringTT>=607.99170175;;harvestDate_BLE<191.5;;shootLength<435.282…
2392;70;0.677125037220275;Situation.Stock2<0.5;;Situation.Stock1<0.5;;maxTillageDepth_R>=12.5;;meanMechWeedSpeed.km.h._COLZA<3.5;;MaxTillageDepth_BLE>=16.5;;Frequency_COLZA>=0.0832955;CropRotationLength_R>=2.5;Frequency_BLE<0.4164765;Frequency_POIS<0.4164765;Situation.Rotation1<0.;timeHarvest1stTill_COLZA>=1.5;;MeanTillageDepth_ORGE>=13.732143;;MeanTillageDepth_COLZA<10.3095235;;timeHarvest1stRol…
133;105;0.675597807248601;Situation.Stock2<0.5;;Situation.Stock1<0.5;;maxTillageDepth_R<12.5;;propWeededArea_R<0.6914515;;harvestDate_BLE<201.5;;PrimaryCropSowingDate_COLZA<224.5;;b_RLHearly<2.55180646216667;
4614;72;0.670764434468138;Situation.Stock2<0.5;;Situation.Stock1<0.5;;maxTillageDepth_R>=12.5;;meanMechWeedSpeed.km.h._COLZA<3.5;;MaxTillageDepth_BLE<16.5;;MeanTillageDepth_POIS<12.4365075;;nbSystemicHerbicides_R<1.5826105;;nbRolling_R<0.4164765;;timeLastHerbicideHarvest_BLE>=46;;nbTillageOtherThanPloughOrRoll_R>=3.2901645;;nbResidueShredding.Broyage._POIS<1.5;FreqLeavingCutCropBiomass_POIS<1.;Pe…
1198;15;0.669903479236813;Situation.Stock2<0.5;;Situation.Stock1<0.5;;maxTillageDepth_R>=12.5;;meanMechWeedSpeed.km.h._COLZA<3.5;;MaxTillageDepth_BLE>=16.5;;Frequency_COLZA>=0.0832955;CropRotationLength_R>=2.5;Frequency_BLE<0.4164765;Frequency_POIS<0.4164765;Situation.Rotation1<0.;timeHarvest1stTill_COLZA>=1.5;;MeanTillageDepth_ORGE>=13.732143;;MeanTillageDepth_COLZA>=10.3095235;;Interrow.cm._BLE…
519;105;0.66830664925903;Situation.Stock2<0.5;;Situation.Stock1<0.5;;maxTillageDepth_R<12.5;;propWeededArea_R<0.6914515;;harvestDate_BLE>=201.5;;nbHerbDicotSup75_BLE>=1.5;;SowingDensity.seeds.m2._POIS<107.5;;nbMultipleHerbicides_R>=0.832953;;mu_LBRearly<-0.00496516666666667;
265;35;0.66663139329806;Situation.Stock2<0.5;;Situation.Stock1<0.5;;maxTillageDepth_R<12.5;;propWeededArea_R<0.6914515;;harvestDate_BLE<201.5;;PrimaryCropSowingDate_COLZA<224.5;;b_RLHearly>=2.55180646216667;;timeSow1stHerbicide_COLZA>=133.125;
65;265;0.663247207020792;Situation.Stock2<0.5;;Situation.Stock1<0.5;;maxTillageDepth_R<12.5;;propWeededArea_R<0.6914515;;harvestDate_BLE>=201.5;;nbHerbDicotSup75_BLE<1.5;
622;10;0.658215488215488;Situation.Stock2<0.5;;Situation.Stock1<0.5;;maxTillageDepth_R>=12.5;;meanMechWeedSpeed.km.h._COLZA>=3.5;;MaxTillageDepth_COLZA<17.5;;PrimaryCropSowingDate_POIS<323.5;;timeHarvest1stRoll_BLE<65;;timeLastMechWeedingHarvest_POIS>=53.5;;totalIrrigaton.mm.ha._BLE>=65.5;nbIrrigation_BLE>=
152;45;0.656566012862309;Situation.Stock2<0.5;;Situation.Stock1<0.5;;maxTillageDepth_R>=12.5;;meanMechWeedSpeed.km.h._COLZA>=3.5;;MaxTillageDepth_COLZA<17.5;;PrimaryCropSowingDate_POIS>=323.5;;Interrow.cm._POIS<11.5;
308;20;0.648947891614558;Situation.Stock2<0.5;;Situation.Stock1<0.5;;maxTillageDepth_R>=12.5;;meanMechWeedSpeed.km.h._COLZA>=3.5;;MaxTillageDepth_COLZA<17.5;;PrimaryCropSowingDate_POIS<323.5;;timeHarvest1stRoll_BLE>=65;;WMearly>=60.1234919766667;b_RLHlate>=3.14175825616667;mu_SLAearly>=0.1098094625;mu_WMmid<-0.212369924
2388;60;0.647553684998129;Situation.Stock2<0.5;;Situation.Stock1<0.5;;maxTillageDepth_R>=12.5;;meanMechWeedSpeed.km.h._COLZA<3.5;;MaxTillageDepth_BLE>=16.5;;Frequency_COLZA>=0.0832955;CropRotationLength_R>=2.5;Frequency_BLE<0.4164765;Frequency_POIS<0.4164765;Situation.Rotation1<0.;timeHarvest1stTill_COLZA>=1.5;;MeanTillageDepth_ORGE<13.732143;;timeLastTillSow_BLE<57;;timeSow1stHerbicide_COLZA<103…
306;30;0.641847362514029;Situation.Stock2<0.5;;Situation.Stock1<0.5;;maxTillageDepth_R>=12.5;;meanMechWeedSpeed.km.h._COLZA>=3.5;;MaxTillageDepth_COLZA<17.5;;PrimaryCropSowingDate_POIS>=323.5;;Interrow.cm._POIS>=11.5;;timeHarvest1stTill_COLZA<3.5;
9558;15;0.634259633370744;Situation.Stock2<0.5;;Situation.Stock1<0.5;;maxTillageDepth_R>=12.5;;meanMechWeedSpeed.km.h._COLZA<3.5;;MaxTillageDepth_BLE>=16.5;;Frequency_COLZA>=0.0832955;CropRotationLength_R>=2.5;Frequency_BLE<0.4164765;Frequency_POIS<0.4164765;Situation.Rotation1<0.;timeHarvest1stTill_COLZA>=1.5;;MeanTillageDepth_ORGE<13.732143;;timeLastTillSow_BLE<57;;timeSow1stHerbicide_COLZA<103…
4609;20;0.631105499438833;Situation.Stock2<0.5;;Situation.Stock1<0.5;;maxTillageDepth_R>=12.5;;meanMechWeedSpeed.km.h._COLZA<3.5;;MaxTillageDepth_BLE<16.5;;MeanTillageDepth_POIS<12.4365075;;nbSystemicHerbicides_R<1.5826105;;nbRolling_R<0.4164765;;timeLastHerbicideHarvest_BLE>=46;;nbTillageOtherThanPloughOrRoll_R<3.2901645;;nbHerbDicotSup50_BLE>=1.5;;WinterTillage_R>=0.749658;winterTillage_BLE>=0.
1033;30;0.624684624017957;Situation.Stock2<0.5;;Situation.Stock1<0.5;;maxTillageDepth_R<12.5;;propWeededArea_R<0.6914515;;harvestDate_BLE>=201.5;;nbHerbDicotSup75_BLE>=1.5;;SowingDensity.seeds.m2._POIS<107.5;;nbMultipleHerbicides_R<0.832953;;Interrow.cm._POIS<16.5;;nbHerbMonocotSup50_COLZA<2.5;nbHerbMonocotSup75_COLZA<2.
290;10;0.622978675645342;Situation.Stock2<0.5;;Situation.Stock1<0.5;;maxTillageDepth_R>=12.5;;meanMechWeedSpeed.km.h._COLZA<3.5;;MaxTillageDepth_BLE<16.5;;MeanTillageDepth_POIS<12.4365075;;nbSystemicHerbicides_R>=1.5826105;;nbFoliarOnlyHerbicides_R>=0.832953;
312;15;0.621816685372241;Situation.Stock2<0.5;;Situation.Stock1<0.5;;maxTillageDepth_R>=12.5;;meanMechWeedSpeed.km.h._COLZA>=3.5;;MaxTillageDepth_COLZA>=17.5;;timeLastTillSow_COLZA<4.5;;propWeededArea_BLE>=0.9186875;;TTcot<45.88500743;TTflo<510.5;mu_WMearly>=0.057988599333333
1170;35;0.61757543690877;Situation.Stock2<0.5;;Situation.Stock1<0.5;;maxTillageDepth_R>=12.5;;meanMechWeedSpeed.km.h._COLZA<3.5;;MaxTillageDepth_BLE<16.5;;MeanTillageDepth_POIS>=12.4365075;;timeLastRollSow_POIS>=31.5;;bRolling_POIS>=0.5;;nbHerbicides_R>=1.082839;nbInCropHerbicides_R>=1.08283;timeLastTillSow_BLE<1.5;
9372;15;0.612861952861953;Situation.Stock2<0.5;;Situation.Stock1<0.5;;maxTillageDepth_R>=12.5;;meanMechWeedSpeed.km.h._COLZA<3.5;;MaxTillageDepth_BLE<16.5;;MeanTillageDepth_POIS>=12.4365075;;timeLastRollSow_POIS>=31.5;;bRolling_POIS>=0.5;;nbHerbicides_R>=1.082839;nbInCropHerbicides_R>=1.08283;timeLastTillSow_BLE>=1.5;;timeLastRollSow_BLE>=49;;nbRolling_BLE<0.5;;timeLastRollSow_POIS<44;EfficacyDic…
19112;35;0.61277088343755;Situation.Stock2<0.5;;Situation.Stock1<0.5;;maxTillageDepth_R>=12.5;;meanMechWeedSpeed.km.h._COLZA<3.5;;MaxTillageDepth_BLE>=16.5;;Frequency_COLZA>=0.0832955;CropRotationLength_R>=2.5;Frequency_BLE<0.4164765;Frequency_POIS<0.4164765;Situation.Rotation1<0.;timeHarvest1stTill_COLZA>=1.5;;MeanTillageDepth_ORGE<13.732143;;timeLastTillSow_BLE<57;;timeSow1stHerbicide_COLZA<103…
614;10;0.611090267756934;Situation.Stock2<0.5;;Situation.Stock1<0.5;;maxTillageDepth_R>=12.5;;meanMechWeedSpeed.km.h._COLZA>=3.5;;MaxTillageDepth_COLZA<17.5;;PrimaryCropSowingDate_POIS>=323.5;;Interrow.cm._POIS>=11.5;;timeHarvest1stTill_COLZA>=3.5;;harvestDate_COLZA>=214;
1192;35;0.607985249318583;Situation.Stock2<0.5;;Situation.Stock1<0.5;;maxTillageDepth_R>=12.5;;meanMechWeedSpeed.km.h._COLZA<3.5;;MaxTillageDepth_BLE>=16.5;;Frequency_COLZA>=0.0832955;CropRotationLength_R>=2.5;Frequency_BLE<0.4164765;Frequency_POIS<0.4164765;Situation.Rotation1<0.;timeHarvest1stTill_COLZA>=1.5;;MeanTillageDepth_ORGE<13.732143;;timeLastTillSow_BLE>=57;;SowingDensity.seeds.m2._BLE>…
9672;20;0.601222222222222;Situation.Stock2<0.5;;Situation.Stock1<0.5;;maxTillageDepth_R>=12.5;;meanMechWeedSpeed.km.h._COLZA<3.5;;MaxTillageDepth_BLE>=16.5;;Frequency_COLZA<0.0832955;CropRotationLength_R<2.5;Frequency_BLE>=0.4164765;Frequency_POIS>=0.4164765;Situation.Rotation1>=0.;nbTillageOtherThanPloughOrRoll_R>=2.748745;;PeaFloweringTT>=607.99170175;;harvestDate_BLE>=191.5;;MeanTillageDepth_P…
517;100;0.589963107263107;Situation.Stock2<0.5;;Situation.Stock1<0.5;;maxTillageDepth_R<12.5;;propWeededArea_R<0.6914515;;harvestDate_BLE>=201.5;;nbHerbDicotSup75_BLE>=1.5;;SowingDensity.seeds.m2._POIS<107.5;;nbMultipleHerbicides_R<0.832953;;Interrow.cm._POIS>=16.5;
9220;65;0.585936285936286;Situation.Stock2<0.5;;Situation.Stock1<0.5;;maxTillageDepth_R>=12.5;;meanMechWeedSpeed.km.h._COLZA<3.5;;MaxTillageDepth_BLE<16.5;;MeanTillageDepth_POIS<12.4365075;;nbSystemicHerbicides_R<1.5826105;;nbRolling_R<0.4164765;;timeLastHerbicideHarvest_BLE>=46;;nbTillageOtherThanPloughOrRoll_R<3.2901645;;nbHerbDicotSup50_BLE<1.5;;nbHerbDicotSup75_POIS>=0.5;;MeanTillageDepth_BLE…
6;10;0.580049382716049;Situation.Stock2>=0.5;;SowingDensity.seeds.m2._COLZA<20.5;
2306;25;0.574338945005612;Situation.Stock2<0.5;;Situation.Stock1<0.5;;maxTillageDepth_R>=12.5;;meanMechWeedSpeed.km.h._COLZA<3.5;;MaxTillageDepth_BLE<16.5;;MeanTillageDepth_POIS<12.4365075;;nbSystemicHerbicides_R<1.5826105;;nbRolling_R<0.4164765;;timeLastHerbicideHarvest_BLE>=46;;nbTillageOtherThanPloughOrRoll_R>=3.2901645;;nbResidueShredding.Broyage._POIS>=1.5;FreqLeavingCutCropBiomass_POIS>=1.
1204;20;0.567551707551707;Situation.Stock2<0.5;;Situation.Stock1<0.5;;maxTillageDepth_R>=12.5;;meanMechWeedSpeed.km.h._COLZA<3.5;;MaxTillageDepth_BLE>=16.5;;Frequency_COLZA<0.0832955;CropRotationLength_R<2.5;Frequency_BLE>=0.4164765;Frequency_POIS>=0.4164765;Situation.Rotation1>=0.;nbTillageOtherThanPloughOrRoll_R<2.748745;;nbSystemicHerbicides_BLE<2.5;nbHerbDicotSup50_POIS<2.;SowingDensity.seeds…
518;30;0.559085297418631;Situation.Stock2<0.5;;Situation.Stock1<0.5;;maxTillageDepth_R<12.5;;propWeededArea_R<0.6914515;;harvestDate_BLE>=201.5;;nbHerbDicotSup75_BLE>=1.5;;SowingDensity.seeds.m2._POIS<107.5;;nbMultipleHerbicides_R>=0.832953;;mu_LBRearly>=-0.00496516666666667;
4788;10;0.558498316498316;Situation.Stock2<0.5;;Situation.Stock1<0.5;;maxTillageDepth_R>=12.5;;meanMechWeedSpeed.km.h._COLZA<3.5;;MaxTillageDepth_BLE>=16.5;;Frequency_COLZA>=0.0832955;CropRotationLength_R>=2.5;Frequency_BLE<0.4164765;Frequency_POIS<0.4164765;Situation.Rotation1<0.;timeHarvest1stTill_COLZA>=1.5;;MeanTillageDepth_ORGE>=13.732143;;MeanTillageDepth_COLZA<10.3095235;;timeHarvest1stRol…
584;20;0.558197450697451;Situation.Stock2<0.5;;Situation.Stock1<0.5;;maxTillageDepth_R>=12.5;;meanMechWeedSpeed.km.h._COLZA<3.5;;MaxTillageDepth_BLE<16.5;;MeanTillageDepth_POIS>=12.4365075;;timeLastRollSow_POIS>=31.5;;bRolling_POIS>=0.5;;nbHerbicides_R<1.082839;nbInCropHerbicides_R<1.08283
116;15;0.553840485988634;Situation.Stock2>=0.5;;SowingDensity.seeds.m2._COLZA>=20.5;;MaxTillageDepth_POIS<12.5;;timeLastTillSow_BLE<56.5;;SummerTillage_R>=3.4984025;;rb>=1.351370065;nbRootOnlyHerbicides_R>=0.4997715;MaxTillageDepth_COLZA<20.5;nbRootHerbicides_POIS>=0.5;nbHerbDicotSup50_POIS>=1.5;l50>=58.723905855;C0buried<38.626259915;k_coef>=0.8421368995;se_LA<1.0813784105;baseTempDev<0.18876119…
1208;10;0.538962962962963;Situation.Stock2<0.5;;Situation.Stock1<0.5;;maxTillageDepth_R>=12.5;;meanMechWeedSpeed.km.h._COLZA<3.5;;MaxTillageDepth_BLE>=16.5;;Frequency_COLZA<0.0832955;CropRotationLength_R<2.5;Frequency_BLE>=0.4164765;Frequency_POIS>=0.4164765;Situation.Rotation1>=0.;nbTillageOtherThanPloughOrRoll_R>=2.748745;;PeaFloweringTT>=607.99170175;;harvestDate_BLE>=191.5;;MeanTillageDepth_P…
264;55;0.520439284621103;Situation.Stock2<0.5;;Situation.Stock1<0.5;;maxTillageDepth_R<12.5;;propWeededArea_R<0.6914515;;harvestDate_BLE<201.5;;PrimaryCropSowingDate_COLZA<224.5;;b_RLHearly>=2.55180646216667;;timeSow1stHerbicide_COLZA<133.125;
2344;10;0.48813468013468;Situation.Stock2<0.5;;Situation.Stock1<0.5;;maxTillageDepth_R>=12.5;;meanMechWeedSpeed.km.h._COLZA<3.5;;MaxTillageDepth_BLE<16.5;;MeanTillageDepth_POIS>=12.4365075;;timeLastRollSow_POIS>=31.5;;bRolling_POIS<0.5;;harvestDate_BLE>=202.5;;nbPseudorootHerbicides_BLE>=0.5;;timeSow1stHerbicide_COLZA>=97;
4608;25;0.463659964726631;Situation.Stock2<0.5;;Situation.Stock1<0.5;;maxTillageDepth_R>=12.5;;meanMechWeedSpeed.km.h._COLZA<3.5;;MaxTillageDepth_BLE<16.5;;MeanTillageDepth_POIS<12.4365075;;nbSystemicHerbicides_R<1.5826105;;nbRolling_R<0.4164765;;timeLastHerbicideHarvest_BLE>=46;;nbTillageOtherThanPloughOrRoll_R<3.2901645;;nbHerbDicotSup50_BLE>=1.5;;WinterTillage_R<0.749658;winterTillage_BLE<0.
56;15;0.454552936775159;Situation.Stock2>=0.5;;SowingDensity.seeds.m2._COLZA>=20.5;;MaxTillageDepth_POIS<12.5;;timeLastTillSow_BLE>=56.5;;b_HMmid>=0.2239087;b_HMearly>=0.127477092666667;mu_LBRearly>=-0.0049651666666666
296;10;0.44;Situation.Stock2<0.5;;Situation.Stock1<0.5;;maxTillageDepth_R>=12.5;;meanMechWeedSpeed.km.h._COLZA<3.5;;MaxTillageDepth_BLE>=16.5;;Frequency_COLZA>=0.0832955;CropRotationLength_R>=2.5;Frequency_BLE<0.4164765;Frequency_POIS<0.4164765;Situation.Rotation1<0.;timeHarvest1stTill_COLZA<1.5;;PrimaryCropSowingDate_POIS>=432;
300;10;0.426902356902357;Situation.Stock2<0.5;;Situation.Stock1<0.5;;maxTillageDepth_R>=12.5;;meanMechWeedSpeed.km.h._COLZA<3.5;;MaxTillageDepth_BLE>=16.5;;Frequency_COLZA<0.0832955;CropRotationLength_R<2.5;Frequency_BLE>=0.4164765;Frequency_POIS>=0.4164765;Situation.Rotation1>=0.;nbTillageOtherThanPloughOrRoll_R<2.748745;;nbSystemicHerbicides_BLE>=2.5;nbHerbDicotSup50_POIS>=2.
1032;15;0.40969696969697;Situation.Stock2<0.5;;Situation.Stock1<0.5;;maxTillageDepth_R<12.5;;propWeededArea_R<0.6914515;;harvestDate_BLE>=201.5;;nbHerbDicotSup75_BLE>=1.5;;SowingDensity.seeds.m2._POIS<107.5;;nbMultipleHerbicides_R<0.832953;;Interrow.cm._POIS<16.5;;nbHerbMonocotSup50_COLZA>=2.5;nbHerbMonocotSup75_COLZA>=2.
128;15;0.356049382716049;Situation.Stock2<0.5;;Situation.Stock1<0.5;;maxTillageDepth_R<12.5;;propWeededArea_R<0.6914515;;harvestDate_BLE>=201.5;;nbHerbDicotSup75_BLE>=1.5;;SowingDensity.seeds.m2._POIS>=107.5;
