# Supplementary material for: Tracking Ideal Varieties and Cropping Techniques for Agroecological Weed Management: A Simulation-Based Study on Pea
Source: Front Plant Sci. 2022 Apr 4;13:809056. doi: 10.3389/fpls.2022.809056 (PMC9014269; doi:10.3389/fpls.2022.809056)
Supplement: Supplementary file 1 [file Data_Sheet_1.ZIP › BestBranches/BestBranches_BeeFood_All.csv]

Spring	AnnualPea	All
		Variables	Scenario 1	Scenario 2	Scenario 3
		N (prop of total)	0.000610724319042384	0.00114001872887912	0.0014250234110989
		Mean [0,1]	0.464546368969632	0.459468869304197	0.353010946686016
		Pea traits	mu_RLHmid>=0.0980720077	PeaFloweringTT<903.74304975
			reductionDepth>=0.000714935
			reductionSurface<0.5277859105
			shootLength>=436.587783
		Pea techniques	nbSuperficialTillage_POIS>=1.5	nbSuperficialTillage_POIS<1.5	nbSuperficialTillage_POIS<1.5
			MeanTillageDepth_POIS<22.1666665		nbSuperficialTillage_POIS>=0.5
			timeLastHerbicideHarvest_POIS<15.5
			nbSuperficialTillage_POIS<2.5
			nbRootHerbicides_POIS>=0.5
			timeHarvest1stTill_POIS>=80
			timeLastTillSow_POIS<9.75
		Other-crop techniques	nbShreddingFallow.Broyage._R>=0.2082385	harvestDate_BLE<179.5	harvestDate_BLE>=179.5
			harvestDate_ORGE<182.5	timeSow1stMechWeeding_COLZA>=168.25	nbShreddingFallow.Broyage._R<0.4164765
			nbRolling_R<0.249886	nbSuperficialTillage_COLZA>=0.5	timeHarvest1stPlough_BLE>=33.5
			nbShreddingFallow.Broyage._R<0.2915335	nbTillageOtherThanPloughOrRoll_R>=0.249886	timeLastTillSow_BLE<6
			nbSuperficialTillage_BLE>=6	maxTillageDepth_R>=3	timeHarvest1stTill_BLE<40
			nbRootHerbicides_BLE>=1.5	nbFallowHerbicides_R<0.499772	WheatVariety in {VIRTUAL2,VIRTUAL5}
			nbHerbMonocotSup50_BLE>=2.5	nbMechWeeding_R>=0.832953
			nbHerbMonocotSup75_BLE>=1.5	propWeededArea_R>=0.358023
			summerTillage_BLE>=4.5	meanMechWeedDepth.cm._R>=0.9285715
			PrimaryCropSowingDate_COLZA<240	nbShreddingFallow.Broyage._R>=0.1665905
			nbPloughing_COLZA>=1.5	SummerTillage_R>=0.249886
			MeanTillageDepth_COLZA>=18.6666665	nbSuperficialTillage_BLE>=0.5
			nbPseudorootHerbicides_COLZA>=0.5	MeanTillageDepth_BLE>=3
			harvestDate_COLZA<178.5	MaxTillageDepth_BLE>=3
			summerPlough_COLZA>=1.5	nbFallowHerbicides_BLE<0.5
				nbMechWeeding_BLE>=0.5
				propWeededArea_BLE>=0.3277125
				meanMechWeedDepth.cm._BLE>=0.5
				meanMechWeedSpeed.km.h._BLE>=2.5
				nbResidueShredding.Broyage._BLE>=0.5
				FreqLeavingCutCropBiomass_BLE>=0.5
				summerTillage_BLE>=0.5
				MeanTillageDepth_COLZA>=4.
		Situation	Situation.Stock1<0.5	Situation.Stock1<0.5	Situation.Stock1<0.5
Spring	Rotation	All
		Variables	Scenario 1	Scenario 2	Scenario 3
		N (prop of total)	0.00144196106705119	0.00144196106705119	0.00288392213410238
		Mean [0,1]	0.717008976723589	0.655629880895073	0.617301163626879
		Pea traits		PeaFloweringTT<196.52145058333
		Pea techniques	nbRootHerbicides_POIS>=1.5	bRolling_POIS>=0.5	timeHarvest1stTill_POIS>=26.5
			nbSystemicHerbicides_POIS>=	MaxTillageDepth_POIS>=24.5	meanMechWeedDepth.cm._POIS>=2.6333335
				winterTillage_POIS>=3.5	SowingDensity.seeds.m2._POIS<45.5
				MeanTillageDepth_POIS<13.125
				Frequency_POIS>=0.4164765
		Other-crop techniques	maxTillageDepth_R>=7.5	maxTillageDepth_R>=7.5	maxTillageDepth_R>=7.5
			nbSuperficialTillage_COLZA<1.5	nbSuperficialTillage_COLZA<1.5	nbSuperficialTillage_COLZA>=1.5
			nbShreddingFallow.Broyage._R<0.2082385	nbShreddingFallow.Broyage._R<0.2082385	nbHerbDicotSup75_BLE<2.5
			timeSow1stHerbicide_BLE<215.5	timeSow1stHerbicide_BLE<215.5	timeHarvest1stTill_BLE>=8.5
			MeanTillageDepth_COLZA<7.5	MeanTillageDepth_COLZA>=7.5	timeSow1stMechWeeding_BLE<6.5
			MaxTillageDepth_COLZA<7.	MaxTillageDepth_COLZA>=7.
			EfficacyMonocot_COLZA<0.96875	EfficacyDicot._BLE<0.9921875
			nbInCropHerbicides_R>=1.1244865	PrimaryCropSowingDate_ORGE<264
			nbHerbicides_R>=1.1244865	nbRolling_R>=0.0832955
			nbNonSystemicHerbicides_R>=0.1665905	SowingDensity.seeds.m2._BLE<141.5
			nbHerbMonocotSup50_BLE>=0.5	CropRotationLength_R<2.5
			EfficacyMonocot_BLE>=0.2	Frequency_BLE>=0.4164765
			nbHerbicides_R>=2.6654495	Frequency_COLZA<0.0832955
			nbSystemicHerbicides_R>=1.665906
			nbInCropHerbicides_R>=2.6654495
			nbRootOnlyHerbicides_R>=0.832953
		Situation	Situation.Stock1<0.5	Situation.Stock1<0.5	Situation.Stock1<0.5
				Situation.Rotation1>=0.
Winter	AnnualPea	All
		Variables	Scenario 1	Scenario 2	Scenario 3
		N (prop of total)	0.00172605464864549	0.000380317125972734	0.00289626119010005
		Mean [0,1]	0.407300172620073	0.394868063757733	0.340020296901991
		Pea traits			mu_LBRlate>=-0.15569313
					tPhoto4<32.792537995
					tFrostMid3>=-22.143787425
					SLAearly<281.41891415
					LBRlate<0.48673285616666
		Pea techniques	MaxTillageDepth_POIS<7.5	MaxTillageDepth_POIS>=7.5	MaxTillageDepth_POIS<7.5
			FreqLeavingCutCropBiomass_POIS<0.5	EfficacyDicot._POIS>=0.8125	FreqLeavingCutCropBiomass_POIS<0.5
			nbResidueShredding.Broyage._POIS<0.	timeHarvest1stRoll_POIS<87	nbResidueShredding.Broyage._POIS<0.
		Other-crop techniques	harvestDate_BLE<207.5	SowingDepth.cm._BLE<2.5	harvestDate_BLE>=207.5
			propWeededArea_R>=0.7855785	harvestDate_BLE<158.5	WheatVariety in {ORVANTIS,VIRTUAL1,VIRTUAL10,VIRTUAL2,VIRTUAL3,VIRTUAL4,VIRTUAL5,VIRTUAL6,VIRTUAL8}
					winterTillage_BLE>=0.5
		Situation	Situation.Stock1<0.5	Situation.Stock1<0.5	Situation.Stock1<0.5
Winter	Rotation	All
		Variables	Scenario 1	Scenario 2	Scenario 3
		N (prop of total)	0.00135857259306222	0.00135857259306222	0.00135857259306222
		Mean [0,1]	0.697235820537973	0.691198593444975	0.685557845272841
		Pea traits		TTplant<62.202702645	mu_SLAearly>=0.1098094625
					LBRlate<0.47576636
		Pea techniques	timeLastPloughSow_POIS<12	MaxTillageDepth_POIS<7.5
				timeLastTillSow_POIS>=103.125
		Other-crop techniques	nbTillageOtherThanPloughOrRoll_R>=0.624715	nbTillageOtherThanPloughOrRoll_R>=0.624715	nbTillageOtherThanPloughOrRoll_R>=0.624715
			nbSuperficialTillage_COLZA>=1.5	nbSuperficialTillage_COLZA<1.5	nbSuperficialTillage_COLZA>=1.5
			WinterTillage_R<1.291077		WinterTillage_R<1.291077
			timeHarvest1stPlough_BLE>=84.5		timeHarvest1stPlough_BLE<84.5
			nbPloughing_R>=0.2915335		nbRootOnlyHerbicides_R>=1.291077
			timeHarvest1stTill_BLE>=94.5
		Situation	Situation.Stock1<0.5	Situation.Stock1<0.5	Situation.Stock1<0.5
