# Supplementary material for: Tracking Ideal Varieties and Cropping Techniques for Agroecological Weed Management: A Simulation-Based Study on Pea
Source: Front Plant Sci. 2022 Apr 4;13:809056. doi: 10.3389/fpls.2022.809056 (PMC9014269; doi:10.3389/fpls.2022.809056)
Supplement: Supplementary file 1 [file Data_Sheet_1.ZIP › BestBranches/BestBranches_BeeFood_Spring_AnnualPea_All.csv]

Variables	Scenario 1	Scenario 2	Scenario 3
N (prop of total)	0.000610724319042384	0.00114001872887912	0.0014250234110989
Mean [0,1]	0.464546368969632	0.459468869304197	0.353010946686016
Pea traits	mu_RLHmid>=0.0980720077	PeaFloweringTT<903.74304975
	reductionDepth>=0.000714935
	reductionSurface<0.5277859105
	shootLength>=436.587783
Pea techniques	nbSuperficialTillage_POIS>=1.5	nbSuperficialTillage_POIS<1.5	nbSuperficialTillage_POIS<1.5
	MeanTillageDepth_POIS<22.1666665		nbSuperficialTillage_POIS>=0.5
	timeLastHerbicideHarvest_POIS<15.5
	nbSuperficialTillage_POIS<2.5
	nbRootHerbicides_POIS>=0.5
	timeHarvest1stTill_POIS>=80
	timeLastTillSow_POIS<9.75
Other-crop techniques	nbShreddingFallow.Broyage._R>=0.2082385	harvestDate_BLE<179.5	harvestDate_BLE>=179.5
	harvestDate_ORGE<182.5	timeSow1stMechWeeding_COLZA>=168.25	nbShreddingFallow.Broyage._R<0.4164765
	nbRolling_R<0.249886	nbSuperficialTillage_COLZA>=0.5	timeHarvest1stPlough_BLE>=33.5
	nbShreddingFallow.Broyage._R<0.2915335	nbTillageOtherThanPloughOrRoll_R>=0.249886	timeLastTillSow_BLE<6
	nbSuperficialTillage_BLE>=6	maxTillageDepth_R>=3	timeHarvest1stTill_BLE<40
	nbRootHerbicides_BLE>=1.5	nbFallowHerbicides_R<0.499772	WheatVariety in {VIRTUAL2,VIRTUAL5}
	nbHerbMonocotSup50_BLE>=2.5	nbMechWeeding_R>=0.832953
	nbHerbMonocotSup75_BLE>=1.5	propWeededArea_R>=0.358023
	summerTillage_BLE>=4.5	meanMechWeedDepth.cm._R>=0.9285715
	PrimaryCropSowingDate_COLZA<240	nbShreddingFallow.Broyage._R>=0.1665905
	nbPloughing_COLZA>=1.5	SummerTillage_R>=0.249886
	MeanTillageDepth_COLZA>=18.6666665	nbSuperficialTillage_BLE>=0.5
	nbPseudorootHerbicides_COLZA>=0.5	MeanTillageDepth_BLE>=3
	harvestDate_COLZA<178.5	MaxTillageDepth_BLE>=3
	summerPlough_COLZA>=1.5	nbFallowHerbicides_BLE<0.5
		nbMechWeeding_BLE>=0.5
		propWeededArea_BLE>=0.3277125
		meanMechWeedDepth.cm._BLE>=0.5
		meanMechWeedSpeed.km.h._BLE>=2.5
		nbResidueShredding.Broyage._BLE>=0.5
		FreqLeavingCutCropBiomass_BLE>=0.5
		summerTillage_BLE>=0.5
		MeanTillageDepth_COLZA>=4.
Situation	Situation.Stock1<0.5	Situation.Stock1<0.5	Situation.Stock1<0.5
