# Supplementary material for: Tracking Ideal Varieties and Cropping Techniques for Agroecological Weed Management: A Simulation-Based Study on Pea
Source: Front Plant Sci. 2022 Apr 4;13:809056. doi: 10.3389/fpls.2022.809056 (PMC9014269; doi:10.3389/fpls.2022.809056)
Supplement: Supplementary file 1 [file Data_Sheet_1.ZIP › BestBranches/BestBranches_BeeFood_Spring_Rotation_All.csv]

Variables	Scenario 1	Scenario 2	Scenario 3
N (prop of total)	0.00144196106705119	0.00144196106705119	0.00288392213410238
Mean [0,1]	0.717008976723589	0.655629880895073	0.617301163626879
Pea traits		PeaFloweringTT<196.52145058333
Pea techniques	nbRootHerbicides_POIS>=1.5	bRolling_POIS>=0.5	timeHarvest1stTill_POIS>=26.5
	nbSystemicHerbicides_POIS>=	MaxTillageDepth_POIS>=24.5	meanMechWeedDepth.cm._POIS>=2.6333335
		winterTillage_POIS>=3.5	SowingDensity.seeds.m2._POIS<45.5
		MeanTillageDepth_POIS<13.125
		Frequency_POIS>=0.4164765
Other-crop techniques	maxTillageDepth_R>=7.5	maxTillageDepth_R>=7.5	maxTillageDepth_R>=7.5
	nbSuperficialTillage_COLZA<1.5	nbSuperficialTillage_COLZA<1.5	nbSuperficialTillage_COLZA>=1.5
	nbShreddingFallow.Broyage._R<0.2082385	nbShreddingFallow.Broyage._R<0.2082385	nbHerbDicotSup75_BLE<2.5
	timeSow1stHerbicide_BLE<215.5	timeSow1stHerbicide_BLE<215.5	timeHarvest1stTill_BLE>=8.5
	MeanTillageDepth_COLZA<7.5	MeanTillageDepth_COLZA>=7.5	timeSow1stMechWeeding_BLE<6.5
	MaxTillageDepth_COLZA<7.	MaxTillageDepth_COLZA>=7.
	EfficacyMonocot_COLZA<0.96875	EfficacyDicot._BLE<0.9921875
	nbInCropHerbicides_R>=1.1244865	PrimaryCropSowingDate_ORGE<264
	nbHerbicides_R>=1.1244865	nbRolling_R>=0.0832955
	nbNonSystemicHerbicides_R>=0.1665905	SowingDensity.seeds.m2._BLE<141.5
	nbHerbMonocotSup50_BLE>=0.5	CropRotationLength_R<2.5
	EfficacyMonocot_BLE>=0.2	Frequency_BLE>=0.4164765
	nbHerbicides_R>=2.6654495	Frequency_COLZA<0.0832955
	nbSystemicHerbicides_R>=1.665906
	nbInCropHerbicides_R>=2.6654495
	nbRootOnlyHerbicides_R>=0.832953
Situation	Situation.Stock1<0.5	Situation.Stock1<0.5	Situation.Stock1<0.5
		Situation.Rotation1>=0.
