# Supplementary material for: Tracking Ideal Varieties and Cropping Techniques for Agroecological Weed Management: A Simulation-Based Study on Pea
Source: Front Plant Sci. 2022 Apr 4;13:809056. doi: 10.3389/fpls.2022.809056 (PMC9014269; doi:10.3389/fpls.2022.809056)
Supplement: Supplementary file 1 [file Data_Sheet_1.ZIP › BestBranches/BestBranches_BeeFood_Winter_AnnualPea_All.csv]

Variables	Scenario 1	Scenario 2	Scenario 3
N (prop of total)	0.00172605464864549	0.000380317125972734	0.00289626119010005
Mean [0,1]	0.407300172620073	0.394868063757733	0.340020296901991
Pea traits			mu_LBRlate>=-0.15569313
			tPhoto4<32.792537995
			tFrostMid3>=-22.143787425
			SLAearly<281.41891415
			LBRlate<0.48673285616666
Pea techniques	MaxTillageDepth_POIS<7.5	MaxTillageDepth_POIS>=7.5	MaxTillageDepth_POIS<7.5
	FreqLeavingCutCropBiomass_POIS<0.5	EfficacyDicot._POIS>=0.8125	FreqLeavingCutCropBiomass_POIS<0.5
	nbResidueShredding.Broyage._POIS<0.	timeHarvest1stRoll_POIS<87	nbResidueShredding.Broyage._POIS<0.
Other-crop techniques	harvestDate_BLE<207.5	SowingDepth.cm._BLE<2.5	harvestDate_BLE>=207.5
	propWeededArea_R>=0.7855785	harvestDate_BLE<158.5	WheatVariety in {ORVANTIS,VIRTUAL1,VIRTUAL10,VIRTUAL2,VIRTUAL3,VIRTUAL4,VIRTUAL5,VIRTUAL6,VIRTUAL8}
			winterTillage_BLE>=0.5
Situation	Situation.Stock1<0.5	Situation.Stock1<0.5	Situation.Stock1<0.5
