# Supplementary material for: Tracking Ideal Varieties and Cropping Techniques for Agroecological Weed Management: A Simulation-Based Study on Pea
Source: Front Plant Sci. 2022 Apr 4;13:809056. doi: 10.3389/fpls.2022.809056 (PMC9014269; doi:10.3389/fpls.2022.809056)
Supplement: Supplementary file 1 [file Data_Sheet_1.ZIP › BestBranches/BestBranches_BeeFood_Winter_Rotation_All.csv]

Variables	Scenario 1	Scenario 2	Scenario 3
N (prop of total)	0.00135857259306222	0.00135857259306222	0.00135857259306222
Mean [0,1]	0.697235820537973	0.691198593444975	0.685557845272841
Pea traits		TTplant<62.202702645	mu_SLAearly>=0.1098094625
			LBRlate<0.47576636
Pea techniques	timeLastPloughSow_POIS<12	MaxTillageDepth_POIS<7.5
		timeLastTillSow_POIS>=103.125
Other-crop techniques	nbTillageOtherThanPloughOrRoll_R>=0.624715	nbTillageOtherThanPloughOrRoll_R>=0.624715	nbTillageOtherThanPloughOrRoll_R>=0.624715
	nbSuperficialTillage_COLZA>=1.5	nbSuperficialTillage_COLZA<1.5	nbSuperficialTillage_COLZA>=1.5
	WinterTillage_R<1.291077		WinterTillage_R<1.291077
	timeHarvest1stPlough_BLE>=84.5		timeHarvest1stPlough_BLE<84.5
	nbPloughing_R>=0.2915335		nbRootOnlyHerbicides_R>=1.291077
	timeHarvest1stTill_BLE>=94.5
Situation	Situation.Stock1<0.5	Situation.Stock1<0.5	Situation.Stock1<0.5
