# Supplementary material for: Tracking Ideal Varieties and Cropping Techniques for Agroecological Weed Management: A Simulation-Based Study on Pea
Source: Front Plant Sci. 2022 Apr 4;13:809056. doi: 10.3389/fpls.2022.809056 (PMC9014269; doi:10.3389/fpls.2022.809056)
Supplement: Supplementary file 1 [file Data_Sheet_1.ZIP › BestBranches/BestBranches_EnergyYield_All.csv]

Spring	AnnualPea	All
		Variables	Scenario 1	Scenario 2	Scenario 3
		N (prop of total)	0.0110337526973657	0.0273604494930988	0.00399006555107691
		Mean [0,1]	0.531440217723473	0.511714437132395	0.500357945957665
		Pea traits	WMearly<32.1475524733333	WMearly<32.1475524733333	WMearly<32.1475524733333
			tPhoto2<19.618463725	tPhoto2<19.618463725	tPhoto2<19.618463725
			LBRlate>=0.4584100975	LBRlate>=0.4584100975	LBRlate>=0.4584100975
			b_WMearly>=0.427420706	b_WMearly>=0.427420706	b_WMearly>=0.427420706
			b_RLHlate<3.1520728295	b_RLHlate<3.1520728295	b_RLHlate<3.1520728295
			mu_LBRlate>=-0.0925612373333333	mu_LBRlate>=-0.0925612373333333	mu_LBRlate>=-0.0925612373333333
			mu_HMmid>=0.220285889	mu_HMmid>=0.220285889	mu_HMmid>=0.220285889
			PeaFloweringTT>=167.917205875	PeaFloweringTT>=167.917205875	PeaFloweringTT>=167.917205875
			reductionDepth>=0.000601853	reductionDepth<0.000601853	reductionDepth>=0.000601853
			shootLength<425.6018531	shootLength>=425.6018531	shootLength<425.6018531
			rootLength<63.432701	rootLength>=63.432701	rootLength<63.432701
			r50<118.8783305	r50>=118.8783305	r50<118.8783305
			g0>=16.30872567	g0<16.30872567	g0>=16.30872567
			RGR<0.021256	RGR>=0.021256	RGR<0.021256
			Emax<291.621472	Emax>=291.621472	Emax<291.621472
			rateDepth<14.03784256	rateDepth>=14.03784256	rateDepth<14.03784256
			rateWidth<5.876623818	rateWidth>=5.876623818	rateWidth<5.876623818
			rateCyl>=0.1334239895	rateCyl<0.1334239895	rateCyl>=0.1334239895
			RBR>=0.183659901	RBR<0.183659901	RBR>=0.183659901
			b_RBR>=0.6884265	b_RBR<0.6884265	b_RBR>=0.6884265
			SLAearly>=183.0921405	SLAearly<183.0921405	SLAearly>=183.0921405
			SLAmid>=165.6574235	SLAmid<165.6574235	SLAmid>=165.6574235
			SLAlate>=92.2190084416667	SLAlate<92.2190084416667	SLAlate>=92.2190084416667
			LBRearly>=0.747827906666667	LBRearly<0.747827906666667	LBRearly>=0.747827906666667
			LBRmid>=0.7633937239	LBRmid<0.7633937239	LBRmid>=0.7633937239
			LBRlate<0.571033333333333	LBRlate>=0.571033333333333	LBRlate<0.571033333333333
			HMearly<18.4302254505	HMearly>=18.4302254505	HMearly<18.4302254505
			HMmid<20.028672443	HMmid>=20.028672443	HMmid<20.028672443
			b_HMearly<0.33123259516666	b_HMearly>=0.33123259516666	b_HMearly<0.33123259516666
				PeaFloweringTT>=263.58748825
		Pea techniques	timeLastTillSow_POIS<38.5	timeLastTillSow_POIS<38.5	timeLastTillSow_POIS<38.5
			timeLastTillSow_POIS<21.5	MeanTillageDepth_POIS>=7.0416665	timeLastTillSow_POIS>=21.5
			timeHarvest1stTill_POIS<20.5		meanMechWeedDepth.cm._POIS<3.4166665
		Other-crop techniques	WheatVariety in {CAPHORN,CEZANNE,ORVANTIS,VIRTUAL2,VIRTUAL3,VIRTUAL4,VIRTUAL5,VIRTUAL6,VIRTUAL8}	WheatVariety in {CAPHORN,CEZANNE,ORVANTIS,VIRTUAL1,VIRTUAL2,VIRTUAL3,VIRTUAL4,VIRTUAL5,VIRTUAL6,VIRTUAL7,VIRTUAL8,VIRTUAL9}	propWeededArea_COLZA>=0.5966655
			WheatVariety in {CAPHORN,VIRTUAL2,VIRTUAL3,VIRTUAL4,VIRTUAL5,VIRTUAL6,VIRTUAL8}	timeHarvest1stTill_BLE>=1.5
			harvestDate_COLZA<205.5	WheatVariety in {CEZANNE,ORVANTIS,VIRTUAL1,VIRTUAL5,VIRTUAL8,VIRTUAL9}
			PrimaryCropSowingDate_BLE<286
		Situations
Spring	Rotation	All
		Variables	Scenario 1	Scenario 2	Scenario 3
		N (prop of total)	0.00144196106705119	0.00144196106705119	0.00144196106705119
		Mean [0,1]	0.787761656352419	0.62440482801762	0.601839851247889
		Pea traits	mu_HMmid>=0.2202858896	mu_HMmid>=0.2202858896	mu_HMmid>=0.2202858896
			tPhoto2<19.618463725	tPhoto2<19.618463725	tPhoto2<19.618463725
			LBRlate>=0.4584100975	LBRlate>=0.4584100975	LBRlate>=0.4584100975
			WMearly<32.1475524733333	WMearly<32.1475524733333	WMearly<32.1475524733333
			b_WMearly>=0.427420706	b_WMearly>=0.427420706	b_WMearly>=0.427420706
			b_RLHlate<3.1520728295	b_RLHlate<3.1520728295	b_RLHlate<3.1520728295
			mu_LBRlate>=-0.092561237333333	mu_LBRlate>=-0.092561237333333	mu_LBRlate>=-0.092561237333333
			PeaFloweringTT>=190.232396916667	PeaFloweringTT>=190.232396916667	PeaFloweringTT>=190.232396916667
		Pea techniques	timeLastTillSow_POIS<21.75	timeLastTillSow_POIS<21.75	timeLastTillSow_POIS<21.75
				Frequency_POIS>=0.2915335	timeSow1stHerbicide_POIS>=53.5
				nbMultiHerbicides_POIS<0.5
				SowingDepth.cm._POIS>=4.5
		Other-crop techniques	harvestDate_BLE>=210	harvestDate_BLE<210	harvestDate_BLE>=210
			nbHerbMonocotSup75_BLE>=2.5	Frequency_BLE>=0.2915335	nbHerbMonocotSup75_BLE<2.5
				CropRotationLength_R<3.5	SummerTillage_R<2.83204
				Frequency_ORGE<0.083295
				PrimaryCropSowingDate_BLE<265.5
				timeLastTillSow_COLZA<15
				harvestDate_BLE<163.
		Situation			Situation.Stock2>=0.5
Winter	AnnualPea	All
		Variables	Scenario 1	Scenario 2	Scenario 3
		N (prop of total)	0.00111169621438184	0.00397870224094553	0.000555848107190919
		Mean [0,1]	0.614239577289269	0.597476276130528	0.511373388207582
		Pea traits	b_HMmid>=0.1757715882	b_HMmid>=0.1757715882	b_HMmid<0.1757715882
			TTplant<56.392701145	TTplant<56.392701145	mu_SLAearly<0.0423885515
			b_HMearly>=0.178298592666667	b_HMearly>=0.178298592666667	seedWeight>=164.8037536
			se_LA<0.5640330625	se_LA<0.5640330625	baseWaterPotential>=-2.225274058
			TTcot<51.99	TTcot<51.99	baseTempGerm>=-0.4445761355
			SLAmid>=210.38633602	SLAmid>=210.38633602	nonDormantMinimum.YOUNG_SEEDS.<0.9571494485
			LBRmid<0.7556809	LBRmid<0.7556809	darknessReduction.YOUNG_SEEDS.<0.95
			HMmid>=17.8634076892	HMmid>=17.8634076892	reductionDepth>=0.0008395
			WMmid<23.730177475	WMmid<23.730177475	reductionSurface<0.523957025
			b_WMmid<0.5248693013	b_WMmid<0.5248693013	shootLength<391.6295654
			RLHlate<0.5146842405	RLHlate<0.5146842405	l50<59.593288395
			mu_SLAearly<0.0904575	mu_SLAearly<0.0904575	lb<1.9672111765
			mu_SLAmid<0.2434158	mu_SLAmid<0.2434158	r50>=115.52390215
			mu_SLAlate<0.645346137333333	mu_SLAlate<0.645346137333333	rb>=1.449
			mu_LBRmid>=-0.0987870431	mu_LBRmid>=-0.0987870431	beta<-4.0624763105
			mu_HMearly<0.118698155	mu_HMearly<0.118698155	gamma<0.31882
			mu_WMearly<0.00328066666666667	mu_WMearly<0.00328066666666667	betaFineEarth<-1.084706289
			mu_WMlate<0.1318640445	mu_WMlate<0.1318640445	betaCompacted>=0.8431511275
			mu_RLHlate<0.14056871	mu_RLHlate<0.14056871	C0surface>=36.9938333
			PeaFloweringTT>=166.7875005	PeaFloweringTT>=166.7875005	C0buried>=37.766129825
					shootDiameter>=2.31
					g0<21.58178538
		Pea techniques	timeLastTillSow_POIS<33.5	timeLastTillSow_POIS<33.5	timeLastTillSow_POIS>=15.5
			PrimaryCropSowingDate_POIS>=322.5	PrimaryCropSowingDate_POIS>=322.5
		Other-crop techniques	propWeededArea_COLZA>=0.5174195	propWeededArea_COLZA>=0.5174195	WheatVariety in {CAPHORN,CEZANNE,VIRTUAL10,VIRTUAL2,VIRTUAL3,VIRTUAL6,VIRTUAL7,VIRTUAL8}
			propWeededArea_R>=0.658705	propWeededArea_R>=0.658705	summerTillage_BLE>=0.5
			harvestDate_COLZA>=169.5	harvestDate_COLZA<169.5	meanMechWeedSpeed.km.h._BLE>=11.125
			nbTillageOtherThanPloughOrRoll_R>=5.8306705
		Situation	Situation.Stock2<0.5	Situation.Stock2<0.5	Situation.Stock2<0.5
Winter	Rotation	All
		Variables	Scenario 1	Scenario 2	Scenario 3
		N (prop of total)	0.000905715062041482	0.00099628656824563	0.00181143012408296
		Mean [0,1]	0.825350892466041	0.733148289951151	0.644403014950596
		Pea traits	rateWidth<4.1292855	rateWidth>=4.1292855	b_HMmid<0.1757715882
			rateDepth<11.26416943	rateDepth>=11.26416943
				b_WMmid>=0.3630135298
				PeaFloweringTT>=459.4166845
		Pea techniques	timeLastTillSow_POIS<24.5	timeLastTillSow_POIS<28.5	timeLastHerbicideHarvest_POIS>=12
			nbHerbMonocotSup50_POIS>=1.5	PrimaryCropSowingDate_POIS>=407
			MeanTillageDepth_POIS>=11.763889
			MaxTillageDepth_POIS>=22.5
			nbHerbicides_POIS>=2.5
			nbSystemicHerbicides_POIS>=1.5
			nbRootHerbicides_POIS>=0.5
			nbIncropHerbicides_POIS>=2.5
			nbHerbMonocotSup75_POIS>=0.5
			EfficacyMonocot_POIS>=0.7187
		Other-crop techniques	timeLastTillSow_BLE<10.5	Interrow.cm._BLE<24.5	timeLastTillSow_BLE<21
			WinterTillage_R<0.124943		timeLastPloughSow_BLE>=20.5
			PrimaryCropSowingDate_BLE<261		timeHarvest1stTill_BLE<5
			timeLastTillSow_BLE<5
		Situation	Situation.Stock2<0.5	Situation.Stock2<0.5	Situation.Stock2>=0.5
