# Supplementary material for: Tracking Ideal Varieties and Cropping Techniques for Agroecological Weed Management: A Simulation-Based Study on Pea
Source: Front Plant Sci. 2022 Apr 4;13:809056. doi: 10.3389/fpls.2022.809056 (PMC9014269; doi:10.3389/fpls.2022.809056)
Supplement: Supplementary file 1 [file Data_Sheet_1.ZIP › BestBranches/BestBranches_EnergyYield_Spring_AnnualPea_All.csv]

Variables	Scenario 1	Scenario 2	Scenario 3
N (prop of total)	0.0110337526973657	0.0273604494930988	0.00399006555107691
Mean [0,1]	0.531440217723473	0.511714437132395	0.500357945957665
Pea traits	WMearly<32.1475524733333	WMearly<32.1475524733333	WMearly<32.1475524733333
	tPhoto2<19.618463725	tPhoto2<19.618463725	tPhoto2<19.618463725
	LBRlate>=0.4584100975	LBRlate>=0.4584100975	LBRlate>=0.4584100975
	b_WMearly>=0.427420706	b_WMearly>=0.427420706	b_WMearly>=0.427420706
	b_RLHlate<3.1520728295	b_RLHlate<3.1520728295	b_RLHlate<3.1520728295
	mu_LBRlate>=-0.0925612373333333	mu_LBRlate>=-0.0925612373333333	mu_LBRlate>=-0.0925612373333333
	mu_HMmid>=0.220285889	mu_HMmid>=0.220285889	mu_HMmid>=0.220285889
	PeaFloweringTT>=167.917205875	PeaFloweringTT>=167.917205875	PeaFloweringTT>=167.917205875
	reductionDepth>=0.000601853	reductionDepth<0.000601853	reductionDepth>=0.000601853
	shootLength<425.6018531	shootLength>=425.6018531	shootLength<425.6018531
	rootLength<63.432701	rootLength>=63.432701	rootLength<63.432701
	r50<118.8783305	r50>=118.8783305	r50<118.8783305
	g0>=16.30872567	g0<16.30872567	g0>=16.30872567
	RGR<0.021256	RGR>=0.021256	RGR<0.021256
	Emax<291.621472	Emax>=291.621472	Emax<291.621472
	rateDepth<14.03784256	rateDepth>=14.03784256	rateDepth<14.03784256
	rateWidth<5.876623818	rateWidth>=5.876623818	rateWidth<5.876623818
	rateCyl>=0.1334239895	rateCyl<0.1334239895	rateCyl>=0.1334239895
	RBR>=0.183659901	RBR<0.183659901	RBR>=0.183659901
	b_RBR>=0.6884265	b_RBR<0.6884265	b_RBR>=0.6884265
	SLAearly>=183.0921405	SLAearly<183.0921405	SLAearly>=183.0921405
	SLAmid>=165.6574235	SLAmid<165.6574235	SLAmid>=165.6574235
	SLAlate>=92.2190084416667	SLAlate<92.2190084416667	SLAlate>=92.2190084416667
	LBRearly>=0.747827906666667	LBRearly<0.747827906666667	LBRearly>=0.747827906666667
	LBRmid>=0.7633937239	LBRmid<0.7633937239	LBRmid>=0.7633937239
	LBRlate<0.571033333333333	LBRlate>=0.571033333333333	LBRlate<0.571033333333333
	HMearly<18.4302254505	HMearly>=18.4302254505	HMearly<18.4302254505
	HMmid<20.028672443	HMmid>=20.028672443	HMmid<20.028672443
	b_HMearly<0.33123259516666	b_HMearly>=0.33123259516666	b_HMearly<0.33123259516666
		PeaFloweringTT>=263.58748825
Pea techniques	timeLastTillSow_POIS<38.5	timeLastTillSow_POIS<38.5	timeLastTillSow_POIS<38.5
	timeLastTillSow_POIS<21.5	MeanTillageDepth_POIS>=7.0416665	timeLastTillSow_POIS>=21.5
	timeHarvest1stTill_POIS<20.5		meanMechWeedDepth.cm._POIS<3.4166665
Other-crop techniques	WheatVariety in {CAPHORN,CEZANNE,ORVANTIS,VIRTUAL2,VIRTUAL3,VIRTUAL4,VIRTUAL5,VIRTUAL6,VIRTUAL8}	WheatVariety in {CAPHORN,CEZANNE,ORVANTIS,VIRTUAL1,VIRTUAL2,VIRTUAL3,VIRTUAL4,VIRTUAL5,VIRTUAL6,VIRTUAL7,VIRTUAL8,VIRTUAL9}	propWeededArea_COLZA>=0.5966655
	WheatVariety in {CAPHORN,VIRTUAL2,VIRTUAL3,VIRTUAL4,VIRTUAL5,VIRTUAL6,VIRTUAL8}	timeHarvest1stTill_BLE>=1.5
	harvestDate_COLZA<205.5	WheatVariety in {CEZANNE,ORVANTIS,VIRTUAL1,VIRTUAL5,VIRTUAL8,VIRTUAL9}
	PrimaryCropSowingDate_BLE<286
Situations
