# Supplementary material for: Tracking Ideal Varieties and Cropping Techniques for Agroecological Weed Management: A Simulation-Based Study on Pea
Source: Front Plant Sci. 2022 Apr 4;13:809056. doi: 10.3389/fpls.2022.809056 (PMC9014269; doi:10.3389/fpls.2022.809056)
Supplement: Supplementary file 1 [file Data_Sheet_1.ZIP › BestBranches/BestBranches_EnergyYield_Spring_AnnualPea_All_NoHerbicide.csv]

Variables	Scenario 1	Scenario 2	Scenario 3
N (prop of total)	0.00712758374910905	0.0210263720598717	0.0402708481824661
Mean [0,1]	0.632472966560327	0.559550659275045	0.514123441262527
Pea traits	mu_LBRlate>=-0.0925612373333333	mu_LBRlate>=-0.0925612373333333	mu_LBRlate>=-0.0925612373333333
	tPhoto2<19.618463725	tPhoto2<19.618463725	tPhoto2<19.618463725
	LBRlate>=0.4584100975	LBRlate>=0.4584100975	LBRlate>=0.4584100975
	WMearly<32.1475524733333	WMearly<32.1475524733333	WMearly<32.1475524733333
	b_WMearly>=0.427420706	b_WMearly>=0.427420706	b_WMearly>=0.427420706
	b_RLHlate<3.1520728295	b_RLHlate<3.1520728295	b_RLHlate<3.1520728295
	mu_HMmid>=0.220285889	mu_HMmid>=0.220285889	mu_HMmid>=0.220285889
	PeaFloweringTT>=198.500003	PeaFloweringTT>=198.500003	PeaFloweringTT>=198.500003
			LBRmid<0.7831170456
			g50<30.16564929
			gb>=2.449304475
			TTcot>=56.75
			max_height>=107.800003
			t0Cyl>=25.5
			rateDepth>=12.48784256
			soilPen<0.914393962
			HMearly>=15.2568200421667
			HMmid>=16.3536720745
			b_HMlate<0.270547850833333
			b_WMearly<0.539539975666667
			RLHlate>=0.487101166666667
			b_RLHlate>=2.6673330385
			mu_HMearly>=0.107988482666667
			mu_HMlate>=0.412154267333333
			mu_WMearly<0.0429417985
			mu_RLHearly<0.0236038891666667
			mu_RLHlate>=0.12020816666666
Pea techniques	timeLastTillSow_POIS<82.25	timeLastTillSow_POIS<82.25	timeLastTillSow_POIS<82.25
	PrimaryCropSowingDate_POIS<462.5	PrimaryCropSowingDate_POIS<462.5	PrimaryCropSowingDate_POIS<462.5
	propWeededArea_POIS<0.518679	propWeededArea_POIS<0.518679	propWeededArea_POIS>=0.518679
Other-crop techniques	timeHarvest1stManure_BLE<88.5	timeHarvest1stManure_BLE<88.5	timeHarvest1stManure_BLE<88.5
	timeHarvest1stPlough_COLZA<9	timeHarvest1stPlough_COLZA>=9	WheatVariety in {ORVANTIS,VIRTUAL2,VIRTUAL6,VIRTUAL8,VIRTUAL9}
	nbTillageOtherThanPloughOrRoll_R>=6.8302145	nbTillageOtherThanPloughOrRoll_R<6.8302145	meanMechWeedDepth.cm._COLZA<3.8333335
	nbMechWeeding_R<1.4993155	nbMechWeeding_R>=1.4993155	meanMechWeedDepth.cm._R<3.48181
	propWeededArea_R>=0.722791	propWeededArea_R<0.722791
	nbManure_R<0.499772	nbManure_R>=0.499772
	nbShreddingFallow.Broyage._R<0.4997715	nbShreddingFallow.Broyage._R>=0.4997715
	WinterTillage_R>=2.4988585	WinterTillage_R<2.4988585
	SowingDensity.seeds.m2._BLE>=331	SowingDensity.seeds.m2._BLE<331
	SowingDepth.cm._BLE>=3.5	SowingDepth.cm._BLE<3.5
	nbRolling_BLE>=0.5	nbRolling_BLE<0.5
	MeanTillageDepth_BLE>=12.2569445	MeanTillageDepth_BLE<12.2569445
	MaxTillageDepth_BLE>=20.5	MaxTillageDepth_BLE<20.5
	propWeededArea_BLE>=0.9963735	propWeededArea_BLE<0.9963735
	meanMechWeedSpeed.km.h._BLE>=5.875	meanMechWeedSpeed.km.h._BLE<5.875
	nbManure_BLE<0.5	nbManure_BLE>=0.5
	summerTillage_BLE>=6.5	summerTillage_BLE<6.5
	timeHarvest1stTill_BLE>=17.5	timeHarvest1stTill_BLE<17.5
	timeLastTillSow_BLE<5	timeLastTillSow_BLE>=5
	timeLastMechWeedingHarvest_BLE>=166.625	timeLastMechWeedingHarvest_BLE<166.625
	PrimaryCropSowingDate_COLZA<237.5	PrimaryCropSowingDate_COLZA>=237.5
	SowingDensity.seeds.m2._COLZA<63.	SowingDensity.seeds.m2._COLZA>=63.
		MeanTillageDepth_COLZA<9.6
		propWeededArea_R>=0.722791
		meanMechWeedDepth.cm._R>=3.472222
		nbShreddingFallow.Broyage._R>=0.832953
		meanMechWeedSpeed.km.h._BLE>=5.875
		SowingDensity.seeds.m2._COLZA>=76.5
		nbPloughing_COLZA<0.5
		nbRolling_COLZA<0.5
		MaxTillageDepth_COLZA<15.5
		propWeededArea_COLZA>=0.7591625
		meanMechWeedDepth.cm._COLZA>=3.25
		harvestDate_COLZA<189.5
		summerPlough_COLZA<0.5
		timeHarvest1stTill_COLZA>=6
		WheatVariety in {
Situations
