# Supplementary material for: Tracking Ideal Varieties and Cropping Techniques for Agroecological Weed Management: A Simulation-Based Study on Pea
Source: Front Plant Sci. 2022 Apr 4;13:809056. doi: 10.3389/fpls.2022.809056 (PMC9014269; doi:10.3389/fpls.2022.809056)
Supplement: Supplementary file 1 [file Data_Sheet_1.ZIP › BestBranches/BestBranches_EnergyYield_Spring_AnnualPea_All_NoTill.csv]

Variables	Scenario 1	Scenario 2	Scenario 3
N (prop of total)	0.0163059590868663	0.0115624073525052	0.00563296768455381
Mean [0,1]	0.536971719178464	0.487047073202109	0.459878630932109
Pea traits	WMearly<32.1475524733333	WMearly<32.1475524733333	WMearly<32.1475524733333
	tPhoto2<19.618463725	tPhoto2<19.618463725	tPhoto2<19.618463725
	LBRlate>=0.4584100975	LBRlate>=0.4584100975	LBRlate>=0.4584100975
	b_WMearly>=0.427420706	b_WMearly>=0.427420706	b_WMearly>=0.427420706
	b_RLHlate<3.1520728295	b_RLHlate<3.1520728295	b_RLHlate<3.1520728295
	mu_LBRlate>=-0.0925612373333333	mu_LBRlate>=-0.0925612373333333	mu_LBRlate>=-0.0925612373333333
	mu_HMmid>=0.220285889	mu_HMmid>=0.220285889	mu_HMmid>=0.220285889
	PeaFloweringTT>=211.90891275	PeaFloweringTT>=211.90891275	PeaFloweringTT>=211.90891275
		PeaFloweringTT>=329.125	PeaFloweringTT>=329.125
Pea techniques	SowingDensity.seeds.m2._POIS>=107	SowingDensity.seeds.m2._POIS<107	SowingDensity.seeds.m2._POIS<107
Other-crop techniques	nbNonSystemicHerbicides_R<0.874601	nbNonSystemicHerbicides_R<0.874601	nbNonSystemicHerbicides_R<0.874601
	WheatVariety in {CEZANNE,ORVANTIS,VIRTUAL1,VIRTUAL10,VIRTUAL4,VIRTUAL5,VIRTUAL6,VIRTUAL7,VIRTUAL8,VIRTUAL9}	WheatVariety in {CEZANNE,ORVANTIS,VIRTUAL1,VIRTUAL10,VIRTUAL4,VIRTUAL5,VIRTUAL6,VIRTUAL7,VIRTUAL8,VIRTUAL9}	WheatVariety in {CEZANNE,ORVANTIS,VIRTUAL1,VIRTUAL10,VIRTUAL4,VIRTUAL5,VIRTUAL6,VIRTUAL7,VIRTUAL8,VIRTUAL9}
		timeLastHerbicideHarvest_COLZA<54.5	timeLastHerbicideHarvest_COLZA>=54.5
		SowingDensity.seeds.m2._COLZA<34.5	timeLastTillSow_COLZA<4.5
			nbTillageOtherThanPloughOrRoll_R>=3.1652215
			nbPloughing_R>=0.832953
			maxTillageDepth_R<23
			nbMechWeeding_R>=3.165221
			propWeededArea_R>=0.7069505
			nbIrrigation_R>=0.1665905
			nbShreddingFallow.Broyage._R>=0.832953
			SummerTillage_R>=2.6654495
			nbPloughing_BLE>=1.5
			MeanTillageDepth_BLE>=12.25
			nbMechWeeding_BLE>=3.5
			propWeededArea_BLE>=0.6754935
			nbIrrigation_BLE>=3.5
			totalIrrigaton.mm.ha._BLE>=287
			summerTillage_BLE>=3.5
			summerPlough_BLE>=0.5
			timeHarvest1stTill_BLE<29
			SowingDepth.cm._COLZA>=3.5
			nbSuperficialTillage_COLZA>=3.5
			nbRolling_COLZA>=1.
Situations
