# Supplementary material for: Tracking Ideal Varieties and Cropping Techniques for Agroecological Weed Management: A Simulation-Based Study on Pea
Source: Front Plant Sci. 2022 Apr 4;13:809056. doi: 10.3389/fpls.2022.809056 (PMC9014269; doi:10.3389/fpls.2022.809056)
Supplement: Supplementary file 1 [file Data_Sheet_1.ZIP › BestBranches/BestBranches_EnergyYield_Spring_AnnualPea_All_WithHerbicide.csv]

Variables	Scenario 1	Scenario 2	Scenario 3
N (prop of total)	0.00137899333486555	0.0108480809009423	0.00914732245460814
Mean [0,1]	0.550384320901488	0.534790203592637	0.533588613673918
Pea traits	b_RLHlate<3.1520728295	b_RLHlate<3.1520728295	b_RLHlate<3.1520728295
	tPhoto2<19.618463725	tPhoto2<19.618463725	tPhoto2<19.618463725
	LBRlate>=0.4584100975	LBRlate>=0.4584100975	LBRlate>=0.4584100975
	WMearly<32.1475524733333	WMearly<32.1475524733333	WMearly<32.1475524733333
	b_WMearly>=0.427420706	b_WMearly>=0.427420706	b_WMearly>=0.427420706
	mu_LBRlate>=-0.0925612373333333	mu_LBRlate>=-0.0925612373333333	mu_LBRlate>=-0.0925612373333333
	mu_HMmid>=0.220285889	mu_HMmid>=0.220285889	mu_HMmid>=0.220285889
	PeaFloweringTT>=190.164404666667	PeaFloweringTT>=190.164404666667	PeaFloweringTT>=190.164404666667
	PeaFloweringTT<670.290944666667	LBRmid>=0.7633937239
	seedWeight>=185.4104995	reductionDepth>=0.000601853
	baseWaterPotential<-2.319269769	shootLength<425.6018531
	nonDormantMinimum.YOUNG_SEEDS.<0.97472893	rootLength<63.432701
	darknessReduction.YOUNG_SEEDS.>=1.000674531	r50<118.8783305
	reductionSurface>=0.5401019085	g0>=16.30872567
	l50>=62.25585296	RGR<0.021256
	lb<2.0379959285	Emax<291.621472
	rootLength<57.80929398	rateDepth<14.03784256
	r50<109.96808055	rateWidth<5.876623818
	rb>=1.4237145145	rateCyl>=0.1334239895
	beta<-4.1080955435	RBR>=0.183659901
	gamma>=0.3360737765	b_RBR>=0.6884265
	betaFineEarth>=-1.0223336545	SLAearly>=183.0921405
	betaCompacted>=0.85354	SLAmid>=165.6574235
		SLAlate>=92.2190084416667
		LBRearly>=0.747827906666667
		LBRlate<0.571033333333333
		HMearly<18.4302254505
		HMmid<20.028672443
		b_HMearly<0.33123259516666
Pea techniques	timeLastTillSow_POIS>=21.75	timeLastTillSow_POIS<21.75	timeLastTillSow_POIS>=21.75
	PrimaryCropSowingDate_POIS<435.5	timeHarvest1stTill_POIS<21	PrimaryCropSowingDate_POIS<435.5
	timeLastTillSow_POIS>=81.125	nbHerbDicotSup50_POIS<2.5	timeLastTillSow_POIS<81.125
	Frequency_POIS<0.2915335		WheatBefore_POIS<0.5
	EfficacyDicot._POIS>=0.9375		timeLastTillSow_POIS<46.125
	propSpeciesMortSup90_POIS>=0.5
Other-crop techniques	maxTillageDepth_R>=12	nbSystemicHerbicides_BLE>=0.5	WheatVariety in {CAPHORN,ORVANTIS,VIRTUAL1,VIRTUAL2,VIRTUAL4,VIRTUAL5,VIRTUAL6,VIRTUAL8,VIRTUAL9}
	PrimaryCropSowingDate_ORGE<172.5	PrimaryCropSowingDate_BLE<286	timeSow1stHerbicide_BLE<64.125
	nbRolling_R<0.2915335
	CropRotationLength_R>=3.5
	Frequency_BLE<0.2915335
Situations
