# Supplementary material for: Tracking Ideal Varieties and Cropping Techniques for Agroecological Weed Management: A Simulation-Based Study on Pea
Source: Front Plant Sci. 2022 Apr 4;13:809056. doi: 10.3389/fpls.2022.809056 (PMC9014269; doi:10.3389/fpls.2022.809056)
Supplement: Supplementary file 1 [file Data_Sheet_1.ZIP › BestBranches/BestBranches_EnergyYield_Spring_Rotation_All.csv]

Variables	Scenario 1	Scenario 2	Scenario 3
N (prop of total)	0.00144196106705119	0.00144196106705119	0.00144196106705119
Mean [0,1]	0.787761656352419	0.62440482801762	0.601839851247889
Pea traits	mu_HMmid>=0.2202858896	mu_HMmid>=0.2202858896	mu_HMmid>=0.2202858896
	tPhoto2<19.618463725	tPhoto2<19.618463725	tPhoto2<19.618463725
	LBRlate>=0.4584100975	LBRlate>=0.4584100975	LBRlate>=0.4584100975
	WMearly<32.1475524733333	WMearly<32.1475524733333	WMearly<32.1475524733333
	b_WMearly>=0.427420706	b_WMearly>=0.427420706	b_WMearly>=0.427420706
	b_RLHlate<3.1520728295	b_RLHlate<3.1520728295	b_RLHlate<3.1520728295
	mu_LBRlate>=-0.092561237333333	mu_LBRlate>=-0.092561237333333	mu_LBRlate>=-0.092561237333333
	PeaFloweringTT>=190.232396916667	PeaFloweringTT>=190.232396916667	PeaFloweringTT>=190.232396916667
Pea techniques	timeLastTillSow_POIS<21.75	timeLastTillSow_POIS<21.75	timeLastTillSow_POIS<21.75
		Frequency_POIS>=0.2915335	timeSow1stHerbicide_POIS>=53.5
		nbMultiHerbicides_POIS<0.5
		SowingDepth.cm._POIS>=4.5
Other-crop techniques	harvestDate_BLE>=210	harvestDate_BLE<210	harvestDate_BLE>=210
	nbHerbMonocotSup75_BLE>=2.5	Frequency_BLE>=0.2915335	nbHerbMonocotSup75_BLE<2.5
		CropRotationLength_R<3.5	SummerTillage_R<2.83204
		Frequency_ORGE<0.083295
		PrimaryCropSowingDate_BLE<265.5
		timeLastTillSow_COLZA<15
		harvestDate_BLE<163.
Situation			Situation.Stock2>=0.5
