# Supplementary material for: Tracking Ideal Varieties and Cropping Techniques for Agroecological Weed Management: A Simulation-Based Study on Pea
Source: Front Plant Sci. 2022 Apr 4;13:809056. doi: 10.3389/fpls.2022.809056 (PMC9014269; doi:10.3389/fpls.2022.809056)
Supplement: Supplementary file 1 [file Data_Sheet_1.ZIP › BestBranches/BestBranches_EnergyYield_Spring_Rotation_All_NoTill.csv]

Variables	Scenario 1	Scenario 2	Scenario 3
N (prop of total)	0.0134228187919463	0.0201342281879195	0.0134228187919463
Mean [0,1]	0.525216393333637	0.505668439077156	0.426122060956599
Pea traits	PeaFloweringTT>=390.31951525	PeaFloweringTT>=390.31951525	PeaFloweringTT>=390.31951525
	LBRlate>=0.4584100975	LBRlate>=0.4584100975	LBRlate<0.4584100975
	tPhoto2<19.618463725	tPhoto2<19.618463725	tPhoto2>=19.618463725
	WMearly<32.1475524733333	WMearly<32.1475524733333	WMearly>=32.1475524733333
	b_WMearly>=0.427420706	b_WMearly>=0.427420706	b_WMearly<0.427420706
	b_RLHlate<3.1520728295	b_RLHlate<3.1520728295	b_RLHlate>=3.1520728295
	mu_LBRlate>=-0.0925612373333333	mu_LBRlate>=-0.0925612373333333	mu_LBRlate<-0.0925612373333333
	mu_HMmid>=0.220285889	mu_HMmid>=0.220285889	mu_HMmid<0.220285889
Pea techniques	PrimaryCropSowingDate_POIS<445.5	SowingDepth.cm._POIS>=	SowingDensity.seeds.m2._POIS>=88.
Other-crop techniques	Interrow.cm._BLE>=7.5	Interrow.cm._BLE<7.5	PrimaryCropSowingDate_BLE>=321
	harvestDate_BLE>=171.5	nbInCropHerbicides_R<2.4988585	nbRootOnlyHerbicides_R>=0.4997715
	nbIncropHerbicides_COLZA<0.5	nbHerbicides_R<3.4984025	nbHerbicides_R>=2.9986305
	nbHerbicides_COLZA<1.	SowingDensity.seeds.m2._BLE>=362	nbNonSystemicHerbicides_R>=1.166134
		RowSowing.1or0._BLE>=0.5	nbInCropHerbicides_R>=1.999087
		SowingDepth.cm._BLE>=0.5	nbPseudoRootOnlyHerbicides_R>=0.6663625
		nbHerbMonocotSup75_BLE>=1.5	PrimaryCropSowingDate_BLE<324.5
		nbHerbDicotSup50_BLE<3.5	nbRootHerbicides_BLE>=0.5
		nbHerbDicotSup75_BLE<2.5	nbPseudorootHerbicides_BLE>=0.5
		PrimaryCropSowingDate_COLZA>=239.5	nbHerbicides_COLZA>=3.5
		nbMultiHerbicides_COLZA>=1.5	nbRootHerbicides_COLZA>=0.5
		timeLastHerbicideHarvest_COLZA<45	nbMultiHerbicides_COLZA>=0.5
			nbIncropHerbicides_COLZA>=2.5
Situations
