# Supplementary material for: Tracking Ideal Varieties and Cropping Techniques for Agroecological Weed Management: A Simulation-Based Study on Pea
Source: Front Plant Sci. 2022 Apr 4;13:809056. doi: 10.3389/fpls.2022.809056 (PMC9014269; doi:10.3389/fpls.2022.809056)
Supplement: Supplementary file 1 [file Data_Sheet_1.ZIP › BestBranches/BestBranches_EnergyYield_Spring_Rotation_All_WithHerbicide.csv]

Variables	Scenario 1	Scenario 2	Scenario 3
N (prop of total)	0.0024390243902439	0.0016260162601626	0.0016260162601626
Mean [0,1]	0.768791832185818	0.62440482801762	0.601839851247889
Pea traits	b_WMearly>=0.427420706	b_WMearly>=0.427420706	b_WMearly>=0.427420706
	tPhoto2<19.618463725	tPhoto2<19.618463725	tPhoto2<19.618463725
	LBRlate>=0.4584100975	LBRlate>=0.4584100975	LBRlate>=0.4584100975
	WMearly<32.1475524733333	WMearly<32.1475524733333	WMearly<32.1475524733333
	b_RLHlate<3.1520728295	b_RLHlate<3.1520728295	b_RLHlate<3.1520728295
	mu_LBRlate>=-0.0925612373333333	mu_LBRlate>=-0.0925612373333333	mu_LBRlate>=-0.0925612373333333
	mu_HMmid>=0.220285889	mu_HMmid>=0.220285889	mu_HMmid>=0.220285889
	PeaFloweringTT>=190.164404666667	PeaFloweringTT>=190.164404666667	PeaFloweringTT>=190.164404666667
Pea techniques	timeLastTillSow_POIS<21.75	timeLastTillSow_POIS<21.75	timeLastTillSow_POIS<21.75
	Frequency_POIS>=0.2915335	Frequency_POIS>=0.2915335	Frequency_POIS>=0.2915335
	bRolling_POIS<0.5	nbMultiHerbicides_POIS<0.5	bRolling_POIS>=0.5
		SowingDepth.cm._POIS>=4	nbRootHerbicides_POIS<0.5
Other-crop techniques	Frequency_BLE>=0.2915335	Frequency_BLE>=0.2915335	Frequency_BLE>=0.2915335
	CropRotationLength_R<3.5	CropRotationLength_R<3.5	CropRotationLength_R<3.5
	Frequency_ORGE<0.083295	Frequency_ORGE<0.083295	Frequency_ORGE<0.083295
	harvestDate_BLE>=209	harvestDate_BLE<209	harvestDate_BLE>=209
	timeLastTillSow_BLE<9.	PrimaryCropSowingDate_BLE<265.5	timeLastTillSow_BLE>=9.
	nbHerbMonocotSup50_BLE>=2.5	harvestDate_BLE<163.
Situation			Situation.Stock2>=0.5
