# Supplementary material for: Tracking Ideal Varieties and Cropping Techniques for Agroecological Weed Management: A Simulation-Based Study on Pea
Source: Front Plant Sci. 2022 Apr 4;13:809056. doi: 10.3389/fpls.2022.809056 (PMC9014269; doi:10.3389/fpls.2022.809056)
Supplement: Supplementary file 1 [file Data_Sheet_1.ZIP › BestBranches/BestBranches_EnergyYield_Winter_AnnualPea_All.csv]

Variables	Scenario 1	Scenario 2	Scenario 3
N (prop of total)	0.00111169621438184	0.00397870224094553	0.000555848107190919
Mean [0,1]	0.614239577289269	0.597476276130528	0.511373388207582
Pea traits	b_HMmid>=0.1757715882	b_HMmid>=0.1757715882	b_HMmid<0.1757715882
	TTplant<56.392701145	TTplant<56.392701145	mu_SLAearly<0.0423885515
	b_HMearly>=0.178298592666667	b_HMearly>=0.178298592666667	seedWeight>=164.8037536
	se_LA<0.5640330625	se_LA<0.5640330625	baseWaterPotential>=-2.225274058
	TTcot<51.99	TTcot<51.99	baseTempGerm>=-0.4445761355
	SLAmid>=210.38633602	SLAmid>=210.38633602	nonDormantMinimum.YOUNG_SEEDS.<0.9571494485
	LBRmid<0.7556809	LBRmid<0.7556809	darknessReduction.YOUNG_SEEDS.<0.95
	HMmid>=17.8634076892	HMmid>=17.8634076892	reductionDepth>=0.0008395
	WMmid<23.730177475	WMmid<23.730177475	reductionSurface<0.523957025
	b_WMmid<0.5248693013	b_WMmid<0.5248693013	shootLength<391.6295654
	RLHlate<0.5146842405	RLHlate<0.5146842405	l50<59.593288395
	mu_SLAearly<0.0904575	mu_SLAearly<0.0904575	lb<1.9672111765
	mu_SLAmid<0.2434158	mu_SLAmid<0.2434158	r50>=115.52390215
	mu_SLAlate<0.645346137333333	mu_SLAlate<0.645346137333333	rb>=1.449
	mu_LBRmid>=-0.0987870431	mu_LBRmid>=-0.0987870431	beta<-4.0624763105
	mu_HMearly<0.118698155	mu_HMearly<0.118698155	gamma<0.31882
	mu_WMearly<0.00328066666666667	mu_WMearly<0.00328066666666667	betaFineEarth<-1.084706289
	mu_WMlate<0.1318640445	mu_WMlate<0.1318640445	betaCompacted>=0.8431511275
	mu_RLHlate<0.14056871	mu_RLHlate<0.14056871	C0surface>=36.9938333
	PeaFloweringTT>=166.7875005	PeaFloweringTT>=166.7875005	C0buried>=37.766129825
			shootDiameter>=2.31
			g0<21.58178538
Pea techniques	timeLastTillSow_POIS<33.5	timeLastTillSow_POIS<33.5	timeLastTillSow_POIS>=15.5
	PrimaryCropSowingDate_POIS>=322.5	PrimaryCropSowingDate_POIS>=322.5
Other-crop techniques	propWeededArea_COLZA>=0.5174195	propWeededArea_COLZA>=0.5174195	WheatVariety in {CAPHORN,CEZANNE,VIRTUAL10,VIRTUAL2,VIRTUAL3,VIRTUAL6,VIRTUAL7,VIRTUAL8}
	propWeededArea_R>=0.658705	propWeededArea_R>=0.658705	summerTillage_BLE>=0.5
	harvestDate_COLZA>=169.5	harvestDate_COLZA<169.5	meanMechWeedSpeed.km.h._BLE>=11.125
	nbTillageOtherThanPloughOrRoll_R>=5.8306705
Situation	Situation.Stock2<0.5	Situation.Stock2<0.5	Situation.Stock2<0.5
