# Supplementary material for: Tracking Ideal Varieties and Cropping Techniques for Agroecological Weed Management: A Simulation-Based Study on Pea
Source: Front Plant Sci. 2022 Apr 4;13:809056. doi: 10.3389/fpls.2022.809056 (PMC9014269; doi:10.3389/fpls.2022.809056)
Supplement: Supplementary file 1 [file Data_Sheet_1.ZIP › BestBranches/BestBranches_EnergyYield_Winter_AnnualPea_All_WithHerbicide.csv]

Variables	Scenario 1	Scenario 2	Scenario 3
N (prop of total)	0.00125280232098114	0.00131873928524331	0.00870367928260583
Mean [0,1]	0.672585613232182	0.559560170580518	0.500813393742151
Pea traits	rateWidth>=4.1292855	rateWidth>=4.1292855	rateWidth<4.1292855
	rateDepth>=11.26416943	rateDepth>=11.26416943	rateDepth<11.26416943
	mu_LBRmid>=-0.1317415174	mu_LBRmid>=-0.1317415174
Pea techniques	timeLastTillSow_POIS<24.25	timeLastTillSow_POIS>=24.25
Other-crop techniques	meanMechWeedDepth.cm._R>=3.472222	meanMechWeedSpeed.km.h._BLE>=13.75	summerPlough_BLE>=0.5
	timeLastMechWeedingHarvest_COLZA<19
Situation	Situation.Stock2<0.5	Situation.Stock2<0.5	Situation.Stock2>=0.5
