# Supplementary material for: Tracking Ideal Varieties and Cropping Techniques for Agroecological Weed Management: A Simulation-Based Study on Pea
Source: Front Plant Sci. 2022 Apr 4;13:809056. doi: 10.3389/fpls.2022.809056 (PMC9014269; doi:10.3389/fpls.2022.809056)
Supplement: Supplementary file 1 [file Data_Sheet_1.ZIP › BestBranches/BestBranches_EnergyYield_Winter_Rotation_All.csv]

Variables	Scenario 1	Scenario 2	Scenario 3
N (prop of total)	0.000905715062041482	0.00099628656824563	0.00181143012408296
Mean [0,1]	0.825350892466041	0.733148289951151	0.644403014950596
Pea traits	rateWidth<4.1292855	rateWidth>=4.1292855	b_HMmid<0.1757715882
	rateDepth<11.26416943	rateDepth>=11.26416943
		b_WMmid>=0.3630135298
		PeaFloweringTT>=459.4166845
Pea techniques	timeLastTillSow_POIS<24.5	timeLastTillSow_POIS<28.5	timeLastHerbicideHarvest_POIS>=12
	nbHerbMonocotSup50_POIS>=1.5	PrimaryCropSowingDate_POIS>=407
	MeanTillageDepth_POIS>=11.763889
	MaxTillageDepth_POIS>=22.5
	nbHerbicides_POIS>=2.5
	nbSystemicHerbicides_POIS>=1.5
	nbRootHerbicides_POIS>=0.5
	nbIncropHerbicides_POIS>=2.5
	nbHerbMonocotSup75_POIS>=0.5
	EfficacyMonocot_POIS>=0.7187
Other-crop techniques	timeLastTillSow_BLE<10.5	Interrow.cm._BLE<24.5	timeLastTillSow_BLE<21
	WinterTillage_R<0.124943		timeLastPloughSow_BLE>=20.5
	PrimaryCropSowingDate_BLE<261		timeHarvest1stTill_BLE<5
	timeLastTillSow_BLE<5
Situation	Situation.Stock2<0.5	Situation.Stock2<0.5	Situation.Stock2>=0.5
