# Supplementary material for: Tracking Ideal Varieties and Cropping Techniques for Agroecological Weed Management: A Simulation-Based Study on Pea
Source: Front Plant Sci. 2022 Apr 4;13:809056. doi: 10.3389/fpls.2022.809056 (PMC9014269; doi:10.3389/fpls.2022.809056)
Supplement: Supplementary file 1 [file Data_Sheet_1.ZIP › BestBranches/BestBranches_FieldInfestation_All.csv]

Spring	AnnualPea	All
		Variables	Scenario 1	Scenario 2	Scenario 3
		N (prop of total)	0.0229632343959937	0.0922600871300028	0.00574080859899841
		Mean [0,1]	0.976460248667923	0.969140413606586	0.957499344451254
		Pea traits	LBRlate>=0.571033333333333
			reductionDepth<0.000601853
			rootLength>=64.346210645
			r50>=120.8242683
			Emax>=296.49886695
			rateWidth>=5.876623818
			RBR<0.173880918
			SLAearly<183.0921405
			SLAmid<165.6574235
			LBRearly<0.747827906666667
			LBRmid<0.7588053666
			HMearly>=19.0591380788333
			HMmid>=20.63963192
			b_HMearly>=0.362198999833333
			b_HMmid>=0.3140812
			WMmid>=24.557908982
			WMlate>=18.9294120266667
			mu_SLAlate<0.504259
			mu_LBRearly>=0.013868904
			mu_LBRmid>=0.0073756
			mu_HMmid>=0.511154
		Pea techniques	timeLastTillSow_POIS<48.75	timeLastTillSow_POIS<103.25	timeLastTillSow_POIS<48.75
		Other-crop techniques	nbMechWeeding_R>=1.1661345		nbMechWeeding_R>=1.1661345
			Interrow.cm._COLZA<72.5		Interrow.cm._COLZA<72.5
			maxTillageDepth_R>=18.5		maxTillageDepth_R<18.5
					WheatVariety in {CAPHORN,CEZANNE,ORVANTIS,VIRTUAL10}
		Situation	Situation.Stock2<0.5	Situation.Stock2>=0.5	Situation.Stock2<0.5
Spring	Rotation	All
		Variables	Scenario 1	Scenario 2	Scenario 3
		N (prop of total)	0.00144196106705119	0.00216294160057678	0.030281182408075
		Mean [0,1]	0.989970965073106	0.967502062573608	0.954706137433337
		Pea traits		PeaFloweringTT<154.866913625	tFrostLate3>=-4.142018962
					baseTempGerm>=-0.4462603735
					darknessReduction.YOUNG_SEEDS.>=0.972875018
					gamma>=0.333185309
					se_LA>=0.483147587
					tPhoto2<20.262433975
					WinterAnnual<0.5
					tFrostMid1>=-11.08680649
					SLAmid<190.12665464
					HMlate<36.9349523266667
					WMearly<37.0058923616667
					b_WMearly>=0.409296300333333
					b_RLHlate<3.33345531633333
					mu_LBRearly>=-0.0179251381666667
					mu_HMmid>=0.150913398
		Pea techniques	Frequency_POIS>=0.2915335	timeLastTillSow_POIS<51.625	Frequency_POIS>=0.2915335
			timeLastTillSow_POIS>=73.75	timeHarvest1stTill_POIS<11.5	timeLastTillSow_POIS<73.75
			MeanTillageDepth_POIS>=6.25
		Other-crop techniques	Frequency_COLZA>=0.2082385	Frequency_COLZA>=0.2082385	Frequency_COLZA>=0.2082385
			Frequency_BLE>=0.2915335	nbSystemicHerbicides_R>=0.4997715	Frequency_BLE>=0.2915335
			CropRotationLength_R<3.5		CropRotationLength_R<3.5
			Frequency_COLZA>=0.2915335		Frequency_COLZA>=0.2915335
			Frequency_ORGE<0.124943		Frequency_ORGE<0.124943
			Interrow.cm._BLE<26		Interrow.cm._COLZA<72.5
			nbMultiHerbicides_COLZA>=1.5		timeLastTillSow_COLZA<4.5
					MaxTillageDepth_BLE>=7
					MeanTillageDepth_BLE>=6.
					Interrow.cm._BLE>=16
		Situation	Situation.Stock1<0.5	Situation.Stock1>=0.5	Situation.Stock1<0.5
			Situation.Stock2<0.5		Situation.Stock2<0.5
			Situation.Reference<0.5		Situation.Reference<0.5
			Situation.Rotation3<0.		Situation.Rotation3<0.
Winter	AnnualPea	All
		Variables	Scenario 1	Scenario 2	Scenario 3
		N (prop of total)	0.0780527763150196	0.00187233046632731	0.00631911532385466
		Mean [0,1]	0.971961087230038	0.957348889959001	0.957293118169472
		Pea parameters
		Pea techniques	timeLastTillSow_POIS<40.5	timeHarvest1stRoll_POIS<154.125	EfficacyMonocot_POIS>=0.625
				nbMechWeeding_POIS>=1.5	timeLastTillSow_POIS>=24.25
				Interrow.cm._POIS>=8.5	timeHarvest1stPlough_POIS<168
				timeLastTillSow_POIS>=26.5	nbResidueShredding.Broyage._POIS>=0.5
				propWeededArea_POIS>=0.47988	FreqLeavingCutCropBiomass_POIS>=0.
				timeHarvest1stTill_POIS<73
		Other-crop techniques		nbFallowHerbicides_BLE<0.5	nbFallowHerbicides_BLE<0.5
				nbMechWeeding_R>=1.1661345	nbMechWeeding_R<1.1661345
				harvestDate_BLE>=198.5	maxTillageDepth_R>=15.
				WheatVariety in {VIRTUAL6,VIRTUAL8}	nbMultiHerbicides_COLZA<0.5
					nbRootHerbicides_COLZA<1.5
					nbPseudoRootOnlyHerbicides_R<0.9162485
					nbIrrigation_R<1.790849
					nbIrrigation_BLE<4
					totalIrrigaton.mm.ha._BLE<344
					nbRolling_COLZA<1.
					WheatVariety in {CEZANNE,VIRTUAL1,VIRTUAL3,VIRTUAL6,VIRTUAL7,VIRTUAL8}
		Situation	Situation.Stock2>=0.5	Situation.Stock2<0.5	Situation.Stock2<0.5
Winter	Rotation	All
		Variables	Scenario 1	Scenario 2	Scenario 3
		N (prop of total)	0.00181143012408296	0.112308667693144	0.000905715062041482
		Mean [0,1]	0.958581793350119	0.953449705177451	0.932602254267832
		Pea traits	mu_RLHearly>=0.0154493333333333		tFrostMid3<-22.143787425
					LBRlate>=0.52699861883333
		Pea techniques	PrimaryCropSowingDate_POIS<297.5		winterTillage_POIS<0.5
		Other-crop techniques	nbMechWeeding_R<1.1661345		nbMechWeeding_R<1.1661345
			maxTillageDepth_R>=5.5		maxTillageDepth_R>=5.5
			Frequency_ORGE<0.2082385		Frequency_ORGE<0.2082385
			meanMechWeedDepth.cm._BLE>=2.5		meanMechWeedDepth.cm._BLE<2.5
					timeSow1stHerbicide_BLE<111.75
					PrimaryCropSowingDate_COLZA>=217.5
					MaxTillageDepth_MAIS<18.5
					SummerTillage_R<4.4146505
					timeHarvest1stRoll_COLZA>=10
					nbRolling_R>=0.749658
		Situation	Situation.Stock2<0.5	Situation.Stock2>=0.5	Situation.Stock2<0.5
			Situation.Rotation3<0.		Situation.Rotation3<0.
			Situation.Reference<0.5		Situation.Reference<0.5
