# Supplementary material for: Tracking Ideal Varieties and Cropping Techniques for Agroecological Weed Management: A Simulation-Based Study on Pea
Source: Front Plant Sci. 2022 Apr 4;13:809056. doi: 10.3389/fpls.2022.809056 (PMC9014269; doi:10.3389/fpls.2022.809056)
Supplement: Supplementary file 1 [file Data_Sheet_1.ZIP › BestBranches/BestBranches_FieldInfestation_Spring_AnnualPea_All.csv]

Variables	Scenario 1	Scenario 2	Scenario 3
N (prop of total)	0.0229632343959937	0.0922600871300028	0.00574080859899841
Mean [0,1]	0.976460248667923	0.969140413606586	0.957499344451254
Pea traits	LBRlate>=0.571033333333333
	reductionDepth<0.000601853
	rootLength>=64.346210645
	r50>=120.8242683
	Emax>=296.49886695
	rateWidth>=5.876623818
	RBR<0.173880918
	SLAearly<183.0921405
	SLAmid<165.6574235
	LBRearly<0.747827906666667
	LBRmid<0.7588053666
	HMearly>=19.0591380788333
	HMmid>=20.63963192
	b_HMearly>=0.362198999833333
	b_HMmid>=0.3140812
	WMmid>=24.557908982
	WMlate>=18.9294120266667
	mu_SLAlate<0.504259
	mu_LBRearly>=0.013868904
	mu_LBRmid>=0.0073756
	mu_HMmid>=0.511154
Pea techniques	timeLastTillSow_POIS<48.75	timeLastTillSow_POIS<103.25	timeLastTillSow_POIS<48.75
Other-crop techniques	nbMechWeeding_R>=1.1661345		nbMechWeeding_R>=1.1661345
	Interrow.cm._COLZA<72.5		Interrow.cm._COLZA<72.5
	maxTillageDepth_R>=18.5		maxTillageDepth_R<18.5
			WheatVariety in {CAPHORN,CEZANNE,ORVANTIS,VIRTUAL10}
Situation	Situation.Stock2<0.5	Situation.Stock2>=0.5	Situation.Stock2<0.5
