# Supplementary material for: Tracking Ideal Varieties and Cropping Techniques for Agroecological Weed Management: A Simulation-Based Study on Pea
Source: Front Plant Sci. 2022 Apr 4;13:809056. doi: 10.3389/fpls.2022.809056 (PMC9014269; doi:10.3389/fpls.2022.809056)
Supplement: Supplementary file 1 [file Data_Sheet_1.ZIP › BestBranches/BestBranches_FieldInfestation_Spring_Rotation_All.csv]

Variables	Scenario 1	Scenario 2	Scenario 3
N (prop of total)	0.00144196106705119	0.00216294160057678	0.030281182408075
Mean [0,1]	0.989970965073106	0.967502062573608	0.954706137433337
Pea traits		PeaFloweringTT<154.866913625	tFrostLate3>=-4.142018962
			baseTempGerm>=-0.4462603735
			darknessReduction.YOUNG_SEEDS.>=0.972875018
			gamma>=0.333185309
			se_LA>=0.483147587
			tPhoto2<20.262433975
			WinterAnnual<0.5
			tFrostMid1>=-11.08680649
			SLAmid<190.12665464
			HMlate<36.9349523266667
			WMearly<37.0058923616667
			b_WMearly>=0.409296300333333
			b_RLHlate<3.33345531633333
			mu_LBRearly>=-0.0179251381666667
			mu_HMmid>=0.150913398
Pea techniques	Frequency_POIS>=0.2915335	timeLastTillSow_POIS<51.625	Frequency_POIS>=0.2915335
	timeLastTillSow_POIS>=73.75	timeHarvest1stTill_POIS<11.5	timeLastTillSow_POIS<73.75
	MeanTillageDepth_POIS>=6.25
Other-crop techniques	Frequency_COLZA>=0.2082385	Frequency_COLZA>=0.2082385	Frequency_COLZA>=0.2082385
	Frequency_BLE>=0.2915335	nbSystemicHerbicides_R>=0.4997715	Frequency_BLE>=0.2915335
	CropRotationLength_R<3.5		CropRotationLength_R<3.5
	Frequency_COLZA>=0.2915335		Frequency_COLZA>=0.2915335
	Frequency_ORGE<0.124943		Frequency_ORGE<0.124943
	Interrow.cm._BLE<26		Interrow.cm._COLZA<72.5
	nbMultiHerbicides_COLZA>=1.5		timeLastTillSow_COLZA<4.5
			MaxTillageDepth_BLE>=7
			MeanTillageDepth_BLE>=6.
			Interrow.cm._BLE>=16
Situation	Situation.Stock1<0.5	Situation.Stock1>=0.5	Situation.Stock1<0.5
	Situation.Stock2<0.5		Situation.Stock2<0.5
	Situation.Reference<0.5		Situation.Reference<0.5
	Situation.Rotation3<0.		Situation.Rotation3<0.
