# Supplementary material for: Tracking Ideal Varieties and Cropping Techniques for Agroecological Weed Management: A Simulation-Based Study on Pea
Source: Front Plant Sci. 2022 Apr 4;13:809056. doi: 10.3389/fpls.2022.809056 (PMC9014269; doi:10.3389/fpls.2022.809056)
Supplement: Supplementary file 1 [file Data_Sheet_1.ZIP › BestBranches/BestBranches_FieldInfestation_Winter_AnnualPea_All.csv]

Variables;Scenario 1 ;Scenario 2 ;Scenario 3
N (prop of total);0.0780527763150196;0.00187233046632731;0.00631911532385466
Mean [0	1];0.971961087230038;0.957348889959001;0.957293118169472
Pea parameters;
Pea techniques;timeLastTillSow_POIS<40.5;timeHarvest1stRoll_POIS<154.125;EfficacyMonocot_POIS>=0.625
; ;nbMechWeeding_POIS>=1.5;timeLastTillSow_POIS>=24.25
; ;Interrow.cm._POIS>=8.5;timeHarvest1stPlough_POIS<168
; ;timeLastTillSow_POIS>=26.5;nbResidueShredding.Broyage._POIS>=0.5
; ;propWeededArea_POIS>=0.47988;FreqLeavingCutCropBiomass_POIS>=0.
; ;timeHarvest1stTill_POIS<73;
Other-crop techniques; ;nbFallowHerbicides_BLE<0.5;nbFallowHerbicides_BLE<0.5
; ;nbMechWeeding_R>=1.1661345;nbMechWeeding_R<1.1661345
; ;harvestDate_BLE>=198.5;maxTillageDepth_R>=15.
; ;WheatVariety in {VIRTUAL6	VIRTUAL8};nbMultiHerbicides_COLZA<0.5
; ; ;nbRootHerbicides_COLZA<1.5
; ; ;nbPseudoRootOnlyHerbicides_R<0.9162485
; ; ;nbIrrigation_R<1.790849
; ; ;nbIrrigation_BLE<4
; ; ;totalIrrigaton.mm.ha._BLE<344
; ; ;nbRolling_COLZA<1.
; ; ;WheatVariety in {CEZANNE	VIRTUAL1	VIRTUAL3	VIRTUAL6	VIRTUAL7	VIRTUAL8}
Situation;Situation.Stock2>=0.5;Situation.Stock2<0.5;Situation.Stock2<0.5
