# Supplementary material for: Tracking Ideal Varieties and Cropping Techniques for Agroecological Weed Management: A Simulation-Based Study on Pea
Source: Front Plant Sci. 2022 Apr 4;13:809056. doi: 10.3389/fpls.2022.809056 (PMC9014269; doi:10.3389/fpls.2022.809056)
Supplement: Supplementary file 1 [file Data_Sheet_1.ZIP › BestBranches/BestBranches_FieldInfestation_Winter_Rotation_All.csv]

Variables	Scenario 1	Scenario 2	Scenario 3
N (prop of total)	0.00181143012408296	0.112308667693144	0.000905715062041482
Mean [0,1]	0.958581793350119	0.953449705177451	0.932602254267832
Pea traits	mu_RLHearly>=0.0154493333333333		tFrostMid3<-22.143787425
			LBRlate>=0.52699861883333
Pea techniques	PrimaryCropSowingDate_POIS<297.5		winterTillage_POIS<0.5
Other-crop techniques	nbMechWeeding_R<1.1661345		nbMechWeeding_R<1.1661345
	maxTillageDepth_R>=5.5		maxTillageDepth_R>=5.5
	Frequency_ORGE<0.2082385		Frequency_ORGE<0.2082385
	meanMechWeedDepth.cm._BLE>=2.5		meanMechWeedDepth.cm._BLE<2.5
			timeSow1stHerbicide_BLE<111.75
			PrimaryCropSowingDate_COLZA>=217.5
			MaxTillageDepth_MAIS<18.5
			SummerTillage_R<4.4146505
			timeHarvest1stRoll_COLZA>=10
			nbRolling_R>=0.749658
Situation	Situation.Stock2<0.5	Situation.Stock2>=0.5	Situation.Stock2<0.5
	Situation.Rotation3<0.		Situation.Rotation3<0.
	Situation.Reference<0.5		Situation.Reference<0.5
