# Supplementary material for: Tracking Ideal Varieties and Cropping Techniques for Agroecological Weed Management: A Simulation-Based Study on Pea
Source: Front Plant Sci. 2022 Apr 4;13:809056. doi: 10.3389/fpls.2022.809056 (PMC9014269; doi:10.3389/fpls.2022.809056)
Supplement: Supplementary file 1 [file Data_Sheet_1.ZIP › BestBranches/BestBranches_GrainYieldLoss_All.csv]

Spring	AnnualPea	All
		Variables	Scenario 1	Scenario 2	Scenario 3
		N (prop of total)	0.0398192256015635	0.00362363095965148	0.00488579455233907
		Mean [0,1]	0.470720900399025	0.461842466411307	0.460315383363633
		Pea traits	LBRlate>=0.571033333333333	LBRlate<0.571033333333333	LBRlate<0.571033333333333
			reductionDepth<0.000601853	reductionDepth>=0.000601853	reductionDepth>=0.000601853
			rootLength>=64.346210645	rootLength<64.346210645	rootLength<64.346210645
			r50>=120.8242683	r50<120.8242683	r50<120.8242683
			Emax>=296.49886695	Emax<296.49886695	Emax<296.49886695
			rateWidth>=5.876623818	rateWidth<5.876623818	rateWidth<5.876623818
			RBR<0.173880918	RBR>=0.173880918	RBR>=0.173880918
			SLAearly<183.0921405	SLAearly>=183.0921405	SLAearly>=183.0921405
			SLAmid<165.6574235	SLAmid>=165.6574235	SLAmid>=165.6574235
			LBRearly<0.747827906666667	LBRearly>=0.747827906666667	LBRearly>=0.747827906666667
			LBRmid<0.7588053666	LBRmid>=0.7588053666	LBRmid>=0.7588053666
			HMearly>=19.0591380788333	HMearly<19.0591380788333	HMearly<19.0591380788333
			HMmid>=20.63963192	HMmid<20.63963192	HMmid<20.63963192
			b_HMearly>=0.362198999833333	b_HMearly<0.362198999833333	b_HMearly<0.362198999833333
			b_HMmid>=0.3140812	b_HMmid<0.3140812	b_HMmid<0.3140812
			WMmid>=24.557908982	WMmid<24.557908982	WMmid<24.557908982
			WMlate>=18.9294120266667	WMlate<18.9294120266667	WMlate<18.9294120266667
			mu_SLAlate<0.504259	mu_SLAlate>=0.504259	mu_SLAlate>=0.504259
			mu_LBRearly>=0.013868904	mu_LBRearly<0.013868904	mu_LBRearly<0.013868904
			mu_LBRmid>=0.0073756	mu_LBRmid<0.0073756	mu_LBRmid<0.0073756
			mu_HMmid>=0.511154	mu_HMmid<0.511154	mu_HMmid<0.511154
				LBRlate>=0.380226465333333	LBRlate>=0.380226465333333
				rootLength<62.48779426	rootLength<62.48779426
				C0surface>=35.99079861	C0surface>=35.99079861
				g0>=16.95040424	g0>=16.95040424
				Epsi_b>=3.178791518	Epsi_b>=3.178791518
				TTcot<73.42134407	TTcot<73.42134407
				rateCyl>=0.1267284115	rateCyl>=0.1267284115
				tFrostEarly1<-3.9742659975	tFrostEarly1<-3.9742659975
				tFrostEarly2<-7.59171104175	tFrostEarly2<-7.59171104175
				tFrostLate2<-1.926458088	tFrostLate2<-1.926458088
				SLAearly<278.060440766667	SLAearly<278.060440766667
				HMearly<15.8640432588333	HMearly<15.8640432588333
				WMlate>=14.4408022981667	WMlate>=14.4408022981667
				mu_WMlate>=0.30193319	mu_WMlate>=0.30193319
				PeaFloweringTT>=156.161085875	PeaFloweringTT>=156.161085875
				PeaFloweringTT>=362.375002
		Pea techniques	timeLastTillSow_POIS<73.625	timeLastTillSow_POIS<73.625	timeLastTillSow_POIS<73.625
			timeLastTillSow_POIS<23	timeLastTillSow_POIS<15.5	timeLastTillSow_POIS>=15.5
			MeanTillageDepth_POIS>=4.75
			MaxTillageDepth_POIS>=7
			meanMechWeedSpeed.km.h._POIS<12.87
			PrimaryCropSowingDate_POIS<469.5
		Other-crop techniques	Interrow.cm._COLZA<72.5	nbShreddingFallow.Broyage._R<0.2915335	nbMechWeeding_BLE>=1.5
			propWeededArea_BLE<0.905005	timeSow1stHerbicide_COLZA>=122.25	meanMechWeedSpeed.km.h._BLE<6.775
			harvestDate_COLZA>=158.5	timeLastTillSow_BLE>=23
			timeLastMechWeedingHarvest_COLZA>=24.5
			Interrow.cm._BLE>=7.5
			nbIrrigation_R<2.6654495
		Situation	Situation.Stock2<0.5	Situation.Stock2<0.5	Situation.Stock2<0.5
Spring	Rotation	All
		Variables	Scenario 1	Scenario 2	Scenario 3
		N (prop of total)	0.00793078586878154	0.00360490266762797	0.00216294160057678
		Mean [0,1]	0.842059635436621	0.81918049002224	0.818848994653203
		Pea traits			rateWidth>=5.876623818
					reductionDepth<0.000601853
					rootLength>=64.346210645
					r50>=120.8242683
					Emax>=296.49886695
					RBR<0.173880918
					SLAearly<183.0921405
					SLAmid<165.6574235
					LBRearly<0.747827906666667
					LBRmid<0.7588053666
					LBRlate>=0.571033333333333
					HMearly>=19.0591380788333
					HMmid>=20.63963192
					b_HMearly>=0.362198999833333
					b_HMmid>=0.3140812
					WMmid>=24.557908982
					WMlate>=18.9294120266667
					mu_SLAlate<0.504259
					mu_LBRearly>=0.013868904
					mu_LBRmid>=0.0073756
					mu_HMmid>=0.511154
		Pea techniques	timeLastTillSow_POIS<91.75		timeLastTillSow_POIS<21.75
					timeSow1stHerbicide_POIS>=31
		Other-crop techniques	harvestDate_BLE>=162.5	Frequency_COLZA>=0.2082385	Frequency_COLZA<0.2082385
			harvestDate_BLE<203.5	nbTillageOtherThanPloughOrRoll_R>=4.4146505	nbHerbMonocotSup75_BLE>=1.5
			timeLastHerbicideHarvest_COLZA<41.5	MaxTillageDepth_COLZA<17.5
			summerTillage_COLZA<3.5	meanMechWeedSpeed.km.h._COLZA>=9.625
			nbSuperficialTillage_COLZA<3.	MaxTillageDepth_COLZA<14.5
				timeLastMechWeedingHarvest_BLE<92.5
		Situation	Situation.Stock2>=0.5	Situation.Stock2<0.5	Situation.Stock2<0.5
Winter	AnnualPea	All
		Variables	Scenario 1	Scenario 2	Scenario 3
		N (prop of total)	0.00181382013925458	0.0179626704113276	0.00734304604762741
		Mean [0,1]	0.494031040006851	0.472353790515997	0.468567046687069
		Pea traits	betaCompacted>=0.861984437	reductionDepth>=0.000907154	betaCompacted>=0.861984437
			nonDormantMinimum.YOUNG_SEEDS.<0.921082578		nonDormantMinimum.YOUNG_SEEDS.<0.921082578
			darknessReduction.YOUNG_SEEDS.<0.9339639535		darknessReduction.YOUNG_SEEDS.<0.9339639535
			rb>=1.4618915645		rb>=1.4618915645
			gamma<0.306195675		gamma<0.306195675
			shootDiameter>=2.4057891625		shootDiameter>=2.4057891625
			g0<18.92757307		g0<18.92757307
			max_height<95.666749035		max_height<95.666749035
			Emax>=294.14550		Emax>=294.14550
			PeaFloweringTT<1302.750671375
		Pea techniques	timeLastTillSow_POIS>=20.5	timeLastTillSow_POIS<40.5	timeLastTillSow_POIS<20.5
					MaxTillageDepth_POIS<22.5
					PrimaryCropSowingDate_POIS<289
		Other-crop techniques	PrimaryCropSowingDate_BLE<271		nbRootOnlyHerbicides_R>=0.1665905
			WheatVariety in {ORVANTIS,VIRTUAL4,VIRTUAL7}
		Situation	Situation.Stock2<0.5	Situation.Stock2>=0.5	Situation.Stock2<0.5
Winter	Rotation	All
		Variables	Scenario 1	Scenario 2	Scenario 3
		N (prop of total)	0.0022642876551037	0.000905715062041482	0.00271714518612445
		Mean [0,1]	0.833921600000625	0.820603063910892	0.805838829392564
		Pea traits	WMmid>=26.3580459912	nonDormantMinimum.YOUNG_SEEDS.<0.921082578	WMmid>=26.3580459912
			tFrostMid3<-23.72571718	darknessReduction.YOUNG_SEEDS.<0.9339639535	tFrostMid3<-23.72571718
				rb>=1.4618915645
				gamma<0.306195675
				betaCompacted>=0.861984437
				shootDiameter>=2.4057891625
				g0<18.92757307
				max_height<95.666749035
				Emax>=294.14550
		Pea techniques	SowingDensity.seeds.m2._POIS<30	Frequency_POIS>=0.3331815	SowingDensity.seeds.m2._POIS>=30
					PrimaryCropSowingDate_POIS<332.5
		Other-crop techniques	Frequency_COLZA>=0.2082385	Frequency_COLZA<0.2082385	Frequency_COLZA>=0.2082385
			nbTillageOtherThanPloughOrRoll_R>=3.2901645	CropRotationLength_R<4	nbTillageOtherThanPloughOrRoll_R>=3.2901645
			timeLastTillSow_COLZA<10.5	Frequency_BLE>=0.3331815	timeLastTillSow_COLZA<10.5
				Frequency_COLZA<0.0832955	Interrow.cm._BLE<14.5
				Frequency_MAIS<0.0832955	nbSuperficialTillage_COLZA<2.5
				Frequency_ORGE<0.0832955	summerTillage_COLZA<2.
				Frequency_TOURNESOL<0.0832955
				nbRolling_R>=1.2494295
		Situation	Situation.Stock2<0.5	Situation.Stock2<0.5	Situation.Stock2<0.5
				Situation.Rotation1>=0.5
				Situation.Rotation4<0.
