# Supplementary material for: Tracking Ideal Varieties and Cropping Techniques for Agroecological Weed Management: A Simulation-Based Study on Pea
Source: Front Plant Sci. 2022 Apr 4;13:809056. doi: 10.3389/fpls.2022.809056 (PMC9014269; doi:10.3389/fpls.2022.809056)
Supplement: Supplementary file 1 [file Data_Sheet_1.ZIP › BestBranches/BestBranches_GrainYieldLoss_Spring_AnnualPea_All.csv]

Variables	Scenario 1	Scenario 2	Scenario 3
N (prop of total)	0.0398192256015635	0.00362363095965148	0.00488579455233907
Mean [0,1]	0.470720900399025	0.461842466411307	0.460315383363633
Pea traits	LBRlate>=0.571033333333333	LBRlate<0.571033333333333	LBRlate<0.571033333333333
	reductionDepth<0.000601853	reductionDepth>=0.000601853	reductionDepth>=0.000601853
	rootLength>=64.346210645	rootLength<64.346210645	rootLength<64.346210645
	r50>=120.8242683	r50<120.8242683	r50<120.8242683
	Emax>=296.49886695	Emax<296.49886695	Emax<296.49886695
	rateWidth>=5.876623818	rateWidth<5.876623818	rateWidth<5.876623818
	RBR<0.173880918	RBR>=0.173880918	RBR>=0.173880918
	SLAearly<183.0921405	SLAearly>=183.0921405	SLAearly>=183.0921405
	SLAmid<165.6574235	SLAmid>=165.6574235	SLAmid>=165.6574235
	LBRearly<0.747827906666667	LBRearly>=0.747827906666667	LBRearly>=0.747827906666667
	LBRmid<0.7588053666	LBRmid>=0.7588053666	LBRmid>=0.7588053666
	HMearly>=19.0591380788333	HMearly<19.0591380788333	HMearly<19.0591380788333
	HMmid>=20.63963192	HMmid<20.63963192	HMmid<20.63963192
	b_HMearly>=0.362198999833333	b_HMearly<0.362198999833333	b_HMearly<0.362198999833333
	b_HMmid>=0.3140812	b_HMmid<0.3140812	b_HMmid<0.3140812
	WMmid>=24.557908982	WMmid<24.557908982	WMmid<24.557908982
	WMlate>=18.9294120266667	WMlate<18.9294120266667	WMlate<18.9294120266667
	mu_SLAlate<0.504259	mu_SLAlate>=0.504259	mu_SLAlate>=0.504259
	mu_LBRearly>=0.013868904	mu_LBRearly<0.013868904	mu_LBRearly<0.013868904
	mu_LBRmid>=0.0073756	mu_LBRmid<0.0073756	mu_LBRmid<0.0073756
	mu_HMmid>=0.511154	mu_HMmid<0.511154	mu_HMmid<0.511154
		LBRlate>=0.380226465333333	LBRlate>=0.380226465333333
		rootLength<62.48779426	rootLength<62.48779426
		C0surface>=35.99079861	C0surface>=35.99079861
		g0>=16.95040424	g0>=16.95040424
		Epsi_b>=3.178791518	Epsi_b>=3.178791518
		TTcot<73.42134407	TTcot<73.42134407
		rateCyl>=0.1267284115	rateCyl>=0.1267284115
		tFrostEarly1<-3.9742659975	tFrostEarly1<-3.9742659975
		tFrostEarly2<-7.59171104175	tFrostEarly2<-7.59171104175
		tFrostLate2<-1.926458088	tFrostLate2<-1.926458088
		SLAearly<278.060440766667	SLAearly<278.060440766667
		HMearly<15.8640432588333	HMearly<15.8640432588333
		WMlate>=14.4408022981667	WMlate>=14.4408022981667
		mu_WMlate>=0.30193319	mu_WMlate>=0.30193319
		PeaFloweringTT>=156.161085875	PeaFloweringTT>=156.161085875
		PeaFloweringTT>=362.375002
Pea techniques	timeLastTillSow_POIS<73.625	timeLastTillSow_POIS<73.625	timeLastTillSow_POIS<73.625
	timeLastTillSow_POIS<23	timeLastTillSow_POIS<15.5	timeLastTillSow_POIS>=15.5
	MeanTillageDepth_POIS>=4.75
	MaxTillageDepth_POIS>=7
	meanMechWeedSpeed.km.h._POIS<12.87
	PrimaryCropSowingDate_POIS<469.5
Other-crop techniques	Interrow.cm._COLZA<72.5	nbShreddingFallow.Broyage._R<0.2915335	nbMechWeeding_BLE>=1.5
	propWeededArea_BLE<0.905005	timeSow1stHerbicide_COLZA>=122.25	meanMechWeedSpeed.km.h._BLE<6.775
	harvestDate_COLZA>=158.5	timeLastTillSow_BLE>=23
	timeLastMechWeedingHarvest_COLZA>=24.5
	Interrow.cm._BLE>=7.5
	nbIrrigation_R<2.6654495
Situation	Situation.Stock2<0.5	Situation.Stock2<0.5	Situation.Stock2<0.5
