# Supplementary material for: Tracking Ideal Varieties and Cropping Techniques for Agroecological Weed Management: A Simulation-Based Study on Pea
Source: Front Plant Sci. 2022 Apr 4;13:809056. doi: 10.3389/fpls.2022.809056 (PMC9014269; doi:10.3389/fpls.2022.809056)
Supplement: Supplementary file 1 [file Data_Sheet_1.ZIP › BestBranches/BestBranches_GrainYieldLoss_Spring_Rotation_All.csv]

Variables	Scenario 1	Scenario 2	Scenario 3
N (prop of total)	0.00793078586878154	0.00360490266762797	0.00216294160057678
Mean [0,1]	0.842059635436621	0.81918049002224	0.818848994653203
Pea traits			rateWidth>=5.876623818
			reductionDepth<0.000601853
			rootLength>=64.346210645
			r50>=120.8242683
			Emax>=296.49886695
			RBR<0.173880918
			SLAearly<183.0921405
			SLAmid<165.6574235
			LBRearly<0.747827906666667
			LBRmid<0.7588053666
			LBRlate>=0.571033333333333
			HMearly>=19.0591380788333
			HMmid>=20.63963192
			b_HMearly>=0.362198999833333
			b_HMmid>=0.3140812
			WMmid>=24.557908982
			WMlate>=18.9294120266667
			mu_SLAlate<0.504259
			mu_LBRearly>=0.013868904
			mu_LBRmid>=0.0073756
			mu_HMmid>=0.511154
Pea techniques	timeLastTillSow_POIS<91.75		timeLastTillSow_POIS<21.75
			timeSow1stHerbicide_POIS>=31
Other-crop techniques	harvestDate_BLE>=162.5	Frequency_COLZA>=0.2082385	Frequency_COLZA<0.2082385
	harvestDate_BLE<203.5	nbTillageOtherThanPloughOrRoll_R>=4.4146505	nbHerbMonocotSup75_BLE>=1.5
	timeLastHerbicideHarvest_COLZA<41.5	MaxTillageDepth_COLZA<17.5
	summerTillage_COLZA<3.5	meanMechWeedSpeed.km.h._COLZA>=9.625
	nbSuperficialTillage_COLZA<3.	MaxTillageDepth_COLZA<14.5
		timeLastMechWeedingHarvest_BLE<92.5
Situation	Situation.Stock2>=0.5	Situation.Stock2<0.5	Situation.Stock2<0.5
