# Supplementary material for: Tracking Ideal Varieties and Cropping Techniques for Agroecological Weed Management: A Simulation-Based Study on Pea
Source: Front Plant Sci. 2022 Apr 4;13:809056. doi: 10.3389/fpls.2022.809056 (PMC9014269; doi:10.3389/fpls.2022.809056)
Supplement: Supplementary file 1 [file Data_Sheet_1.ZIP › BestBranches/BestBranches_GrainYieldLoss_Winter_AnnualPea_All.csv]

Variables	Scenario 1	Scenario 2	Scenario 3
N (prop of total)	0.00181382013925458	0.0179626704113276	0.00734304604762741
Mean [0,1]	0.494031040006851	0.472353790515997	0.468567046687069
Pea traits	betaCompacted>=0.861984437	reductionDepth>=0.000907154	betaCompacted>=0.861984437
	nonDormantMinimum.YOUNG_SEEDS.<0.921082578		nonDormantMinimum.YOUNG_SEEDS.<0.921082578
	darknessReduction.YOUNG_SEEDS.<0.9339639535		darknessReduction.YOUNG_SEEDS.<0.9339639535
	rb>=1.4618915645		rb>=1.4618915645
	gamma<0.306195675		gamma<0.306195675
	shootDiameter>=2.4057891625		shootDiameter>=2.4057891625
	g0<18.92757307		g0<18.92757307
	max_height<95.666749035		max_height<95.666749035
	Emax>=294.14550		Emax>=294.14550
	PeaFloweringTT<1302.750671375
Pea techniques	timeLastTillSow_POIS>=20.5	timeLastTillSow_POIS<40.5	timeLastTillSow_POIS<20.5
			MaxTillageDepth_POIS<22.5
			PrimaryCropSowingDate_POIS<289
Other-crop techniques	PrimaryCropSowingDate_BLE<271		nbRootOnlyHerbicides_R>=0.1665905
	WheatVariety in {ORVANTIS,VIRTUAL4,VIRTUAL7}
Situation	Situation.Stock2<0.5	Situation.Stock2>=0.5	Situation.Stock2<0.5
