# Supplementary material for: Tracking Ideal Varieties and Cropping Techniques for Agroecological Weed Management: A Simulation-Based Study on Pea
Source: Front Plant Sci. 2022 Apr 4;13:809056. doi: 10.3389/fpls.2022.809056 (PMC9014269; doi:10.3389/fpls.2022.809056)
Supplement: Supplementary file 1 [file Data_Sheet_1.ZIP › BestBranches/BestBranches_GrainYieldLoss_Winter_Rotation_All.csv]

Variables	Scenario 1	Scenario 2	Scenario 3
N (prop of total)	0.0022642876551037	0.000905715062041482	0.00271714518612445
Mean [0,1]	0.833921600000625	0.820603063910892	0.805838829392564
Pea traits	WMmid>=26.3580459912	nonDormantMinimum.YOUNG_SEEDS.<0.921082578	WMmid>=26.3580459912
	tFrostMid3<-23.72571718	darknessReduction.YOUNG_SEEDS.<0.9339639535	tFrostMid3<-23.72571718
		rb>=1.4618915645
		gamma<0.306195675
		betaCompacted>=0.861984437
		shootDiameter>=2.4057891625
		g0<18.92757307
		max_height<95.666749035
		Emax>=294.14550
Pea techniques	SowingDensity.seeds.m2._POIS<30	Frequency_POIS>=0.3331815	SowingDensity.seeds.m2._POIS>=30
			PrimaryCropSowingDate_POIS<332.5
Other-crop techniques	Frequency_COLZA>=0.2082385	Frequency_COLZA<0.2082385	Frequency_COLZA>=0.2082385
	nbTillageOtherThanPloughOrRoll_R>=3.2901645	CropRotationLength_R<4	nbTillageOtherThanPloughOrRoll_R>=3.2901645
	timeLastTillSow_COLZA<10.5	Frequency_BLE>=0.3331815	timeLastTillSow_COLZA<10.5
		Frequency_COLZA<0.0832955	Interrow.cm._BLE<14.5
		Frequency_MAIS<0.0832955	nbSuperficialTillage_COLZA<2.5
		Frequency_ORGE<0.0832955	summerTillage_COLZA<2.
		Frequency_TOURNESOL<0.0832955
		nbRolling_R>=1.2494295
Situation	Situation.Stock2<0.5	Situation.Stock2<0.5	Situation.Stock2<0.5
		Situation.Rotation1>=0.5
		Situation.Rotation4<0.
