# Supplementary material for: Tracking Ideal Varieties and Cropping Techniques for Agroecological Weed Management: A Simulation-Based Study on Pea
Source: Front Plant Sci. 2022 Apr 4;13:809056. doi: 10.3389/fpls.2022.809056 (PMC9014269; doi:10.3389/fpls.2022.809056)
Supplement: Supplementary file 1 [file Data_Sheet_1.ZIP › BestBranches/BestBranches_PotentialEnergyYield_All.csv]

Spring	AnnualPea	All
		Variables	Scenario 1	Scenario 2	Scenario 3
		N (prop of total)	0.00476439790575916	0.0556020942408377	0.0601570680628272
		Mean [0,1]	0.622045566987826	0.580699729162562	0.53158692819026
		Pea traits	mu_HMmid>=0.2202858896	mu_HMmid>=0.2202858896	mu_HMmid>=0.2202858896
			tPhoto2<19.618463725	tPhoto2<19.618463725	tPhoto2<19.618463725
			LBRlate>=0.4584100975	LBRlate>=0.4584100975	LBRlate>=0.4584100975
			WMearly<32.1475524733333	WMearly<32.1475524733333	WMearly<32.1475524733333
			b_WMearly>=0.427420706	b_WMearly>=0.427420706	b_WMearly>=0.427420706
			b_RLHlate<3.1520728295	b_RLHlate<3.1520728295	b_RLHlate<3.1520728295
			mu_LBRlate>=-0.092561237333333	mu_LBRlate>=-0.092561237333333	mu_LBRlate>=-0.092561237333333
			PeaFloweringTT>=166.193674	PeaFloweringTT>=166.193674	PeaFloweringTT>=166.193674
			PeaFloweringTT>=250.959998416667	PeaFloweringTT>=250.959998416667	PeaFloweringTT>=250.959998416667
			b_RLHmid<2.6521129	b_RLHmid<2.6521129	b_RLHmid<2.6521129
			g0<23.493131595	g0<23.493131595	g0<23.493131595
			g50<31.66564929	g50<31.66564929	g50<31.66564929
			gb>=2.291388975	gb>=2.291388975	gb>=2.291388975
			LA0>=0.980452	LA0>=0.980452	LA0>=0.980452
			se_LA>=0.5543645	se_LA>=0.5543645	se_LA>=0.5543645
			max_width>=88.5499995	max_width>=88.5499995	max_width>=88.5499995
			rateCyl<0.196298322	rateCyl<0.196298322	rateCyl<0.196298322
			soilPen<0.969893962	soilPen<0.969893962	soilPen<0.969893962
			SLAlate<108.569924588333	SLAlate<108.569924588333	SLAlate<108.569924588333
			LBRearly<0.821455799666667	LBRearly<0.821455799666667	LBRearly<0.821455799666667
			LBRmid<0.8054390217	LBRmid<0.8054390217	LBRmid<0.8054390217
			HMearly>=12.5004045916667	HMearly>=12.5004045916667	HMearly>=12.5004045916667
			HMmid>=14.1537774315	HMmid>=14.1537774315	HMmid>=14.1537774315
			HMlate>=22.0428563333333	HMlate>=22.0428563333333	HMlate>=22.0428563333333
			b_HMlate<0.321591850833333	b_HMlate<0.321591850833333	b_HMlate<0.321591850833333
			b_WMmid<0.4342173421	b_WMmid<0.4342173421	b_WMmid<0.4342173421
			b_WMlate>=0.323364456	b_WMlate>=0.323364456	b_WMlate>=0.323364456
			RLHearly<0.573617836833333	RLHearly<0.573617836833333	RLHearly<0.573617836833333
			RLHmid<0.53698	RLHmid<0.53698	RLHmid<0.53698
			b_RLHearly<2.973333	b_RLHearly<2.973333	b_RLHearly<2.973333
			PeaFloweringTT>=366.250013375	PeaFloweringTT>=366.250013375	PeaFloweringTT>=366.250013375
			RLHearly>=0.550242041666667	RLHearly>=0.550242041666667	RLHearly<0.550242041666667
			baseWaterPotential<-2.319269769	baseWaterPotential<-2.319269769	baseWaterPotential>=-2.319269769
			nonDormantMinimum.YOUNG_SEEDS.<0.97472893	nonDormantMinimum.YOUNG_SEEDS.<0.97472893	nonDormantMinimum.YOUNG_SEEDS.>=0.97472893
			darknessReduction.YOUNG_SEEDS.>=1.000674531	darknessReduction.YOUNG_SEEDS.>=1.000674531	darknessReduction.YOUNG_SEEDS.<1.000674531
			reductionDepth>=0.000601853	reductionDepth>=0.000601853	reductionDepth<0.000601853
			reductionSurface>=0.5401019085	reductionSurface>=0.5401019085	reductionSurface<0.5401019085
			shootLength<425.6018531	shootLength<425.6018531	shootLength>=425.6018531
			rootLength<61.566796345	rootLength<61.566796345	rootLength>=61.566796345
			r50<113.01323505	r50<113.01323505	r50>=113.01323505
			rb>=1.4237145145	rb>=1.4237145145	rb<1.4237145145
			gamma>=0.3360737765	gamma>=0.3360737765	gamma<0.3360737765
			C0surface>=36.414737485	C0surface>=36.414737485	C0surface<36.414737485
			shootDiameter<2.1859800145	shootDiameter<2.1859800145	shootDiameter>=2.1859800145
			g0>=16.30872567	g0>=16.30872567	g0<16.30872567
			RGR<0.019763623	RGR<0.019763623	RGR>=0.019763623
			LA0>=1.4019125035	LA0>=1.4019125035	LA0<1.4019125035
			se_LA>=0.665764841	se_LA>=0.665764841	se_LA<0.665764841
			baseTempDev>=0.0577648515	baseTempDev>=0.0577648515	baseTempDev<0.0577648515
			TTflo>=570.95836695	TTflo>=570.95836695	TTflo<570.95836695
			TTmat<621.61134345	TTmat<621.61134345	TTmat>=621.61134345
			tPhoto1>=0.200864891	tPhoto1>=0.200864891	tPhoto1<0.200864891
		Pea techniques	SowingDensity.seeds.m2._POIS>=56.5	SowingDensity.seeds.m2._POIS>=56.5	SowingDensity.seeds.m2._POIS>=56.5
			PrimaryCropSowingDate_POIS<469.5	PrimaryCropSowingDate_POIS<469.5	PrimaryCropSowingDate_POIS<469.5
			Interrow.cm._POIS<35.5	Interrow.cm._POIS<35.5	Interrow.cm._POIS<35.5
			timeLastRollSow_POIS>=167.25	timeLastRollSow_POIS<167.25
			MaxTillageDepth_POIS>=27.5	MaxTillageDepth_POIS<27.5
			nbMechWeeding_POIS>=2.	nbMechWeeding_POIS<2.
		Other-crop techniques	nbTillageOtherThanPloughOrRoll_R>=5.4141945	nbTillageOtherThanPloughOrRoll_R<5.4141945
			nbMechWeeding_R>=2.83204	nbMechWeeding_R<2.83204
			SummerTillage_R>=3.54005	SummerTillage_R<3.54005
			timeSow1stMechWeeding_COLZA>=65.125
			maxTillageDepth_R<28.5
			meanMechWeedDepth.cm._R>=3.042735
			nbManure_R<0.1665905
			nbShreddingFallow.Broyage._R<0.4997715
			Interrow.cm._BLE>=23.5
			nbSuperficialTillage_BLE>=6.5
			nbPloughing_BLE<0.5
			MeanTillageDepth_BLE>=11.214286
			propWeededArea_BLE>=0.8137625
			meanMechWeedDepth.cm._BLE>=3.5
			nbManure_BLE<0.5
			summerTillage_BLE>=6.5
			summerPlough_BLE<0.5
			timeHarvest1stTill_BLE<29
			timeLastTillSow_BLE<7
			PrimaryCropSowingDate_COLZA>=232.5
			SowingDensity.seeds.m2._COLZA>=39.5
			Interrow.cm._COLZA<66
			SowingDepth.cm._COLZA<2.5
			nbSuperficialTillage_COLZA<
		Situations
Spring	Rotation	All
		Variables	Scenario 1	Scenario 2	Scenario 3
		N (prop of total)	0.00554016620498615	0.00867959372114497	0.0184672206832872
		Mean [0,1]	0.656317060688734	0.641251306485467	0.594393337962837
		Pea traits	mu_HMmid>=0.2202858896	mu_HMmid>=0.2202858896	mu_HMmid>=0.2202858896
			tPhoto2<19.618463725	tPhoto2<19.618463725	tPhoto2<19.618463725
			LBRlate>=0.4584100975	LBRlate>=0.4584100975	LBRlate>=0.4584100975
			WMearly<32.1475524733333	WMearly<32.1475524733333	WMearly<32.1475524733333
			b_WMearly>=0.427420706	b_WMearly>=0.427420706	b_WMearly>=0.427420706
			b_RLHlate<3.1520728295	b_RLHlate<3.1520728295	b_RLHlate<3.1520728295
			mu_LBRlate>=-0.092561237333333	mu_LBRlate>=-0.092561237333333	mu_LBRlate>=-0.092561237333333
			PeaFloweringTT>=168.313405125	PeaFloweringTT>=168.313405125	PeaFloweringTT>=168.313405125
		Pea techniques		SowingDensity.seeds.m2._POIS>=54.5
		Other-crop techniques	harvestDate_BLE>=187.5	harvestDate_BLE>=187.5	harvestDate_BLE>=187.5
			Interrow.cm._BLE>=20.5	Interrow.cm._BLE<20.5	Interrow.cm._BLE>=20.5
			SowingDepth.cm._BLE<1.5		SowingDepth.cm._BLE<1.5
			SowingDensity.seeds.m2._BLE<187		SowingDensity.seeds.m2._BLE>=187
					timeHarvest1stRoll_BLE<37.5
		Situation	Situation.Rotation1>=0.5	Situation.Rotation1>=0.5	Situation.Rotation1>=0.5
Winter	AnnualPea	All
		Variables	Scenario 1	Scenario 2	Scenario 3
		N (prop of total)	0.024390243902439	0.0615308036910824	0.00620285637707241
		Mean [0,1]	0.700671472110595	0.616403800038039	0.615690772474617
		Pea traits	mu_WMlate<0.2187790445	mu_WMlate<0.2187790445	mu_WMlate<0.2187790445
			PeaFloweringTT>=125.837496875	PeaFloweringTT>=125.837496875	PeaFloweringTT>=125.837496875
			max_width<79.115920645	max_width<79.115920645	max_width<79.115920645
			reductionDepth<0.0007975	reductionDepth<0.0007975	reductionDepth<0.0007975
			shootLength>=401.3406249	shootLength>=401.3406249	shootLength>=401.3406249
			rootLength>=60.994101195	rootLength>=60.994101195	rootLength>=60.994101195
			TTcot<49.3500005	TTcot<49.3500005	TTcot<49.3500005
			TTplant<48.8500005	TTplant<48.8500005	TTplant<48.8500005
			TTflo<599.40623315	TTflo<599.40623315	TTflo<599.40623315
			tPhoto3<21.02296665	tPhoto3<21.02296665	tPhoto3<21.02296665
			tPhoto4<31.75	tPhoto4<31.75	tPhoto4<31.75
			SLAearly<262.9855195	SLAearly<262.9855195	SLAearly<262.9855195
			WMmid<20.3717237	WMmid<20.3717237	WMmid<20.3717237
			RLHearly<0.530495662166667	RLHearly<0.530495662166667	RLHearly<0.530495662166667
			b_RLHearly<2.309340295	b_RLHearly<2.309340295	b_RLHearly<2.309340295
			b_RLHmid<2.1976441933	b_RLHmid<2.1976441933	b_RLHmid<2.1976441933
			mu_SLAmid<0.1639206	mu_SLAmid<0.1639206	mu_SLAmid<0.1639206
			mu_SLAlate<0.480292	mu_SLAlate<0.480292	mu_SLAlate<0.480292
			mu_LBRmid>=-0.0410626	mu_LBRmid>=-0.0410626	mu_LBRmid>=-0.0410626
			mu_LBRlate>=-0.0824172406666667	mu_LBRlate>=-0.0824172406666667	mu_LBRlate>=-0.0824172406666667
			mu_HMearly<0.0319679443333333	mu_HMearly<0.0319679443333333	mu_HMearly<0.0319679443333333
			mu_HMmid<0.266820158	mu_HMmid<0.266820158	mu_HMmid<0.266820158
			PeaFloweringTT>=329.949992	PeaFloweringTT>=329.949992	PeaFloweringTT>=329.949992
				PeaFloweringTT>=939.012512375
		Pea techniques	Interrow.cm._POIS<42.5	Interrow.cm._POIS<42.5	Interrow.cm._POIS<42.5
			PrimaryCropSowingDate_POIS>=376.5	PrimaryCropSowingDate_POIS<376.5	PrimaryCropSowingDate_POIS>=376.5
			timeHarvest1stPlough_POIS>=6	timeLastMechWeedingHarvest_POIS>=4.5	timeHarvest1stPlough_POIS>=6
			SowingDensity.seeds.m2._POIS>=25.5		SowingDensity.seeds.m2._POIS>=25.5
			nbPloughing_POIS<2.5		nbPloughing_POIS<2.5
			winterPlough_POIS<1.		winterPlough_POIS<1.
			Interrow.cm._POIS<36		Interrow.cm._POIS>=36
		Other-crop techniques	nbPloughing_R<1.5826105		nbPloughing_R<1.5826105
			WinterPlough_R<0.583067		WinterPlough_R<0.583067
		Situations
Winter	Rotation	All
		Variables	Scenario 1	Scenario 2	Scenario 3
		N (prop of total)	0.00116808784020558	0.00116808784020558	0.00116808784020558
		Mean [0,1]	0.884646785344873	0.658442746098409	0.655686686654122
		Pea traits	mu_WMlate<0.2187790445	mu_WMlate<0.2187790445	mu_WMlate<0.2187790445
			PeaFloweringTT>=150.29165975	PeaFloweringTT>=150.29165975	PeaFloweringTT>=150.29165975
			reductionDepth<0.0007975	reductionDepth>=0.0007975	SLAearly<262.9855195
			shootLength>=401.3406249	shootLength<401.3406249	reductionDepth<0.0007975
			rootLength>=60.994101195	rootLength<60.994101195	shootLength>=401.3406249
			TTcot<45.1000005	TTcot>=45.1000005	rootLength>=60.994101195
			TTplant<45.1000005	TTplant>=45.1000005	TTcot<49.3500005
			TTflo<538.90623315	TTflo>=538.90623315	TTplant<48.8500005
			tPhoto1<0.415892203	tPhoto1>=0.415892203	TTflo<599.40623315
			tPhoto3<21.02296665	tPhoto3>=21.02296665	tPhoto3<21.02296665
			tPhoto4<31.75	tPhoto4>=31.75	tPhoto4<31.75
			max_width<79.115920645	max_width>=79.115920645	max_width<79.115920645
			t0Cyl<27.53068379	t0Cyl>=27.53068379	WMmid<20.3717237
			Emax<213.77857	Emax>=213.77857	RLHearly<0.530495662166667
					b_RLHearly<2.309340295
					b_RLHmid<2.1976441933
					mu_SLAmid<0.1639206
					mu_SLAlate<0.480292
					mu_LBRmid>=-0.0410626
					mu_LBRlate>=-0.0824172406666667
					mu_HMearly<0.0319679443333333
					mu_HMmid<0.266820158
		Pea techniques	SowingDensity.seeds.m2._POIS>=76	SowingDensity.seeds.m2._POIS<76	Interrow.cm._POIS<41.5
			nbSuperficialTillage_POIS>=4.5	nbSuperficialTillage_POIS<4.5	timeHarvest1stRoll_POIS<20.5
			summerTillage_POIS>=4.5	summerTillage_POIS<4.5	nbMechWeeding_POIS>=1.5
			timeHarvest1stTill_POIS<10	timeHarvest1stTill_POIS>=10	propWeededArea_POIS>=0.5728615
					meanMechWeedSpeed.km.h._POIS>=8.125
		Other-crop techniques	PrimaryCropSowingDate_BLE<273.5	PrimaryCropSowingDate_BLE<273.5	harvestDate_BLE>=172.5
			nbSuperficialTillage_BLE<1.5	nbSuperficialTillage_BLE<1.5	nbTillageOtherThanPloughOrRoll_R<4.7061845
			summerTillage_BLE<1.	summerTillage_BLE<1.	Interrow.cm._BLE<51.5
			PrimaryCropSowingDate_BLE<248.5	PrimaryCropSowingDate_BLE>=248.5	timeHarvest1stTill_BLE<18
			nbTillageOtherThanPloughOrRoll_R>=2.748745	nbTillageOtherThanPloughOrRoll_R<2.748745	MaxTillageDepth_COLZA<13.5
			SummerTillage_R>=2.748745	SummerTillage_R<2.748745	nbMechWeeding_R>=2.165678
			MeanTillageDepth_BLE<13.5	MeanTillageDepth_BLE>=13.5	propWeededArea_R>=0.7300745
			MaxTillageDepth_BLE<13.5	MaxTillageDepth_BLE>=13.5	nbMechWeeding_BLE>=2.5
					meanMechWeedDepth.cm._BLE>=3.1666665
					nbMechWeeding_COLZA>=2.5
					propWeededArea_COLZA>=0.7172825
		Situation	Situation.Rotation1>=0.5	Situation.Rotation1>=0.5	Situation.Rotation1<0.5
					Situation.Gestion1>=0.
