# Supplementary material for: Tracking Ideal Varieties and Cropping Techniques for Agroecological Weed Management: A Simulation-Based Study on Pea
Source: Front Plant Sci. 2022 Apr 4;13:809056. doi: 10.3389/fpls.2022.809056 (PMC9014269; doi:10.3389/fpls.2022.809056)
Supplement: Supplementary file 1 [file Data_Sheet_1.ZIP › BestBranches/BestBranches_PotentialEnergyYield_Spring_AnnualPea_All.csv]

Variables	Scenario 1	Scenario 2	Scenario 3
N (prop of total)	0.00476439790575916	0.0556020942408377	0.0601570680628272
Mean [0,1]	0.622045566987826	0.580699729162562	0.53158692819026
Pea traits	mu_HMmid>=0.2202858896	mu_HMmid>=0.2202858896	mu_HMmid>=0.2202858896
	tPhoto2<19.618463725	tPhoto2<19.618463725	tPhoto2<19.618463725
	LBRlate>=0.4584100975	LBRlate>=0.4584100975	LBRlate>=0.4584100975
	WMearly<32.1475524733333	WMearly<32.1475524733333	WMearly<32.1475524733333
	b_WMearly>=0.427420706	b_WMearly>=0.427420706	b_WMearly>=0.427420706
	b_RLHlate<3.1520728295	b_RLHlate<3.1520728295	b_RLHlate<3.1520728295
	mu_LBRlate>=-0.092561237333333	mu_LBRlate>=-0.092561237333333	mu_LBRlate>=-0.092561237333333
	PeaFloweringTT>=166.193674	PeaFloweringTT>=166.193674	PeaFloweringTT>=166.193674
	PeaFloweringTT>=250.959998416667	PeaFloweringTT>=250.959998416667	PeaFloweringTT>=250.959998416667
	b_RLHmid<2.6521129	b_RLHmid<2.6521129	b_RLHmid<2.6521129
	g0<23.493131595	g0<23.493131595	g0<23.493131595
	g50<31.66564929	g50<31.66564929	g50<31.66564929
	gb>=2.291388975	gb>=2.291388975	gb>=2.291388975
	LA0>=0.980452	LA0>=0.980452	LA0>=0.980452
	se_LA>=0.5543645	se_LA>=0.5543645	se_LA>=0.5543645
	max_width>=88.5499995	max_width>=88.5499995	max_width>=88.5499995
	rateCyl<0.196298322	rateCyl<0.196298322	rateCyl<0.196298322
	soilPen<0.969893962	soilPen<0.969893962	soilPen<0.969893962
	SLAlate<108.569924588333	SLAlate<108.569924588333	SLAlate<108.569924588333
	LBRearly<0.821455799666667	LBRearly<0.821455799666667	LBRearly<0.821455799666667
	LBRmid<0.8054390217	LBRmid<0.8054390217	LBRmid<0.8054390217
	HMearly>=12.5004045916667	HMearly>=12.5004045916667	HMearly>=12.5004045916667
	HMmid>=14.1537774315	HMmid>=14.1537774315	HMmid>=14.1537774315
	HMlate>=22.0428563333333	HMlate>=22.0428563333333	HMlate>=22.0428563333333
	b_HMlate<0.321591850833333	b_HMlate<0.321591850833333	b_HMlate<0.321591850833333
	b_WMmid<0.4342173421	b_WMmid<0.4342173421	b_WMmid<0.4342173421
	b_WMlate>=0.323364456	b_WMlate>=0.323364456	b_WMlate>=0.323364456
	RLHearly<0.573617836833333	RLHearly<0.573617836833333	RLHearly<0.573617836833333
	RLHmid<0.53698	RLHmid<0.53698	RLHmid<0.53698
	b_RLHearly<2.973333	b_RLHearly<2.973333	b_RLHearly<2.973333
	PeaFloweringTT>=366.250013375	PeaFloweringTT>=366.250013375	PeaFloweringTT>=366.250013375
	RLHearly>=0.550242041666667	RLHearly>=0.550242041666667	RLHearly<0.550242041666667
	baseWaterPotential<-2.319269769	baseWaterPotential<-2.319269769	baseWaterPotential>=-2.319269769
	nonDormantMinimum.YOUNG_SEEDS.<0.97472893	nonDormantMinimum.YOUNG_SEEDS.<0.97472893	nonDormantMinimum.YOUNG_SEEDS.>=0.97472893
	darknessReduction.YOUNG_SEEDS.>=1.000674531	darknessReduction.YOUNG_SEEDS.>=1.000674531	darknessReduction.YOUNG_SEEDS.<1.000674531
	reductionDepth>=0.000601853	reductionDepth>=0.000601853	reductionDepth<0.000601853
	reductionSurface>=0.5401019085	reductionSurface>=0.5401019085	reductionSurface<0.5401019085
	shootLength<425.6018531	shootLength<425.6018531	shootLength>=425.6018531
	rootLength<61.566796345	rootLength<61.566796345	rootLength>=61.566796345
	r50<113.01323505	r50<113.01323505	r50>=113.01323505
	rb>=1.4237145145	rb>=1.4237145145	rb<1.4237145145
	gamma>=0.3360737765	gamma>=0.3360737765	gamma<0.3360737765
	C0surface>=36.414737485	C0surface>=36.414737485	C0surface<36.414737485
	shootDiameter<2.1859800145	shootDiameter<2.1859800145	shootDiameter>=2.1859800145
	g0>=16.30872567	g0>=16.30872567	g0<16.30872567
	RGR<0.019763623	RGR<0.019763623	RGR>=0.019763623
	LA0>=1.4019125035	LA0>=1.4019125035	LA0<1.4019125035
	se_LA>=0.665764841	se_LA>=0.665764841	se_LA<0.665764841
	baseTempDev>=0.0577648515	baseTempDev>=0.0577648515	baseTempDev<0.0577648515
	TTflo>=570.95836695	TTflo>=570.95836695	TTflo<570.95836695
	TTmat<621.61134345	TTmat<621.61134345	TTmat>=621.61134345
	tPhoto1>=0.200864891	tPhoto1>=0.200864891	tPhoto1<0.200864891
Pea techniques	SowingDensity.seeds.m2._POIS>=56.5	SowingDensity.seeds.m2._POIS>=56.5	SowingDensity.seeds.m2._POIS>=56.5
	PrimaryCropSowingDate_POIS<469.5	PrimaryCropSowingDate_POIS<469.5	PrimaryCropSowingDate_POIS<469.5
	Interrow.cm._POIS<35.5	Interrow.cm._POIS<35.5	Interrow.cm._POIS<35.5
	timeLastRollSow_POIS>=167.25	timeLastRollSow_POIS<167.25
	MaxTillageDepth_POIS>=27.5	MaxTillageDepth_POIS<27.5
	nbMechWeeding_POIS>=2.	nbMechWeeding_POIS<2.
Other-crop techniques	nbTillageOtherThanPloughOrRoll_R>=5.4141945	nbTillageOtherThanPloughOrRoll_R<5.4141945
	nbMechWeeding_R>=2.83204	nbMechWeeding_R<2.83204
	SummerTillage_R>=3.54005	SummerTillage_R<3.54005
	timeSow1stMechWeeding_COLZA>=65.125
	maxTillageDepth_R<28.5
	meanMechWeedDepth.cm._R>=3.042735
	nbManure_R<0.1665905
	nbShreddingFallow.Broyage._R<0.4997715
	Interrow.cm._BLE>=23.5
	nbSuperficialTillage_BLE>=6.5
	nbPloughing_BLE<0.5
	MeanTillageDepth_BLE>=11.214286
	propWeededArea_BLE>=0.8137625
	meanMechWeedDepth.cm._BLE>=3.5
	nbManure_BLE<0.5
	summerTillage_BLE>=6.5
	summerPlough_BLE<0.5
	timeHarvest1stTill_BLE<29
	timeLastTillSow_BLE<7
	PrimaryCropSowingDate_COLZA>=232.5
	SowingDensity.seeds.m2._COLZA>=39.5
	Interrow.cm._COLZA<66
	SowingDepth.cm._COLZA<2.5
	nbSuperficialTillage_COLZA<
Situations
