# Supplementary material for: Tracking Ideal Varieties and Cropping Techniques for Agroecological Weed Management: A Simulation-Based Study on Pea
Source: Front Plant Sci. 2022 Apr 4;13:809056. doi: 10.3389/fpls.2022.809056 (PMC9014269; doi:10.3389/fpls.2022.809056)
Supplement: Supplementary file 1 [file Data_Sheet_1.ZIP › BestBranches/BestBranches_PotentialEnergyYield_Spring_Rotation_All.csv]

Variables	Scenario 1	Scenario 2	Scenario 3
N (prop of total)	0.00554016620498615	0.00867959372114497	0.0184672206832872
Mean [0,1]	0.656317060688734	0.641251306485467	0.594393337962837
Pea traits	mu_HMmid>=0.2202858896	mu_HMmid>=0.2202858896	mu_HMmid>=0.2202858896
	tPhoto2<19.618463725	tPhoto2<19.618463725	tPhoto2<19.618463725
	LBRlate>=0.4584100975	LBRlate>=0.4584100975	LBRlate>=0.4584100975
	WMearly<32.1475524733333	WMearly<32.1475524733333	WMearly<32.1475524733333
	b_WMearly>=0.427420706	b_WMearly>=0.427420706	b_WMearly>=0.427420706
	b_RLHlate<3.1520728295	b_RLHlate<3.1520728295	b_RLHlate<3.1520728295
	mu_LBRlate>=-0.092561237333333	mu_LBRlate>=-0.092561237333333	mu_LBRlate>=-0.092561237333333
	PeaFloweringTT>=168.313405125	PeaFloweringTT>=168.313405125	PeaFloweringTT>=168.313405125
Pea techniques		SowingDensity.seeds.m2._POIS>=54.5
Other-crop techniques	harvestDate_BLE>=187.5	harvestDate_BLE>=187.5	harvestDate_BLE>=187.5
	Interrow.cm._BLE>=20.5	Interrow.cm._BLE<20.5	Interrow.cm._BLE>=20.5
	SowingDepth.cm._BLE<1.5		SowingDepth.cm._BLE<1.5
	SowingDensity.seeds.m2._BLE<187		SowingDensity.seeds.m2._BLE>=187
			timeHarvest1stRoll_BLE<37.5
Situation	Situation.Rotation1>=0.5	Situation.Rotation1>=0.5	Situation.Rotation1>=0.5
