# Supplementary material for: Tracking Ideal Varieties and Cropping Techniques for Agroecological Weed Management: A Simulation-Based Study on Pea
Source: Front Plant Sci. 2022 Apr 4;13:809056. doi: 10.3389/fpls.2022.809056 (PMC9014269; doi:10.3389/fpls.2022.809056)
Supplement: Supplementary file 1 [file Data_Sheet_1.ZIP › BestBranches/BestBranches_PotentialEnergyYield_Winter_AnnualPea_All.csv]

Variables	Scenario 1	Scenario 2	Scenario 3
N (prop of total)	0.024390243902439	0.0615308036910824	0.00620285637707241
Mean [0,1]	0.700671472110595	0.616403800038039	0.615690772474617
Pea traits	mu_WMlate<0.2187790445	mu_WMlate<0.2187790445	mu_WMlate<0.2187790445
	PeaFloweringTT>=125.837496875	PeaFloweringTT>=125.837496875	PeaFloweringTT>=125.837496875
	max_width<79.115920645	max_width<79.115920645	max_width<79.115920645
	reductionDepth<0.0007975	reductionDepth<0.0007975	reductionDepth<0.0007975
	shootLength>=401.3406249	shootLength>=401.3406249	shootLength>=401.3406249
	rootLength>=60.994101195	rootLength>=60.994101195	rootLength>=60.994101195
	TTcot<49.3500005	TTcot<49.3500005	TTcot<49.3500005
	TTplant<48.8500005	TTplant<48.8500005	TTplant<48.8500005
	TTflo<599.40623315	TTflo<599.40623315	TTflo<599.40623315
	tPhoto3<21.02296665	tPhoto3<21.02296665	tPhoto3<21.02296665
	tPhoto4<31.75	tPhoto4<31.75	tPhoto4<31.75
	SLAearly<262.9855195	SLAearly<262.9855195	SLAearly<262.9855195
	WMmid<20.3717237	WMmid<20.3717237	WMmid<20.3717237
	RLHearly<0.530495662166667	RLHearly<0.530495662166667	RLHearly<0.530495662166667
	b_RLHearly<2.309340295	b_RLHearly<2.309340295	b_RLHearly<2.309340295
	b_RLHmid<2.1976441933	b_RLHmid<2.1976441933	b_RLHmid<2.1976441933
	mu_SLAmid<0.1639206	mu_SLAmid<0.1639206	mu_SLAmid<0.1639206
	mu_SLAlate<0.480292	mu_SLAlate<0.480292	mu_SLAlate<0.480292
	mu_LBRmid>=-0.0410626	mu_LBRmid>=-0.0410626	mu_LBRmid>=-0.0410626
	mu_LBRlate>=-0.0824172406666667	mu_LBRlate>=-0.0824172406666667	mu_LBRlate>=-0.0824172406666667
	mu_HMearly<0.0319679443333333	mu_HMearly<0.0319679443333333	mu_HMearly<0.0319679443333333
	mu_HMmid<0.266820158	mu_HMmid<0.266820158	mu_HMmid<0.266820158
	PeaFloweringTT>=329.949992	PeaFloweringTT>=329.949992	PeaFloweringTT>=329.949992
		PeaFloweringTT>=939.012512375
Pea techniques	Interrow.cm._POIS<42.5	Interrow.cm._POIS<42.5	Interrow.cm._POIS<42.5
	PrimaryCropSowingDate_POIS>=376.5	PrimaryCropSowingDate_POIS<376.5	PrimaryCropSowingDate_POIS>=376.5
	timeHarvest1stPlough_POIS>=6	timeLastMechWeedingHarvest_POIS>=4.5	timeHarvest1stPlough_POIS>=6
	SowingDensity.seeds.m2._POIS>=25.5		SowingDensity.seeds.m2._POIS>=25.5
	nbPloughing_POIS<2.5		nbPloughing_POIS<2.5
	winterPlough_POIS<1.		winterPlough_POIS<1.
	Interrow.cm._POIS<36		Interrow.cm._POIS>=36
Other-crop techniques	nbPloughing_R<1.5826105		nbPloughing_R<1.5826105
	WinterPlough_R<0.583067		WinterPlough_R<0.583067
Situations
