# Supplementary material for: Tracking Ideal Varieties and Cropping Techniques for Agroecological Weed Management: A Simulation-Based Study on Pea
Source: Front Plant Sci. 2022 Apr 4;13:809056. doi: 10.3389/fpls.2022.809056 (PMC9014269; doi:10.3389/fpls.2022.809056)
Supplement: Supplementary file 1 [file Data_Sheet_1.ZIP › BestBranches/BestBranches_PotentialEnergyYield_Winter_Rotation_All.csv]

Variables	Scenario 1	Scenario 2	Scenario 3
N (prop of total)	0.00116808784020558	0.00116808784020558	0.00116808784020558
Mean [0,1]	0.884646785344873	0.658442746098409	0.655686686654122
Pea traits	mu_WMlate<0.2187790445	mu_WMlate<0.2187790445	mu_WMlate<0.2187790445
	PeaFloweringTT>=150.29165975	PeaFloweringTT>=150.29165975	PeaFloweringTT>=150.29165975
	reductionDepth<0.0007975	reductionDepth>=0.0007975	SLAearly<262.9855195
	shootLength>=401.3406249	shootLength<401.3406249	reductionDepth<0.0007975
	rootLength>=60.994101195	rootLength<60.994101195	shootLength>=401.3406249
	TTcot<45.1000005	TTcot>=45.1000005	rootLength>=60.994101195
	TTplant<45.1000005	TTplant>=45.1000005	TTcot<49.3500005
	TTflo<538.90623315	TTflo>=538.90623315	TTplant<48.8500005
	tPhoto1<0.415892203	tPhoto1>=0.415892203	TTflo<599.40623315
	tPhoto3<21.02296665	tPhoto3>=21.02296665	tPhoto3<21.02296665
	tPhoto4<31.75	tPhoto4>=31.75	tPhoto4<31.75
	max_width<79.115920645	max_width>=79.115920645	max_width<79.115920645
	t0Cyl<27.53068379	t0Cyl>=27.53068379	WMmid<20.3717237
	Emax<213.77857	Emax>=213.77857	RLHearly<0.530495662166667
			b_RLHearly<2.309340295
			b_RLHmid<2.1976441933
			mu_SLAmid<0.1639206
			mu_SLAlate<0.480292
			mu_LBRmid>=-0.0410626
			mu_LBRlate>=-0.0824172406666667
			mu_HMearly<0.0319679443333333
			mu_HMmid<0.266820158
Pea techniques	SowingDensity.seeds.m2._POIS>=76	SowingDensity.seeds.m2._POIS<76	Interrow.cm._POIS<41.5
	nbSuperficialTillage_POIS>=4.5	nbSuperficialTillage_POIS<4.5	timeHarvest1stRoll_POIS<20.5
	summerTillage_POIS>=4.5	summerTillage_POIS<4.5	nbMechWeeding_POIS>=1.5
	timeHarvest1stTill_POIS<10	timeHarvest1stTill_POIS>=10	propWeededArea_POIS>=0.5728615
			meanMechWeedSpeed.km.h._POIS>=8.125
Other-crop techniques	PrimaryCropSowingDate_BLE<273.5	PrimaryCropSowingDate_BLE<273.5	harvestDate_BLE>=172.5
	nbSuperficialTillage_BLE<1.5	nbSuperficialTillage_BLE<1.5	nbTillageOtherThanPloughOrRoll_R<4.7061845
	summerTillage_BLE<1.	summerTillage_BLE<1.	Interrow.cm._BLE<51.5
	PrimaryCropSowingDate_BLE<248.5	PrimaryCropSowingDate_BLE>=248.5	timeHarvest1stTill_BLE<18
	nbTillageOtherThanPloughOrRoll_R>=2.748745	nbTillageOtherThanPloughOrRoll_R<2.748745	MaxTillageDepth_COLZA<13.5
	SummerTillage_R>=2.748745	SummerTillage_R<2.748745	nbMechWeeding_R>=2.165678
	MeanTillageDepth_BLE<13.5	MeanTillageDepth_BLE>=13.5	propWeededArea_R>=0.7300745
	MaxTillageDepth_BLE<13.5	MaxTillageDepth_BLE>=13.5	nbMechWeeding_BLE>=2.5
			meanMechWeedDepth.cm._BLE>=3.1666665
			nbMechWeeding_COLZA>=2.5
			propWeededArea_COLZA>=0.7172825
Situation	Situation.Rotation1>=0.5	Situation.Rotation1>=0.5	Situation.Rotation1<0.5
			Situation.Gestion1>=0.
