# Supplementary material for: Tracking Ideal Varieties and Cropping Techniques for Agroecological Weed Management: A Simulation-Based Study on Pea
Source: Front Plant Sci. 2022 Apr 4;13:809056. doi: 10.3389/fpls.2022.809056 (PMC9014269; doi:10.3389/fpls.2022.809056)
Supplement: Supplementary file 1 [file Data_Sheet_1.ZIP › BestBranches/BestBranches_P_Agroecology2_All.csv]

Spring	AnnualPea	All
		Variables	Scenario 1	Scenario 2	Scenario 3
		N (prop of total)	0.00183217295712715	0.0372948984161883	0.00370506086885713
		Mean [0,1]	0.489456746062511	0.488510170463305	0.471553393102445
		Mean indicator1 [0,1]	0.530690053563291	0.38647741318346	0.319434117042013
		Mean indicator2 [0,1]	0.784690226292725	1	1
		Mean indicator3 [0,1]	0.152989958331517	0.0790530982064543	0.0952260622653231
		Pea traits	b_WMearly>=0.427420706	mu_LBRlate>=-0.0925612373333333	mu_LBRlate>=-0.0925612373333333
			tPhoto2<19.618463725	tPhoto2<19.618463725	tPhoto2<19.618463725
			LBRlate>=0.4584100975	LBRlate>=0.4584100975	LBRlate>=0.4584100975
			WMearly<32.1475524733333	WMearly<32.1475524733333	WMearly<32.1475524733333
			b_RLHlate<3.1520728295	b_WMearly>=0.427420706	b_WMearly>=0.427420706
			mu_LBRlate>=-0.0925612373333333	b_RLHlate<3.1520728295	b_RLHlate<3.1520728295
			mu_HMmid>=0.220285889	mu_HMmid>=0.220285889	mu_HMmid>=0.220285889
			PeaFloweringTT>=166.899062	PeaFloweringTT>=198.500003	PeaFloweringTT>=198.500003
		Pea techniques	nbHerbicides_POIS<1.5	nbHerbicides_POIS<1.5	nbHerbicides_POIS<1.5
			nbHerbicides_POIS>=0.	nbHerbicides_POIS<0.	nbHerbicides_POIS<0.
			timeLastTillSow_POIS>=21.75	timeLastTillSow_POIS<82.25	timeLastTillSow_POIS>=82.25
			PrimaryCropSowingDate_POIS<435.5	PrimaryCropSowingDate_POIS<462.5
			nbMultiHerbicides_POIS>=0.5
			EfficacyDicot._POIS>=0.875
			propSpeciesMortSup80_POIS>=0.5
			propSpeciesMortSup90_POIS>=0.5
		Other-crop techniques	nbHerbicides_R>=0.499772	nbHerbicides_R<0.499772	nbHerbicides_R<0.499772
			nbHerbicides_BLE>=0.5	nbHerbicides_BLE<0.5	nbHerbicides_BLE<0.5
			WheatVariety in {CAPHORN,ORVANTIS,VIRTUAL10,VIRTUAL3,VIRTUAL4,VIRTUAL5,VIRTUAL7,VIRTUAL8}		nbManure_R<0.1665905
			PrimaryCropSowingDate_ORGE<169
			WheatVariety in {VIRTUAL4,VIRTUAL5}
			harvestDate_BLE<186.5
			Frequency_ORGE>=0.2082385
		Situation	Situation.Gestion2<0.5	Situation.Gestion2>=0.5	Situation.Gestion2>=0.5
			Situation.Rotation3>=0.
Spring	Rotation	All
		Variables	Scenario 1	Scenario 2	Scenario 3
		N (prop of total)	0.00144196106705119	0.00144196106705119	0.00288392213410238
		Mean [0,1]	0.59817846527569	0.578569357282069	0.576201679237531
		Mean indicator1 [0,1]	0.140466095267311	0.425513019200343	0.47223163641687
		Mean indicator2 [0,1]	1	0.775873248253324	1
		Mean indicator3 [0,1]	0.654069300559759	0.534321804392541	0.256373401295724
		Pea traits	tPhoto2>=18.292056915	b_RBR<0.6884265	tPhoto2<18.292056915
			tFrostLate3<-4.001783015	seedWeight>=170.564827	tFrostLate3>=-4.001783015
			SLAmid>=178.69384198	reductionDepth<0.0006302815	SLAmid<178.69384198
			LBRlate<0.515677839166667	shootLength>=425.165329	LBRlate>=0.515677839166667
			WMearly>=28.9663547783333	rootLength>=64.346210645	WMearly<28.9663547783333
			b_RLHearly<2.70579446516667	r50>=120.8242683	b_RLHearly>=2.70579446516667
			mu_RLHlate<0.077879194333333	RGR>=0.021256	mu_RLHlate>=0.077879194333333
				Emax>=296.49886695
				rateWidth>=5.3498930175
				RBR<0.1845285805
				SLAearly<183.092140
		Pea techniques	timeHarvest1stTill_POIS>=23.5	SowingDepth.cm._POIS>=3.5	timeLastTillSow_POIS<61.125
				PrimaryCropSowingDate_POIS<424.5	timeHarvest1stTill_POIS>=50
				SowingDensity.seeds.m2._POIS>=85
				SowingDepth.cm._POIS<4.5
				nbPloughing_POIS>=0.5
				summerPlough_POIS>=0.5
		Other-crop techniques	nbHerbicides_R<1.41602	nbHerbicides_R<1.41602	nbHerbicides_R<1.41602
			nbInCropHerbicides_R<0.1665905	nbInCropHerbicides_R>=0.1665905	nbInCropHerbicides_R<0.1665905
			timeLastMechWeedingHarvest_BLE<3.5	nbFoliarOnlyHerbicides_R>=0.4164765	nbShreddingFallow.Broyage._R>=0.832953
				nbPloughing_R>=0.2915335
				nbNonSystemicHerbicides_R<0.1665905
				SummerPlough_R>=0.2915335
				SowingDensity.seeds.m2._BLE<206.5
				MeanTillageDepth_BLE>=20.5
		Situation		Situation.Stock1<0.5
Winter	AnnualPea	All
		Variables	Scenario 1	Scenario 2	Scenario 3
		N (prop of total)	0.00213562693815458	0.0035106196243637	0.0260663507109005
		Mean [0,1]	0.540294279054677	0.499213905018578	0.479563896201628
		Mean indicator1 [0,1]	0.586678904316789	0.548389459671835	0.326034640627711
		Mean indicator2 [0,1]	1	0.784690226292725	1
		Mean indicator3 [0,1]	0.0342039328472424	0.164562029091175	0.112657047977173
		Pea traits	b_HMmid>=0.1757715882	rateWidth>=4.1292855	b_HMmid<0.1757715882
			b_WMmid>=0.3630135298	rateDepth>=11.26416943
				mu_LBRmid>=-0.1317415174
				PeaFloweringTT>=271.725003625
		Pea techniques	nbHerbicides_POIS<2.5	nbHerbicides_POIS<2.5	nbHerbicides_POIS<2.5
			nbHerbicides_POIS<1.5	nbHerbicides_POIS<1.5	nbHerbicides_POIS<1.5
			nbHerbicides_POIS<0.	nbHerbicides_POIS>=0.	nbHerbicides_POIS<0.
			winterTillage_POIS>=3.5	timeLastTillSow_POIS<26.5
				nbMechWeeding_POIS>=3.5
				SowingDensity.seeds.m2._POIS>=56.5
				timeSow1stHerbicide_POIS>=26.5
				timeLastMechWeedingHarvest_POIS>=6.
		Other-crop techniques	nbHerbicides_R<0.499772	nbHerbicides_R>=0.499772	nbHerbicides_R<0.499772
			nbHerbicides_BLE<0.5	nbHerbicides_BLE>=0.5	nbHerbicides_BLE<0.5
			timeLastManureSow_COLZA<3.5	PrimaryCropSowingDate_BLE<323.5	WheatVariety in {CAPHORN,CEZANNE,ORVANTIS,VIRTUAL1,VIRTUAL2,VIRTUAL3,VIRTUAL5,VIRTUAL6,VIRTUAL7,VIRTUAL9}
			WheatVariety in {	WinterTillage_R<2.6654495
				SowingDensity.seeds.m2._BLE>=134.5
				MaxTillageDepth_BLE<27
				nbHerbMonocotSup50_BLE>=0.5
				EfficacyMonocot_BLE>=0.25
				propWeededArea_BLE<0.905811
				meanMechWeedSpeed.km.h._BLE>=5.875
				winterTillage_BLE<3
				timeLastTillSow_BLE>=5.5
				PrimaryCropSowingDate_COLZA>=229
				SowingDensity.seeds.m2._COLZA>=30.5
				nbSystemicHerbicides_COLZA<2.5
				nbHerbDicotSup75_COLZA<1.5
				EfficacyDicot._COLZA<0.96875
				timeSow1stHerbicide_COLZA>=10
				timeLastHerbicideHarvest_COLZA>=19
		Situation	Situation.Gestion2>=0.5	Situation.Gestion2<0.5	Situation.Gestion2>=0.5
				Situation.Stock2<0.5
Winter	Rotation	All
		Variables	Scenario 1	Scenario 2	Scenario 3
		N (prop of total)	0.00135857259306222	0.0126800108685807	0.0076985780273526
		Mean [0,1]	0.584401501921811	0.529222822666084	0.519989083754877
		Mean indicator1 [0,1]	0.580535101850724	0.357089782190596	0.183197771514725
		Mean indicator2 [0,1]	0.775873248253324	1	1
		Mean indicator3 [0,1]	0.396796155661386	0.230578685807655	0.376769479749906
		Pea traits	b_HMmid>=0.1757715882	rateDepth<11.264169435
				rateWidth<4.129285
		Pea techniques	nbHerbicides_POIS>=0.5	nbHerbicides_POIS<0.5	nbHerbicides_POIS<0.5
			MaxTillageDepth_POIS>=4.5
			MeanTillageDepth_POIS>=4.333333
			timeLastMechWeedingHarvest_POIS<44.5
		Other-crop techniques	nbHerbicides_R<1.7075535	nbHerbicides_R<1.7075535	nbHerbicides_R<1.7075535
			nbHerbicides_R>=0.499772	nbHerbicides_R<0.499772	nbHerbicides_R<0.499772
			nbHerbicides_BLE>=0.5	nbHerbicides_BLE<0.5	nbHerbicides_BLE<0.5
			nbHerbicides_R<1.291077	timeLastTillSow_COLZA<12.5	timeLastTillSow_COLZA<12.5
			nbMechWeeding_R>=2.9986305	timeHarvest1stTill_BLE<57	timeHarvest1stTill_BLE>=57
			nbMechWeeding_BLE>=1.
		Situation	Situation.Gestion2<0.	Situation.Gestion2>=0.	Situation.Gestion2>=0.
			Situation.Stock1<0.5
			Situation.Stock2<0.5
