# Supplementary material for: Tracking Ideal Varieties and Cropping Techniques for Agroecological Weed Management: A Simulation-Based Study on Pea
Source: Front Plant Sci. 2022 Apr 4;13:809056. doi: 10.3389/fpls.2022.809056 (PMC9014269; doi:10.3389/fpls.2022.809056)
Supplement: Supplementary file 1 [file Data_Sheet_1.ZIP › BestBranches/BestBranches_P_Agroecology2_Spring_AnnualPea_All.csv]

Variables	Scenario 1	Scenario 2	Scenario 3
N (prop of total)	0.00183217295712715	0.0372948984161883	0.00370506086885713
Mean [0,1]	0.489456746062511	0.488510170463305	0.471553393102445
Mean indicator1 [0,1]	0.530690053563291	0.38647741318346	0.319434117042013
Mean indicator2 [0,1]	0.784690226292725	1	1
Mean indicator3 [0,1]	0.152989958331517	0.0790530982064543	0.0952260622653231
Pea traits	b_WMearly>=0.427420706	mu_LBRlate>=-0.0925612373333333	mu_LBRlate>=-0.0925612373333333
	tPhoto2<19.618463725	tPhoto2<19.618463725	tPhoto2<19.618463725
	LBRlate>=0.4584100975	LBRlate>=0.4584100975	LBRlate>=0.4584100975
	WMearly<32.1475524733333	WMearly<32.1475524733333	WMearly<32.1475524733333
	b_RLHlate<3.1520728295	b_WMearly>=0.427420706	b_WMearly>=0.427420706
	mu_LBRlate>=-0.0925612373333333	b_RLHlate<3.1520728295	b_RLHlate<3.1520728295
	mu_HMmid>=0.220285889	mu_HMmid>=0.220285889	mu_HMmid>=0.220285889
	PeaFloweringTT>=166.899062	PeaFloweringTT>=198.500003	PeaFloweringTT>=198.500003
Pea techniques	nbHerbicides_POIS<1.5	nbHerbicides_POIS<1.5	nbHerbicides_POIS<1.5
	nbHerbicides_POIS>=0.	nbHerbicides_POIS<0.	nbHerbicides_POIS<0.
	timeLastTillSow_POIS>=21.75	timeLastTillSow_POIS<82.25	timeLastTillSow_POIS>=82.25
	PrimaryCropSowingDate_POIS<435.5	PrimaryCropSowingDate_POIS<462.5
	nbMultiHerbicides_POIS>=0.5
	EfficacyDicot._POIS>=0.875
	propSpeciesMortSup80_POIS>=0.5
	propSpeciesMortSup90_POIS>=0.5
Other-crop techniques	nbHerbicides_R>=0.499772	nbHerbicides_R<0.499772	nbHerbicides_R<0.499772
	nbHerbicides_BLE>=0.5	nbHerbicides_BLE<0.5	nbHerbicides_BLE<0.5
	WheatVariety in {CAPHORN,ORVANTIS,VIRTUAL10,VIRTUAL3,VIRTUAL4,VIRTUAL5,VIRTUAL7,VIRTUAL8}		nbManure_R<0.1665905
	PrimaryCropSowingDate_ORGE<169
	WheatVariety in {VIRTUAL4,VIRTUAL5}
	harvestDate_BLE<186.5
	Frequency_ORGE>=0.2082385
Situation	Situation.Gestion2<0.5	Situation.Gestion2>=0.5	Situation.Gestion2>=0.5
	Situation.Rotation3>=0.
