# Supplementary material for: Tracking Ideal Varieties and Cropping Techniques for Agroecological Weed Management: A Simulation-Based Study on Pea
Source: Front Plant Sci. 2022 Apr 4;13:809056. doi: 10.3389/fpls.2022.809056 (PMC9014269; doi:10.3389/fpls.2022.809056)
Supplement: Supplementary file 1 [file Data_Sheet_1.ZIP › BestBranches/BestBranches_P_Agroecology2_Spring_Rotation_All.csv]

Variables	Scenario 1	Scenario 2	Scenario 3
N (prop of total)	0.00144196106705119	0.00144196106705119	0.00288392213410238
Mean [0,1]	0.59817846527569	0.578569357282069	0.576201679237531
Mean indicator1 [0,1]	0.140466095267311	0.425513019200343	0.47223163641687
Mean indicator2 [0,1]	1	0.775873248253324	1
Mean indicator3 [0,1]	0.654069300559759	0.534321804392541	0.256373401295724
Pea traits	tPhoto2>=18.292056915	b_RBR<0.6884265	tPhoto2<18.292056915
	tFrostLate3<-4.001783015	seedWeight>=170.564827	tFrostLate3>=-4.001783015
	SLAmid>=178.69384198	reductionDepth<0.0006302815	SLAmid<178.69384198
	LBRlate<0.515677839166667	shootLength>=425.165329	LBRlate>=0.515677839166667
	WMearly>=28.9663547783333	rootLength>=64.346210645	WMearly<28.9663547783333
	b_RLHearly<2.70579446516667	r50>=120.8242683	b_RLHearly>=2.70579446516667
	mu_RLHlate<0.077879194333333	RGR>=0.021256	mu_RLHlate>=0.077879194333333
		Emax>=296.49886695
		rateWidth>=5.3498930175
		RBR<0.1845285805
		SLAearly<183.092140
Pea techniques	timeHarvest1stTill_POIS>=23.5	SowingDepth.cm._POIS>=3.5	timeLastTillSow_POIS<61.125
		PrimaryCropSowingDate_POIS<424.5	timeHarvest1stTill_POIS>=50
		SowingDensity.seeds.m2._POIS>=85
		SowingDepth.cm._POIS<4.5
		nbPloughing_POIS>=0.5
		summerPlough_POIS>=0.5
Other-crop techniques	nbHerbicides_R<1.41602	nbHerbicides_R<1.41602	nbHerbicides_R<1.41602
	nbInCropHerbicides_R<0.1665905	nbInCropHerbicides_R>=0.1665905	nbInCropHerbicides_R<0.1665905
	timeLastMechWeedingHarvest_BLE<3.5	nbFoliarOnlyHerbicides_R>=0.4164765	nbShreddingFallow.Broyage._R>=0.832953
		nbPloughing_R>=0.2915335
		nbNonSystemicHerbicides_R<0.1665905
		SummerPlough_R>=0.2915335
		SowingDensity.seeds.m2._BLE<206.5
		MeanTillageDepth_BLE>=20.5
Situation		Situation.Stock1<0.5
