# Supplementary material for: Tracking Ideal Varieties and Cropping Techniques for Agroecological Weed Management: A Simulation-Based Study on Pea
Source: Front Plant Sci. 2022 Apr 4;13:809056. doi: 10.3389/fpls.2022.809056 (PMC9014269; doi:10.3389/fpls.2022.809056)
Supplement: Supplementary file 1 [file Data_Sheet_1.ZIP › BestBranches/BestBranches_P_Agroecology2_Winter_Rotation_All.csv]

Variables	Scenario 1	Scenario 2	Scenario 3
N (prop of total)	0.00135857259306222	0.0126800108685807	0.0076985780273526
Mean [0,1]	0.584401501921811	0.529222822666084	0.519989083754877
Mean indicator1 [0,1]	0.580535101850724	0.357089782190596	0.183197771514725
Mean indicator2 [0,1]	0.775873248253324	1	1
Mean indicator3 [0,1]	0.396796155661386	0.230578685807655	0.376769479749906
Pea traits	b_HMmid>=0.1757715882	rateDepth<11.264169435
		rateWidth<4.129285
Pea techniques	nbHerbicides_POIS>=0.5	nbHerbicides_POIS<0.5	nbHerbicides_POIS<0.5
	MaxTillageDepth_POIS>=4.5
	MeanTillageDepth_POIS>=4.333333
	timeLastMechWeedingHarvest_POIS<44.5
Other-crop techniques	nbHerbicides_R<1.7075535	nbHerbicides_R<1.7075535	nbHerbicides_R<1.7075535
	nbHerbicides_R>=0.499772	nbHerbicides_R<0.499772	nbHerbicides_R<0.499772
	nbHerbicides_BLE>=0.5	nbHerbicides_BLE<0.5	nbHerbicides_BLE<0.5
	nbHerbicides_R<1.291077	timeLastTillSow_COLZA<12.5	timeLastTillSow_COLZA<12.5
	nbMechWeeding_R>=2.9986305	timeHarvest1stTill_BLE<57	timeHarvest1stTill_BLE>=57
	nbMechWeeding_BLE>=1.
Situation	Situation.Gestion2<0.	Situation.Gestion2>=0.	Situation.Gestion2>=0.
	Situation.Stock1<0.5
	Situation.Stock2<0.5
