# Supplementary material for: Tracking Ideal Varieties and Cropping Techniques for Agroecological Weed Management: A Simulation-Based Study on Pea
Source: Front Plant Sci. 2022 Apr 4;13:809056. doi: 10.3389/fpls.2022.809056 (PMC9014269; doi:10.3389/fpls.2022.809056)
Supplement: Supplementary file 1 [file Data_Sheet_1.ZIP › BestBranches/BestBranches_P_Agroecology_All.csv]

Spring	AnnualPea	All
		Variables	Scenario 1	Scenario 2	Scenario 3
		N (prop of total)	0.00370506086885713	0.0341598469117707	0.00973087415007532
		Mean [0,1]	0.51462814876036	0.487802952061292	0.466611773964771
		Mean indicator1 [0,1]	0.507318453450619	0.489520131683705	0.520489024690983
		Mean indicator2 [0,1]	0.412521717796855	0.38868378444007	0.385530732556403
		Mean indicator3 [0,1]	1	1	0.784690226292725
		Mean indicator4 [0,1]	0.138672423793967	0.0730078921213951	0.175737112318973
		Pea traits	WMearly<32.1475524733333	WMearly<32.1475524733333	WMearly<32.1475524733333
			tPhoto2<19.618463725	tPhoto2<19.618463725	tPhoto2<19.618463725
			LBRlate>=0.4584100975	LBRlate>=0.4584100975	LBRlate>=0.4584100975
			b_WMearly>=0.427420706	b_WMearly>=0.427420706	b_WMearly>=0.427420706
			b_RLHlate<3.1520728295	b_RLHlate<3.1520728295	b_RLHlate<3.1520728295
			mu_LBRlate>=-0.0925612373333333	mu_LBRlate>=-0.0925612373333333	mu_LBRlate>=-0.0925612373333333
			mu_HMmid>=0.220285889	mu_HMmid>=0.220285889	mu_HMmid>=0.220285889
			PeaFloweringTT>=161.15293325	PeaFloweringTT>=161.15293325	PeaFloweringTT>=161.15293325
		Pea techniques	nbHerbicides_POIS<1.5	nbHerbicides_POIS<1.5	nbHerbicides_POIS<1.5
			nbHerbicides_POIS<0.5	nbHerbicides_POIS<0.5	nbHerbicides_POIS>=0.5
			timeLastTillSow_POIS<82.25	timeLastTillSow_POIS<82.25	timeLastTillSow_POIS>=21.75
			timeHarvest1stTill_POIS>=73	timeHarvest1stTill_POIS<73
		Other-crop techniques	nbHerbicides_R<0.499772	nbHerbicides_R<0.499772	nbHerbicides_R>=0.499772
			nbHerbicides_BLE<0.5	nbHerbicides_BLE<0.5	nbHerbicides_BLE>=0.5
			nbMechWeeding_BLE>=3.5		timeSow1stHerbicide_COLZA<205.75
			timeLastMechWeedingHarvest_BLE<5		PrimaryCropSowingDate_COLZA>=217.5
					nbMultipleHerbicides_R<0.832953
		Situation	Situation.Gestion2>=0.	Situation.Gestion2>=0.	Situation.Gestion2<0.
					Situation.Stock2>=0.5
Spring	Rotation	All
		Variables	Scenario 1	Scenario 2	Scenario 3
		N (prop of total)	0.00144196106705119	0.00144196106705119	0.00216294160057678
		Mean [0,1]	0.608654937300781	0.58847673935028	0.573182242290613
		Mean indicator1 [0,1]	0.358806075065816	0.409782138092872	0.351329733760428
		Mean indicator2 [0,1]	0.61167346491597	0.854895046380689	0.798369344614843
		Mean indicator3 [0,1]	1	1	1
		Mean indicator4 [0,1]	0.464140209221336	0.089229772927557	0.14302989078718
		Pea traits	LBRlate<0.515677839166667	LBRlate>=0.515677839166667	LBRlate<0.515677839166667
			tPhoto2>=18.292056915	tPhoto2<18.292056915	tPhoto2>=18.292056915
			tFrostLate3<-4.001783015	tFrostLate3>=-4.001783015	tFrostLate3<-4.001783015
			SLAmid>=178.69384198	SLAmid<178.69384198	SLAmid>=178.69384198
			WMearly>=28.9663547783333	WMearly<28.9663547783333	WMearly>=28.9663547783333
			b_RLHearly<2.70579446516667	b_RLHearly>=2.70579446516667	b_RLHearly<2.70579446516667
			mu_RLHlate<0.077879194333333	mu_RLHlate>=0.077879194333333	mu_RLHlate<0.077879194333333
		Pea techniques	timeHarvest1stTill_POIS>=23.5	timeHarvest1stTill_POIS>=23.5	timeHarvest1stTill_POIS>=23.5
			SowingDepth.cm._POIS<2.5	timeLastTillSow_POIS<94.75	meanMechWeedSpeed.km.h._POIS>=7.25
		Other-crop techniques	nbHerbicides_R<1.41602	nbHerbicides_R<1.41602	nbHerbicides_R<1.41602
			nbInCropHerbicides_R<0.1665905	nbInCropHerbicides_R<0.1665905	nbInCropHerbicides_R<0.1665905
			timeHarvest1stTill_BLE>=13	timeHarvest1stPlough_COLZA>=6.5	timeHarvest1stTill_BLE<13
			timeSow1stMechWeeding_BLE<17.5	timeLastTillSow_COLZA<0.5	nbMechWeeding_R>=3.1652215
			meanMechWeedSpeed.km.h._BLE<7.9
			nbMechWeeding_COLZA>=3.
		Situations
Winter	AnnualPea	All
		Variables	Scenario 1	Scenario 2	Scenario 3
		N (prop of total)	0.00810368029957288	0.00520741910947282	0.00105318588730911
		Mean [0,1]	0.495189250519822	0.488043558557837	0.476048870148938
		Mean indicator1 [0,1]	0.423334021056657	0.636684569955341	0.673705955370386
		Mean indicator2 [0,1]	0.43016665442561	0.393390169812571	0.34534287084471
		Mean indicator3 [0,1]	1	0.784690226292725	0.78114507909871
		Mean indicator4 [0,1]	0.127256326597022	0.137409268170714	0.104001575281946
		Pea traits	mu_WMlate<0.2187790445	mu_WMlate<0.2187790445	mu_WMlate<0.2187790445
			PeaFloweringTT>=157.30000475	PeaFloweringTT>=157.30000475	PeaFloweringTT<157.30000475
			Epsi_b>=3.5432043485	Epsi_b<3.5432043485
			baseWaterPotential>=-2.225274058	baseWaterPotential<-2.225274058
			baseTempGerm>=-0.4445761355	baseTempGerm<-0.4445761355
			nonDormantMinimum.YOUNG_SEEDS.<0.9571494485	nonDormantMinimum.YOUNG_SEEDS.>=0.9571494485
			darknessReduction.YOUNG_SEEDS.<0.95	darknessReduction.YOUNG_SEEDS.>=0.95
			reductionSurface<0.523957025	reductionSurface>=0.523957025
			l50<59.593288395	l50>=59.593288395
			lb<1.9672111765	lb>=1.9672111765
			rb>=1.449	rb<1.449
			beta<-4.0624763105	beta>=-4.0624763105
			gamma<0.31882	gamma>=0.31882
			betaFineEarth<-1.084706289	betaFineEarth>=-1.084706289
			betaCompacted>=0.8431511275	betaCompacted<0.8431511275
			C0surface>=36.9938333	C0surface<36.9938333
			C0buried>=37.766129825	C0buried<37.766129825
			shootDiameter>=2.31	shootDiameter<2.31
			g0<21.581785385	g0>=21.581785385
			g50<30.86962433	g50>=30.86962433
			gb>=2.2564698955	gb<2.2564698955
			k_coef>=0.8849573645	k_coef<0.8849573645
			LA0>=2.402210	LA0<2.402210
				mu_LBRmid>=-0.0410626
				seedWeight>=127.9398765
				reductionDepth<0.0007975
				shootLength>=387.5218355
				rootLength>=58.1576275
				r50>=107.750408
				RGR>=0.015466
				TTcot<49.3500005
				TTplant<48.8500005
				TTflo<760.5
				TTmat>=580
				tPhoto2<21
				tPhoto3<25
				tPhoto4<31.75
				max_height<141.3499985
				max_width<92.4000015
				soilPen>=0.8596445
				SLAearly<262.9855195
				SLAmid<243.8051362
				LBRearly>=0.759511
				LBRlate<0.550392
		Pea techniques	nbHerbicides_POIS<2.5	nbHerbicides_POIS<2.5	nbHerbicides_POIS<2.5
			nbHerbicides_POIS<1.5	nbHerbicides_POIS<1.5	nbHerbicides_POIS<1.5
			nbHerbicides_POIS<0.5	nbHerbicides_POIS>=0.5
				timeLastTillSow_POIS<46.5
				nbMechWeeding_POIS>=2.5
		Other-crop techniques	nbIncropHerbicides_BLE<0.5	nbHerbicides_BLE>=0.5	maxTillageDepth_R<13.5
			nbHerbicides_R<0.499772	nbHerbicides_R>=0.499772
			nbInCropHerbicides_R<0.499772
			nbHerbicides_BLE<0.5
		Situation	Situation.Gestion2>=0.	Situation.Gestion2<0.
				Situation.Stock2<0.5
Winter	Rotation	All
		Variables	Scenario 1	Scenario 2	Scenario 3
		N (prop of total)	0.00452857531020741	0.000905715062041482	0.0575129064396341
		Mean [0,1]	0.543684408844764	0.533123145054116	0.532569792394711
		Mean indicator1 [0,1]	0.354974470243394	0.719462643284346	0.324214652563077
		Mean indicator2 [0,1]	0.726170683583181	0.0788438785555215	0.56560335348435
		Mean indicator3 [0,1]	0.657366794243915	0.65740625090151	1
		Mean indicator4 [0,1]	0.436225687308564	0.676779807475088	0.240461163531419
		Pea traits		betaCompacted<0.861984437
				nonDormantMinimum.YOUNG_SEEDS.>=0.921082578
				darknessReduction.YOUNG_SEEDS.>=0.9339639535
				rb<1.4618915645
				gamma>=0.306195675
				shootDiameter<2.4057891625
				g0>=18.92757307
				max_height>=95.666749035
				Emax<294.14550
		Pea techniques	nbHerbicides_POIS>=0.5	nbHerbDicotSup50_POIS<0.5	nbHerbicides_POIS<0.5
				nbFoliarHerbicides_POIS>=0.5
				EfficacyDicot._POIS<0.2
		Other-crop techniques	nbHerbicides_R<1.7075535	nbHerbicides_R>=1.7075535	nbHerbicides_R<1.7075535
			nbHerbicides_R>=0.499772	nbHerbicides_R<2.582154	nbHerbicides_R<0.499772
			nbHerbicides_BLE>=0.5	Frequency_COLZA<0.2082385	nbHerbicides_BLE<0.5
			nbSuperficialTillage_COLZA>=1.5	nbInCropHerbicides_R>=2.248973	timeLastTillSow_COLZA<10.5
			summerTillage_COLZA>=1.	nbHerbicides_R>=2.24897	timeLastTillSow_BLE<25.5
			PrimaryCropSowingDate_BLE>=312.5	timeLastTillSow_BLE>=22.5
				timeSow1stHerbicide_BLE>=10
				WinterTillage_R<0.1665905
				nbFoliarOnlyHerbicides_R>=0.249886
		Situation	Situation.Gestion2<0.	Situation.Stock2<0.5	Situation.Gestion2>=0.
			Situation.Stock2>=0.5
