# Supplementary material for: Tracking Ideal Varieties and Cropping Techniques for Agroecological Weed Management: A Simulation-Based Study on Pea
Source: Front Plant Sci. 2022 Apr 4;13:809056. doi: 10.3389/fpls.2022.809056 (PMC9014269; doi:10.3389/fpls.2022.809056)
Supplement: Supplementary file 1 [file Data_Sheet_1.ZIP › BestBranches/BestBranches_P_Agroecology_Spring_AnnualPea_All.csv]

Variables	Scenario 1	Scenario 2	Scenario 3
N (prop of total)	0.00370506086885713	0.0341598469117707	0.00973087415007532
Mean [0,1]	0.51462814876036	0.487802952061292	0.466611773964771
Mean indicator1 [0,1]	0.507318453450619	0.489520131683705	0.520489024690983
Mean indicator2 [0,1]	0.412521717796855	0.38868378444007	0.385530732556403
Mean indicator3 [0,1]	1	1	0.784690226292725
Mean indicator4 [0,1]	0.138672423793967	0.0730078921213951	0.175737112318973
Pea traits	WMearly<32.1475524733333	WMearly<32.1475524733333	WMearly<32.1475524733333
	tPhoto2<19.618463725	tPhoto2<19.618463725	tPhoto2<19.618463725
	LBRlate>=0.4584100975	LBRlate>=0.4584100975	LBRlate>=0.4584100975
	b_WMearly>=0.427420706	b_WMearly>=0.427420706	b_WMearly>=0.427420706
	b_RLHlate<3.1520728295	b_RLHlate<3.1520728295	b_RLHlate<3.1520728295
	mu_LBRlate>=-0.0925612373333333	mu_LBRlate>=-0.0925612373333333	mu_LBRlate>=-0.0925612373333333
	mu_HMmid>=0.220285889	mu_HMmid>=0.220285889	mu_HMmid>=0.220285889
	PeaFloweringTT>=161.15293325	PeaFloweringTT>=161.15293325	PeaFloweringTT>=161.15293325
Pea techniques	nbHerbicides_POIS<1.5	nbHerbicides_POIS<1.5	nbHerbicides_POIS<1.5
	nbHerbicides_POIS<0.5	nbHerbicides_POIS<0.5	nbHerbicides_POIS>=0.5
	timeLastTillSow_POIS<82.25	timeLastTillSow_POIS<82.25	timeLastTillSow_POIS>=21.75
	timeHarvest1stTill_POIS>=73	timeHarvest1stTill_POIS<73
Other-crop techniques	nbHerbicides_R<0.499772	nbHerbicides_R<0.499772	nbHerbicides_R>=0.499772
	nbHerbicides_BLE<0.5	nbHerbicides_BLE<0.5	nbHerbicides_BLE>=0.5
	nbMechWeeding_BLE>=3.5		timeSow1stHerbicide_COLZA<205.75
	timeLastMechWeedingHarvest_BLE<5		PrimaryCropSowingDate_COLZA>=217.5
			nbMultipleHerbicides_R<0.832953
Situation	Situation.Gestion2>=0.	Situation.Gestion2>=0.	Situation.Gestion2<0.
			Situation.Stock2>=0.5
