# Supplementary material for: Tracking Ideal Varieties and Cropping Techniques for Agroecological Weed Management: A Simulation-Based Study on Pea
Source: Front Plant Sci. 2022 Apr 4;13:809056. doi: 10.3389/fpls.2022.809056 (PMC9014269; doi:10.3389/fpls.2022.809056)
Supplement: Supplementary file 1 [file Data_Sheet_1.ZIP › BestBranches/BestBranches_P_Agroecology_Spring_Rotation_All.csv]

Variables	Scenario 1	Scenario 2	Scenario 3
N (prop of total)	0.00144196106705119	0.00144196106705119	0.00216294160057678
Mean [0,1]	0.608654937300781	0.58847673935028	0.573182242290613
Mean indicator1 [0,1]	0.358806075065816	0.409782138092872	0.351329733760428
Mean indicator2 [0,1]	0.61167346491597	0.854895046380689	0.798369344614843
Mean indicator3 [0,1]	1	1	1
Mean indicator4 [0,1]	0.464140209221336	0.089229772927557	0.14302989078718
Pea traits	LBRlate<0.515677839166667	LBRlate>=0.515677839166667	LBRlate<0.515677839166667
	tPhoto2>=18.292056915	tPhoto2<18.292056915	tPhoto2>=18.292056915
	tFrostLate3<-4.001783015	tFrostLate3>=-4.001783015	tFrostLate3<-4.001783015
	SLAmid>=178.69384198	SLAmid<178.69384198	SLAmid>=178.69384198
	WMearly>=28.9663547783333	WMearly<28.9663547783333	WMearly>=28.9663547783333
	b_RLHearly<2.70579446516667	b_RLHearly>=2.70579446516667	b_RLHearly<2.70579446516667
	mu_RLHlate<0.077879194333333	mu_RLHlate>=0.077879194333333	mu_RLHlate<0.077879194333333
Pea techniques	timeHarvest1stTill_POIS>=23.5	timeHarvest1stTill_POIS>=23.5	timeHarvest1stTill_POIS>=23.5
	SowingDepth.cm._POIS<2.5	timeLastTillSow_POIS<94.75	meanMechWeedSpeed.km.h._POIS>=7.25
Other-crop techniques	nbHerbicides_R<1.41602	nbHerbicides_R<1.41602	nbHerbicides_R<1.41602
	nbInCropHerbicides_R<0.1665905	nbInCropHerbicides_R<0.1665905	nbInCropHerbicides_R<0.1665905
	timeHarvest1stTill_BLE>=13	timeHarvest1stPlough_COLZA>=6.5	timeHarvest1stTill_BLE<13
	timeSow1stMechWeeding_BLE<17.5	timeLastTillSow_COLZA<0.5	nbMechWeeding_R>=3.1652215
	meanMechWeedSpeed.km.h._BLE<7.9
	nbMechWeeding_COLZA>=3.
Situations
