# Supplementary material for: Tracking Ideal Varieties and Cropping Techniques for Agroecological Weed Management: A Simulation-Based Study on Pea
Source: Front Plant Sci. 2022 Apr 4;13:809056. doi: 10.3389/fpls.2022.809056 (PMC9014269; doi:10.3389/fpls.2022.809056)
Supplement: Supplementary file 1 [file Data_Sheet_1.ZIP › BestBranches/BestBranches_P_Agroecology_Winter_AnnualPea_All.csv]

Variables	Scenario 1	Scenario 2	Scenario 3
N (prop of total)	0.00810368029957288	0.00520741910947282	0.00105318588730911
Mean [0,1]	0.495189250519822	0.488043558557837	0.476048870148938
Mean indicator1 [0,1]	0.423334021056657	0.636684569955341	0.673705955370386
Mean indicator2 [0,1]	0.43016665442561	0.393390169812571	0.34534287084471
Mean indicator3 [0,1]	1	0.784690226292725	0.78114507909871
Mean indicator4 [0,1]	0.127256326597022	0.137409268170714	0.104001575281946
Pea traits	mu_WMlate<0.2187790445	mu_WMlate<0.2187790445	mu_WMlate<0.2187790445
	PeaFloweringTT>=157.30000475	PeaFloweringTT>=157.30000475	PeaFloweringTT<157.30000475
	Epsi_b>=3.5432043485	Epsi_b<3.5432043485
	baseWaterPotential>=-2.225274058	baseWaterPotential<-2.225274058
	baseTempGerm>=-0.4445761355	baseTempGerm<-0.4445761355
	nonDormantMinimum.YOUNG_SEEDS.<0.9571494485	nonDormantMinimum.YOUNG_SEEDS.>=0.9571494485
	darknessReduction.YOUNG_SEEDS.<0.95	darknessReduction.YOUNG_SEEDS.>=0.95
	reductionSurface<0.523957025	reductionSurface>=0.523957025
	l50<59.593288395	l50>=59.593288395
	lb<1.9672111765	lb>=1.9672111765
	rb>=1.449	rb<1.449
	beta<-4.0624763105	beta>=-4.0624763105
	gamma<0.31882	gamma>=0.31882
	betaFineEarth<-1.084706289	betaFineEarth>=-1.084706289
	betaCompacted>=0.8431511275	betaCompacted<0.8431511275
	C0surface>=36.9938333	C0surface<36.9938333
	C0buried>=37.766129825	C0buried<37.766129825
	shootDiameter>=2.31	shootDiameter<2.31
	g0<21.581785385	g0>=21.581785385
	g50<30.86962433	g50>=30.86962433
	gb>=2.2564698955	gb<2.2564698955
	k_coef>=0.8849573645	k_coef<0.8849573645
	LA0>=2.402210	LA0<2.402210
		mu_LBRmid>=-0.0410626
		seedWeight>=127.9398765
		reductionDepth<0.0007975
		shootLength>=387.5218355
		rootLength>=58.1576275
		r50>=107.750408
		RGR>=0.015466
		TTcot<49.3500005
		TTplant<48.8500005
		TTflo<760.5
		TTmat>=580
		tPhoto2<21
		tPhoto3<25
		tPhoto4<31.75
		max_height<141.3499985
		max_width<92.4000015
		soilPen>=0.8596445
		SLAearly<262.9855195
		SLAmid<243.8051362
		LBRearly>=0.759511
		LBRlate<0.550392
Pea techniques	nbHerbicides_POIS<2.5	nbHerbicides_POIS<2.5	nbHerbicides_POIS<2.5
	nbHerbicides_POIS<1.5	nbHerbicides_POIS<1.5	nbHerbicides_POIS<1.5
	nbHerbicides_POIS<0.5	nbHerbicides_POIS>=0.5
		timeLastTillSow_POIS<46.5
		nbMechWeeding_POIS>=2.5
Other-crop techniques	nbIncropHerbicides_BLE<0.5	nbHerbicides_BLE>=0.5	maxTillageDepth_R<13.5
	nbHerbicides_R<0.499772	nbHerbicides_R>=0.499772
	nbInCropHerbicides_R<0.499772
	nbHerbicides_BLE<0.5
Situation	Situation.Gestion2>=0.	Situation.Gestion2<0.
		Situation.Stock2<0.5
