# Supplementary material for: Tracking Ideal Varieties and Cropping Techniques for Agroecological Weed Management: A Simulation-Based Study on Pea
Source: Front Plant Sci. 2022 Apr 4;13:809056. doi: 10.3389/fpls.2022.809056 (PMC9014269; doi:10.3389/fpls.2022.809056)
Supplement: Supplementary file 1 [file Data_Sheet_1.ZIP › BestBranches/BestBranches_P_Agroecology_Winter_Rotation_All.csv]

Variables	Scenario 1	Scenario 2	Scenario 3
N (prop of total)	0.00452857531020741	0.000905715062041482	0.0575129064396341
Mean [0,1]	0.543684408844764	0.533123145054116	0.532569792394711
Mean indicator1 [0,1]	0.354974470243394	0.719462643284346	0.324214652563077
Mean indicator2 [0,1]	0.726170683583181	0.0788438785555215	0.56560335348435
Mean indicator3 [0,1]	0.657366794243915	0.65740625090151	1
Mean indicator4 [0,1]	0.436225687308564	0.676779807475088	0.240461163531419
Pea traits		betaCompacted<0.861984437
		nonDormantMinimum.YOUNG_SEEDS.>=0.921082578
		darknessReduction.YOUNG_SEEDS.>=0.9339639535
		rb<1.4618915645
		gamma>=0.306195675
		shootDiameter<2.4057891625
		g0>=18.92757307
		max_height>=95.666749035
		Emax<294.14550
Pea techniques	nbHerbicides_POIS>=0.5	nbHerbDicotSup50_POIS<0.5	nbHerbicides_POIS<0.5
		nbFoliarHerbicides_POIS>=0.5
		EfficacyDicot._POIS<0.2
Other-crop techniques	nbHerbicides_R<1.7075535	nbHerbicides_R>=1.7075535	nbHerbicides_R<1.7075535
	nbHerbicides_R>=0.499772	nbHerbicides_R<2.582154	nbHerbicides_R<0.499772
	nbHerbicides_BLE>=0.5	Frequency_COLZA<0.2082385	nbHerbicides_BLE<0.5
	nbSuperficialTillage_COLZA>=1.5	nbInCropHerbicides_R>=2.248973	timeLastTillSow_COLZA<10.5
	summerTillage_COLZA>=1.	nbHerbicides_R>=2.24897	timeLastTillSow_BLE<25.5
	PrimaryCropSowingDate_BLE>=312.5	timeLastTillSow_BLE>=22.5
		timeSow1stHerbicide_BLE>=10
		WinterTillage_R<0.1665905
		nbFoliarOnlyHerbicides_R>=0.249886
Situation	Situation.Gestion2<0.	Situation.Stock2<0.5	Situation.Gestion2>=0.
	Situation.Stock2>=0.5
