# Supplementary material for: Tracking Ideal Varieties and Cropping Techniques for Agroecological Weed Management: A Simulation-Based Study on Pea
Source: Front Plant Sci. 2022 Apr 4;13:809056. doi: 10.3389/fpls.2022.809056 (PMC9014269; doi:10.3389/fpls.2022.809056)
Supplement: Supplementary file 1 [file Data_Sheet_1.ZIP › BestBranches/BestBranches_P_Integrated2_All.csv]

Spring	AnnualPea	All
		Variables	Scenario 1	Scenario 2	Scenario 3
		N (prop of total)	0.0372948984161883	0.00370506086885713	0.00183217295712715
		Mean [0,1]	0.69323870659173	0.659717058521006	0.657690139928008
		Mean indicator1 [0,1]	0.38647741318346	0.319434117042013	0.530690053563291
		Mean indicator2 [0,1]	1	1	0.784690226292725
		Pea traits	mu_LBRlate>=-0.0925612373333333	mu_LBRlate>=-0.0925612373333333	b_WMearly>=0.427420706
			tPhoto2<19.618463725	tPhoto2<19.618463725	tPhoto2<19.618463725
			LBRlate>=0.4584100975	LBRlate>=0.4584100975	LBRlate>=0.4584100975
			WMearly<32.1475524733333	WMearly<32.1475524733333	WMearly<32.1475524733333
			b_WMearly>=0.427420706	b_WMearly>=0.427420706	b_RLHlate<3.1520728295
			b_RLHlate<3.1520728295	b_RLHlate<3.1520728295	mu_LBRlate>=-0.0925612373333333
			mu_HMmid>=0.220285889	mu_HMmid>=0.220285889	mu_HMmid>=0.220285889
			PeaFloweringTT>=198.500003	PeaFloweringTT>=198.500003	PeaFloweringTT>=166.899062
		Pea techniques	nbHerbicides_POIS<1.5	nbHerbicides_POIS<1.5	nbHerbicides_POIS<1.5
			nbHerbicides_POIS<0.	nbHerbicides_POIS<0.	nbHerbicides_POIS>=0.
			timeLastTillSow_POIS<82.25	timeLastTillSow_POIS>=82.25	timeLastTillSow_POIS>=21.75
			PrimaryCropSowingDate_POIS<462.5		PrimaryCropSowingDate_POIS<435.5
					nbMultiHerbicides_POIS>=0.5
					EfficacyDicot._POIS>=0.875
					propSpeciesMortSup80_POIS>=0.5
					propSpeciesMortSup90_POIS>=0.5
		Other-crop techniques	nbHerbicides_R<0.499772	nbHerbicides_R<0.499772	nbHerbicides_R>=0.499772
			nbHerbicides_BLE<0.5	nbHerbicides_BLE<0.5	nbHerbicides_BLE>=0.5
				nbManure_R<0.1665905	WheatVariety in {CAPHORN,ORVANTIS,VIRTUAL10,VIRTUAL3,VIRTUAL4,VIRTUAL5,VIRTUAL7,VIRTUAL8}
					PrimaryCropSowingDate_ORGE<169
					WheatVariety in {VIRTUAL4,VIRTUAL5}
					harvestDate_BLE<186.5
					Frequency_ORGE>=0.2082385
		Situation	Situation.Gestion2>=0.5	Situation.Gestion2>=0.5	Situation.Gestion2<0.5
					Situation.Rotation3>=0.
Spring	Rotation	All
		Variables	Scenario 1	Scenario 2	Scenario 3
		N (prop of total)	0.0265320836337419	0.00360490266762797	0.00648882480173035
		Mean [0,1]	0.707970349752732	0.700334308813228	0.656647367198249
		Mean indicator1 [0,1]	0.415940699505464	0.400668617626457	0.313294734396499
		Mean indicator2 [0,1]	1	1	1
		Pea traits	b_RLHlate<3.1520728295	b_RLHlate>=3.1520728295	b_RLHlate<3.1520728295
			tPhoto2<19.618463725	tPhoto2>=19.618463725	tPhoto2<19.618463725
			LBRlate>=0.4584100975	LBRlate<0.4584100975	LBRlate>=0.4584100975
			WMearly<32.1475524733333	WMearly>=32.1475524733333	WMearly<32.1475524733333
			b_WMearly>=0.427420706	b_WMearly<0.427420706	b_WMearly>=0.427420706
			mu_LBRlate>=-0.0925612373333333	mu_LBRlate<-0.0925612373333333	mu_LBRlate>=-0.0925612373333333
			mu_HMmid>=0.220285889	mu_HMmid<0.220285889	mu_HMmid>=0.220285889
			PeaFloweringTT>=198.500003		PeaFloweringTT>=198.500003
		Pea techniques	nbHerbicides_POIS<0.5	nbHerbicides_POIS<0.5	nbHerbicides_POIS<0.5
			timeLastTillSow_POIS<67.75		timeLastTillSow_POIS>=67.75
			PrimaryCropSowingDate_POIS<462.5		timeLastMechWeedingHarvest_POIS<35
		Other-crop techniques	nbHerbicides_R<1.41602	nbHerbicides_R<1.41602	nbHerbicides_R<1.41602
			nbHerbicides_R<0.499772	nbHerbicides_R<0.499772	nbHerbicides_R<0.499772
			nbHerbicides_BLE<0.5	nbHerbicides_BLE<0.5	nbHerbicides_BLE<0.5
			timeHarvest1stManure_BLE<88.5	SummerTillage_R>=4.497946
				timeHarvest1stTill_COLZA>=4.5
		Situation	Situation.Gestion2>=0.	Situation.Gestion2>=0.	Situation.Gestion2>=0.
Winter	AnnualPea	All
		Variables	Scenario 1	Scenario 2	Scenario 3
		N (prop of total)	0.00213562693815458	0.0035106196243637	0.0260663507109005
		Mean [0,1]	0.793339452158394	0.66653984298228	0.663017320313855
		Mean indicator1 [0,1]	0.586678904316789	0.548389459671835	0.326034640627711
		Mean indicator2 [0,1]	1	0.784690226292725	1
		Pea traits	b_HMmid>=0.1757715882	rateWidth>=4.1292855	b_HMmid<0.1757715882
			b_WMmid>=0.3630135298	rateDepth>=11.26416943
				mu_LBRmid>=-0.1317415174
				PeaFloweringTT>=271.725003625
		Pea techniques	nbHerbicides_POIS<2.5	nbHerbicides_POIS<2.5	nbHerbicides_POIS<2.5
			nbHerbicides_POIS<1.5	nbHerbicides_POIS<1.5	nbHerbicides_POIS<1.5
			nbHerbicides_POIS<0.	nbHerbicides_POIS>=0.	nbHerbicides_POIS<0.
			winterTillage_POIS>=3.5	timeLastTillSow_POIS<26.5
				nbMechWeeding_POIS>=3.5
				SowingDensity.seeds.m2._POIS>=56.5
				timeSow1stHerbicide_POIS>=26.5
				timeLastMechWeedingHarvest_POIS>=6.
		Other-crop techniques	nbHerbicides_R<0.499772	nbHerbicides_R>=0.499772	nbHerbicides_R<0.499772
			nbHerbicides_BLE<0.5	nbHerbicides_BLE>=0.5	nbHerbicides_BLE<0.5
			timeLastManureSow_COLZA<3.5	PrimaryCropSowingDate_BLE<323.5	WheatVariety in {CAPHORN,CEZANNE,ORVANTIS,VIRTUAL1,VIRTUAL2,VIRTUAL3,VIRTUAL5,VIRTUAL6,VIRTUAL7,VIRTUAL9}
			WheatVariety in {	WinterTillage_R<2.6654495
				SowingDensity.seeds.m2._BLE>=134.5
				MaxTillageDepth_BLE<27
				nbHerbMonocotSup50_BLE>=0.5
				EfficacyMonocot_BLE>=0.25
				propWeededArea_BLE<0.905811
				meanMechWeedSpeed.km.h._BLE>=5.875
				winterTillage_BLE<3
				timeLastTillSow_BLE>=5.5
				PrimaryCropSowingDate_COLZA>=229
				SowingDensity.seeds.m2._COLZA>=30.5
				nbSystemicHerbicides_COLZA<2.5
				nbHerbDicotSup75_COLZA<1.5
				EfficacyDicot._COLZA<0.96875
				timeSow1stHerbicide_COLZA>=10
				timeLastHerbicideHarvest_COLZA>=19
		Situation	Situation.Gestion2>=0.5	Situation.Gestion2<0.5	Situation.Gestion2>=0.5
				Situation.Stock2<0.5
Winter	Rotation	All
		Variables	Scenario 1	Scenario 2	Scenario 3
		N (prop of total)	0.00588714790326963	0.000905715062041482	0.00951000815143556
		Mean [0,1]	0.729564663991263	0.688709559944739	0.653780910695058
		Mean indicator1 [0,1]	0.459129327982526	0.601545871636154	0.307561821390116
		Mean indicator2 [0,1]	1	0.775873248253324	1
		Pea traits	RLHearly<0.536244739666667	b_HMmid>=0.1757715882	RLHearly<0.536244739666667
		Pea techniques	nbHerbicides_POIS<0.5	nbHerbicides_POIS>=0.5	nbHerbicides_POIS<0.5
		Other-crop techniques	nbHerbicides_R<1.7075535	nbHerbicides_R<1.7075535	nbHerbicides_R<1.7075535
			nbHerbicides_R<0.499772	nbHerbicides_R>=0.499772	nbHerbicides_R<0.499772
			nbHerbicides_BLE<0.5	nbHerbicides_BLE>=0.5	nbHerbicides_BLE<0.5
			timeLastTillSow_BLE<10.5	nbHerbicides_R<1.291077	timeLastTillSow_BLE<10.5
			Interrow.cm._BLE<40	nbMechWeeding_R>=3.664993	Interrow.cm._BLE<40
			propWeededArea_COLZA>=0.7693915		propWeededArea_COLZA<0.7693915
		Situation	Situation.Gestion2>=0.	Situation.Gestion2<0.	Situation.Gestion2>=0.
				Situation.Stock2<0.5
