# Supplementary material for: Tracking Ideal Varieties and Cropping Techniques for Agroecological Weed Management: A Simulation-Based Study on Pea
Source: Front Plant Sci. 2022 Apr 4;13:809056. doi: 10.3389/fpls.2022.809056 (PMC9014269; doi:10.3389/fpls.2022.809056)
Supplement: Supplementary file 1 [file Data_Sheet_1.ZIP › BestBranches/BestBranches_P_Integrated2_Spring_AnnualPea_All.csv]

Variables	Scenario 1	Scenario 2	Scenario 3
N (prop of total)	0.0372948984161883	0.00370506086885713	0.00183217295712715
Mean [0,1]	0.69323870659173	0.659717058521006	0.657690139928008
Mean indicator1 [0,1]	0.38647741318346	0.319434117042013	0.530690053563291
Mean indicator2 [0,1]	1	1	0.784690226292725
Pea traits	mu_LBRlate>=-0.0925612373333333	mu_LBRlate>=-0.0925612373333333	b_WMearly>=0.427420706
	tPhoto2<19.618463725	tPhoto2<19.618463725	tPhoto2<19.618463725
	LBRlate>=0.4584100975	LBRlate>=0.4584100975	LBRlate>=0.4584100975
	WMearly<32.1475524733333	WMearly<32.1475524733333	WMearly<32.1475524733333
	b_WMearly>=0.427420706	b_WMearly>=0.427420706	b_RLHlate<3.1520728295
	b_RLHlate<3.1520728295	b_RLHlate<3.1520728295	mu_LBRlate>=-0.0925612373333333
	mu_HMmid>=0.220285889	mu_HMmid>=0.220285889	mu_HMmid>=0.220285889
	PeaFloweringTT>=198.500003	PeaFloweringTT>=198.500003	PeaFloweringTT>=166.899062
Pea techniques	nbHerbicides_POIS<1.5	nbHerbicides_POIS<1.5	nbHerbicides_POIS<1.5
	nbHerbicides_POIS<0.	nbHerbicides_POIS<0.	nbHerbicides_POIS>=0.
	timeLastTillSow_POIS<82.25	timeLastTillSow_POIS>=82.25	timeLastTillSow_POIS>=21.75
	PrimaryCropSowingDate_POIS<462.5		PrimaryCropSowingDate_POIS<435.5
			nbMultiHerbicides_POIS>=0.5
			EfficacyDicot._POIS>=0.875
			propSpeciesMortSup80_POIS>=0.5
			propSpeciesMortSup90_POIS>=0.5
Other-crop techniques	nbHerbicides_R<0.499772	nbHerbicides_R<0.499772	nbHerbicides_R>=0.499772
	nbHerbicides_BLE<0.5	nbHerbicides_BLE<0.5	nbHerbicides_BLE>=0.5
		nbManure_R<0.1665905	WheatVariety in {CAPHORN,ORVANTIS,VIRTUAL10,VIRTUAL3,VIRTUAL4,VIRTUAL5,VIRTUAL7,VIRTUAL8}
			PrimaryCropSowingDate_ORGE<169
			WheatVariety in {VIRTUAL4,VIRTUAL5}
			harvestDate_BLE<186.5
			Frequency_ORGE>=0.2082385
Situation	Situation.Gestion2>=0.5	Situation.Gestion2>=0.5	Situation.Gestion2<0.5
			Situation.Rotation3>=0.
