# Supplementary material for: Tracking Ideal Varieties and Cropping Techniques for Agroecological Weed Management: A Simulation-Based Study on Pea
Source: Front Plant Sci. 2022 Apr 4;13:809056. doi: 10.3389/fpls.2022.809056 (PMC9014269; doi:10.3389/fpls.2022.809056)
Supplement: Supplementary file 1 [file Data_Sheet_1.ZIP › BestBranches/BestBranches_P_Integrated2_Spring_Rotation_All.csv]

Variables	Scenario 1	Scenario 2	Scenario 3
N (prop of total)	0.0265320836337419	0.00360490266762797	0.00648882480173035
Mean [0,1]	0.707970349752732	0.700334308813228	0.656647367198249
Mean indicator1 [0,1]	0.415940699505464	0.400668617626457	0.313294734396499
Mean indicator2 [0,1]	1	1	1
Pea traits	b_RLHlate<3.1520728295	b_RLHlate>=3.1520728295	b_RLHlate<3.1520728295
	tPhoto2<19.618463725	tPhoto2>=19.618463725	tPhoto2<19.618463725
	LBRlate>=0.4584100975	LBRlate<0.4584100975	LBRlate>=0.4584100975
	WMearly<32.1475524733333	WMearly>=32.1475524733333	WMearly<32.1475524733333
	b_WMearly>=0.427420706	b_WMearly<0.427420706	b_WMearly>=0.427420706
	mu_LBRlate>=-0.0925612373333333	mu_LBRlate<-0.0925612373333333	mu_LBRlate>=-0.0925612373333333
	mu_HMmid>=0.220285889	mu_HMmid<0.220285889	mu_HMmid>=0.220285889
	PeaFloweringTT>=198.500003		PeaFloweringTT>=198.500003
Pea techniques	nbHerbicides_POIS<0.5	nbHerbicides_POIS<0.5	nbHerbicides_POIS<0.5
	timeLastTillSow_POIS<67.75		timeLastTillSow_POIS>=67.75
	PrimaryCropSowingDate_POIS<462.5		timeLastMechWeedingHarvest_POIS<35
Other-crop techniques	nbHerbicides_R<1.41602	nbHerbicides_R<1.41602	nbHerbicides_R<1.41602
	nbHerbicides_R<0.499772	nbHerbicides_R<0.499772	nbHerbicides_R<0.499772
	nbHerbicides_BLE<0.5	nbHerbicides_BLE<0.5	nbHerbicides_BLE<0.5
	timeHarvest1stManure_BLE<88.5	SummerTillage_R>=4.497946
		timeHarvest1stTill_COLZA>=4.5
Situation	Situation.Gestion2>=0.	Situation.Gestion2>=0.	Situation.Gestion2>=0.
