# Supplementary material for: Tracking Ideal Varieties and Cropping Techniques for Agroecological Weed Management: A Simulation-Based Study on Pea
Source: Front Plant Sci. 2022 Apr 4;13:809056. doi: 10.3389/fpls.2022.809056 (PMC9014269; doi:10.3389/fpls.2022.809056)
Supplement: Supplementary file 1 [file Data_Sheet_1.ZIP › BestBranches/BestBranches_P_Integrated2_Winter_Rotation_All.csv]

Variables	Scenario 1	Scenario 2	Scenario 3
N (prop of total)	0.00588714790326963	0.000905715062041482	0.00951000815143556
Mean [0,1]	0.729564663991263	0.688709559944739	0.653780910695058
Mean indicator1 [0,1]	0.459129327982526	0.601545871636154	0.307561821390116
Mean indicator2 [0,1]	1	0.775873248253324	1
Pea traits	RLHearly<0.536244739666667	b_HMmid>=0.1757715882	RLHearly<0.536244739666667
Pea techniques	nbHerbicides_POIS<0.5	nbHerbicides_POIS>=0.5	nbHerbicides_POIS<0.5
Other-crop techniques	nbHerbicides_R<1.7075535	nbHerbicides_R<1.7075535	nbHerbicides_R<1.7075535
	nbHerbicides_R<0.499772	nbHerbicides_R>=0.499772	nbHerbicides_R<0.499772
	nbHerbicides_BLE<0.5	nbHerbicides_BLE>=0.5	nbHerbicides_BLE<0.5
	timeLastTillSow_BLE<10.5	nbHerbicides_R<1.291077	timeLastTillSow_BLE<10.5
	Interrow.cm._BLE<40	nbMechWeeding_R>=3.664993	Interrow.cm._BLE<40
	propWeededArea_COLZA>=0.7693915		propWeededArea_COLZA<0.7693915
Situation	Situation.Gestion2>=0.	Situation.Gestion2<0.	Situation.Gestion2>=0.
		Situation.Stock2<0.5
