# Supplementary material for: Tracking Ideal Varieties and Cropping Techniques for Agroecological Weed Management: A Simulation-Based Study on Pea
Source: Front Plant Sci. 2022 Apr 4;13:809056. doi: 10.3389/fpls.2022.809056 (PMC9014269; doi:10.3389/fpls.2022.809056)
Supplement: Supplementary file 1 [file Data_Sheet_1.ZIP › BestBranches/BestBranches_P_Integrated_All.csv]

Spring	AnnualPea	All
		Variables	Scenario 1	Scenario 2	Scenario 3
		N (prop of total)	0.0383534872358617	0.00480436464313342	0.0479622165221286
		Mean [0,1]	0.625041884707344	0.584857486012156	0.566143239980449
		Mean indicator1 [0,1]	0.486019322313319	0.433956897535103	0.491175771313659
		Mean indicator2 [0,1]	0.389106331808713	0.320615560501367	0.422563722334968
		Mean indicator3 [0,1]	1	1	0.78469022629272
		Pea traits	WMearly<32.1475524733333	WMearly<32.1475524733333	WMearly<32.1475524733333
			tPhoto2<19.618463725	tPhoto2<19.618463725	tPhoto2<19.618463725
			LBRlate>=0.4584100975	LBRlate>=0.4584100975	LBRlate>=0.4584100975
			b_WMearly>=0.427420706	b_WMearly>=0.427420706	b_WMearly>=0.427420706
			b_RLHlate<3.1520728295	b_RLHlate<3.1520728295	b_RLHlate<3.1520728295
			mu_LBRlate>=-0.0925612373333333	mu_LBRlate>=-0.0925612373333333	mu_LBRlate>=-0.0925612373333333
			mu_HMmid>=0.220285889	mu_HMmid>=0.220285889	mu_HMmid>=0.220285889
			PeaFloweringTT>=161.15293325	PeaFloweringTT>=161.15293325	PeaFloweringTT>=161.15293325
		Pea techniques	nbHerbicides_POIS<1.5	nbHerbicides_POIS<1.5	nbHerbicides_POIS<1.5
			nbHerbicides_POIS<0.5	nbHerbicides_POIS<0.5	nbHerbicides_POIS>=0.5
			timeLastTillSow_POIS<82.25	timeLastTillSow_POIS>=82.25	timeLastTillSow_POIS<21.75
			PrimaryCropSowingDate_POIS<462.5	timeLastMechWeedingHarvest_POIS<35
			SowingDepth.cm._POIS<4.5
		Other-crop techniques	nbHerbicides_R<0.499772	nbHerbicides_R<0.499772	nbHerbicides_R>=0.499772
			nbHerbicides_BLE<0.5	nbHerbicides_BLE<0.5	nbHerbicides_BLE>=0.5
					WheatVariety in {CAPHORN,CEZANNE,ORVANTIS,VIRTUAL1,VIRTUAL2,VIRTUAL3,VIRTUAL4,VIRTUAL5,VIRTUAL6,VIRTUAL7,VIRTUAL8,VIRTUAL9}
		Situation	Situation.Gestion2>=0.	Situation.Gestion2>=0.	Situation.Gestion2<0.
Spring	Rotation	All
		Variables	Scenario 1	Scenario 2	Scenario 3
		N (prop of total)	0.00720980533525595	0.00144196106705119	0.00648882480173035
		Mean [0,1]	0.718195202629808	0.708754394853621	0.688978611557345
		Mean indicator1 [0,1]	0.37969381364626	0.390110222892732	0.365481822543865
		Mean indicator2 [0,1]	0.774891794243163	0.736152961668132	0.701454012128169
		Mean indicator3 [0,1]	1	1	1
		Pea parameters
		Pea techniques	nbHerbicides_POIS<0.5	nbHerbicides_POIS<0.5	nbHerbicides_POIS<0.5
			timeLastTillSow_POIS<98.25	timeLastTillSow_POIS>=98.25	timeLastTillSow_POIS<98.25
			timeHarvest1stTill_POIS>=23.5	MeanTillageDepth_POIS<1	timeHarvest1stTill_POIS<23.5
			meanMechWeedSpeed.km.h._POIS>=7.375	MaxTillageDepth_POIS<	timeSow1stMechWeeding_POIS>=41.5
			timeSow1stMechWeeding_POIS<50.5
		Other-crop techniques	nbHerbicides_R<1.41602	nbHerbicides_R<1.41602	nbHerbicides_R<1.41602
			nbHerbicides_R<0.499772	nbHerbicides_R<0.499772	nbHerbicides_R<0.499772
			nbHerbicides_BLE<0.5	nbHerbicides_BLE<0.5	nbHerbicides_BLE<0.5
			timeHarvest1stManure_COLZA<7.5		timeHarvest1stTill_COLZA<9
			MaxTillageDepth_COLZA<26.5		harvestDate_BLE>=195.5
		Situation	Situation.Gestion2>=0.	Situation.Gestion2>=0.	Situation.Gestion2>=0.
Winter	AnnualPea	All
		Variables	Scenario 1	Scenario 2	Scenario 3
		N (prop of total)	0.00810368029957288	0.00520741910947282	0.00105318588730911
		Mean [0,1]	0.617833558494089	0.604921655353545	0.600064635104602
		Mean indicator1 [0,1]	0.423334021056657	0.636684569955341	0.673705955370386
		Mean indicator2 [0,1]	0.43016665442561	0.393390169812571	0.34534287084471
		Mean indicator3 [0,1]	1	0.784690226292725	0.78114507909871
		Pea traits	mu_WMlate<0.2187790445	mu_WMlate<0.2187790445	mu_WMlate<0.2187790445
			PeaFloweringTT>=157.30000475	PeaFloweringTT>=157.30000475	PeaFloweringTT<157.30000475
			Epsi_b>=3.5432043485	Epsi_b<3.5432043485
			baseWaterPotential>=-2.225274058	baseWaterPotential<-2.225274058
			baseTempGerm>=-0.4445761355	baseTempGerm<-0.4445761355
			nonDormantMinimum.YOUNG_SEEDS.<0.9571494485	nonDormantMinimum.YOUNG_SEEDS.>=0.9571494485
			darknessReduction.YOUNG_SEEDS.<0.95	darknessReduction.YOUNG_SEEDS.>=0.95
			reductionSurface<0.523957025	reductionSurface>=0.523957025
			l50<59.593288395	l50>=59.593288395
			lb<1.9672111765	lb>=1.9672111765
			rb>=1.449	rb<1.449
			beta<-4.0624763105	beta>=-4.0624763105
			gamma<0.31882	gamma>=0.31882
			betaFineEarth<-1.084706289	betaFineEarth>=-1.084706289
			betaCompacted>=0.8431511275	betaCompacted<0.8431511275
			C0surface>=36.9938333	C0surface<36.9938333
			C0buried>=37.766129825	C0buried<37.766129825
			shootDiameter>=2.31	shootDiameter<2.31
			g0<21.581785385	g0>=21.581785385
			g50<30.86962433	g50>=30.86962433
			gb>=2.2564698955	gb<2.2564698955
			k_coef>=0.8849573645	k_coef<0.8849573645
			LA0>=2.402210	LA0<2.402210
				mu_LBRmid>=-0.0410626
				seedWeight>=127.9398765
				reductionDepth<0.0007975
				shootLength>=387.5218355
				rootLength>=58.1576275
				r50>=107.750408
				RGR>=0.015466
				TTcot<49.3500005
				TTplant<48.8500005
				TTflo<760.5
				TTmat>=580
				tPhoto2<21
				tPhoto3<25
				tPhoto4<31.75
				max_height<141.3499985
				max_width<92.4000015
				soilPen>=0.8596445
				SLAearly<262.9855195
				SLAmid<243.8051362
				LBRearly>=0.759511
				LBRlate<0.550392
		Pea techniques	nbHerbicides_POIS<2.5	nbHerbicides_POIS<2.5	nbHerbicides_POIS<2.5
			nbHerbicides_POIS<1.5	nbHerbicides_POIS<1.5	nbHerbicides_POIS<1.5
			nbHerbicides_POIS<0.5	nbHerbicides_POIS>=0.5
				timeLastTillSow_POIS<46.5
				nbMechWeeding_POIS>=2.5
		Other-crop techniques	nbIncropHerbicides_BLE<0.5	nbHerbicides_BLE>=0.5	maxTillageDepth_R<13.5
			nbHerbicides_R<0.499772	nbHerbicides_R>=0.499772
			nbInCropHerbicides_R<0.499772
			nbHerbicides_BLE<0.5
		Situation	Situation.Gestion2>=0.	Situation.Gestion2<0.
				Situation.Stock2<0.5
Winter	Rotation	All
		Variables	Scenario 1	Scenario 2	Scenario 3
		N (prop of total)	0.000905715062041482	0.0276243093922652	0.00498143284122815
		Mean [0,1]	0.660354632960752	0.66003167702206	0.638868379272925
		Mean indicator1 [0,1]	0.444810803204251	0.358286218185155	0.348904676421999
		Mean indicator2 [0,1]	0.797734306049127	0.621808812881023	0.567700461396777
		Mean indicator3 [0,1]	0.738518789628878	1	1
		Pea traits	tFrostMid3>=-22.143787425	RLHearly<0.546415172
			LBRlate<0.52699861883333
		Pea techniques	nbHerbicides_POIS>=0.5	nbHerbicides_POIS<0.5	nbHerbicides_POIS<0.5
			Frequency_POIS<0.4164765
			timeLastMechWeedingHarvest_POIS<37.5
		Other-crop techniques	nbHerbicides_R<1.7075535	nbHerbicides_R<1.7075535	nbHerbicides_R<1.7075535
			nbHerbicides_R>=0.499772	nbHerbicides_R<0.499772	nbHerbicides_R<0.499772
			nbHerbicides_BLE>=0.5	nbHerbicides_BLE<0.5	nbHerbicides_BLE<0.5
			CropRotationLength_R>=2.5	timeLastTillSow_COLZA<10.5	timeLastTillSow_COLZA<10.5
			Frequency_BLE<0.4164765	timeLastTillSow_BLE<25.5	timeLastTillSow_BLE>=25.5
			Frequency_COLZA>=0.0832955	timeSow1stMechWeeding_COLZA<200.25	harvestDate_BLE>=213.5
			nbNonSystemicHerbicides_R<0.7913055
			nbHerbicides_R<1.41602
			nbHerbDicotSup50_BLE<1.5
			SummerPlough_R>=0.70801
		Situation	Situation.Gestion2<0.	Situation.Gestion2>=0.	Situation.Gestion2>=0.
			Situation.Stock2<0.5
			Situation.Rotation1<0.
