# Supplementary material for: Tracking Ideal Varieties and Cropping Techniques for Agroecological Weed Management: A Simulation-Based Study on Pea
Source: Front Plant Sci. 2022 Apr 4;13:809056. doi: 10.3389/fpls.2022.809056 (PMC9014269; doi:10.3389/fpls.2022.809056)
Supplement: Supplementary file 1 [file Data_Sheet_1.ZIP › BestBranches/BestBranches_P_Integrated_Spring_AnnualPea_All.csv]

Variables	Scenario 1	Scenario 2	Scenario 3
N (prop of total)	0.0383534872358617	0.00480436464313342	0.0479622165221286
Mean [0,1]	0.625041884707344	0.584857486012156	0.566143239980449
Mean indicator1 [0,1]	0.486019322313319	0.433956897535103	0.491175771313659
Mean indicator2 [0,1]	0.389106331808713	0.320615560501367	0.422563722334968
Mean indicator3 [0,1]	1	1	0.78469022629272
Pea traits	WMearly<32.1475524733333	WMearly<32.1475524733333	WMearly<32.1475524733333
	tPhoto2<19.618463725	tPhoto2<19.618463725	tPhoto2<19.618463725
	LBRlate>=0.4584100975	LBRlate>=0.4584100975	LBRlate>=0.4584100975
	b_WMearly>=0.427420706	b_WMearly>=0.427420706	b_WMearly>=0.427420706
	b_RLHlate<3.1520728295	b_RLHlate<3.1520728295	b_RLHlate<3.1520728295
	mu_LBRlate>=-0.0925612373333333	mu_LBRlate>=-0.0925612373333333	mu_LBRlate>=-0.0925612373333333
	mu_HMmid>=0.220285889	mu_HMmid>=0.220285889	mu_HMmid>=0.220285889
	PeaFloweringTT>=161.15293325	PeaFloweringTT>=161.15293325	PeaFloweringTT>=161.15293325
Pea techniques	nbHerbicides_POIS<1.5	nbHerbicides_POIS<1.5	nbHerbicides_POIS<1.5
	nbHerbicides_POIS<0.5	nbHerbicides_POIS<0.5	nbHerbicides_POIS>=0.5
	timeLastTillSow_POIS<82.25	timeLastTillSow_POIS>=82.25	timeLastTillSow_POIS<21.75
	PrimaryCropSowingDate_POIS<462.5	timeLastMechWeedingHarvest_POIS<35
	SowingDepth.cm._POIS<4.5
Other-crop techniques	nbHerbicides_R<0.499772	nbHerbicides_R<0.499772	nbHerbicides_R>=0.499772
	nbHerbicides_BLE<0.5	nbHerbicides_BLE<0.5	nbHerbicides_BLE>=0.5
			WheatVariety in {CAPHORN,CEZANNE,ORVANTIS,VIRTUAL1,VIRTUAL2,VIRTUAL3,VIRTUAL4,VIRTUAL5,VIRTUAL6,VIRTUAL7,VIRTUAL8,VIRTUAL9}
Situation	Situation.Gestion2>=0.	Situation.Gestion2>=0.	Situation.Gestion2<0.
