# Supplementary material for: Tracking Ideal Varieties and Cropping Techniques for Agroecological Weed Management: A Simulation-Based Study on Pea
Source: Front Plant Sci. 2022 Apr 4;13:809056. doi: 10.3389/fpls.2022.809056 (PMC9014269; doi:10.3389/fpls.2022.809056)
Supplement: Supplementary file 1 [file Data_Sheet_1.ZIP › BestBranches/BestBranches_P_Integrated_Spring_Rotation_All.csv]

Variables;Scenario 1 ;Scenario 2 ;Scenario 3
N (prop of total);0.00720980533525595;0.00144196106705119;0.00648882480173035
Mean [0	1];0.718195202629808;0.708754394853621;0.688978611557345
Mean indicator1 [0	1];0.37969381364626;0.390110222892732;0.365481822543865
Mean indicator2 [0	1];0.774891794243163;0.736152961668132;0.701454012128169
Mean indicator3 [0	1];1;1;1
Pea parameters;
Pea techniques;nbHerbicides_POIS<0.5;nbHerbicides_POIS<0.5;nbHerbicides_POIS<0.5
;timeLastTillSow_POIS<98.25;timeLastTillSow_POIS>=98.25;timeLastTillSow_POIS<98.25
;timeHarvest1stTill_POIS>=23.5;MeanTillageDepth_POIS<1;timeHarvest1stTill_POIS<23.5
;meanMechWeedSpeed.km.h._POIS>=7.375;MaxTillageDepth_POIS<;timeSow1stMechWeeding_POIS>=41.5
;timeSow1stMechWeeding_POIS<50.5; ;
Other-crop techniques;nbHerbicides_R<1.41602;nbHerbicides_R<1.41602;nbHerbicides_R<1.41602
;nbHerbicides_R<0.499772;nbHerbicides_R<0.499772;nbHerbicides_R<0.499772
;nbHerbicides_BLE<0.5;nbHerbicides_BLE<0.5;nbHerbicides_BLE<0.5
;timeHarvest1stManure_COLZA<7.5; ;timeHarvest1stTill_COLZA<9
;MaxTillageDepth_COLZA<26.5; ;harvestDate_BLE>=195.5
Situation;Situation.Gestion2>=0.;Situation.Gestion2>=0.;Situation.Gestion2>=0.
