# Supplementary material for: Tracking Ideal Varieties and Cropping Techniques for Agroecological Weed Management: A Simulation-Based Study on Pea
Source: Front Plant Sci. 2022 Apr 4;13:809056. doi: 10.3389/fpls.2022.809056 (PMC9014269; doi:10.3389/fpls.2022.809056)
Supplement: Supplementary file 1 [file Data_Sheet_1.ZIP › BestBranches/BestBranches_P_Integrated_Winter_Rotation_All.csv]

Variables	Scenario 1	Scenario 2	Scenario 3
N (prop of total)	0.000905715062041482	0.0276243093922652	0.00498143284122815
Mean [0,1]	0.660354632960752	0.66003167702206	0.638868379272925
Mean indicator1 [0,1]	0.444810803204251	0.358286218185155	0.348904676421999
Mean indicator2 [0,1]	0.797734306049127	0.621808812881023	0.567700461396777
Mean indicator3 [0,1]	0.738518789628878	1	1
Pea traits	tFrostMid3>=-22.143787425	RLHearly<0.546415172
	LBRlate<0.52699861883333
Pea techniques	nbHerbicides_POIS>=0.5	nbHerbicides_POIS<0.5	nbHerbicides_POIS<0.5
	Frequency_POIS<0.4164765
	timeLastMechWeedingHarvest_POIS<37.5
Other-crop techniques	nbHerbicides_R<1.7075535	nbHerbicides_R<1.7075535	nbHerbicides_R<1.7075535
	nbHerbicides_R>=0.499772	nbHerbicides_R<0.499772	nbHerbicides_R<0.499772
	nbHerbicides_BLE>=0.5	nbHerbicides_BLE<0.5	nbHerbicides_BLE<0.5
	CropRotationLength_R>=2.5	timeLastTillSow_COLZA<10.5	timeLastTillSow_COLZA<10.5
	Frequency_BLE<0.4164765	timeLastTillSow_BLE<25.5	timeLastTillSow_BLE>=25.5
	Frequency_COLZA>=0.0832955	timeSow1stMechWeeding_COLZA<200.25	harvestDate_BLE>=213.5
	nbNonSystemicHerbicides_R<0.7913055
	nbHerbicides_R<1.41602
	nbHerbDicotSup50_BLE<1.5
	SummerPlough_R>=0.70801
Situation	Situation.Gestion2<0.	Situation.Gestion2>=0.	Situation.Gestion2>=0.
	Situation.Stock2<0.5
	Situation.Rotation1<0.
