# Supplementary material for: Tracking Ideal Varieties and Cropping Techniques for Agroecological Weed Management: A Simulation-Based Study on Pea
Source: Front Plant Sci. 2022 Apr 4;13:809056. doi: 10.3389/fpls.2022.809056 (PMC9014269; doi:10.3389/fpls.2022.809056)
Supplement: Supplementary file 1 [file Data_Sheet_1.ZIP › BestBranches/BestBranches_P_Production_All.csv]

Spring	AnnualPea	All
		Variables	Scenario 1	Scenario 2	Scenario 3
		N (prop of total)	0.0491429502056105	0.0112373274703799	0.00447864500631082
		Mean [0,1]	0.481209489876105	0.475624569790387	0.470662053678537
		Mean indicator1 [0,1]	0.507457085544597	0.513707648791709	0.487328231601894
		Mean indicator2 [0,1]	0.454961894207612	0.437541490789065	0.453995875755179
		Pea traits	b_WMearly>=0.427420706	b_WMearly>=0.427420706	b_WMearly>=0.427420706
			tPhoto2<19.618463725	tPhoto2<19.618463725	tPhoto2<19.618463725
			LBRlate>=0.4584100975	LBRlate>=0.4584100975	LBRlate>=0.4584100975
			WMearly<32.1475524733333	WMearly<32.1475524733333	WMearly<32.1475524733333
			b_RLHlate<3.1520728295	b_RLHlate<3.1520728295	b_RLHlate<3.1520728295
			mu_LBRlate>=-0.0925612373333333	mu_LBRlate>=-0.0925612373333333	mu_LBRlate>=-0.0925612373333333
			mu_HMmid>=0.220285889	mu_HMmid>=0.220285889	mu_HMmid>=0.220285889
			PeaFloweringTT>=161.640782458333	PeaFloweringTT>=161.640782458333	PeaFloweringTT>=161.640782458333
			WMlate>=18.8645127716667
			reductionDepth<0.000601853
			shootLength>=425.6018531
			rootLength>=63.432701
			r50>=118.8783305
			g0<16.30872567
			RGR>=0.021256
			Emax>=291.621472
			rateDepth>=14.03784256
			rateWidth>=5.876623818
			rateCyl<0.1334239895
			RBR<0.183659901
			b_RBR<0.6884265
			SLAearly<183.0921405
			SLAmid<165.6574235
			SLAlate<92.2190084416667
			LBRearly<0.747827906666667
			LBRmid<0.7633937239
			LBRlate>=0.571033333333333
			HMearly>=18.4302254505
			HMmid>=20.02867244
		Pea techniques	timeLastTillSow_POIS<38.5	timeLastTillSow_POIS>=38.5	timeLastTillSow_POIS<38.5
			timeHarvest1stTill_POIS>=3.5	PrimaryCropSowingDate_POIS<436	winterTillage_POIS>=3.
			MeanTillageDepth_POIS>=7.0416665	Interrow.cm._POIS<32
				summerTillage_POIS>=0.5
		Other-crop techniques	WheatVariety in {CAPHORN,CEZANNE,ORVANTIS,VIRTUAL1,VIRTUAL2,VIRTUAL3,VIRTUAL4,VIRTUAL5,VIRTUAL6,VIRTUAL7,VIRTUAL8,VIRTUAL9}		WheatVariety in {ORVANTIS,VIRTUAL1,VIRTUAL10,VIRTUAL4,VIRTUAL7,VIRTUAL9}
					WinterTillage_R>=1.1661345
					WinterTillage_R<2.1656775
		Situation	Situation.Stock2<0.5	Situation.Stock2>=0.5	Situation.Stock2>=0.5
Spring	Rotation	All
		Variables	Scenario 1	Scenario 2	Scenario 3
		N (prop of total)	0.00288392213410238	0.00144196106705119	0.0144196106705119
		Mean [0,1]	0.695359229621471	0.638851294890868	0.604918192598926
		Mean indicator1 [0,1]	0.633874249522335	0.569916668665498	0.427047030072528
		Mean indicator2 [0,1]	0.756844209720607	0.707785921116237	0.782789355125324
		Pea traits	PeaFloweringTT>=179.8436355	PeaFloweringTT>=179.8436355	mu_LBRlate>=-0.0925612373333333
			tPhoto2<19.618463725	tPhoto2<19.618463725	tPhoto2<19.618463725
			LBRlate>=0.4584100975	LBRlate>=0.4584100975	LBRlate>=0.4584100975
			WMearly<32.1475524733333	WMearly<32.1475524733333	WMearly<32.1475524733333
			b_WMearly>=0.427420706	b_WMearly>=0.427420706	b_WMearly>=0.427420706
			b_RLHlate<3.1520728295	b_RLHlate<3.1520728295	b_RLHlate<3.1520728295
			mu_LBRlate>=-0.0925612373333333	mu_LBRlate>=-0.0925612373333333	mu_HMmid>=0.220285889
			mu_HMmid>=0.220285889	mu_HMmid>=0.220285889
		Pea techniques	timeLastTillSow_POIS<21.75	timeLastTillSow_POIS<21.75
			bRolling_POIS<0.5	Frequency_POIS>=0.3331815
			Frequency_POIS>=0.3331815	MeanTillageDepth_POIS>=14.4583335
			PrimaryCropSowingDate_POIS<407.5	timeLastHerbicideHarvest_POIS<71.5
		Other-crop techniques	Frequency_COLZA<0.2082385	Frequency_COLZA<0.2082385	harvestDate_BLE>=163.5
			harvestDate_BLE>=210.5	harvestDate_BLE<210.5	harvestDate_BLE>=207.5
			timeLastTillSow_BLE<9.	nbIncropHerbicides_BLE>=3.5
			nbInCropHerbicides_R>=2.3322685	nbHerbicides_BLE>=3.
			nbHerbicides_R>=2.3322685	winterTillage_BLE<1.5
			CropRotationLength_R<4	nbRootOnlyHerbicides_R>=0.832953
			Frequency_BLE>=0.3331815	CropRotationLength_R<4
			Frequency_COLZA<0.0832955	Frequency_BLE>=0.3331815
			Frequency_MAIS<0.0832955	nbPseudorootHerbicides_BLE<0.5
			Frequency_ORGE<0.0832955	timeSow1stHerbicide_BLE>=64
			Frequency_TOURNESOL<0.0832955	Frequency_COLZA<0.0832955
				Frequency_MAIS<0.0832955
				Frequency_ORGE<0.0832955
				Frequency_TOURNESOL<0.0832955
		Situation	Situation.Stock2<0.5	Situation.Stock2<0.5	Situation.Stock2>=0.5
			Situation.Rotation1>=0.5	Situation.Rotation1>=0.5
			Situation.Rotation4<0.	Situation.Rotation4<0.
Winter	AnnualPea	All
		Variables	Scenario 1	Scenario 2	Scenario 3
		N (prop of total)	0.000585103270727283	0.00289626119010005	0.00444678485752735
		Mean [0,1]	0.533004385226749	0.527995342863041	0.516720126009606
		Mean indicator1 [0,1]	0.69243257761855	0.749754552156364	0.634973716995744
		Mean indicator2 [0,1]	0.373576192834948	0.306236133569718	0.398466535023468
		Pea traits	b_HMmid>=0.1757715882	b_HMmid>=0.1757715882	b_HMmid>=0.1757715882
			b_WMmid>=0.3630135298	b_WMmid>=0.3630135298	b_WMmid>=0.3630135298
				PeaFloweringTT>=125.03333675	PeaFloweringTT>=125.03333675
				SLAmid>=212.66279746	SLAmid>=212.66279746
				se_LA<0.5640330625	se_LA<0.5640330625
				LBRmid<0.7556809	LBRmid<0.7556809
				HMmid>=17.8634076892	HMmid>=17.8634076892
				RLHlate<0.5146842405	RLHlate<0.5146842405
				mu_SLAearly<0.0860170931666667	mu_SLAearly<0.0860170931666667
				mu_SLAmid<0.2434158	mu_SLAmid<0.2434158
				mu_SLAlate<0.585247695	mu_SLAlate<0.585247695
				mu_LBRmid>=-0.0987870431	mu_LBRmid>=-0.0987870431
				mu_HMearly<0.0844054715	mu_HMearly<0.0844054715
				mu_WMearly<0.00328066666666667	mu_WMearly<0.00328066666666667
				mu_WMlate<0.1318640445	mu_WMlate<0.1318640445
				mu_RLHlate<0.00691624	mu_RLHlate<0.00691624
		Pea techniques	timeLastTillSow_POIS>=40.5	timeLastTillSow_POIS<22.5	timeLastTillSow_POIS<22.5
			PrimaryCropSowingDate_POIS<418.5	winterTillage_POIS>=2.5	winterTillage_POIS>=2.5
			PrimaryCropSowingDate_POIS>=402.5		PrimaryCropSowingDate_POIS>=387.5
			SowingDensity.seeds.m2._POIS<28.5
			nbRolling_POIS>=1.5
			winterTillage_POIS>=1.
		Other-crop techniques	WheatVariety in {CEZANNE,VIRTUAL1,VIRTUAL10,VIRTUAL3,VIRTUAL5,VIRTUAL6}	SummerPlough_R>=0.832953	SummerPlough_R<0.832953
			timeHarvest1stTill_COLZA<1.5		SowingDepth.cm._BLE>=1.5
			nbRolling_R>=0.9995435
			nbShreddingFallow.Broyage._R>=0.832953
			harvestDate_BLE>=225.5
			timeLastHerbicideHarvest_BLE>=241.25
		Situation	Situation.Stock2>=0.5	Situation.Stock2<0.5	Situation.Stock2<0.5
Winter	Rotation	All
		Variables	Scenario 1	Scenario 2	Scenario 3
		N (prop of total)	0.000905715062041482	0.00135857259306222	0.00181143012408296
		Mean [0,1]	0.726920926474095	0.611985066785483	0.605748827139585
		Mean indicator1 [0,1]	0.633238789037297	0.442083475964197	0.365445173891395
		Mean indicator2 [0,1]	0.820603063910892	0.781886657606768	0.846052480387775
		Pea traits	b_HMmid<0.1757715882	mu_WMlate<0.2187790445	mu_WMlate>=0.2187790445
			max_height<100.39672038		PeaFloweringTT>=489.12496575
			seedWeight>=164.8037536		RLHearly<0.564194526666667
			baseWaterPotential>=-2.225274058		b_WMmid>=0.3958476145
			baseTempGerm>=-0.4445761355		mu_SLAlate>=0.60686386166666
			nonDormantMinimum.YOUNG_SEEDS.<0.9571494485
			darknessReduction.YOUNG_SEEDS.<0.95
			reductionDepth>=0.0008395
			reductionSurface<0.523957025
			shootLength<391.6295654
			l50<59.593288395
			lb<1.9672111765
			r50>=115.52390215
			rb>=1.449
			beta<-4.0624763105
			gamma<0.31882
			betaFineEarth<-1.084706289
			betaCompacted>=0.8431511275
			C0surface>=36.9938333
			C0buried>=37.766129825
			shootDiameter>=2.31
			g0<21.58178538
		Pea techniques	Frequency_POIS>=0.3331815	timeLastTillSow_POIS>=20.5
		Other-crop techniques	Frequency_COLZA<0.2082385	Frequency_COLZA>=0.2082385	Frequency_COLZA>=0.2082385
			CropRotationLength_R<4	timeLastTillSow_COLZA<8.5	nbTillageOtherThanPloughOrRoll_R>=3.7066405
			Frequency_BLE>=0.3331815	propWeededArea_BLE>=0.666195	nbMechWeeding_R<3.4984025
			Frequency_COLZA<0.0832955	PrimaryCropSowingDate_COLZA<257	MaxTillageDepth_COLZA>=8.5
			Frequency_MAIS<0.0832955	meanMechWeedDepth.cm._R>=3.7222225	harvestDate_BLE>=223.5
			Frequency_ORGE<0.0832955		nbHerbMonocotSup50_BLE>=1.5
			Frequency_TOURNESOL<0.0832955
			nbRolling_R>=1.2494295
		Situation	Situation.Stock2<0.5	Situation.Stock2<0.5	Situation.Stock2<0.5
			Situation.Rotation1>=0.5
			Situation.Rotation4<0.
