# Supplementary material for: Tracking Ideal Varieties and Cropping Techniques for Agroecological Weed Management: A Simulation-Based Study on Pea
Source: Front Plant Sci. 2022 Apr 4;13:809056. doi: 10.3389/fpls.2022.809056 (PMC9014269; doi:10.3389/fpls.2022.809056)
Supplement: Supplementary file 1 [file Data_Sheet_1.ZIP › BestBranches/BestBranches_P_Production_Spring_AnnualPea_All.csv]

Variables	Scenario 1	Scenario 2	Scenario 3
N (prop of total)	0.0491429502056105	0.0112373274703799	0.00447864500631082
Mean [0,1]	0.481209489876105	0.475624569790387	0.470662053678537
Mean indicator1 [0,1]	0.507457085544597	0.513707648791709	0.487328231601894
Mean indicator2 [0,1]	0.454961894207612	0.437541490789065	0.453995875755179
Pea traits	b_WMearly>=0.427420706	b_WMearly>=0.427420706	b_WMearly>=0.427420706
	tPhoto2<19.618463725	tPhoto2<19.618463725	tPhoto2<19.618463725
	LBRlate>=0.4584100975	LBRlate>=0.4584100975	LBRlate>=0.4584100975
	WMearly<32.1475524733333	WMearly<32.1475524733333	WMearly<32.1475524733333
	b_RLHlate<3.1520728295	b_RLHlate<3.1520728295	b_RLHlate<3.1520728295
	mu_LBRlate>=-0.0925612373333333	mu_LBRlate>=-0.0925612373333333	mu_LBRlate>=-0.0925612373333333
	mu_HMmid>=0.220285889	mu_HMmid>=0.220285889	mu_HMmid>=0.220285889
	PeaFloweringTT>=161.640782458333	PeaFloweringTT>=161.640782458333	PeaFloweringTT>=161.640782458333
	WMlate>=18.8645127716667
	reductionDepth<0.000601853
	shootLength>=425.6018531
	rootLength>=63.432701
	r50>=118.8783305
	g0<16.30872567
	RGR>=0.021256
	Emax>=291.621472
	rateDepth>=14.03784256
	rateWidth>=5.876623818
	rateCyl<0.1334239895
	RBR<0.183659901
	b_RBR<0.6884265
	SLAearly<183.0921405
	SLAmid<165.6574235
	SLAlate<92.2190084416667
	LBRearly<0.747827906666667
	LBRmid<0.7633937239
	LBRlate>=0.571033333333333
	HMearly>=18.4302254505
	HMmid>=20.02867244
Pea techniques	timeLastTillSow_POIS<38.5	timeLastTillSow_POIS>=38.5	timeLastTillSow_POIS<38.5
	timeHarvest1stTill_POIS>=3.5	PrimaryCropSowingDate_POIS<436	winterTillage_POIS>=3.
	MeanTillageDepth_POIS>=7.0416665	Interrow.cm._POIS<32
		summerTillage_POIS>=0.5
Other-crop techniques	WheatVariety in {CAPHORN,CEZANNE,ORVANTIS,VIRTUAL1,VIRTUAL2,VIRTUAL3,VIRTUAL4,VIRTUAL5,VIRTUAL6,VIRTUAL7,VIRTUAL8,VIRTUAL9}		WheatVariety in {ORVANTIS,VIRTUAL1,VIRTUAL10,VIRTUAL4,VIRTUAL7,VIRTUAL9}
			WinterTillage_R>=1.1661345
			WinterTillage_R<2.1656775
Situation	Situation.Stock2<0.5	Situation.Stock2>=0.5	Situation.Stock2>=0.5
