# Supplementary material for: Tracking Ideal Varieties and Cropping Techniques for Agroecological Weed Management: A Simulation-Based Study on Pea
Source: Front Plant Sci. 2022 Apr 4;13:809056. doi: 10.3389/fpls.2022.809056 (PMC9014269; doi:10.3389/fpls.2022.809056)
Supplement: Supplementary file 1 [file Data_Sheet_1.ZIP › BestBranches/BestBranches_P_Production_Spring_Rotation_All.csv]

Variables	Scenario 1	Scenario 2	Scenario 3
N (prop of total)	0.00288392213410238	0.00144196106705119	0.0144196106705119
Mean [0,1]	0.695359229621471	0.638851294890868	0.604918192598926
Mean indicator1 [0,1]	0.633874249522335	0.569916668665498	0.427047030072528
Mean indicator2 [0,1]	0.756844209720607	0.707785921116237	0.782789355125324
Pea traits	PeaFloweringTT>=179.8436355	PeaFloweringTT>=179.8436355	mu_LBRlate>=-0.0925612373333333
	tPhoto2<19.618463725	tPhoto2<19.618463725	tPhoto2<19.618463725
	LBRlate>=0.4584100975	LBRlate>=0.4584100975	LBRlate>=0.4584100975
	WMearly<32.1475524733333	WMearly<32.1475524733333	WMearly<32.1475524733333
	b_WMearly>=0.427420706	b_WMearly>=0.427420706	b_WMearly>=0.427420706
	b_RLHlate<3.1520728295	b_RLHlate<3.1520728295	b_RLHlate<3.1520728295
	mu_LBRlate>=-0.0925612373333333	mu_LBRlate>=-0.0925612373333333	mu_HMmid>=0.220285889
	mu_HMmid>=0.220285889	mu_HMmid>=0.220285889
Pea techniques	timeLastTillSow_POIS<21.75	timeLastTillSow_POIS<21.75
	bRolling_POIS<0.5	Frequency_POIS>=0.3331815
	Frequency_POIS>=0.3331815	MeanTillageDepth_POIS>=14.4583335
	PrimaryCropSowingDate_POIS<407.5	timeLastHerbicideHarvest_POIS<71.5
Other-crop techniques	Frequency_COLZA<0.2082385	Frequency_COLZA<0.2082385	harvestDate_BLE>=163.5
	harvestDate_BLE>=210.5	harvestDate_BLE<210.5	harvestDate_BLE>=207.5
	timeLastTillSow_BLE<9.	nbIncropHerbicides_BLE>=3.5
	nbInCropHerbicides_R>=2.3322685	nbHerbicides_BLE>=3.
	nbHerbicides_R>=2.3322685	winterTillage_BLE<1.5
	CropRotationLength_R<4	nbRootOnlyHerbicides_R>=0.832953
	Frequency_BLE>=0.3331815	CropRotationLength_R<4
	Frequency_COLZA<0.0832955	Frequency_BLE>=0.3331815
	Frequency_MAIS<0.0832955	nbPseudorootHerbicides_BLE<0.5
	Frequency_ORGE<0.0832955	timeSow1stHerbicide_BLE>=64
	Frequency_TOURNESOL<0.0832955	Frequency_COLZA<0.0832955
		Frequency_MAIS<0.0832955
		Frequency_ORGE<0.0832955
		Frequency_TOURNESOL<0.0832955
Situation	Situation.Stock2<0.5	Situation.Stock2<0.5	Situation.Stock2>=0.5
	Situation.Rotation1>=0.5	Situation.Rotation1>=0.5
	Situation.Rotation4<0.	Situation.Rotation4<0.
