# Supplementary material for: Tracking Ideal Varieties and Cropping Techniques for Agroecological Weed Management: A Simulation-Based Study on Pea
Source: Front Plant Sci. 2022 Apr 4;13:809056. doi: 10.3389/fpls.2022.809056 (PMC9014269; doi:10.3389/fpls.2022.809056)
Supplement: Supplementary file 1 [file Data_Sheet_1.ZIP › BestBranches/BestBranches_P_Production_Winter_AnnualPea_All.csv]

Variables	Scenario 1	Scenario 2	Scenario 3
N (prop of total)	0.000585103270727283	0.00289626119010005	0.00444678485752735
Mean [0,1]	0.533004385226749	0.527995342863041	0.516720126009606
Mean indicator1 [0,1]	0.69243257761855	0.749754552156364	0.634973716995744
Mean indicator2 [0,1]	0.373576192834948	0.306236133569718	0.398466535023468
Pea traits	b_HMmid>=0.1757715882	b_HMmid>=0.1757715882	b_HMmid>=0.1757715882
	b_WMmid>=0.3630135298	b_WMmid>=0.3630135298	b_WMmid>=0.3630135298
		PeaFloweringTT>=125.03333675	PeaFloweringTT>=125.03333675
		SLAmid>=212.66279746	SLAmid>=212.66279746
		se_LA<0.5640330625	se_LA<0.5640330625
		LBRmid<0.7556809	LBRmid<0.7556809
		HMmid>=17.8634076892	HMmid>=17.8634076892
		RLHlate<0.5146842405	RLHlate<0.5146842405
		mu_SLAearly<0.0860170931666667	mu_SLAearly<0.0860170931666667
		mu_SLAmid<0.2434158	mu_SLAmid<0.2434158
		mu_SLAlate<0.585247695	mu_SLAlate<0.585247695
		mu_LBRmid>=-0.0987870431	mu_LBRmid>=-0.0987870431
		mu_HMearly<0.0844054715	mu_HMearly<0.0844054715
		mu_WMearly<0.00328066666666667	mu_WMearly<0.00328066666666667
		mu_WMlate<0.1318640445	mu_WMlate<0.1318640445
		mu_RLHlate<0.00691624	mu_RLHlate<0.00691624
Pea techniques	timeLastTillSow_POIS>=40.5	timeLastTillSow_POIS<22.5	timeLastTillSow_POIS<22.5
	PrimaryCropSowingDate_POIS<418.5	winterTillage_POIS>=2.5	winterTillage_POIS>=2.5
	PrimaryCropSowingDate_POIS>=402.5		PrimaryCropSowingDate_POIS>=387.5
	SowingDensity.seeds.m2._POIS<28.5
	nbRolling_POIS>=1.5
	winterTillage_POIS>=1.
Other-crop techniques	WheatVariety in {CEZANNE,VIRTUAL1,VIRTUAL10,VIRTUAL3,VIRTUAL5,VIRTUAL6}	SummerPlough_R>=0.832953	SummerPlough_R<0.832953
	timeHarvest1stTill_COLZA<1.5		SowingDepth.cm._BLE>=1.5
	nbRolling_R>=0.9995435
	nbShreddingFallow.Broyage._R>=0.832953
	harvestDate_BLE>=225.5
	timeLastHerbicideHarvest_BLE>=241.25
Situation	Situation.Stock2>=0.5	Situation.Stock2<0.5	Situation.Stock2<0.5
