# Supplementary material for: Tracking Ideal Varieties and Cropping Techniques for Agroecological Weed Management: A Simulation-Based Study on Pea
Source: Front Plant Sci. 2022 Apr 4;13:809056. doi: 10.3389/fpls.2022.809056 (PMC9014269; doi:10.3389/fpls.2022.809056)
Supplement: Supplementary file 1 [file Data_Sheet_1.ZIP › BestBranches/BestBranches_P_Production_Winter_Rotation_All.csv]

Variables	Scenario 1	Scenario 2	Scenario 3
N (prop of total)	0.000905715062041482	0.00135857259306222	0.00181143012408296
Mean [0,1]	0.726920926474095	0.611985066785483	0.605748827139585
Mean indicator1 [0,1]	0.633238789037297	0.442083475964197	0.365445173891395
Mean indicator2 [0,1]	0.820603063910892	0.781886657606768	0.846052480387775
Pea traits	b_HMmid<0.1757715882	mu_WMlate<0.2187790445	mu_WMlate>=0.2187790445
	max_height<100.39672038		PeaFloweringTT>=489.12496575
	seedWeight>=164.8037536		RLHearly<0.564194526666667
	baseWaterPotential>=-2.225274058		b_WMmid>=0.3958476145
	baseTempGerm>=-0.4445761355		mu_SLAlate>=0.60686386166666
	nonDormantMinimum.YOUNG_SEEDS.<0.9571494485
	darknessReduction.YOUNG_SEEDS.<0.95
	reductionDepth>=0.0008395
	reductionSurface<0.523957025
	shootLength<391.6295654
	l50<59.593288395
	lb<1.9672111765
	r50>=115.52390215
	rb>=1.449
	beta<-4.0624763105
	gamma<0.31882
	betaFineEarth<-1.084706289
	betaCompacted>=0.8431511275
	C0surface>=36.9938333
	C0buried>=37.766129825
	shootDiameter>=2.31
	g0<21.58178538
Pea techniques	Frequency_POIS>=0.3331815	timeLastTillSow_POIS>=20.5
Other-crop techniques	Frequency_COLZA<0.2082385	Frequency_COLZA>=0.2082385	Frequency_COLZA>=0.2082385
	CropRotationLength_R<4	timeLastTillSow_COLZA<8.5	nbTillageOtherThanPloughOrRoll_R>=3.7066405
	Frequency_BLE>=0.3331815	propWeededArea_BLE>=0.666195	nbMechWeeding_R<3.4984025
	Frequency_COLZA<0.0832955	PrimaryCropSowingDate_COLZA<257	MaxTillageDepth_COLZA>=8.5
	Frequency_MAIS<0.0832955	meanMechWeedDepth.cm._R>=3.7222225	harvestDate_BLE>=223.5
	Frequency_ORGE<0.0832955		nbHerbMonocotSup50_BLE>=1.5
	Frequency_TOURNESOL<0.0832955
	nbRolling_R>=1.2494295
Situation	Situation.Stock2<0.5	Situation.Stock2<0.5	Situation.Stock2<0.5
	Situation.Rotation1>=0.5
	Situation.Rotation4<0.
