# Supplementary material for: Tracking Ideal Varieties and Cropping Techniques for Agroecological Weed Management: A Simulation-Based Study on Pea
Source: Front Plant Sci. 2022 Apr 4;13:809056. doi: 10.3389/fpls.2022.809056 (PMC9014269; doi:10.3389/fpls.2022.809056)
Supplement: Supplementary file 1 [file Data_Sheet_1.ZIP › BestBranches/BestBranches_SpeciesRichness_All.csv]

Spring	AnnualPea	All
		Variables	Scenario 1	Scenario 2	Scenario 3
		N (prop of total)	0.0803713203859778	0.0262204307642197	0.0015878832295102
		Mean [0,1]	0.990037149611616	0.953933747412008	0.952991452991453
		Pea parameters
		Pea techniques	timeLastTillSow_POIS<227.25	timeLastTillSow_POIS<227.25	timeLastTillSow_POIS<227.25
			MeanTillageDepth_POIS>=9.8333335	MeanTillageDepth_POIS<9.8333335	PrimaryCropSowingDate_POIS>=427
				MeanTillageDepth_POIS<9.5833335	SowingDepth.cm._POIS>=2
				summerTillage_POIS<	nbPloughing_POIS>=0.5
					MeanTillageDepth_POIS>=12.125
					MaxTillageDepth_POIS>=1
		Other-crop techniques	winterTillage_BLE<3.5	winterTillage_BLE<3.5	winterTillage_BLE>=3.5
					nbFoliarOnlyHerbicides_R>=0.1665905
					nbPloughing_R>=0.1665905
					nbHerbicides_R>=2.1656775
					nbInCropHerbicides_R>=2.1656775
					nbMultipleHerbicides_R>=0.832953
					RowSowing.1or0._BLE<0.5
					SowingDepth.cm._BLE<0.5
					nbNonSystemicHerbicides_BLE>=1.5
					nbMultiHerbicides_BLE>=0.5
					harvestDate_BLE<197
					timeHarvest1stTill_BLE>=6
					timeSow1stHerbicide_BLE<97.25
					RowSowing.1or0._COLZA>=0.5
					SowingDepth.cm._COLZA>=1
					nbFoliarHerbicides_COLZA>=0.5
					harvestDate_COLZA<202
		Situation	Situation.Stock2>=0.5	Situation.Stock2>=0.5	Situation.Stock2>=0.5
Spring	Rotation	All
		Variables	Scenario 1	Scenario 2	Scenario 3
		N (prop of total)	0.033886085075703	0.0252343186733958	0.00144196106705119
		Mean [0,1]	1.04126600918563	1.02537161486368	1.01443322109989
		Pea traits			g50>=30.38881264
					TTcot<56.75
					t0Cyl<26.99560381
					rateCyl>=0.196298322
					soilPen>=0.9809944685
					LBRmid>=0.7810594246
					HMearly<14.0348511788333
					b_HMlate>=0.270196208166667
					mu_SLAearly>=0.095904094
					mu_HMearly<0.0881675
					mu_RLHmid>=0.096502682
		Pea techniques	timeSow1stHerbicide_POIS<107
		Other-crop techniques	MeanTillageDepth_COLZA>=12.25	MeanTillageDepth_COLZA<12.25	MeanTillageDepth_COLZA<12.25
			nbMultipleHerbicides_R>=0.1665905	SowingDensity.seeds.m2._BLE>=270.5	SowingDensity.seeds.m2._BLE<270.5
			SowingDensity.seeds.m2._COLZA<92	MaxTillageDepth_BLE>=8	SummerTillage_R>=1.1661345
				timeLastRollSow_COLZA<21.5	timeSow1stHerbicide_COLZA<217.25
				nbSystemicHerbicides_BLE<1.5	nbHerbDicotSup75_BLE>=1.5
				timeLastTillSow_BLE>=14.5	nbHerbMonocotSup50_BLE<1.5
				timeSow1stHerbicide_COLZA>=47.	EfficacyMonocot_BLE<0.8125
				MaxTillageDepth_COLZA<20.5	propSpeciesMortSup80_BLE<0.8653845
					timeLastTillSow_BLE<8.5
		Situation	Situation.Stock2>=0.5	Situation.Stock2>=0.5	Situation.Stock2>=0.5
Winter	AnnualPea	All
		Variables	Scenario 1	Scenario 2	Scenario 3
		N (prop of total)	0.000321806798900006	0.00254519922766368	0.0846644432742379
		Mean [0,1]	1	0.988505747126437	0.976272748214699
		Pea traits	tFrostMid1>=-8.499353574
		Pea techniques	MaxTillageDepth_POIS<12.5	MaxTillageDepth_POIS>=12.5	MaxTillageDepth_POIS>=12.5
				SowingDensity.seeds.m2._POIS>=108	SowingDensity.seeds.m2._POIS<108
				nbHerbMonocotSup75_POIS<0.
		Other-crop techniques	MeanTillageDepth_BLE>=19.5833335	nbNonSystemicHerbicides_BLE<1.5
			nbTillageOtherThanPloughOrRoll_R<2.1656775	nbHerbDicotSup50_BLE<1.5
			maxTillageDepth_R<25.5	timeLastHerbicideHarvest_BLE<111
			nbHerbicides_R<2.4988585	PrimaryCropSowingDate_COLZA<246
			nbSystemicHerbicides_R>=1.332725
			nbNonSystemicHerbicides_R<1.166134
			nbInCropHerbicides_R<2.4988585
			nbShreddingFallow.Broyage._R>=0.1665905
			SummerTillage_R<1.999087
			SowingDensity.seeds.m2._BLE>=355
			RowSowing.1or0._BLE<0.5
			SowingDepth.cm._BLE<1
			nbSuperficialTillage_BLE<1.5
			MeanTillageDepth_BLE>=23.1666665
			MaxTillageDepth_BLE<25.5
			nbHerbicides_BLE<2
			nbNonSystemicHerbicides_BLE<1.5
			nbMultiHerbicides_BLE<0.5
			nbIncropHerbicides_BLE<2
			nbHerbMonocotSup50_BLE<1
			nbHerbMonocotSup75_BLE<0.
		Situation	Situation.Stock2>=0.5	Situation.Stock2>=0.5	Situation.Stock2>=0.5
Winter	Rotation	All
		Variables	Scenario 1	Scenario 2	Scenario 3
		N (prop of total)	0.000905715062041482	0.0190200163028711	0.0126800108685807
		Mean [0,1]	1.0460456416012	1.0391190310767	1.02587562701848
		Pea traits	b_HMmid<0.2239087	seedWeight<115.024939
			b_HMearly<0.127477092666667
			mu_LBRearly<-0.0049651666666666
			mu_SLAmid>=0.2628800148
		Pea techniques	MaxTillageDepth_POIS<12.5	MaxTillageDepth_POIS>=12.5	MaxTillageDepth_POIS<12.5
			SowingDensity.seeds.m2._POIS>=83.5	timeHarvest1stPlough_POIS>=9	MeanTillageDepth_POIS<8.3333335
			SowingDepth.cm._POIS<2
			nbSystemicHerbicides_POIS<0.5
			nbHerbMonocotSup50_POIS<1.5
			nbHerbMonocotSup75_POIS<1
			EfficacyMonocot_POIS<0.742187
		Other-crop techniques	SowingDensity.seeds.m2._COLZA>=20.5	SowingDensity.seeds.m2._COLZA>=20.5	SowingDensity.seeds.m2._COLZA>=20.5
			timeLastTillSow_BLE>=56.5	nbPseudorootHerbicides_BLE<1.5	timeLastTillSow_BLE<56.5
			PrimaryCropSowingDate_BLE<303		SummerTillage_R<3.4984025
			RowSowing.1or0._BLE<0.5		MeanTillageDepth_BLE>=7.8333335
			SowingDepth.cm._BLE<0.5		timeHarvest1stTill_COLZA>=4
			EfficacyMonocot_BLE>=0.96875
			harvestDate_BLE>=182
			timeSow1stHerbicide_BLE>=131.75
			nbRolling_COLZA>=0.5
			MeanTillageDepth_COLZA<6.2083335
			nbHerbicides_COLZA<2.5
			nbIncropHerbicides_COLZA<2.5
			nbHerbMonocotSup50_COLZA<1.5
			nbHerbMonocotSup75_COLZA<1.5
			EfficacyMonocot_COLZA<0.84375
			harvestDate_COLZA<176.5
		Situation	Situation.Stock2>=0.5	Situation.Stock2>=0.5	Situation.Stock2>=0.5
