# Supplementary material for: Tracking Ideal Varieties and Cropping Techniques for Agroecological Weed Management: A Simulation-Based Study on Pea
Source: Front Plant Sci. 2022 Apr 4;13:809056. doi: 10.3389/fpls.2022.809056 (PMC9014269; doi:10.3389/fpls.2022.809056)
Supplement: Supplementary file 1 [file Data_Sheet_1.ZIP › BestBranches/BestBranches_SpeciesRichness_Spring_AnnualPea_All.csv]

Variables	Scenario 1	Scenario 2	Scenario 3
N (prop of total)	0.0803713203859778	0.0262204307642197	0.0015878832295102
Mean [0,1]	0.990037149611616	0.953933747412008	0.952991452991453
Pea parameters
Pea techniques	timeLastTillSow_POIS<227.25	timeLastTillSow_POIS<227.25	timeLastTillSow_POIS<227.25
	MeanTillageDepth_POIS>=9.8333335	MeanTillageDepth_POIS<9.8333335	PrimaryCropSowingDate_POIS>=427
		MeanTillageDepth_POIS<9.5833335	SowingDepth.cm._POIS>=2
		summerTillage_POIS<	nbPloughing_POIS>=0.5
			MeanTillageDepth_POIS>=12.125
			MaxTillageDepth_POIS>=1
Other-crop techniques	winterTillage_BLE<3.5	winterTillage_BLE<3.5	winterTillage_BLE>=3.5
			nbFoliarOnlyHerbicides_R>=0.1665905
			nbPloughing_R>=0.1665905
			nbHerbicides_R>=2.1656775
			nbInCropHerbicides_R>=2.1656775
			nbMultipleHerbicides_R>=0.832953
			RowSowing.1or0._BLE<0.5
			SowingDepth.cm._BLE<0.5
			nbNonSystemicHerbicides_BLE>=1.5
			nbMultiHerbicides_BLE>=0.5
			harvestDate_BLE<197
			timeHarvest1stTill_BLE>=6
			timeSow1stHerbicide_BLE<97.25
			RowSowing.1or0._COLZA>=0.5
			SowingDepth.cm._COLZA>=1
			nbFoliarHerbicides_COLZA>=0.5
			harvestDate_COLZA<202
Situation	Situation.Stock2>=0.5	Situation.Stock2>=0.5	Situation.Stock2>=0.5
