# Supplementary material for: Tracking Ideal Varieties and Cropping Techniques for Agroecological Weed Management: A Simulation-Based Study on Pea
Source: Front Plant Sci. 2022 Apr 4;13:809056. doi: 10.3389/fpls.2022.809056 (PMC9014269; doi:10.3389/fpls.2022.809056)
Supplement: Supplementary file 1 [file Data_Sheet_1.ZIP › BestBranches/BestBranches_SpeciesRichness_Spring_Rotation_All.csv]

Variables	Scenario 1	Scenario 2	Scenario 3
N (prop of total)	0.033886085075703	0.0252343186733958	0.00144196106705119
Mean [0,1]	1.04126600918563	1.02537161486368	1.01443322109989
Pea traits			g50>=30.38881264
			TTcot<56.75
			t0Cyl<26.99560381
			rateCyl>=0.196298322
			soilPen>=0.9809944685
			LBRmid>=0.7810594246
			HMearly<14.0348511788333
			b_HMlate>=0.270196208166667
			mu_SLAearly>=0.095904094
			mu_HMearly<0.0881675
			mu_RLHmid>=0.096502682
Pea techniques	timeSow1stHerbicide_POIS<107
Other-crop techniques	MeanTillageDepth_COLZA>=12.25	MeanTillageDepth_COLZA<12.25	MeanTillageDepth_COLZA<12.25
	nbMultipleHerbicides_R>=0.1665905	SowingDensity.seeds.m2._BLE>=270.5	SowingDensity.seeds.m2._BLE<270.5
	SowingDensity.seeds.m2._COLZA<92	MaxTillageDepth_BLE>=8	SummerTillage_R>=1.1661345
		timeLastRollSow_COLZA<21.5	timeSow1stHerbicide_COLZA<217.25
		nbSystemicHerbicides_BLE<1.5	nbHerbDicotSup75_BLE>=1.5
		timeLastTillSow_BLE>=14.5	nbHerbMonocotSup50_BLE<1.5
		timeSow1stHerbicide_COLZA>=47.	EfficacyMonocot_BLE<0.8125
		MaxTillageDepth_COLZA<20.5	propSpeciesMortSup80_BLE<0.8653845
			timeLastTillSow_BLE<8.5
Situation	Situation.Stock2>=0.5	Situation.Stock2>=0.5	Situation.Stock2>=0.5
