# Supplementary material for: Tracking Ideal Varieties and Cropping Techniques for Agroecological Weed Management: A Simulation-Based Study on Pea
Source: Front Plant Sci. 2022 Apr 4;13:809056. doi: 10.3389/fpls.2022.809056 (PMC9014269; doi:10.3389/fpls.2022.809056)
Supplement: Supplementary file 1 [file Data_Sheet_1.ZIP › BestBranches/BestBranches_SpeciesRichness_Winter_AnnualPea_All.csv]

Variables	Scenario 1	Scenario 2	Scenario 3
N (prop of total)	0.000321806798900006	0.00254519922766368	0.0846644432742379
Mean [0,1]	1	0.988505747126437	0.976272748214699
Pea traits	tFrostMid1>=-8.499353574
Pea techniques	MaxTillageDepth_POIS<12.5	MaxTillageDepth_POIS>=12.5	MaxTillageDepth_POIS>=12.5
		SowingDensity.seeds.m2._POIS>=108	SowingDensity.seeds.m2._POIS<108
		nbHerbMonocotSup75_POIS<0.
Other-crop techniques	MeanTillageDepth_BLE>=19.5833335	nbNonSystemicHerbicides_BLE<1.5
	nbTillageOtherThanPloughOrRoll_R<2.1656775	nbHerbDicotSup50_BLE<1.5
	maxTillageDepth_R<25.5	timeLastHerbicideHarvest_BLE<111
	nbHerbicides_R<2.4988585	PrimaryCropSowingDate_COLZA<246
	nbSystemicHerbicides_R>=1.332725
	nbNonSystemicHerbicides_R<1.166134
	nbInCropHerbicides_R<2.4988585
	nbShreddingFallow.Broyage._R>=0.1665905
	SummerTillage_R<1.999087
	SowingDensity.seeds.m2._BLE>=355
	RowSowing.1or0._BLE<0.5
	SowingDepth.cm._BLE<1
	nbSuperficialTillage_BLE<1.5
	MeanTillageDepth_BLE>=23.1666665
	MaxTillageDepth_BLE<25.5
	nbHerbicides_BLE<2
	nbNonSystemicHerbicides_BLE<1.5
	nbMultiHerbicides_BLE<0.5
	nbIncropHerbicides_BLE<2
	nbHerbMonocotSup50_BLE<1
	nbHerbMonocotSup75_BLE<0.
Situation	Situation.Stock2>=0.5	Situation.Stock2>=0.5	Situation.Stock2>=0.5
