# Supplementary material for: Tracking Ideal Varieties and Cropping Techniques for Agroecological Weed Management: A Simulation-Based Study on Pea
Source: Front Plant Sci. 2022 Apr 4;13:809056. doi: 10.3389/fpls.2022.809056 (PMC9014269; doi:10.3389/fpls.2022.809056)
Supplement: Supplementary file 1 [file Data_Sheet_1.ZIP › BestBranches/BestBranches_SpeciesRichness_Winter_Rotation_All.csv]

Variables	Scenario 1	Scenario 2	Scenario 3
N (prop of total)	0.000905715062041482	0.0190200163028711	0.0126800108685807
Mean [0,1]	1.0460456416012	1.0391190310767	1.02587562701848
Pea traits	b_HMmid<0.2239087	seedWeight<115.024939
	b_HMearly<0.127477092666667
	mu_LBRearly<-0.0049651666666666
	mu_SLAmid>=0.2628800148
Pea techniques	MaxTillageDepth_POIS<12.5	MaxTillageDepth_POIS>=12.5	MaxTillageDepth_POIS<12.5
	SowingDensity.seeds.m2._POIS>=83.5	timeHarvest1stPlough_POIS>=9	MeanTillageDepth_POIS<8.3333335
	SowingDepth.cm._POIS<2
	nbSystemicHerbicides_POIS<0.5
	nbHerbMonocotSup50_POIS<1.5
	nbHerbMonocotSup75_POIS<1
	EfficacyMonocot_POIS<0.742187
Other-crop techniques	SowingDensity.seeds.m2._COLZA>=20.5	SowingDensity.seeds.m2._COLZA>=20.5	SowingDensity.seeds.m2._COLZA>=20.5
	timeLastTillSow_BLE>=56.5	nbPseudorootHerbicides_BLE<1.5	timeLastTillSow_BLE<56.5
	PrimaryCropSowingDate_BLE<303		SummerTillage_R<3.4984025
	RowSowing.1or0._BLE<0.5		MeanTillageDepth_BLE>=7.8333335
	SowingDepth.cm._BLE<0.5		timeHarvest1stTill_COLZA>=4
	EfficacyMonocot_BLE>=0.96875
	harvestDate_BLE>=182
	timeSow1stHerbicide_BLE>=131.75
	nbRolling_COLZA>=0.5
	MeanTillageDepth_COLZA<6.2083335
	nbHerbicides_COLZA<2.5
	nbIncropHerbicides_COLZA<2.5
	nbHerbMonocotSup50_COLZA<1.5
	nbHerbMonocotSup75_COLZA<1.5
	EfficacyMonocot_COLZA<0.84375
	harvestDate_COLZA<176.5
Situation	Situation.Stock2>=0.5	Situation.Stock2>=0.5	Situation.Stock2>=0.5
