# Supplementary material for: Tracking Ideal Varieties and Cropping Techniques for Agroecological Weed Management: A Simulation-Based Study on Pea
Source: Front Plant Sci. 2022 Apr 4;13:809056. doi: 10.3389/fpls.2022.809056 (PMC9014269; doi:10.3389/fpls.2022.809056)
Supplement: Supplementary file 1 [file Data_Sheet_1.ZIP › BestBranches/BestMinBranches_P_Agroecology2_All.csv]

Spring	AnnualPea	All
		Variables	Scenario 1	Scenario 2	Scenario 3
		N (prop of total)	0.0052522291437645	0.01469809861162	0.012377346199259
		Mean [0,1]	0.28884926614954	0.284812681479335	0.35122987851142
		Mean indicator1 [0,1]	0.19551084229323	0.322826470923016	0.322964804416831
		Mean indicator2 [0,1]	0.453492086603887	0.350384874361718	0.558271124107057
		Mean indicator3 [0,1]	0.217544869551503	0.181226699153271	0.172453707010371
		Pea traits	b_WMearly>=0.427420706	b_WMearly>=0.427420706	tPhoto2<19.618463725
			tPhoto2<19.618463725	tPhoto2<19.618463725	LBRlate>=0.4584100975
			LBRlate>=0.4584100975	LBRlate>=0.4584100975	WMearly<32.1475524733333
			WMearly<32.1475524733333	WMearly<32.1475524733333	b_WMearly>=0.427420706
			b_RLHlate<3.1520728295	b_RLHlate<3.1520728295	b_RLHlate<3.1520728295
			mu_LBRlate>=-0.0925612373333333	mu_LBRlate>=-0.0925612373333333	mu_LBRlate>=-0.0925612373333333
			mu_HMmid>=0.220285889	mu_HMmid>=0.220285889	mu_HMmid>=0.220285889
			PeaFloweringTT>=349.141657625	PeaFloweringTT>=349.141657625	PeaFloweringTT>=231.32916375
		Pea techniques	nbHerbicides_POIS>=1.5	nbHerbicides_POIS>=1.5	nbHerbicides_POIS>=1.5
			nbHerbicides_POIS>=2.5	nbHerbicides_POIS>=2.5	nbHerbicides_POIS<2.5
			timeLastTillSow_POIS>=81.125	timeLastTillSow_POIS>=81.125	timeLastTillSow_POIS>=81.5
			EfficacyDicot._POIS<0.965938	EfficacyDicot._POIS>=0.965938
		Other-crop techniques	MeanTillageDepth_BLE<8.6125	MeanTillageDepth_BLE<8.6125	MaxTillageDepth_BLE<11.5
		Situations
Spring	Rotation	All
		Variables	Scenario 1	Scenario 2	Scenario 3
		N (prop of total)	0.00144196106705119	0.00720980533525595	0.00216294160057678
		Mean [0,1]	0.578569357282069	0.471999496633936	0.420525023025173
		Mean indicator1 [0,1]	0.425513019200343	0.405610218753408	0.472421313801974
		Mean indicator2 [0,1]	0.775873248253324	0.538617902825201	0.421005891321088
		Mean indicator3 [0,1]	0.534321804392541	0.471770368323199	0.368147863952457
		Pea traits	b_RBR<0.6884265	LBRlate>=0.4584100975	LBRlate<0.571033333333333
			seedWeight>=170.564827	tPhoto2<19.618463725	reductionDepth>=0.000601853
			reductionDepth<0.0006302815	WMearly<32.1475524733333	rootLength<64.346210645
			shootLength>=425.165329	b_WMearly>=0.427420706	r50<120.8242683
			rootLength>=64.346210645	b_RLHlate<3.1520728295	Emax<296.49886695
			r50>=120.8242683	mu_LBRlate>=-0.0925612373333333	rateWidth<5.876623818
			RGR>=0.021256	mu_HMmid>=0.220285889	RBR>=0.173880918
			Emax>=296.49886695		SLAearly>=183.0921405
			rateWidth>=5.3498930175		SLAmid>=165.6574235
			RBR<0.1845285805		LBRearly>=0.747827906666667
			SLAearly<183.092140		LBRmid>=0.7588053666
					HMearly<19.0591380788333
					HMmid<20.63963192
					b_HMearly<0.362198999833333
					b_HMmid<0.3140812
					WMmid<24.557908982
					WMlate<18.9294120266667
					mu_SLAlate>=0.504259
					mu_LBRearly<0.013868904
					mu_LBRmid<0.0073756
					mu_HMmid<0.511154
		Pea techniques	SowingDepth.cm._POIS>=3.5	PrimaryCropSowingDate_POIS<416
			PrimaryCropSowingDate_POIS<424.5
			SowingDensity.seeds.m2._POIS>=85
			SowingDepth.cm._POIS<4.5
			nbPloughing_POIS>=0.5
			summerPlough_POIS>=0.5
		Other-crop techniques	nbHerbicides_R<1.41602	nbHerbicides_R>=1.41602	nbHerbicides_R>=1.41602
			nbInCropHerbicides_R>=0.1665905	nbHerbicides_R<2.4155635	nbHerbicides_R>=2.4155635
			nbFoliarOnlyHerbicides_R>=0.4164765	nbHerbicides_R>=1.915792	MeanTillageDepth_BLE>=4.8333335
			nbPloughing_R>=0.2915335	MaxTillageDepth_COLZA<7.5	nbHerbicides_R<2.7903925
			nbNonSystemicHerbicides_R<0.1665905	nbShreddingFallow.Broyage._R<0.2082385	nbInCropHerbicides_R<2.790392
			SummerPlough_R>=0.2915335	PrimaryCropSowingDate_COLZA>=246.5	timeLastPloughSow_BLE<6
			SowingDensity.seeds.m2._BLE<206.5
			MeanTillageDepth_BLE>=20.5
		Situation	Situation.Stock1<0.5	Situation.Stock1<0.5	Situation.Stock1<0.5
					Situation.Stock2<0.5
Winter	AnnualPea	All
		Variables	Scenario 1	Scenario 2	Scenario 3
		N (prop of total)	0.00485635714703645	0.0189280908080276	0.0035106196243637
		Mean [0,1]	0.348286837877664	0.379279656712111	0.499213905018578
		Mean indicator1 [0,1]	0.200957353664181	0.187233410860241	0.548389459671835
		Mean indicator2 [0,1]	0.615136136232335	0.784690226292739	0.784690226292725
		Mean indicator3 [0,1]	0.228767023736476	0.165915332983352	0.164562029091175
		Pea traits	rateDepth<11.264169435	rateWidth>=4.1292855	rateWidth>=4.1292855
			rateWidth<4.129285	rateDepth>=11.26416943	rateDepth>=11.26416943
				mu_LBRmid<-0.1317415174	mu_LBRmid>=-0.1317415174
					PeaFloweringTT>=271.725003625
		Pea techniques	nbHerbicides_POIS<2.5	nbHerbicides_POIS<2.5	nbHerbicides_POIS<2.5
			nbHerbicides_POIS>=1.5	nbHerbicides_POIS<1.5	nbHerbicides_POIS<1.5
			MeanTillageDepth_POIS<1.5	nbHerbicides_POIS>=0.	nbHerbicides_POIS>=0.
			MaxTillageDepth_POIS<1.		timeLastTillSow_POIS<26.5
					nbMechWeeding_POIS>=3.5
					SowingDensity.seeds.m2._POIS>=56.5
					timeSow1stHerbicide_POIS>=26.5
					timeLastMechWeedingHarvest_POIS>=6.
		Other-crop techniques		nbHerbicides_R>=0.499772	nbHerbicides_R>=0.499772
				nbHerbicides_BLE>=0.5	nbHerbicides_BLE>=0.5
					PrimaryCropSowingDate_BLE<323.5
					WinterTillage_R<2.6654495
					SowingDensity.seeds.m2._BLE>=134.5
					MaxTillageDepth_BLE<27
					nbHerbMonocotSup50_BLE>=0.5
					EfficacyMonocot_BLE>=0.25
					propWeededArea_BLE<0.905811
					meanMechWeedSpeed.km.h._BLE>=5.875
					winterTillage_BLE<3
					timeLastTillSow_BLE>=5.5
					PrimaryCropSowingDate_COLZA>=229
					SowingDensity.seeds.m2._COLZA>=30.5
					nbSystemicHerbicides_COLZA<2.5
					nbHerbDicotSup75_COLZA<1.5
					EfficacyDicot._COLZA<0.96875
					timeSow1stHerbicide_COLZA>=10
					timeLastHerbicideHarvest_COLZA>=19
		Situation		Situation.Gestion2<0.5	Situation.Gestion2<0.5
				Situation.Stock2>=0.5	Situation.Stock2<0.5
Winter	Rotation	All
		Variables	Scenario 1	Scenario 2	Scenario 3
		N (prop of total)	0.000905715062041482	0.00135857259306222	0.00452857531020741
		Mean [0,1]	0.483896254962106	0.584401501921811	0.494529964127977
		Mean indicator1 [0,1]	0.550928757805097	0.580535101850724	0.389997410831453
		Mean indicator2 [0,1]	0.495714808569979	0.775873248253324	0.657366794243915
		Mean indicator3 [0,1]	0.405045198511241	0.396796155661386	0.436225687308564
		Pea traits		b_HMmid>=0.1757715882
		Pea techniques		nbHerbicides_POIS>=0.5	nbHerbicides_POIS>=0.5
				MaxTillageDepth_POIS>=4.5
				MeanTillageDepth_POIS>=4.333333
				timeLastMechWeedingHarvest_POIS<44.5
		Other-crop techniques	nbHerbicides_R>=1.7075535	nbHerbicides_R<1.7075535	nbHerbicides_R<1.7075535
			nbHerbicides_R<2.7903925	nbHerbicides_R>=0.499772	nbHerbicides_R>=0.499772
			nbTillageOtherThanPloughOrRoll_R>=0.624715	nbHerbicides_BLE>=0.5	nbHerbicides_BLE>=0.5
			nbInCropHerbicides_R<2.2906205	nbHerbicides_R<1.291077	nbSuperficialTillage_COLZA>=1.5
			nbHerbicides_R<2.290620	nbMechWeeding_R>=2.9986305	summerTillage_COLZA>=1.
			SummerTillage_R<2.4155635	nbMechWeeding_BLE>=1.	PrimaryCropSowingDate_BLE>=312.5
			meanMechWeedDepth.cm._BLE>=4.4166665
		Situation	Situation.Stock1<0.5	Situation.Gestion2<0.	Situation.Gestion2<0.
			Situation.Stock2<0.5	Situation.Stock1<0.5	Situation.Stock1<0.5
				Situation.Stock2<0.5	Situation.Stock2>=0.5
