# Supplementary material for: Tracking Ideal Varieties and Cropping Techniques for Agroecological Weed Management: A Simulation-Based Study on Pea
Source: Front Plant Sci. 2022 Apr 4;13:809056. doi: 10.3389/fpls.2022.809056 (PMC9014269; doi:10.3389/fpls.2022.809056)
Supplement: Supplementary file 1 [file Data_Sheet_1.ZIP › BestBranches/BestMinBranches_P_Agroecology2_Spring_AnnualPea_All.csv]

Variables	Scenario 1	Scenario 2	Scenario 3
N (prop of total)	0.0052522291437645	0.01469809861162	0.012377346199259
Mean [0,1]	0.28884926614954	0.284812681479335	0.35122987851142
Mean indicator1 [0,1]	0.19551084229323	0.322826470923016	0.322964804416831
Mean indicator2 [0,1]	0.453492086603887	0.350384874361718	0.558271124107057
Mean indicator3 [0,1]	0.217544869551503	0.181226699153271	0.172453707010371
Pea traits	b_WMearly>=0.427420706	b_WMearly>=0.427420706	tPhoto2<19.618463725
	tPhoto2<19.618463725	tPhoto2<19.618463725	LBRlate>=0.4584100975
	LBRlate>=0.4584100975	LBRlate>=0.4584100975	WMearly<32.1475524733333
	WMearly<32.1475524733333	WMearly<32.1475524733333	b_WMearly>=0.427420706
	b_RLHlate<3.1520728295	b_RLHlate<3.1520728295	b_RLHlate<3.1520728295
	mu_LBRlate>=-0.0925612373333333	mu_LBRlate>=-0.0925612373333333	mu_LBRlate>=-0.0925612373333333
	mu_HMmid>=0.220285889	mu_HMmid>=0.220285889	mu_HMmid>=0.220285889
	PeaFloweringTT>=349.141657625	PeaFloweringTT>=349.141657625	PeaFloweringTT>=231.32916375
Pea techniques	nbHerbicides_POIS>=1.5	nbHerbicides_POIS>=1.5	nbHerbicides_POIS>=1.5
	nbHerbicides_POIS>=2.5	nbHerbicides_POIS>=2.5	nbHerbicides_POIS<2.5
	timeLastTillSow_POIS>=81.125	timeLastTillSow_POIS>=81.125	timeLastTillSow_POIS>=81.5
	EfficacyDicot._POIS<0.965938	EfficacyDicot._POIS>=0.965938
Other-crop techniques	MeanTillageDepth_BLE<8.6125	MeanTillageDepth_BLE<8.6125	MaxTillageDepth_BLE<11.5
Situations
