# Supplementary material for: Tracking Ideal Varieties and Cropping Techniques for Agroecological Weed Management: A Simulation-Based Study on Pea
Source: Front Plant Sci. 2022 Apr 4;13:809056. doi: 10.3389/fpls.2022.809056 (PMC9014269; doi:10.3389/fpls.2022.809056)
Supplement: Supplementary file 1 [file Data_Sheet_1.ZIP › BestBranches/BestMinBranches_P_Agroecology2_Spring_Rotation_All.csv]

Variables	Scenario 1	Scenario 2	Scenario 3
N (prop of total)	0.00144196106705119	0.00720980533525595	0.00216294160057678
Mean [0,1]	0.578569357282069	0.471999496633936	0.420525023025173
Mean indicator1 [0,1]	0.425513019200343	0.405610218753408	0.472421313801974
Mean indicator2 [0,1]	0.775873248253324	0.538617902825201	0.421005891321088
Mean indicator3 [0,1]	0.534321804392541	0.471770368323199	0.368147863952457
Pea traits	b_RBR<0.6884265	LBRlate>=0.4584100975	LBRlate<0.571033333333333
	seedWeight>=170.564827	tPhoto2<19.618463725	reductionDepth>=0.000601853
	reductionDepth<0.0006302815	WMearly<32.1475524733333	rootLength<64.346210645
	shootLength>=425.165329	b_WMearly>=0.427420706	r50<120.8242683
	rootLength>=64.346210645	b_RLHlate<3.1520728295	Emax<296.49886695
	r50>=120.8242683	mu_LBRlate>=-0.0925612373333333	rateWidth<5.876623818
	RGR>=0.021256	mu_HMmid>=0.220285889	RBR>=0.173880918
	Emax>=296.49886695		SLAearly>=183.0921405
	rateWidth>=5.3498930175		SLAmid>=165.6574235
	RBR<0.1845285805		LBRearly>=0.747827906666667
	SLAearly<183.092140		LBRmid>=0.7588053666
			HMearly<19.0591380788333
			HMmid<20.63963192
			b_HMearly<0.362198999833333
			b_HMmid<0.3140812
			WMmid<24.557908982
			WMlate<18.9294120266667
			mu_SLAlate>=0.504259
			mu_LBRearly<0.013868904
			mu_LBRmid<0.0073756
			mu_HMmid<0.511154
Pea techniques	SowingDepth.cm._POIS>=3.5	PrimaryCropSowingDate_POIS<416
	PrimaryCropSowingDate_POIS<424.5
	SowingDensity.seeds.m2._POIS>=85
	SowingDepth.cm._POIS<4.5
	nbPloughing_POIS>=0.5
	summerPlough_POIS>=0.5
Other-crop techniques	nbHerbicides_R<1.41602	nbHerbicides_R>=1.41602	nbHerbicides_R>=1.41602
	nbInCropHerbicides_R>=0.1665905	nbHerbicides_R<2.4155635	nbHerbicides_R>=2.4155635
	nbFoliarOnlyHerbicides_R>=0.4164765	nbHerbicides_R>=1.915792	MeanTillageDepth_BLE>=4.8333335
	nbPloughing_R>=0.2915335	MaxTillageDepth_COLZA<7.5	nbHerbicides_R<2.7903925
	nbNonSystemicHerbicides_R<0.1665905	nbShreddingFallow.Broyage._R<0.2082385	nbInCropHerbicides_R<2.790392
	SummerPlough_R>=0.2915335	PrimaryCropSowingDate_COLZA>=246.5	timeLastPloughSow_BLE<6
	SowingDensity.seeds.m2._BLE<206.5
	MeanTillageDepth_BLE>=20.5
Situation	Situation.Stock1<0.5	Situation.Stock1<0.5	Situation.Stock1<0.5
			Situation.Stock2<0.5
