# Supplementary material for: Tracking Ideal Varieties and Cropping Techniques for Agroecological Weed Management: A Simulation-Based Study on Pea
Source: Front Plant Sci. 2022 Apr 4;13:809056. doi: 10.3389/fpls.2022.809056 (PMC9014269; doi:10.3389/fpls.2022.809056)
Supplement: Supplementary file 1 [file Data_Sheet_1.ZIP › BestBranches/BestMinBranches_P_Agroecology2_Winter_AnnualPea_All.csv]

Variables	Scenario 1	Scenario 2	Scenario 3
N (prop of total)	0.00485635714703645	0.0189280908080276	0.0035106196243637
Mean [0,1]	0.348286837877664	0.379279656712111	0.499213905018578
Mean indicator1 [0,1]	0.200957353664181	0.187233410860241	0.548389459671835
Mean indicator2 [0,1]	0.615136136232335	0.784690226292739	0.784690226292725
Mean indicator3 [0,1]	0.228767023736476	0.165915332983352	0.164562029091175
Pea traits	rateDepth<11.264169435	rateWidth>=4.1292855	rateWidth>=4.1292855
	rateWidth<4.129285	rateDepth>=11.26416943	rateDepth>=11.26416943
		mu_LBRmid<-0.1317415174	mu_LBRmid>=-0.1317415174
			PeaFloweringTT>=271.725003625
Pea techniques	nbHerbicides_POIS<2.5	nbHerbicides_POIS<2.5	nbHerbicides_POIS<2.5
	nbHerbicides_POIS>=1.5	nbHerbicides_POIS<1.5	nbHerbicides_POIS<1.5
	MeanTillageDepth_POIS<1.5	nbHerbicides_POIS>=0.	nbHerbicides_POIS>=0.
	MaxTillageDepth_POIS<1.		timeLastTillSow_POIS<26.5
			nbMechWeeding_POIS>=3.5
			SowingDensity.seeds.m2._POIS>=56.5
			timeSow1stHerbicide_POIS>=26.5
			timeLastMechWeedingHarvest_POIS>=6.
Other-crop techniques		nbHerbicides_R>=0.499772	nbHerbicides_R>=0.499772
		nbHerbicides_BLE>=0.5	nbHerbicides_BLE>=0.5
			PrimaryCropSowingDate_BLE<323.5
			WinterTillage_R<2.6654495
			SowingDensity.seeds.m2._BLE>=134.5
			MaxTillageDepth_BLE<27
			nbHerbMonocotSup50_BLE>=0.5
			EfficacyMonocot_BLE>=0.25
			propWeededArea_BLE<0.905811
			meanMechWeedSpeed.km.h._BLE>=5.875
			winterTillage_BLE<3
			timeLastTillSow_BLE>=5.5
			PrimaryCropSowingDate_COLZA>=229
			SowingDensity.seeds.m2._COLZA>=30.5
			nbSystemicHerbicides_COLZA<2.5
			nbHerbDicotSup75_COLZA<1.5
			EfficacyDicot._COLZA<0.96875
			timeSow1stHerbicide_COLZA>=10
			timeLastHerbicideHarvest_COLZA>=19
Situation		Situation.Gestion2<0.5	Situation.Gestion2<0.5
		Situation.Stock2>=0.5	Situation.Stock2<0.5
