# Supplementary material for: Tracking Ideal Varieties and Cropping Techniques for Agroecological Weed Management: A Simulation-Based Study on Pea
Source: Front Plant Sci. 2022 Apr 4;13:809056. doi: 10.3389/fpls.2022.809056 (PMC9014269; doi:10.3389/fpls.2022.809056)
Supplement: Supplementary file 1 [file Data_Sheet_1.ZIP › BestBranches/BestMinBranches_P_Agroecology2_Winter_Rotation_All.csv]

Variables	Scenario 1	Scenario 2	Scenario 3
N (prop of total)	0.000905715062041482	0.00135857259306222	0.00452857531020741
Mean [0,1]	0.483896254962106	0.584401501921811	0.494529964127977
Mean indicator1 [0,1]	0.550928757805097	0.580535101850724	0.389997410831453
Mean indicator2 [0,1]	0.495714808569979	0.775873248253324	0.657366794243915
Mean indicator3 [0,1]	0.405045198511241	0.396796155661386	0.436225687308564
Pea traits		b_HMmid>=0.1757715882
Pea techniques		nbHerbicides_POIS>=0.5	nbHerbicides_POIS>=0.5
		MaxTillageDepth_POIS>=4.5
		MeanTillageDepth_POIS>=4.333333
		timeLastMechWeedingHarvest_POIS<44.5
Other-crop techniques	nbHerbicides_R>=1.7075535	nbHerbicides_R<1.7075535	nbHerbicides_R<1.7075535
	nbHerbicides_R<2.7903925	nbHerbicides_R>=0.499772	nbHerbicides_R>=0.499772
	nbTillageOtherThanPloughOrRoll_R>=0.624715	nbHerbicides_BLE>=0.5	nbHerbicides_BLE>=0.5
	nbInCropHerbicides_R<2.2906205	nbHerbicides_R<1.291077	nbSuperficialTillage_COLZA>=1.5
	nbHerbicides_R<2.290620	nbMechWeeding_R>=2.9986305	summerTillage_COLZA>=1.
	SummerTillage_R<2.4155635	nbMechWeeding_BLE>=1.	PrimaryCropSowingDate_BLE>=312.5
	meanMechWeedDepth.cm._BLE>=4.4166665
Situation	Situation.Stock1<0.5	Situation.Gestion2<0.	Situation.Gestion2<0.
	Situation.Stock2<0.5	Situation.Stock1<0.5	Situation.Stock1<0.5
		Situation.Stock2<0.5	Situation.Stock2>=0.5
