# Supplementary material for: Tracking Ideal Varieties and Cropping Techniques for Agroecological Weed Management: A Simulation-Based Study on Pea
Source: Front Plant Sci. 2022 Apr 4;13:809056. doi: 10.3389/fpls.2022.809056 (PMC9014269; doi:10.3389/fpls.2022.809056)
Supplement: Supplementary file 1 [file Data_Sheet_1.ZIP › BestBranches/BestMinBranches_P_Integrated2_All.csv]

Spring	AnnualPea	All
		Variables	Scenario 1	Scenario 2	Scenario 3
		N (prop of total)	0.00183217295712715	0.00997516387769228	0.00390863564187126
		Mean [0,1]	0.657690139928008	0.529000961506926	0.630244304623976
		Mean indicator1 [0,1]	0.530690053563291	0.488621470428402	0.473180171250743
		Mean indicator2 [0,1]	0.784690226292725	0.569380452585449	0.787308437997208
		Pea traits	b_WMearly>=0.427420706	tPhoto2<19.618463725	b_WMearly>=0.427420706
			tPhoto2<19.618463725	LBRlate>=0.4584100975	tPhoto2<19.618463725
			LBRlate>=0.4584100975	WMearly<32.1475524733333	LBRlate>=0.4584100975
			WMearly<32.1475524733333	b_WMearly>=0.427420706	WMearly<32.1475524733333
			b_RLHlate<3.1520728295	b_RLHlate<3.1520728295	b_RLHlate<3.1520728295
			mu_LBRlate>=-0.0925612373333333	mu_LBRlate>=-0.0925612373333333	mu_LBRlate>=-0.0925612373333333
			mu_HMmid>=0.220285889	mu_HMmid>=0.220285889	mu_HMmid>=0.220285889
			PeaFloweringTT>=166.899062	PeaFloweringTT>=231.32916375	PeaFloweringTT>=166.899062
		Pea techniques	nbHerbicides_POIS<1.5	nbHerbicides_POIS>=1.5	nbHerbicides_POIS<1.5
			nbHerbicides_POIS>=0.	nbHerbicides_POIS<2.5	nbHerbicides_POIS>=0.
			timeLastTillSow_POIS>=21.75	timeLastTillSow_POIS<81.5	timeLastTillSow_POIS>=21.75
			PrimaryCropSowingDate_POIS<435.5		PrimaryCropSowingDate_POIS<435.5
			nbMultiHerbicides_POIS>=0.5
			EfficacyDicot._POIS>=0.875
			propSpeciesMortSup80_POIS>=0.5
			propSpeciesMortSup90_POIS>=0.5
		Other-crop techniques	nbHerbicides_R>=0.499772	totalIrrigaton.mm.ha._BLE<27.5	nbHerbicides_R>=0.499772
			nbHerbicides_BLE>=0.5	timeLastHerbicideHarvest_COLZA<191.375	nbHerbicides_BLE>=0.5
			WheatVariety in {CAPHORN,ORVANTIS,VIRTUAL10,VIRTUAL3,VIRTUAL4,VIRTUAL5,VIRTUAL7,VIRTUAL8}	SummerTillage_R>=4.24806	WheatVariety in {CEZANNE,VIRTUAL1,VIRTUAL2,VIRTUAL6,VIRTUAL9}
			PrimaryCropSowingDate_ORGE<169		PrimaryCropSowingDate_BLE<258.5
			WheatVariety in {VIRTUAL4,VIRTUAL5}
			harvestDate_BLE<186.5
			Frequency_ORGE>=0.2082385
		Situation	Situation.Gestion2<0.5		Situation.Gestion2<0.5
			Situation.Rotation3>=0.
Spring	Rotation	All
		Variables	Scenario 1	Scenario 2	Scenario 3
		N (prop of total)	0.00144196106705119	0.00144196106705119	0.00100937274693583
		Mean [0,1]	0.584613173927393	0.599589930152475	0.513959114423619
		Mean indicator1 [0,1]	0.544129278049226	0.498694701275508	0.485680139990449
		Mean indicator2 [0,1]	0.62509706980556	0.700485159029442	0.542238088856789
		Pea traits	PeaFloweringTT<341.428559583333		mu_HMmid>=0.2202858896
					tPhoto2<19.618463725
					LBRlate>=0.4584100975
					WMearly<32.1475524733333
					b_WMearly>=0.427420706
					b_RLHlate<3.1520728295
					mu_LBRlate>=-0.092561237333333
					PeaFloweringTT<190.117248333333
		Pea techniques	timeLastTillSow_POIS>=3.5	nbHerbicides_POIS>=0.5
			EfficacyMonocot_POIS>=0.9687	timeLastHerbicideHarvest_POIS<103
		Other-crop techniques	nbHerbicides_R>=1.41602	nbHerbicides_R<1.41602	nbHerbicides_R>=1.41602
			nbHerbicides_R<2.4155635	nbHerbicides_R>=0.499772	nbHerbicides_R<2.4155635
			nbHerbicides_R<1.915792	nbHerbicides_BLE>=0.5	nbHerbicides_R>=1.915792
			PrimaryCropSowingDate_BLE<280	nbHerbicides_R>=1.2077815	harvestDate_BLE<219.5
			summerTillage_BLE>=5.5	meanMechWeedDepth.cm._COLZA>=4.375	SowingDensity.seeds.m2._COLZA>=23.5
			timeSow1stHerbicide_BLE>=126.25		nbRolling_COLZA<1.
					nbPseudoRootOnlyHerbicides_R>=1.1661345
		Situation	Situation.Stock2>=0.5	Situation.Gestion2<0.
				Situation.Stock2<0.5
Winter	AnnualPea	All
		Variables	Scenario 1	Scenario 2	Scenario 3
		N (prop of total)	0.00213562693815458	0.0035106196243637	0.0134866303902639
		Mean [0,1]	0.793339452158394	0.66653984298228	0.622879060602045
		Mean indicator1 [0,1]	0.586678904316789	0.548389459671835	0.461067894911356
		Mean indicator2 [0,1]	1	0.784690226292725	0.784690226292733
		Pea traits	b_HMmid>=0.1757715882	rateWidth>=4.1292855	rateWidth<4.1292855
			b_WMmid>=0.3630135298	rateDepth>=11.26416943	rateDepth<11.26416943
				mu_LBRmid>=-0.1317415174
				PeaFloweringTT>=271.725003625
		Pea techniques	nbHerbicides_POIS<2.5	nbHerbicides_POIS<2.5	nbHerbicides_POIS<2.5
			nbHerbicides_POIS<1.5	nbHerbicides_POIS<1.5	nbHerbicides_POIS<1.5
			nbHerbicides_POIS<0.	nbHerbicides_POIS>=0.	nbHerbicides_POIS>=0.
			winterTillage_POIS>=3.5	timeLastTillSow_POIS<26.5
				nbMechWeeding_POIS>=3.5
				SowingDensity.seeds.m2._POIS>=56.5
				timeSow1stHerbicide_POIS>=26.5
				timeLastMechWeedingHarvest_POIS>=6.
		Other-crop techniques	nbHerbicides_R<0.499772	nbHerbicides_R>=0.499772	nbHerbicides_R>=0.499772
			nbHerbicides_BLE<0.5	nbHerbicides_BLE>=0.5	nbHerbicides_BLE>=0.5
			timeLastManureSow_COLZA<3.5	PrimaryCropSowingDate_BLE<323.5
			WheatVariety in {	WinterTillage_R<2.6654495
				SowingDensity.seeds.m2._BLE>=134.5
				MaxTillageDepth_BLE<27
				nbHerbMonocotSup50_BLE>=0.5
				EfficacyMonocot_BLE>=0.25
				propWeededArea_BLE<0.905811
				meanMechWeedSpeed.km.h._BLE>=5.875
				winterTillage_BLE<3
				timeLastTillSow_BLE>=5.5
				PrimaryCropSowingDate_COLZA>=229
				SowingDensity.seeds.m2._COLZA>=30.5
				nbSystemicHerbicides_COLZA<2.5
				nbHerbDicotSup75_COLZA<1.5
				EfficacyDicot._COLZA<0.96875
				timeSow1stHerbicide_COLZA>=10
				timeLastHerbicideHarvest_COLZA>=19
		Situation	Situation.Gestion2>=0.5	Situation.Gestion2<0.5	Situation.Gestion2<0.5
				Situation.Stock2<0.5	Situation.Stock2>=0.5
Winter	Rotation	All
		Variables	Scenario 1	Scenario 2	Scenario 3
		N (prop of total)	0.000905715062041482	0.00135857259306222	0.0194728738338919
		Mean [0,1]	0.688709559944739	0.549535319007382	0.474647624678256
		Mean indicator1 [0,1]	0.601545871636154	0.58739528803252	0.478516281215351
		Mean indicator2 [0,1]	0.775873248253324	0.511675349982243	0.47077896814116
		Pea traits	b_HMmid>=0.1757715882	mu_WMlate<0.2187790445	b_HMmid<0.1757715882
				PeaFloweringTT>=583.170812041667
				t0Cyl>=37.339758
				seedWeight>=183.8718001
				reductionDepth<0.0006295
				shootLength>=426.1248935
				rootLength>=63.565453
				r50>=119.88159115
				RGR>=0.03198
				k_coef<0.825
				LA0<0.4045155
				se_LA<0.2453315
				TTmat>=797
				tPhoto1>=5.55
				max_width<59.6500015
				rateDepth>=16.6208485
				rateWidth>=5.0055095
				rateCyl<0.0664775
				SpringAnnual>=0.5
				tFrostEarly2>=-6
				tFrostEarly3>=-11
				tFrostMid1>=-5.
		Pea techniques	nbHerbicides_POIS>=0.5	PrimaryCropSowingDate_POIS>=363
		Other-crop techniques	nbHerbicides_R<1.7075535	nbHerbicides_R>=1.7075535	nbHerbicides_R>=1.7075535
			nbHerbicides_R>=0.499772	nbHerbicides_R<2.707097	nbHerbicides_R<2.707097
			nbHerbicides_BLE>=0.5	nbHerbicides_R<2.2073255
			nbHerbicides_R<1.291077	harvestDate_BLE<196.5
			nbMechWeeding_R>=3.664993
		Situation	Situation.Gestion2<0.	Situation.Stock2<0.5	Situation.Stock2>=0.5
			Situation.Stock2<0.5
