# Supplementary material for: Tracking Ideal Varieties and Cropping Techniques for Agroecological Weed Management: A Simulation-Based Study on Pea
Source: Front Plant Sci. 2022 Apr 4;13:809056. doi: 10.3389/fpls.2022.809056 (PMC9014269; doi:10.3389/fpls.2022.809056)
Supplement: Supplementary file 1 [file Data_Sheet_1.ZIP › BestBranches/BestMinBranches_P_Integrated2_Spring_AnnualPea_All.csv]

Variables	Scenario 1	Scenario 2	Scenario 3
N (prop of total)	0.00183217295712715	0.00997516387769228	0.00390863564187126
Mean [0,1]	0.657690139928008	0.529000961506926	0.630244304623976
Mean indicator1 [0,1]	0.530690053563291	0.488621470428402	0.473180171250743
Mean indicator2 [0,1]	0.784690226292725	0.569380452585449	0.787308437997208
Pea traits	b_WMearly>=0.427420706	tPhoto2<19.618463725	b_WMearly>=0.427420706
	tPhoto2<19.618463725	LBRlate>=0.4584100975	tPhoto2<19.618463725
	LBRlate>=0.4584100975	WMearly<32.1475524733333	LBRlate>=0.4584100975
	WMearly<32.1475524733333	b_WMearly>=0.427420706	WMearly<32.1475524733333
	b_RLHlate<3.1520728295	b_RLHlate<3.1520728295	b_RLHlate<3.1520728295
	mu_LBRlate>=-0.0925612373333333	mu_LBRlate>=-0.0925612373333333	mu_LBRlate>=-0.0925612373333333
	mu_HMmid>=0.220285889	mu_HMmid>=0.220285889	mu_HMmid>=0.220285889
	PeaFloweringTT>=166.899062	PeaFloweringTT>=231.32916375	PeaFloweringTT>=166.899062
Pea techniques	nbHerbicides_POIS<1.5	nbHerbicides_POIS>=1.5	nbHerbicides_POIS<1.5
	nbHerbicides_POIS>=0.	nbHerbicides_POIS<2.5	nbHerbicides_POIS>=0.
	timeLastTillSow_POIS>=21.75	timeLastTillSow_POIS<81.5	timeLastTillSow_POIS>=21.75
	PrimaryCropSowingDate_POIS<435.5		PrimaryCropSowingDate_POIS<435.5
	nbMultiHerbicides_POIS>=0.5
	EfficacyDicot._POIS>=0.875
	propSpeciesMortSup80_POIS>=0.5
	propSpeciesMortSup90_POIS>=0.5
Other-crop techniques	nbHerbicides_R>=0.499772	totalIrrigaton.mm.ha._BLE<27.5	nbHerbicides_R>=0.499772
	nbHerbicides_BLE>=0.5	timeLastHerbicideHarvest_COLZA<191.375	nbHerbicides_BLE>=0.5
	WheatVariety in {CAPHORN,ORVANTIS,VIRTUAL10,VIRTUAL3,VIRTUAL4,VIRTUAL5,VIRTUAL7,VIRTUAL8}	SummerTillage_R>=4.24806	WheatVariety in {CEZANNE,VIRTUAL1,VIRTUAL2,VIRTUAL6,VIRTUAL9}
	PrimaryCropSowingDate_ORGE<169		PrimaryCropSowingDate_BLE<258.5
	WheatVariety in {VIRTUAL4,VIRTUAL5}
	harvestDate_BLE<186.5
	Frequency_ORGE>=0.2082385
Situation	Situation.Gestion2<0.5		Situation.Gestion2<0.5
	Situation.Rotation3>=0.
