# Supplementary material for: Tracking Ideal Varieties and Cropping Techniques for Agroecological Weed Management: A Simulation-Based Study on Pea
Source: Front Plant Sci. 2022 Apr 4;13:809056. doi: 10.3389/fpls.2022.809056 (PMC9014269; doi:10.3389/fpls.2022.809056)
Supplement: Supplementary file 1 [file Data_Sheet_1.ZIP › BestBranches/BestMinBranches_P_Integrated2_Spring_Rotation_All.csv]

Variables	Scenario 1	Scenario 2	Scenario 3
N (prop of total)	0.00144196106705119	0.00144196106705119	0.00100937274693583
Mean [0,1]	0.584613173927393	0.599589930152475	0.513959114423619
Mean indicator1 [0,1]	0.544129278049226	0.498694701275508	0.485680139990449
Mean indicator2 [0,1]	0.62509706980556	0.700485159029442	0.542238088856789
Pea traits	PeaFloweringTT<341.428559583333		mu_HMmid>=0.2202858896
			tPhoto2<19.618463725
			LBRlate>=0.4584100975
			WMearly<32.1475524733333
			b_WMearly>=0.427420706
			b_RLHlate<3.1520728295
			mu_LBRlate>=-0.092561237333333
			PeaFloweringTT<190.117248333333
Pea techniques	timeLastTillSow_POIS>=3.5	nbHerbicides_POIS>=0.5
	EfficacyMonocot_POIS>=0.9687	timeLastHerbicideHarvest_POIS<103
Other-crop techniques	nbHerbicides_R>=1.41602	nbHerbicides_R<1.41602	nbHerbicides_R>=1.41602
	nbHerbicides_R<2.4155635	nbHerbicides_R>=0.499772	nbHerbicides_R<2.4155635
	nbHerbicides_R<1.915792	nbHerbicides_BLE>=0.5	nbHerbicides_R>=1.915792
	PrimaryCropSowingDate_BLE<280	nbHerbicides_R>=1.2077815	harvestDate_BLE<219.5
	summerTillage_BLE>=5.5	meanMechWeedDepth.cm._COLZA>=4.375	SowingDensity.seeds.m2._COLZA>=23.5
	timeSow1stHerbicide_BLE>=126.25		nbRolling_COLZA<1.
			nbPseudoRootOnlyHerbicides_R>=1.1661345
Situation	Situation.Stock2>=0.5	Situation.Gestion2<0.
		Situation.Stock2<0.5
