# Supplementary material for: Tracking Ideal Varieties and Cropping Techniques for Agroecological Weed Management: A Simulation-Based Study on Pea
Source: Front Plant Sci. 2022 Apr 4;13:809056. doi: 10.3389/fpls.2022.809056 (PMC9014269; doi:10.3389/fpls.2022.809056)
Supplement: Supplementary file 1 [file Data_Sheet_1.ZIP › BestBranches/BestMinBranches_P_Integrated2_Winter_AnnualPea_All.csv]

Variables	Scenario 1	Scenario 2	Scenario 3
N (prop of total)	0.00213562693815458	0.0035106196243637	0.0134866303902639
Mean [0,1]	0.793339452158394	0.66653984298228	0.622879060602045
Mean indicator1 [0,1]	0.586678904316789	0.548389459671835	0.461067894911356
Mean indicator2 [0,1]	1	0.784690226292725	0.784690226292733
Pea traits	b_HMmid>=0.1757715882	rateWidth>=4.1292855	rateWidth<4.1292855
	b_WMmid>=0.3630135298	rateDepth>=11.26416943	rateDepth<11.26416943
		mu_LBRmid>=-0.1317415174
		PeaFloweringTT>=271.725003625
Pea techniques	nbHerbicides_POIS<2.5	nbHerbicides_POIS<2.5	nbHerbicides_POIS<2.5
	nbHerbicides_POIS<1.5	nbHerbicides_POIS<1.5	nbHerbicides_POIS<1.5
	nbHerbicides_POIS<0.	nbHerbicides_POIS>=0.	nbHerbicides_POIS>=0.
	winterTillage_POIS>=3.5	timeLastTillSow_POIS<26.5
		nbMechWeeding_POIS>=3.5
		SowingDensity.seeds.m2._POIS>=56.5
		timeSow1stHerbicide_POIS>=26.5
		timeLastMechWeedingHarvest_POIS>=6.
Other-crop techniques	nbHerbicides_R<0.499772	nbHerbicides_R>=0.499772	nbHerbicides_R>=0.499772
	nbHerbicides_BLE<0.5	nbHerbicides_BLE>=0.5	nbHerbicides_BLE>=0.5
	timeLastManureSow_COLZA<3.5	PrimaryCropSowingDate_BLE<323.5
	WheatVariety in {	WinterTillage_R<2.6654495
		SowingDensity.seeds.m2._BLE>=134.5
		MaxTillageDepth_BLE<27
		nbHerbMonocotSup50_BLE>=0.5
		EfficacyMonocot_BLE>=0.25
		propWeededArea_BLE<0.905811
		meanMechWeedSpeed.km.h._BLE>=5.875
		winterTillage_BLE<3
		timeLastTillSow_BLE>=5.5
		PrimaryCropSowingDate_COLZA>=229
		SowingDensity.seeds.m2._COLZA>=30.5
		nbSystemicHerbicides_COLZA<2.5
		nbHerbDicotSup75_COLZA<1.5
		EfficacyDicot._COLZA<0.96875
		timeSow1stHerbicide_COLZA>=10
		timeLastHerbicideHarvest_COLZA>=19
Situation	Situation.Gestion2>=0.5	Situation.Gestion2<0.5	Situation.Gestion2<0.5
		Situation.Stock2<0.5	Situation.Stock2>=0.5
