# Supplementary material for: Tracking Ideal Varieties and Cropping Techniques for Agroecological Weed Management: A Simulation-Based Study on Pea
Source: Front Plant Sci. 2022 Apr 4;13:809056. doi: 10.3389/fpls.2022.809056 (PMC9014269; doi:10.3389/fpls.2022.809056)
Supplement: Supplementary file 1 [file Data_Sheet_1.ZIP › BestBranches/BestMinBranches_P_Integrated2_Winter_Rotation_All.csv]

Variables	Scenario 1	Scenario 2	Scenario 3
N (prop of total)	0.000905715062041482	0.00135857259306222	0.0194728738338919
Mean [0,1]	0.688709559944739	0.549535319007382	0.474647624678256
Mean indicator1 [0,1]	0.601545871636154	0.58739528803252	0.478516281215351
Mean indicator2 [0,1]	0.775873248253324	0.511675349982243	0.47077896814116
Pea traits	b_HMmid>=0.1757715882	mu_WMlate<0.2187790445	b_HMmid<0.1757715882
		PeaFloweringTT>=583.170812041667
		t0Cyl>=37.339758
		seedWeight>=183.8718001
		reductionDepth<0.0006295
		shootLength>=426.1248935
		rootLength>=63.565453
		r50>=119.88159115
		RGR>=0.03198
		k_coef<0.825
		LA0<0.4045155
		se_LA<0.2453315
		TTmat>=797
		tPhoto1>=5.55
		max_width<59.6500015
		rateDepth>=16.6208485
		rateWidth>=5.0055095
		rateCyl<0.0664775
		SpringAnnual>=0.5
		tFrostEarly2>=-6
		tFrostEarly3>=-11
		tFrostMid1>=-5.
Pea techniques	nbHerbicides_POIS>=0.5	PrimaryCropSowingDate_POIS>=363
Other-crop techniques	nbHerbicides_R<1.7075535	nbHerbicides_R>=1.7075535	nbHerbicides_R>=1.7075535
	nbHerbicides_R>=0.499772	nbHerbicides_R<2.707097	nbHerbicides_R<2.707097
	nbHerbicides_BLE>=0.5	nbHerbicides_R<2.2073255
	nbHerbicides_R<1.291077	harvestDate_BLE<196.5
	nbMechWeeding_R>=3.664993
Situation	Situation.Gestion2<0.	Situation.Stock2<0.5	Situation.Stock2>=0.5
	Situation.Stock2<0.5
