# Supplementary material for: Tracking Ideal Varieties and Cropping Techniques for Agroecological Weed Management: A Simulation-Based Study on Pea
Source: Front Plant Sci. 2022 Apr 4;13:809056. doi: 10.3389/fpls.2022.809056 (PMC9014269; doi:10.3389/fpls.2022.809056)
Supplement: Supplementary file 1 [file Data_Sheet_1.ZIP › ReadMe.txt]

This section comprises the complete list of decision trees allowing to identify the combinations of pea parameters, pea management techniques and other-crop techniques needed to reach a given objective in terms of weed (dis)service indicators, based on the classification and regression trees analysing weed (dis)service indicators as a function of pea parameters, pea management techniques and other-crop management techniques, per pea-variety type (spring vs winter) and analysis scale (years with pea vs average over rotation). Some specific cases are also included, e.g., without herbicides, without tillage etc.

The zip file comprises two directories:
-	AllBranches comprises csv-files called Feuilles_Indicator_VarietyType_Scale_Systems.csv with the following variables:
o	idLeaf: Identity of terminal leaf node
o	n = number of individuals in this leaf
o	MeanIndicator = mean indicator value (if single-indicator tree) or mean of mean indicator values (if multi-indicator tree) for the leaf. Indicator values were normed into [0, 1] where 0 was the worst value (e.g., lowest yield, high yield loss, etc) in the data set and 1 the best (highest yield, lowest yield loss etc)
o	A list of rules describing the successive splits (with primary and surrogate variables) in the CART to reach the leaf.
-	BestBranches comprises files called 
o	BestBranches_Indicator_VarietyType_Scale_Systems.csv with the three best branches corresponding to the indicator x variety type x analysis scale … combination indicated in the file name. Branches of multi-indicator trees were ranked based on the average of the constituting indicators.
o	BestMinBranches_Indicator_VarietyType_Scale_Systems.csv for multi-indicator trees where the three best branches were chosen as the ones with the highest minimum values of the constituting indicators.

Indicator is one of the following (see details in section A.4): 
-	BeeFood: weed-based trophic resources for domestic bees, 
-	EnergyYield: yield in MJ/ha in the presence of weeds,
-	FieldInfestation: infestation of cash crops with weed biomass,
-	GrainYieldLoss: grain yield loss due to weeds,
-	PotentialEnergyYield: yield in MJ/ha in the absence of weeds
-	SpeciesRichness: weed species richness,
-	P_Integrated: combining actual yield and herbicide use intensity,
-	P_Agroecology: combining the previous as well as bee food offer.
VarietyType is either spring or winter pea. If missing (or All), all varieties were included.
Scale is either AnnualPea (only years with pea) or Rotation (average over all years, including non-pea crops). 
Systems can be WithHerbicides (with herbicides in pea if AnnualPea, in rotation if Rotation), NoHerbicides (no herbicides), NoTill (without tillage before pea or in rotation). If missing (or All), all crops and cropping systems were included.
